# Supplementary material for: Effects of plant productivity and species richness on the drought response of soil respiration in temperate grasslands
Source: PLoS One. 2018 Dec 21;13(12):e0209031. doi: 10.1371/journal.pone.0209031 (PMC6303019; doi:10.1371/journal.pone.0209031)
Supplement: S1 Dataset — (CSV) [file pone.0209031.s002.csv]

# Manually measured soil respiration (SR), soil temperature (ST) and soil moisture (SM) published in Burri et al.
#1 date: date of measurement
#2 campaign: measurement cycle (at each site measurements were performed 15 times in total throughout 2002 and 2003)
#2 site: site number
#3 treatment: Treatment [c: control, r: roof = drought treatment]
#4 ST: soil temperature [�C]
#5 SM: soil moisture [Vol%]
#6 SR: Soil respiration (average of three measurements per plot) [micromol m-2 s-1]
#7 SR_sd: Standard deviation of soil respiration (standard deviation of three measurements per plot) [micromol m-2 s-1]
#8 Time: Measurement time (time of manual measurements was not logged, but was estimated by minimum difference between manually measured ST and measured/interpolated continuous ST
date	campaign	site	treatment	ST	SM	SR	SR_sd	Time
17.06.2002	SR1	1	c	14.6	36.08	8.47	0.76	17.06.2002 08:00
09.07.2002	SR2	1	c	17.7	17	3.72	0.18	09.07.2002 14:00
31.07.2002	SR3	1	c	17.1	10.6	4.2	0.39	31.07.2002 08:00
26.08.2002	SR4	1	c	18.57	26.58	8.56	1.5	26.08.2002 13:00
17.09.2002	SR5	1	c	12.03	21.88	3.38	0.3	17.09.2002 08:00
03.04.2003	SR7	1	c	7.52	35.07	2.61	1.04	03.04.2003 18:00
22.04.2003	SR8	1	c	10.83	24.33	4.27	0.52	22.04.2003 17:00
19.05.2003	SR9	1	c	13.1	34.8	4.87	0.99	19.05.2003 18:00
09.06.2003	SR10	1	c	15.17	9.53	5.11	0.94	09.06.2003 07:00
11.07.2003	SR11	1	c	15.23	13.95	4.62	0.98	11.07.2003 09:00
31.07.2003	SR12	1	c	17.73	23.48	NA	3.04	31.07.2003 11:00
25.08.2003	SR13	1	c	15.23	5.62	2.93	0.81	25.08.2003 07:00
16.09.2003	SR14	1	c	21.63	11.37	5.36	1.73	16.09.2003 17:00
13.10.2003	SR15	1	c	7.07	26.02	2.22	0.82	13.10.2003 08:00
17.06.2002	SR1	1	r	16.43	10.38	4.49	1.36	17.06.2002 08:00
09.07.2002	SR2	1	r	18.5	9.73	3.67	0.85	09.07.2002 14:00
31.07.2002	SR3	1	r	17.43	10.44	3.54	0.8	31.07.2002 08:00
26.08.2002	SR4	1	r	17.9	19.25	7.71	1.42	26.08.2002 13:00
17.09.2002	SR5	1	r	12.48	17.47	3.76	1.78	17.09.2002 08:00
03.04.2003	SR7	1	r	8.33	27.1	2.24	0.9	03.04.2003 18:00
22.04.2003	SR8	1	r	12.73	21.12	4.63	1.85	22.04.2003 17:00
19.05.2003	SR9	1	r	13.1	12.08	4.46	1.07	19.05.2003 18:00
09.06.2003	SR10	1	r	16.7	5.27	3.08	0.7	09.06.2003 07:00
11.07.2003	SR11	1	r	15.6	9.07	4.8	0.78	11.07.2003 09:00
31.07.2003	SR12	1	r	17.83	22.7	6.01	1.1	31.07.2003 11:00
25.08.2003	SR13	1	r	15.93	5.72	2.04	0.32	25.08.2003 07:00
16.09.2003	SR14	1	r	20.12	11.63	4.77	0.94	16.09.2003 17:00
13.10.2003	SR15	1	r	7.9	27.68	2.33	1.22	13.10.2003 08:00
17.06.2002	SR1	2	c	14.93	27.9	NA	1.76	17.06.2002 07:00
09.07.2002	SR2	2	c	17.33	12.75	3.97	0.37	09.07.2002 14:00
31.07.2002	SR3	2	c	19.91	12.52	5.33	0.77	31.07.2002 13:00
26.08.2002	SR4	2	c	17.77	23.25	8.99	0.86	26.08.2002 11:00
17.09.2002	SR5	2	c	12.01	17.75	3.56	0.61	17.09.2002 08:00
01.04.2003	SR7	2	c	6.1	18.58	NA	NA	01.04.2003 11:00
22.04.2003	SR8	2	c	12.86	20.37	4.99	1.29	22.04.2003 18:00
19.05.2003	SR9	2	c	13.33	30.47	7.58	0.99	19.05.2003 18:00
09.06.2003	SR10	2	c	16.27	6.42	5.13	0.37	09.06.2003 09:00
11.07.2003	SR11	2	c	16.03	10.57	4.52	0.26	11.07.2003 11:00
31.07.2003	SR12	2	c	18.73	18.38	11.55	1.53	31.07.2003 12:00
25.08.2003	SR13	2	c	15.83	4.37	1.72	0.52	25.08.2003 07:00
16.09.2003	SR14	2	c	14.75	11.1	3.62	1.12	16.09.2003 13:00
13.10.2003	SR15	2	c	5.87	23.4	2.19	0.4	13.10.2003 08:00
17.06.2002	SR1	2	r	16.57	7.28	4.15	0.72	17.06.2002 07:00
09.07.2002	SR2	2	r	18.33	9.72	2.65	0.53	09.07.2002 14:00
31.07.2002	SR3	2	r	17.7	10.49	3.42	0.05	31.07.2002 13:00
26.08.2002	SR4	2	r	18.9	20.38	6.39	1.32	26.08.2002 11:00
17.09.2002	SR5	2	r	12.06	17.95	2.77	0.14	17.09.2002 08:00
01.04.2003	SR7	2	r	7.15	16.75	NA	NA	01.04.2003 11:00
22.04.2003	SR8	2	r	12.47	21.37	3.29	0.39	22.04.2003 18:00
19.05.2003	SR9	2	r	14.07	9.45	4.98	1.86	19.05.2003 18:00
09.06.2003	SR10	2	r	18.67	2.58	3.1	1.06	09.06.2003 09:00
11.07.2003	SR11	2	r	16.6	10.78	4	0.27	11.07.2003 11:00
31.07.2003	SR12	2	r	19.37	20.03	6.17	1.38	31.07.2003 12:00
25.08.2003	SR13	2	r	15.93	3.9	0.95	0.12	25.08.2003 07:00
16.09.2003	SR14	2	r	16.1	11.03	2.2	0.33	16.09.2003 13:00
13.10.2003	SR15	2	r	6.37	22.68	1.5	0.14	13.10.2003 08:00
17.06.2002	SR1	3	c	14.67	33.5	11.8	2.04	17.06.2002 08:00
09.07.2002	SR2	3	c	18.5	15.53	5.41	0.56	09.07.2002 15:00
31.07.2002	SR3	3	c	17.59	11.95	6.57	0.69	31.07.2002 08:00
26.08.2002	SR4	3	c	17.67	25.97	6.16	1.1	26.08.2002 11:00
17.09.2002	SR5	3	c	13.04	28.28	4.04	1.39	17.09.2002 11:00
01.04.2003	SR7	3	c	7.11	28.83	NA	NA	01.04.2003 14:00
22.04.2003	SR8	3	c	12	30.2	4.95	0.06	22.04.2003 18:00
19.05.2003	SR9	3	c	12.77	33.53	6.3	0.36	19.05.2003 18:00
09.06.2003	SR10	3	c	14.17	13.9	7.88	2.18	09.06.2003 07:00
11.07.2003	SR11	3	c	16.17	15.18	6.05	0.3	11.07.2003 11:00
31.07.2003	SR12	3	c	18.73	25.82	9.88	1.7	31.07.2003 12:00
25.08.2003	SR13	3	c	15.57	5.43	3.16	0.33	25.08.2003 07:00
16.09.2003	SR14	3	c	23.58	11.83	4.76	1.32	16.09.2003 17:00
13.10.2003	SR15	3	c	7.03	32.57	2.3	0.27	13.10.2003 08:00
17.06.2002	SR1	3	r	15.07	8.72	5.3	1	17.06.2002 08:00
09.07.2002	SR2	3	r	19.47	13.83	4.65	0.68	09.07.2002 15:00
31.07.2002	SR3	3	r	17.76	11	4.4	0.87	31.07.2002 08:00
26.08.2002	SR4	3	r	18.3	24.47	7.14	0.92	26.08.2002 11:00
17.09.2002	SR5	3	r	12.03	22	3.64	0.79	17.09.2002 11:00
01.04.2003	SR7	3	r	7.24	22.88	NA	NA	01.04.2003 14:00
22.04.2003	SR8	3	r	12.28	25.48	4.37	0.64	22.04.2003 18:00
19.05.2003	SR9	3	r	13.93	11.35	5.29	0.82	19.05.2003 18:00
09.06.2003	SR10	3	r	4.2	4.45	3.09	0.98	09.06.2003 07:00
11.07.2003	SR11	3	r	16.33	10.27	5.73	1.22	11.07.2003 11:00
31.07.2003	SR12	3	r	18.8	24.35	9.44	NA	31.07.2003 12:00
25.08.2003	SR13	3	r	15.8	4.6	2.88	NA	25.08.2003 07:00
16.09.2003	SR14	3	r	19.9	11.9	4.81	NA	16.09.2003 17:00
13.10.2003	SR15	3	r	6.8	25.95	2.81	NA	13.10.2003 08:00
17.06.2002	SR1	4	c	15.1	25.98	11.73	0.6	17.06.2002 10:00
09.07.2002	SR2	4	c	20.27	12.22	5.97	0.33	09.07.2002 16:00
31.07.2002	SR3	4	c	19.95	12.41	5.11	0.35	31.07.2002 13:00
26.08.2002	SR4	4	c	18	28.75	8.91	0.29	26.08.2002 11:00
17.09.2002	SR5	4	c	13.47	25.07	5.24	1.63	17.09.2002 11:00
03.04.2003	SR7	4	c	7.73	34.15	1.51	0.48	03.04.2003 18:00
22.04.2003	SR8	4	c	12.26	24.58	4.11	1.47	22.04.2003 18:00
19.05.2003	SR9	4	c	14.1	35.38	5.26	0.4	19.05.2003 18:00
09.06.2003	SR10	4	c	16.37	7.58	NA	3.19	09.06.2003 10:00
11.07.2003	SR11	4	c	17.3	13.77	6.49	1.13	11.07.2003 12:00
31.07.2003	SR12	4	c	20.1	19.85	8.39	1.67	31.07.2003 13:00
25.08.2003	SR13	4	c	16.57	3.58	1.9	0.53	25.08.2003 07:00
16.09.2003	SR14	4	c	18.27	12.23	4.76	0.73	16.09.2003 17:00
13.10.2003	SR15	4	c	6.33	24.45	2.19	0.23	13.10.2003 08:00
17.06.2002	SR1	4	r	16.17	9.57	7.25	1.84	17.06.2002 10:00
09.07.2002	SR2	4	r	19.43	12.02	4.94	0.28	09.07.2002 16:00
31.07.2002	SR3	4	r	17.02	10.22	3.58	0.2	31.07.2002 13:00
26.08.2002	SR4	4	r	18.73	32.32	8.6	0.86	26.08.2002 11:00
17.09.2002	SR5	4	r	12.46	24.55	4.22	0.57	17.09.2002 11:00
03.04.2003	SR7	4	r	7.87	38.75	2.1	0.26	03.04.2003 18:00
22.04.2003	SR8	4	r	12.61	29.43	4.04	0.92	22.04.2003 18:00
19.05.2003	SR9	4	r	13.9	11.23	4.31	0.22	19.05.2003 18:00
09.06.2003	SR10	4	r	16.53	5.65	4.41	1.14	09.06.2003 10:00
11.07.2003	SR11	4	r	17.1	13.03	6.54	0.45	11.07.2003 12:00
31.07.2003	SR12	4	r	19.23	16.85	7.59	0.81	31.07.2003 13:00
25.08.2003	SR13	4	r	16.6	4.02	1.37	0.08	25.08.2003 07:00
16.09.2003	SR14	4	r	19.57	12.63	4.47	0.17	16.09.2003 17:00
13.10.2003	SR15	4	r	6.37	26.33	2.34	0.52	13.10.2003 08:00
17.06.2002	SR1	5	c	17.13	28.98	NA	0.9	17.06.2002 18:00
09.07.2002	SR2	5	c	22.5	13.12	7.53	1.85	09.07.2002 18:00
31.07.2002	SR3	5	c	19.66	12.27	5.08	0.23	31.07.2002 12:00
26.08.2002	SR4	5	c	18.13	27.45	9.73	1.26	26.08.2002 12:00
17.09.2002	SR5	5	c	14.91	24.15	4.93	0.67	17.09.2002 15:00
01.04.2003	SR7	5	c	9.92	21.8	3.67	0.9	01.04.2003 18:00
22.04.2003	SR8	5	c	14.1	25.83	6.48	0.75	22.04.2003 18:00
19.05.2003	SR9	5	c	15.03	36.67	7.59	0.04	19.05.2003 18:00
09.06.2003	SR10	5	c	17.07	9.43	6.88	0.37	09.06.2003 11:00
11.07.2003	SR11	5	c	18.7	15.17	5.97	0.82	11.07.2003 13:00
31.07.2003	SR12	5	c	20.4	19.22	8.38	0.46	31.07.2003 13:00
25.08.2003	SR13	5	c	19.93	2.42	1.31	0.08	25.08.2003 13:00
16.09.2003	SR14	5	c	18.27	14.53	4.47	1.39	16.09.2003 17:00
13.10.2003	SR15	5	c	8.6	23.88	2.83	0.27	13.10.2003 10:00
17.06.2002	SR1	5	r	17.07	9.95	NA	2.45	17.06.2002 18:00
09.07.2002	SR2	5	r	22.77	9.02	4.01	0.28	09.07.2002 18:00
31.07.2002	SR3	5	r	23.48	13.35	3.34	0.18	31.07.2002 12:00
26.08.2002	SR4	5	r	18.53	26.22	8.43	0.78	26.08.2002 12:00
17.09.2002	SR5	5	r	15.84	24.68	3.26	1.49	17.09.2002 15:00
01.04.2003	SR7	5	r	10.87	23.1	2.76	0.5	01.04.2003 18:00
22.04.2003	SR8	5	r	14.71	22.95	5.3	1.03	22.04.2003 18:00
19.05.2003	SR9	5	r	15.9	9.17	3.56	0.23	19.05.2003 18:00
09.06.2003	SR10	5	r	18.1	2.97	2.92	0.52	09.06.2003 11:00
11.07.2003	SR11	5	r	18.73	13.03	5.65	0.51	11.07.2003 13:00
31.07.2003	SR12	5	r	21.1	18.15	6.18	0.77	31.07.2003 13:00
25.08.2003	SR13	5	r	21.7	1.57	1.34	0.09	25.08.2003 13:00
16.09.2003	SR14	5	r	15.22	14.43	3.84	0.52	16.09.2003 17:00
13.10.2003	SR15	5	r	8.93	19.28	2.54	0.68	13.10.2003 10:00
18.06.2002	SR1	6	c	15.5	29.8	NA	1.5	18.06.2002 12:00
09.07.2002	SR2	6	c	22	14.85	7.5	1.24	09.07.2002 18:00
31.07.2002	SR3	6	c	18.91	13.62	8.8	0.46	31.07.2002 12:00
26.08.2002	SR4	6	c	18.77	32.47	9.64	1.55	26.08.2002 13:00
17.09.2002	SR5	6	c	14.04	29.8	4.31	0.49	17.09.2002 14:00
01.04.2003	SR7	6	c	8.66	27.65	3.43	0.7	01.04.2003 18:00
22.04.2003	SR8	6	c	13.16	26.02	5.01	0.37	22.04.2003 18:00
19.05.2003	SR9	6	c	13.97	36.93	6.5	1.53	19.05.2003 18:00
09.06.2003	SR10	6	c	15.9	14.12	8.67	1.59	09.06.2003 07:00
09.07.2003	SR11	6	c	16.93	19.95	6.17	0.43	09.07.2003 13:00
31.07.2003	SR12	6	c	20.53	17.02	7.73	1.48	31.07.2003 14:00
25.08.2003	SR13	6	c	18.63	5.02	1.78	0.47	25.08.2003 12:00
16.09.2003	SR14	6	c	15.75	14.93	4.36	0.23	16.09.2003 14:00
14.10.2003	SR15	6	c	7.57	21.42	2.66	0.83	14.10.2003 13:00
18.06.2002	SR1	6	r	15.77	9.8	8.78	1.2	18.06.2002 12:00
09.07.2002	SR2	6	r	23.3	9.97	5.7	1.13	09.07.2002 18:00
31.07.2002	SR3	6	r	19.86	13.53	7.64	1.42	31.07.2002 12:00
26.08.2002	SR4	6	r	18.53	32.63	11.43	2.38	26.08.2002 13:00
17.09.2002	SR5	6	r	14.35	30.97	5.88	0.74	17.09.2002 14:00
01.04.2003	SR7	6	r	9.52	28.38	3.51	1.09	01.04.2003 18:00
22.04.2003	SR8	6	r	14.82	27.77	5.98	0.77	22.04.2003 18:00
19.05.2003	SR9	6	r	14.93	8.25	5.95	1.26	19.05.2003 18:00
09.06.2003	SR10	6	r	19.3	2.37	NA	2.86	09.06.2003 07:00
09.07.2003	SR11	6	r	17.3	12.38	6.85	1.03	09.07.2003 13:00
31.07.2003	SR12	6	r	20.83	15.62	8.86	2.33	31.07.2003 14:00
25.08.2003	SR13	6	r	18.77	1.22	1.9	0.47	25.08.2003 12:00
16.09.2003	SR14	6	r	13.73	14.03	5.17	1.27	16.09.2003 14:00
13.10.2003	SR15	6	r	7.47	21.57	2.59	1.2	14.10.2003 13:00
18.06.2002	SR1	7	c	15.77	32.97	NA	0.97	18.06.2002 12:00
09.07.2002	SR2	7	c	24.27	20.82	10.11	1.02	09.07.2002 18:00
31.07.2002	SR3	7	c	20.82	16.52	NA	0.27	31.07.2002 15:00
26.08.2002	SR4	7	c	18.37	30.02	12.23	0.85	26.08.2002 13:00
17.09.2002	SR5	7	c	14.75	33.72	6.78	0.86	17.09.2002 16:00
01.04.2003	SR7	7	c	9.13	25.9	3.52	1.72	01.04.2003 18:00
22.04.2003	SR8	7	c	14.28	30.45	5.11	2.01	22.04.2003 18:00
20.05.2003	SR9	7	c	14.5	37.58	7.61	0.04	20.05.2003 18:00
09.06.2003	SR10	7	c	17.57	18.32	10.53	1.09	09.06.2003 12:00
09.07.2003	SR11	7	c	17.2	20.07	7.32	1.05	09.07.2003 13:00
31.07.2003	SR12	7	c	20.87	22.55	9.12	0.29	31.07.2003 15:00
26.08.2003	SR13	7	c	14.8	5.12	2.69	0.34	26.08.2003 07:00
16.09.2003	SR14	7	c	17.27	14.43	6.87	0.68	16.09.2003 17:00
14.10.2003	SR15	7	c	6.57	25.13	3.73	0.97	14.10.2003 09:00
18.06.2002	SR1	7	r	15.83	15.42	9.82	0.87	18.06.2002 12:00
09.07.2002	SR2	7	r	24.07	14.25	5.01	0.88	09.07.2002 18:00
31.07.2002	SR3	7	r	19.78	13.46	7.58	1.46	31.07.2002 15:00
26.08.2002	SR4	7	r	17.7	29.2	10.22	0.75	26.08.2002 13:00
17.09.2002	SR5	7	r	14.24	29.18	5.72	0.95	17.09.2002 16:00
01.04.2003	SR7	7	r	8.8	26.7	5.34	2.04	01.04.2003 18:00
22.04.2003	SR8	7	r	14.16	28.55	4.91	0.8	22.04.2003 18:00
20.05.2003	SR9	7	r	13.93	11.08	6.04	0.68	20.05.2003 18:00
09.06.2003	SR10	7	r	17.17	5.87	6.87	0.88	09.06.2003 12:00
09.07.2003	SR11	7	r	16.83	14.02	6.49	0.86	09.07.2003 13:00
31.07.2003	SR12	7	r	20	20.42	8.78	1.17	31.07.2003 15:00
26.08.2003	SR13	7	r	13.9	4.05	1.67	0.13	26.08.2003 07:00
16.09.2003	SR14	7	r	19.32	13.73	4.55	0.63	16.09.2003 17:00
14.10.2003	SR15	7	r	6.43	25.65	2.23	0.3	14.10.2003 09:00
18.06.2002	SR1	8	c	15.7	28.5	10.17	1.18	18.06.2002 14:00
09.07.2002	SR2	8	c	24.2	13.63	7.48	1.33	09.07.2002 18:00
31.07.2002	SR3	8	c	18.84	13.65	8.85	1.26	31.07.2002 13:00
26.08.2002	SR4	8	c	17.97	22.95	11.26	0.78	26.08.2002 13:00
17.09.2002	SR5	8	c	13.95	16.17	4.08	0.15	17.09.2002 15:00
18.11.2002	SR6	8	c	5.77	29.03	1.86	0.51	18.11.2002 11:00
03.04.2003	SR7	8	c	6.85	32.38	2.95	0.36	03.04.2003 15:00
22.04.2003	SR8	8	c	12.73	20.23	4.78	0.47	22.04.2003 18:00
20.05.2003	SR9	8	c	12.2	36.95	4.18	1.05	20.05.2003 15:00
09.06.2003	SR10	8	c	16.13	9.27	6.87	1.46	09.06.2003 10:00
09.07.2003	SR11	8	c	16.37	16.15	6.15	0.46	09.07.2003 13:00
30.07.2003	SR12	8	c	22	27.43	9.45	1.95	30.07.2003 18:00
26.08.2003	SR13	8	c	15.33	2.95	1.6	0.04	26.08.2003 08:00
17.09.2003	SR14	8	c	14.95	11.4	5.82	1.21	17.09.2003 14:00
14.10.2003	SR15	8	c	6.77	25.62	3.95	1.21	14.10.2003 12:00
18.06.2002	SR1	8	r	15.87	10.13	NA	4.68	18.06.2002 14:00
09.07.2002	SR2	8	r	25.73	12.25	7.24	2.06	09.07.2002 18:00
31.07.2002	SR3	8	r	19.63	13.74	8.2	2.37	31.07.2002 13:00
26.08.2002	SR4	8	r	19.13	22.22	10.4	2.11	26.08.2002 13:00
17.09.2002	SR5	8	r	14.14	17.58	3.89	1.1	17.09.2002 15:00
18.11.2002	SR6	8	r	5	30.3	1.52	0.53	18.11.2002 11:00
03.04.2003	SR7	8	r	7.44	30.65	2.5	0.22	03.04.2003 15:00
22.04.2003	SR8	8	r	13.56	19.57	4.92	1.49	22.04.2003 18:00
20.05.2003	SR9	8	r	13.8	6.73	6.23	1.85	20.05.2003 15:00
09.06.2003	SR10	8	r	20.07	3.35	NA	3.78	09.06.2003 10:00
09.07.2003	SR11	8	r	16.47	13.78	7.07	1.64	09.07.2003 13:00
30.07.2003	SR12	8	r	23.07	25.9	NA	4.28	30.07.2003 18:00
26.08.2003	SR13	8	r	15.13	1.72	2.06	0.82	26.08.2003 08:00
17.09.2003	SR14	8	r	18.75	11.47	6.89	2.37	17.09.2003 14:00
14.10.2003	SR15	8	r	6.43	26.8	2.08	0.52	14.10.2003 12:00
17.06.2002	SR1	9	c	14.1	36.48	7.38	1.23	17.06.2002 07:00
09.07.2002	SR2	9	c	19.7	22.55	6.21	1.18	09.07.2002 18:00
31.07.2002	SR3	9	c	18.69	11.99	5.49	1.38	31.07.2002 11:00
26.08.2002	SR4	9	c	18.43	21.23	8.69	2.04	26.08.2002 13:00
17.09.2002	SR5	9	c	14.48	23.08	3.28	0.49	17.09.2002 16:00
18.11.2002	SR6	9	c	5.5	36.95	0.81	0.14	18.11.2002 11:00
03.04.2003	SR7	9	c	6.01	44.52	1.06	0.12	03.04.2003 12:00
23.04.2003	SR8	9	c	10.34	37.67	2.14	0.6	23.04.2003 15:00
19.05.2003	SR9	9	c	11.97	44.97	3.64	1.1	19.05.2003 18:00
09.06.2003	SR10	9	c	17.93	10.37	7.23	2.04	09.06.2003 13:00
09.07.2003	SR11	9	c	15.37	18.22	5.16	1.53	09.07.2003 11:00
31.07.2003	SR12	9	c	17.5	27.97	6.59	1.74	31.07.2003 10:00
26.08.2003	SR13	9	c	15.87	5.15	2.28	0.8	26.08.2003 08:00
17.09.2003	SR14	9	c	19.1	11.73	3.63	0.57	17.09.2003 17:00
14.10.2003	SR15	9	c	7.23	27.7	1.81	0.57	14.10.2003 12:00
17.06.2002	SR1	9	r	14.53	14.18	8.39	0.55	17.06.2002 07:00
09.07.2002	SR2	9	r	21.1	16.45	6.03	0.82	09.07.2002 18:00
31.07.2002	SR3	9	r	19.19	11.9	4.76	0.57	31.07.2002 11:00
26.08.2002	SR4	9	r	19.77	20.25	7.37	1.13	26.08.2002 13:00
17.09.2002	SR5	9	r	14.22	23.68	3.77	1.16	17.09.2002 16:00
18.11.2002	SR6	9	r	5.33	35.77	0.93	0.17	18.11.2002 11:00
03.04.2003	SR7	9	r	5.7	40.28	1.08	0.1	03.04.2003 12:00
23.04.2003	SR8	9	r	10.07	36.95	2.38	0.4	23.04.2003 15:00
19.05.2003	SR9	9	r	12.8	15.08	3.36	0.33	19.05.2003 18:00
09.06.2003	SR10	9	r	18.37	7.77	6.08	1.32	09.06.2003 13:00
09.07.2003	SR11	9	r	15.23	23.8	5.31	1.28	09.07.2003 11:00
31.07.2003	SR12	9	r	17.53	26.07	6.08	1.31	31.07.2003 10:00
26.08.2003	SR13	9	r	15.8	6.45	1.81	0.16	26.08.2003 08:00
17.09.2003	SR14	9	r	12.95	11.57	3.09	0.28	17.09.2003 17:00
14.10.2003	SR15	9	r	7.27	24.47	1.33	0.19	14.10.2003 12:00
18.06.2002	SR1	10	c	17.2	29.9	9.34	1.24	18.06.2002 12:00
09.07.2002	SR2	10	c	21.8	12.73	5.12	0.76	09.07.2002 18:00
31.07.2002	SR3	10	c	19.28	12.06	5.03	0.86	31.07.2002 12:00
26.08.2002	SR4	10	c	19.83	15.65	6.21	0.74	26.08.2002 18:00
17.09.2002	SR5	10	c	14.91	15.48	3.78	0.88	17.09.2002 18:00
03.04.2003	SR7	10	c	5.17	31.18	0.85	0.1	03.04.2003 09:00
23.04.2003	SR8	10	c	12.66	23.38	1.75	0.09	23.04.2003 18:00
20.05.2003	SR9	10	c	12	42.22	3.52	0.74	20.05.2003 11:00
09.06.2003	SR10	10	c	19.43	8.5	5.47	1.06	09.06.2003 16:00
09.07.2003	SR11	10	c	16.24	18.87	5.51	0.46	09.07.2003 13:00
30.07.2003	SR12	10	c	22.9	17.23	7.18	0.49	30.07.2003 17:00
26.08.2003	SR13	10	c	16.7	3.28	1.55	0.4	26.08.2003 11:00
17.09.2003	SR14	10	c	11.42	12.87	3.55	0.39	17.09.2003 08:00
14.10.2003	SR15	10	c	7.03	22.2	1.36	0.5	14.10.2003 10:00
18.06.2002	SR1	10	r	16.4	11.43	8.04	1.2	18.06.2002 12:00
09.07.2002	SR2	10	r	22.83	11.92	5.43	0.79	09.07.2002 18:00
31.07.2002	SR3	10	r	19.2	11.55	4.1	0.81	31.07.2002 12:00
26.08.2002	SR4	10	r	19.83	17.83	7.66	1.09	26.08.2002 18:00
17.09.2002	SR5	10	r	14.77	16.38	3.77	0.86	17.09.2002 18:00
03.04.2003	SR7	10	r	5.08	36.97	1.06	0.32	03.04.2003 09:00
23.04.2003	SR8	10	r	12.5	24.25	2.57	0.2	23.04.2003 18:00
20.05.2003	SR9	10	r	12.13	9.12	2.69	0.67	20.05.2003 11:00
09.06.2003	SR10	10	r	20.6	5.18	4.76	1.83	09.06.2003 16:00
09.07.2003	SR11	10	r	16.33	18.93	5.17	0.84	09.07.2003 13:00
30.07.2003	SR12	10	r	22.7	20.9	7.52	1.32	30.07.2003 17:00
26.08.2003	SR13	10	r	17.53	3.92	1.74	0.5	26.08.2003 11:00
17.09.2003	SR14	10	r	12.27	12.97	2.96	0.6	17.09.2003 08:00
14.10.2003	SR15	10	r	7.77	24.55	1.02	0.44	14.10.2003 10:00
18.06.2002	SR1	11	c	17.93	35.78	NA	0.39	18.06.2002 15:00
31.07.2002	SR3	11	c	19.03	13.19	7.68	1.99	31.07.2002 12:00
26.08.2002	SR4	11	c	19.97	27.2	NA	2.81	26.08.2002 18:00
17.09.2002	SR5	11	c	15.05	24.27	5.36	0.66	17.09.2002 18:00
03.04.2003	SR7	11	c	5.53	39.67	1.24	0.08	03.04.2003 09:00
23.04.2003	SR8	11	c	15.74	23.1	3.08	0.85	23.04.2003 18:00
20.05.2003	SR9	11	c	12.87	44.18	5.07	0.83	20.05.2003 15:00
09.06.2003	SR10	11	c	20.3	10.75	9.23	1.22	09.06.2003 17:00
30.07.2003	SR12	11	c	23.17	26.4	9.8	0.93	30.07.2003 17:00
26.08.2003	SR13	11	c	18.5	5.13	1.48	0.04	26.08.2003 14:00
17.09.2003	SR14	11	c	15.5	13.07	3.98	0.97	17.09.2003 15:00
14.10.2003	SR15	11	c	7.27	25.08	4.03	1.11	14.10.2003 12:00
18.06.2002	SR1	11	r	17.97	16.33	NA	2.66	18.06.2002 15:00
31.07.2002	SR3	11	r	20.05	11.54	3.16	1.02	31.07.2002 12:00
26.08.2002	SR4	11	r	20.7	22.38	10.65	0.78	26.08.2002 18:00
17.09.2002	SR5	11	r	15.3	20.1	4.33	0.46	17.09.2002 18:00
03.04.2003	SR7	11	r	5.7	39.37	1.45	0.27	03.04.2003 09:00
23.04.2003	SR8	11	r	14.7	23.32	3.7	1.04	23.04.2003 18:00
20.05.2003	SR9	11	r	12.87	12.88	6.74	1.79	20.05.2003 15:00
09.06.2003	SR10	11	r	22.23	6.52	7.16	1.46	09.06.2003 17:00
30.07.2003	SR12	11	r	23.77	19.88	9.73	0.85	30.07.2003 17:00
26.08.2003	SR13	11	r	19.8	6.58	2.11	0.11	26.08.2003 14:00
17.09.2003	SR14	11	r	12.7	13.43	3.78	0.31	17.09.2003 15:00
14.10.2003	SR15	11	r	7.87	27.62	1.96	0.58	14.10.2003 12:00
18.06.2002	SR1	12	c	15.87	28.58	NA	1.71	18.06.2002 12:00
10.07.2002	SR2	12	c	17	16.07	8.04	0.88	10.07.2002 11:00
31.07.2002	SR3	12	c	18.19	13.01	8.24	0.64	31.07.2002 10:00
26.08.2002	SR4	12	c	19.5	14.35	8.16	0.27	26.08.2002 18:00
18.09.2002	SR5	12	c	12.68	12.98	2.96	1	18.09.2002 10:00
03.04.2003	SR7	12	c	5.38	33.38	1.27	0.12	03.04.2003 09:00
23.04.2003	SR8	12	c	11.14	21.25	1.45	0.28	23.04.2003 18:00
20.05.2003	SR9	12	c	14.77	38.07	5.78	1.21	20.05.2003 18:00
10.06.2003	SR10	12	c	14.03	7.78	4.54	1.56	10.06.2003 08:00
10.07.2003	SR11	12	c	14.97	10.8	4.15	0.43	10.07.2003 07:00
30.07.2003	SR12	12	c	22.17	8.28	7.01	1.25	30.07.2003 17:00
26.08.2003	SR13	12	c	18.23	6.9	1.76	0.38	26.08.2003 14:00
17.09.2003	SR14	12	c	5.4	13.3	3.37	0.74	17.09.2003 08:00
14.10.2003	SR15	12	c	8.57	13.67	1.95	0.44	14.10.2003 14:00
18.06.2002	SR1	12	r	15.73	10	8.27	2.05	18.06.2002 12:00
10.07.2002	SR2	12	r	16.37	16.43	8.76	1.98	10.07.2002 11:00
31.07.2002	SR3	12	r	18.42	12.36	6.63	0.48	31.07.2002 10:00
26.08.2002	SR4	12	r	19.53	11.88	6.63	1.19	26.08.2002 18:00
18.09.2002	SR5	12	r	13.13	8.43	3.28	0.18	18.09.2002 10:00
03.04.2003	SR7	12	r	5.13	35.27	1.26	0.13	03.04.2003 09:00
23.04.2003	SR8	12	r	10.96	27.03	2.43	0.28	23.04.2003 18:00
20.05.2003	SR9	12	r	14.27	12.5	3.77	0.64	20.05.2003 18:00
10.06.2003	SR10	12	r	15.33	3.45	3.26	0.21	10.06.2003 08:00
10.07.2003	SR11	12	r	15.13	9.37	3.25	0.48	10.07.2003 07:00
30.07.2003	SR12	12	r	21.17	11.97	5.31	1.18	30.07.2003 17:00
26.08.2003	SR13	12	r	18.67	3.08	1.69	0.21	26.08.2003 14:00
17.09.2003	SR14	12	r	4.67	13.8	3.19	0.62	17.09.2003 08:00
14.10.2003	SR15	12	r	9.27	13.58	1.62	0.47	14.10.2003 14:00
18.06.2002	SR1	13	c	18.3	37	NA	0.67	18.06.2002 18:00
10.07.2002	SR2	13	c	16.5	20.42	8.99	1.79	10.07.2002 10:00
31.07.2002	SR3	13	c	19.5	13.74	8.33	0.27	31.07.2002 12:00
26.08.2002	SR4	13	c	20.03	16.38	10.98	0.82	26.08.2002 18:00
18.09.2002	SR5	13	c	12.9	13.23	3.35	0.37	18.09.2002 11:00
02.04.2003	SR7	13	c	6	40.75	1.36	0.12	02.04.2003 13:00
23.04.2003	SR8	13	c	9.71	30.75	2.2	0.39	23.04.2003 13:00
20.05.2003	SR9	13	c	13.87	45.97	5.65	0.19	20.05.2003 18:00
10.06.2003	SR10	13	c	15.63	11	6.41	0.3	10.06.2003 08:00
10.07.2003	SR11	13	c	15.63	15.37	6.01	0.46	10.07.2003 07:00
30.07.2003	SR12	13	c	21.43	17.17	9.27	1.16	30.07.2003 17:00
26.08.2003	SR13	13	c	19.5	6.02	1.84	0.22	26.08.2003 16:00
17.09.2003	SR14	13	c	7.83	14.33	3.14	0.54	17.09.2003 08:00
14.10.2003	SR15	13	c	7.87	19.42	2.1	0.15	14.10.2003 13:00
18.06.2002	SR1	13	r	16.77	13.12	11.89	1.72	18.06.2002 18:00
10.07.2002	SR2	13	r	17.43	19.97	9.39	1.12	10.07.2002 10:00
31.07.2002	SR3	13	r	20.09	14.91	10.13	1.91	31.07.2002 12:00
26.08.2002	SR4	13	r	19.27	18.25	NA	1.4	26.08.2002 18:00
18.09.2002	SR5	13	r	12.86	17.13	4.24	0.87	18.09.2002 11:00
03.04.2003	SR7	13	r	6.17	38.57	1.5	0.2	02.04.2003 13:00
23.04.2003	SR8	13	r	9.28	27.53	3.52	1.93	23.04.2003 13:00
20.05.2003	SR9	13	r	14.17	10.08	3.7	1.09	20.05.2003 18:00
10.06.2003	SR10	13	r	14.5	6.7	6.48	1.41	10.06.2003 08:00
10.07.2003	SR11	13	r	15.27	21	7.01	1.57	10.07.2003 07:00
30.07.2003	SR12	13	r	22.1	19.98	10.65	1.68	30.07.2003 17:00
26.08.2003	SR13	13	r	19.33	3.33	2.42	0.28	26.08.2003 16:00
17.09.2003	SR14	13	r	12.7	14.27	3.59	1.29	17.09.2003 08:00
14.10.2003	SR15	13	r	6.57	13.35	2.49	1.32	14.10.2003 13:00
18.06.2002	SR1	14	c	19.47	31.55	NA	5.01	18.06.2002 18:00
10.07.2002	SR2	14	c	17.73	20.32	7.64	1.69	10.07.2002 12:00
01.08.2002	SR3	14	c	17.97	11.5	5.1	0.68	01.08.2002 10:00
27.08.2002	SR4	14	c	17.9	21.07	6.87	0.26	27.08.2002 12:00
18.09.2002	SR5	14	c	13.13	13.87	3.02	0.22	18.09.2002 12:00
02.04.2003	SR7	14	c	8.16	42.57	1.77	0.3	02.04.2003 18:00
23.04.2003	SR8	14	c	9.82	31.53	2.09	0.24	23.04.2003 15:00
20.05.2003	SR9	14	c	NA	40.77	3.73	1.15	NA
10.06.2003	SR10	14	c	14.83	8.43	4.78	1	10.06.2003 09:00
10.07.2003	SR11	14	c	16.13	20.93	5.64	1.1	10.07.2003 13:00
30.07.2003	SR12	14	c	21.57	20.62	8.93	0.36	30.07.2003 18:00
27.08.2003	SR13	14	c	14.8	5.08	1.25	0.1	27.08.2003 08:00
18.09.2003	SR14	14	c	13.78	12.8	2.9	0.54	18.09.2003 12:00
15.10.2003	SR15	14	c	5.47	25.03	1.15	0.29	15.10.2003 09:00
18.06.2002	SR1	14	r	19.7	11.62	7.59	1.29	18.06.2002 18:00
10.07.2002	SR2	14	r	18.1	17.5	7.39	0.34	10.07.2002 12:00
01.08.2002	SR3	14	r	17.9	10.99	4.15	0.44	01.08.2002 10:00
27.08.2002	SR4	14	r	16.47	16.65	5.47	0.39	27.08.2002 12:00
18.09.2002	SR5	14	r	12.62	14.72	2.64	0.22	18.09.2002 12:00
02.04.2003	SR7	14	r	9.22	37.18	2.14	0.12	02.04.2003 18:00
23.04.2003	SR8	14	r	9.16	22.45	2.23	0.59	23.04.2003 15:00
20.05.2003	SR9	14	r	NA	9.35	4.02	0.52	NA
10.06.2003	SR10	14	r	16.33	5.75	4.17	0.39	10.06.2003 09:00
10.07.2003	SR11	14	r	16.27	14.88	4.79	0.36	10.07.2003 13:00
30.07.2003	SR12	14	r	21.83	17.47	7.73	0.78	30.07.2003 18:00
27.08.2003	SR13	14	r	14.67	4.7	1.17	0.09	27.08.2003 08:00
18.09.2003	SR14	14	r	10.17	12.67	3.07	0.79	18.09.2003 12:00
15.10.2003	SR15	14	r	4.43	20.93	1.17	0.28	15.10.2003 09:00
18.06.2002	SR1	15	c	18.63	29.48	NA	2.52	18.06.2002 18:00
10.07.2002	SR2	15	c	16	23.45	7.91	1.27	10.07.2002 08:00
01.08.2002	SR3	15	c	17.37	11.99	6.73	0.88	01.08.2002 08:00
27.08.2002	SR4	15	c	17.27	27.22	9.95	1.13	27.08.2002 11:00
18.09.2002	SR5	15	c	13.61	19.75	4.07	0.78	18.09.2002 13:00
20.11.2002	SR6	15	c	5.67	34.85	1.31	0.64	20.11.2002 07:00
02.04.2003	SR7	15	c	8.06	35.78	2.46	0.42	02.04.2003 18:00
23.04.2003	SR8	15	c	8.07	24.67	2.85	1.14	23.04.2003 11:00
20.05.2003	SR9	15	c	NA	42.87	6.23	0.87	NA
10.06.2003	SR10	15	c	15.87	9.18	6.17	0.49	10.06.2003 08:00
10.07.2003	SR11	15	c	16.1	22.42	7.13	1.16	10.07.2003 14:00
30.07.2003	SR12	15	c	19.33	26.73	NA	4.03	30.07.2003 14:00
27.08.2003	SR13	15	c	15.6	1.52	2.16	0.16	27.08.2003 08:00
18.09.2003	SR14	15	c	16.02	12.1	4.58	0.35	18.09.2003 15:00
15.10.2003	SR15	15	c	5.7	23.75	1.92	0.47	15.10.2003 09:00
18.06.2002	SR1	15	r	16.57	12.3	6.8	1.25	18.06.2002 18:00
10.07.2002	SR2	15	r	16.67	17.13	7.27	0.45	10.07.2002 08:00
01.08.2002	SR3	15	r	17.15	11.2	5.34	0.94	01.08.2002 08:00
27.08.2002	SR4	15	r	16.87	14.67	9.02	1.13	27.08.2002 11:00
18.09.2002	SR5	15	r	13.65	14.75	3.68	0.57	18.09.2002 13:00
20.11.2002	SR6	15	r	5.8	32.67	1.31	0.27	20.11.2002 07:00
02.04.2003	SR7	15	r	9.11	40.45	2.05	0.75	02.04.2003 18:00
23.04.2003	SR8	15	r	7.35	24.55	2.74	0.07	23.04.2003 11:00
20.05.2003	SR9	15	r	NA	12.3	5.42	2.35	NA
10.06.2003	SR10	15	r	19.07	2.25	3.5	0.74	10.06.2003 08:00
10.07.2003	SR11	15	r	15.63	17.25	6.39	0.25	10.07.2003 14:00
30.07.2003	SR12	15	r	19.5	22.02	9.3	1.74	30.07.2003 14:00
27.08.2003	SR13	15	r	15.53	1.78	1.55	0.47	27.08.2003 08:00
18.09.2003	SR14	15	r	12.67	11.9	3.38	0.23	18.09.2003 15:00
15.10.2003	SR15	15	r	5.73	25.63	1.45	0.16	15.10.2003 09:00
19.06.2002	SR1	16	c	18.2	29.78	11.01	1.43	19.06.2002 13:00
10.07.2002	SR2	16	c	20.37	23.17	8.55	1.1	10.07.2002 13:00
01.08.2002	SR3	16	c	18.2	12.3	6.56	1.12	01.08.2002 09:00
27.08.2002	SR4	16	c	19	9.85	5.03	0.8	27.08.2002 12:00
18.09.2002	SR5	16	c	14.06	10.78	2.57	0.18	18.09.2002 14:00
20.11.2002	SR6	16	c	5.17	28.28	0.91	0.14	20.11.2002 07:00
02.04.2003	SR7	16	c	7.93	38.05	2.41	0.61	02.04.2003 18:00
23.04.2003	SR8	16	c	16.24	24.42	3.29	0.14	23.04.2003 18:00
21.05.2003	SR9	16	c	11.5	37.95	3.72	0.68	21.05.2003 08:00
10.06.2003	SR10	16	c	20.53	6.17	5.01	0.74	10.06.2003 17:00
10.07.2003	SR11	16	c	17.17	13.55	4.91	0.69	10.07.2003 15:00
30.07.2003	SR12	16	c	21.4	21.53	6.98	0.43	30.07.2003 18:00
27.08.2003	SR13	16	c	16.2	1.23	0.94	0.17	27.08.2003 08:00
18.09.2003	SR14	16	c	10.38	13.83	4.23	1.78	18.09.2003 08:00
15.10.2003	SR15	16	c	5.43	24.27	2	0.11	15.10.2003 09:00
19.06.2002	SR1	16	r	17.73	8.18	NA	2.88	19.06.2002 13:00
10.07.2002	SR2	16	r	21.17	17.12	8.14	0.26	10.07.2002 13:00
01.08.2002	SR3	16	r	18.11	11.17	4.33	0.42	01.08.2002 09:00
27.08.2002	SR4	16	r	18.93	8.17	3.98	0.25	27.08.2002 12:00
18.09.2002	SR5	16	r	14.01	9.35	2.82	0.71	18.09.2002 14:00
20.11.2002	SR6	16	r	5.17	28.63	1.36	0.65	20.11.2002 07:00
02.04.2003	SR7	16	r	8.62	42.17	1.8	0.16	02.04.2003 18:00
23.04.2003	SR8	16	r	14.66	24.27	4.1	1.31	23.04.2003 18:00
21.05.2003	SR9	16	r	11.5	7.3	3	0.97	21.05.2003 08:00
10.06.2003	SR10	16	r	20.63	3.1	2.99	0.97	10.06.2003 17:00
10.07.2003	SR11	16	r	18.13	13.87	4.97	1.33	10.07.2003 15:00
30.07.2003	SR12	16	r	21.2	21.45	7.67	0.7	30.07.2003 18:00
27.08.2003	SR13	16	r	16.1	1.52	0.8	0.12	27.08.2003 08:00
18.09.2003	SR14	16	r	11.18	13.9	3.68	0.42	18.09.2003 08:00
15.10.2003	SR15	16	r	5.57	24.93	2.04	0.7	15.10.2003 09:00
19.06.2002	SR1	17	c	15.03	23.85	NA	3.11	19.06.2002 07:00
10.07.2002	SR2	17	c	19.1	26.58	NA	3.07	10.07.2002 13:00
01.08.2002	SR3	17	c	17.47	11.1	NA	3.1	01.08.2002 07:00
27.08.2002	SR4	17	c	18.87	9.93	NA	2.61	27.08.2002 13:00
18.09.2002	SR5	17	c	13.3	10.8	3.13	0.89	18.09.2002 12:00
02.04.2003	SR7	17	c	5.97	30.83	1.26	0.17	02.04.2003 13:00
23.04.2003	SR8	17	c	10.08	19.02	4.12	1.06	23.04.2003 13:00
19.05.2003	SR9	17	c	14.6	27.78	5.09	0.92	19.05.2003 18:00
10.06.2003	SR10	17	c	17.57	8.7	6.4	1.57	10.06.2003 12:00
10.07.2003	SR11	17	c	17.33	12.5	5.49	2.05	10.07.2003 16:00
30.07.2003	SR12	17	c	19.6	14.58	5.01	0.75	30.07.2003 14:00
27.08.2003	SR13	17	c	16.5	3.57	0.93	0.42	27.08.2003 10:00
18.09.2003	SR14	17	c	8.42	14.9	NA	2.63	18.09.2003 08:00
15.10.2003	SR15	17	c	5.07	22.78	2.08	0.65	15.10.2003 09:00
19.06.2002	SR1	17	r	16	10.25	5.48	0.68	19.06.2002 07:00
10.07.2002	SR2	17	r	18.7	14.55	7.3	0.77	10.07.2002 13:00
01.08.2002	SR3	17	r	18.32	11.54	4.87	0.7	01.08.2002 07:00
27.08.2002	SR4	17	r	18.57	11.67	5.93	0.9	27.08.2002 13:00
18.09.2002	SR5	17	r	13.29	10	2.85	0.35	18.09.2002 12:00
02.04.2003	SR7	17	r	6.21	34.55	1.79	0.61	02.04.2003 13:00
23.04.2003	SR8	17	r	9.85	20.45	2.62	0.7	23.04.2003 13:00
19.05.2003	SR9	17	r	13.83	11.68	5.61	0.99	19.05.2003 18:00
10.06.2003	SR10	17	r	17.67	5.52	4.65	1.06	10.06.2003 12:00
10.07.2003	SR11	17	r	18.93	12.53	4.52	0.71	10.07.2003 16:00
30.07.2003	SR12	17	r	19.9	13.3	5.93	0.96	30.07.2003 14:00
27.08.2003	SR13	17	r	16.13	2.95	0.85	0.11	27.08.2003 10:00
18.09.2003	SR14	17	r	8.02	14.27	2.38	0.28	18.09.2003 08:00
15.10.2003	SR15	17	r	5.9	20.2	1.31	0.41	15.10.2003 09:00
19.06.2002	SR1	18	c	17.67	27.28	8.7	1.2	19.06.2002 13:00
10.07.2002	SR2	18	c	19.83	23.47	7.1	0.19	10.07.2002 14:00
01.08.2002	SR3	18	c	18.06	11.68	5.48	0.74	01.08.2002 09:00
27.08.2002	SR4	18	c	18.1	20.38	7.09	0.79	27.08.2002 11:00
18.09.2002	SR5	18	c	14.23	14.73	3.06	0.65	18.09.2002 14:00
02.04.2003	SR7	18	c	7.66	33.02	1.46	0.09	02.04.2003 18:00
23.04.2003	SR8	18	c	10.61	26.32	2.2	0.39	23.04.2003 15:00
19.05.2003	SR9	18	c	14.9	40.33	4.32	0.24	19.05.2003 18:00
10.06.2003	SR10	18	c	19.7	9.7	6.55	0.36	10.06.2003 17:00
10.07.2003	SR11	18	c	19	18.77	6.48	1.24	10.07.2003 18:00
30.07.2003	SR12	18	c	19.67	17.5	5.69	1.06	30.07.2003 14:00
27.08.2003	SR13	18	c	16.33	4.27	1.68	0.01	27.08.2003 10:00
18.09.2003	SR14	18	c	9.48	15.77	3.46	0.8	18.09.2003 08:00
15.10.2003	SR15	18	c	5.97	25.58	1.44	0.21	15.10.2003 09:00
19.06.2002	SR1	18	r	18.07	14.32	7.67	0.9	19.06.2002 13:00
10.07.2002	SR2	18	r	21.2	19.1	7.32	0.47	10.07.2002 14:00
01.08.2002	SR3	18	r	18.21	11.39	4.73	0.84	01.08.2002 09:00
27.08.2002	SR4	18	r	18.77	12.55	6.55	0.59	27.08.2002 11:00
18.09.2002	SR5	18	r	14.35	9.43	3.13	0.15	18.09.2002 14:00
02.04.2003	SR7	18	r	8.2	34.7	2.4	0.52	02.04.2003 18:00
23.04.2003	SR8	18	r	12.32	22.63	2.97	0.57	23.04.2003 15:00
19.05.2003	SR9	18	r	15.07	11.08	3.62	0.52	19.05.2003 18:00
10.06.2003	SR10	18	r	19.67	8.97	4.52	0.36	10.06.2003 17:00
10.07.2003	SR11	18	r	18.37	18.27	5.64	1.02	10.07.2003 18:00
30.07.2003	SR12	18	r	19.2	19.27	5.4	0.67	30.07.2003 14:00
27.08.2003	SR13	18	r	16.33	4.77	1.57	0.1	27.08.2003 10:00
18.09.2003	SR14	18	r	9.73	15	4.05	1.67	18.09.2003 08:00
15.10.2003	SR15	18	r	5.67	23.93	1.36	0.13	15.10.2003 09:00
19.06.2002	SR1	19	c	18.3	24.38	6.51	2.08	19.06.2002 13:00
10.07.2002	SR2	19	c	18.9	22.9	6.63	2.02	10.07.2002 18:00
01.08.2002	SR3	19	c	18.53	11.64	4.91	1.19	01.08.2002 11:00
27.08.2002	SR4	19	c	19.13	19.02	6.15	1.46	27.08.2002 15:00
18.09.2002	SR5	19	c	14.18	13.75	3.11	0.87	18.09.2002 15:00
02.04.2003	SR7	19	c	6.35	39.12	1.45	0.33	02.04.2003 18:00
23.04.2003	SR8	19	c	12.21	24.4	1.82	0.45	23.04.2003 18:00
20.05.2003	SR9	19	c	11.33	41.38	3.38	1.13	20.05.2003 12:00
10.06.2003	SR10	19	c	19.87	6.85	7.19	0.96	10.06.2003 17:00
10.07.2003	SR11	19	c	19.2	10.12	4.71	0.79	10.07.2003 18:00
30.07.2003	SR12	19	c	17.9	11.98	4.61	1.73	30.07.2003 11:00
27.08.2003	SR13	19	c	17.37	3.63	2.05	0.25	27.08.2003 13:00
18.09.2003	SR14	19	c	12.65	14.97	3.95	1.42	18.09.2003 11:00
15.10.2003	SR15	19	c	6.3	21.87	1.28	0.64	15.10.2003 09:00
19.06.2002	SR1	19	r	18.4	12.8	NA	8.3	19.06.2002 13:00
10.07.2002	SR2	19	r	19.73	14.92	8.14	0.92	10.07.2002 18:00
01.08.2002	SR3	19	r	18.27	12.17	6.27	1.25	01.08.2002 11:00
27.08.2002	SR4	19	r	19.27	13.4	6.66	0.73	27.08.2002 15:00
18.09.2002	SR5	19	r	14	12.45	2.4	0.27	18.09.2002 15:00
02.04.2003	SR7	19	r	6.27	34.37	1.39	0.39	02.04.2003 18:00
23.04.2003	SR8	19	r	12.14	27.85	2.24	0.59	23.04.2003 18:00
20.05.2003	SR9	19	r	11.33	17.4	3.24	0.47	20.05.2003 12:00
10.06.2003	SR10	19	r	20	6.42	7.09	2.37	10.06.2003 17:00
10.07.2003	SR11	19	r	20.1	10.38	3.59	1.65	10.07.2003 18:00
30.07.2003	SR12	19	r	18.17	14.32	4.59	0.72	30.07.2003 11:00
27.08.2003	SR13	19	r	17.7	2.6	1.94	0.61	27.08.2003 13:00
18.09.2003	SR14	19	r	9.47	14.97	3.14	2.04	18.09.2003 11:00
15.10.2003	SR15	19	r	6.17	21.92	1.22	0.24	15.10.2003 09:00
