# Supplementary material for: Effects of plant productivity and species richness on the drought response of soil respiration in temperate grasslands
Source: PLoS One. 2018 Dec 21;13(12):e0209031. doi: 10.1371/journal.pone.0209031 (PMC6303019; doi:10.1371/journal.pone.0209031)
Supplement: S2 Dataset — (CSV) [file pone.0209031.s003.csv]

# Continuously measured (at 6 of the 19 sites) soil temperature (ST) and soil moisture (SM) published in Burri et al.
# Column description: VariableSite.Treatment whereas C=control, R= roof = drought treatment, e.g. ST05.C = soil temperature measured at site 5 on control plot
timestamp	ST05.C	ST05.R	SM05.C	SM05.R	ST08.C	ST08.R	SM08.C	SM08.R	ST10.C	ST10.R	SM10.C	SM10.R	ST15.C	ST15.R	SM15.C	SM15.R	ST16.C	ST16.R	SM16.C	SM16.R	ST19.C	ST19.R	SM19.C	SM19.R
16.05.2002 00:00	13.13	13.13	34.19	33.82	12.44	12.91	28.55	29	12.85	12.81	27.63	27.48	12.39	11.89	25.64	27.65	12.8	12.82	38.11	36.79	12.29	12.22	34.69	36.73
16.05.2002 01:00	12.92	12.93	34.21	33.84	12.33	12.75	28.52	28.97	12.66	12.66	27.64	27.46	12.21	11.74	25.66	27.66	12.58	12.61	38.09	36.79	12.14	12.08	34.68	36.74
16.05.2002 02:00	12.74	12.76	34.22	33.85	12.2	12.59	28.5	28.97	12.48	12.5	27.63	27.46	12.05	11.6	25.67	27.66	12.37	12.4	38.1	36.76	12	11.93	34.67	36.76
16.05.2002 03:00	12.58	12.61	34.25	33.87	12.09	12.44	28.48	28.94	12.34	12.37	27.63	27.47	11.92	11.5	25.68	27.66	12.2	12.22	38.1	36.76	11.86	11.8	34.66	36.77
16.05.2002 04:00	12.42	12.47	34.24	33.87	11.99	12.31	28.46	28.92	12.23	12.26	27.64	27.47	11.79	11.4	25.69	27.66	12.04	12.07	38.08	36.76	11.75	11.69	34.65	36.74
16.05.2002 05:00	12.29	12.34	34.28	33.87	11.9	12.2	28.45	28.9	12.12	12.17	27.63	27.47	11.67	11.31	25.69	27.66	11.92	11.94	38.07	36.75	11.64	11.57	34.66	36.75
16.05.2002 06:00	12.18	12.23	34.28	33.87	11.8	12.09	28.44	28.89	12.03	12.07	27.63	27.47	11.59	11.22	25.69	27.67	11.78	11.81	38.07	36.75	11.54	11.47	34.7	36.76
16.05.2002 07:00	12.1	12.14	34.28	33.87	11.74	11.99	28.42	28.88	11.97	12	27.62	27.48	11.5	11.16	25.7	27.68	11.72	11.74	38.07	36.73	11.46	11.39	34.64	36.77
16.05.2002 08:00	12.09	12.1	34.18	33.94	11.72	11.97	28.39	28.87	11.95	11.96	27.62	27.47	11.44	11.11	25.7	27.68	11.74	11.78	38.05	36.73	11.45	11.38	34.64	36.75
16.05.2002 09:00	12.16	12.13	34.09	33.95	11.74	11.99	28.38	28.83	12.01	11.97	27.61	27.47	11.43	11.11	25.71	27.66	11.87	11.94	38.07	36.72	11.53	11.45	34.63	36.72
16.05.2002 10:00	12.31	12.24	34.06	33.92	11.78	12.07	28.32	28.79	12.13	12.02	27.59	27.46	11.47	11.13	25.69	27.64	12.07	12.19	38.03	36.71	11.69	11.61	34.6	36.71
16.05.2002 11:00	12.51	12.41	34.04	33.89	11.86	12.18	28.27	28.75	12.35	12.13	27.57	27.43	11.59	11.18	25.68	27.62	12.4	12.57	38.01	36.66	11.91	11.82	34.56	36.68
16.05.2002 12:00	12.79	12.61	34.01	33.87	11.97	12.35	28.2	28.69	12.66	12.31	27.53	27.39	11.73	11.27	25.66	27.59	12.85	13.09	37.94	36.6	12.21	12.15	34.51	36.67
16.05.2002 13:00	13.14	12.87	33.97	33.83	12.13	12.6	28.12	28.61	13.05	12.57	27.5	27.37	11.96	11.4	25.62	27.55	13.33	13.58	37.91	36.58	12.6	12.53	34.48	36.62
16.05.2002 14:00	13.47	13.12	33.92	33.77	12.32	12.9	28.03	28.55	13.55	12.92	27.48	27.35	12.26	11.59	25.6	27.51	13.87	14.09	37.89	36.52	12.99	12.94	34.37	36.58
16.05.2002 15:00	13.77	13.36	33.86	33.74	12.52	13.19	27.95	28.47	13.93	13.24	27.47	27.34	12.6	11.82	25.58	27.47	14.37	14.52	37.85	36.46	13.31	13.25	34.35	36.54
16.05.2002 16:00	13.97	13.55	33.85	33.7	12.65	13.38	27.85	28.43	14.08	13.44	27.46	27.31	12.94	12.07	25.54	27.42	14.65	14.75	37.77	36.41	13.6	13.51	34.28	36.49
16.05.2002 17:00	14.08	13.65	33.82	33.65	12.7	13.44	27.78	28.37	14.07	13.53	27.43	27.29	13.2	12.27	25.5	27.39	14.77	14.83	37.73	36.36	13.78	13.67	34.23	36.44
16.05.2002 18:00	14.08	13.69	33.77	33.63	12.74	13.45	27.72	28.34	14.08	13.59	27.41	27.26	13.34	12.41	25.47	27.35	14.76	14.8	37.7	36.31	13.81	13.71	34.22	36.44
16.05.2002 19:00	14.02	13.67	33.75	33.62	12.74	13.44	27.65	28.29	14.05	13.6	27.41	27.23	13.38	12.49	25.45	27.32	14.61	14.65	37.67	36.29	13.77	13.66	34.14	36.41
16.05.2002 20:00	13.86	13.59	33.75	33.6	12.72	13.39	27.6	28.27	13.92	13.56	27.41	27.21	13.34	12.51	25.46	27.33	14.4	14.44	37.67	36.27	13.68	13.57	34.13	36.39
16.05.2002 21:00	13.68	13.47	33.71	33.59	12.63	13.26	27.56	28.26	13.71	13.45	27.4	27.19	13.24	12.43	25.46	27.32	14.11	14.13	37.63	36.22	13.51	13.41	34.12	36.38
16.05.2002 22:00	13.39	13.27	33.73	33.56	12.5	13.08	27.53	28.22	13.42	13.27	27.39	27.18	13.06	12.3	25.46	27.31	13.73	13.74	37.65	36.25	13.29	13.2	34.12	36.39
16.05.2002 23:00	13.07	13.02	33.71	33.56	12.36	12.88	27.53	28.19	13.1	13.04	27.39	27.17	12.83	12.12	25.46	27.31	13.4	13.41	37.66	36.26	13.04	12.96	34.12	36.39
17.05.2002 00:00	12.76	12.77	33.72	33.57	12.2	12.67	27.49	28.17	12.8	12.79	27.37	27.13	12.59	11.93	25.46	27.31	13.07	13.07	37.65	36.26	12.77	12.7	34.12	36.4
17.05.2002 01:00	12.46	12.51	33.72	33.57	12.04	12.47	27.48	28.15	12.53	12.57	27.36	27.13	12.35	11.75	25.46	27.31	12.76	12.76	37.65	36.21	12.53	12.46	34.12	36.44
17.05.2002 02:00	12.19	12.27	33.73	33.55	11.87	12.27	27.46	28.12	12.3	12.37	27.35	27.12	12.13	11.56	25.47	27.3	12.47	12.46	37.63	36.18	12.28	12.22	34.12	36.42
17.05.2002 03:00	11.97	12.06	33.7	33.54	11.73	12.09	27.44	28.11	12.1	12.19	27.35	27.13	11.94	11.42	25.46	27.31	12.18	12.17	37.61	36.2	12.06	12	34.13	36.42
17.05.2002 04:00	11.76	11.86	33.71	33.54	11.59	11.92	27.43	28.08	11.92	12.02	27.34	27.14	11.75	11.26	25.47	27.32	11.93	11.93	37.61	36.18	11.84	11.8	34.12	36.43
17.05.2002 05:00	11.57	11.69	33.71	33.54	11.45	11.74	27.42	28.07	11.75	11.88	27.34	27.14	11.58	11.12	25.47	27.32	11.71	11.71	37.6	36.17	11.65	11.61	34.13	36.43
17.05.2002 06:00	11.4	11.52	33.71	33.54	11.32	11.59	27.41	28.05	11.61	11.75	27.33	27.14	11.43	11	25.47	27.32	11.51	11.52	37.6	36.17	11.47	11.43	34.14	36.44
17.05.2002 07:00	11.32	11.4	33.71	33.54	11.26	11.52	27.39	28.03	11.54	11.66	27.32	27.14	11.33	10.93	25.48	27.32	11.43	11.45	37.6	36.18	11.35	11.32	34.14	36.47
17.05.2002 08:00	11.37	11.4	33.7	33.52	11.28	11.53	27.37	28.02	11.57	11.63	27.32	27.13	11.29	10.9	25.48	27.33	11.53	11.58	37.6	36.17	11.34	11.31	34.14	36.47
17.05.2002 09:00	11.56	11.57	33.67	33.48	11.38	11.63	27.34	27.98	11.7	11.68	27.3	27.12	11.31	10.92	25.47	27.32	11.76	11.87	37.6	36.14	11.48	11.45	34.12	36.44
17.05.2002 10:00	11.86	11.83	33.62	33.44	11.52	11.81	27.17	27.71	11.94	11.83	27.26	27.08	11.41	10.99	25.45	27.29	12.13	12.3	37.56	36.09	11.74	11.7	34.12	36.39
17.05.2002 11:00	12.32	12.22	33.55	33.36	11.77	12.12	27.02	27.52	12.33	12.06	27.21	27.04	11.61	11.13	25.49	26.89	12.75	13.03	37.51	36.02	12.15	12.1	34.04	36.36
17.05.2002 12:00	12.95	12.73	33.45	33.3	12.08	12.55	26.92	27.45	12.92	12.43	27.02	26.94	11.91	11.34	25.47	26.82	13.57	13.95	37.43	35.95	12.66	12.64	33.99	36.32
17.05.2002 13:00	13.75	13.34	33.35	33.21	12.45	13.07	26.8	27.35	13.65	12.94	26.8	26.78	12.35	11.68	25.43	26.75	14.53	14.94	37.39	35.89	13.23	13.23	33.89	36.28
17.05.2002 14:00	14.59	13.99	33.23	33.1	12.8	13.59	26.68	27.26	14.44	13.55	26.74	26.75	12.86	12.08	25.38	26.69	15.51	15.85	37.31	35.8	13.82	13.82	33.83	36.21
17.05.2002 15:00	15.34	14.6	33.1	32.99	13.12	14.07	26.56	27.15	15.14	14.15	26.71	26.69	13.37	12.53	25.33	26.63	16.36	16.6	37.23	35.7	14.28	14.29	33.74	36.17
17.05.2002 16:00	15.86	15.04	32.97	32.88	13.38	14.44	26.43	27.03	15.69	14.67	26.68	26.63	13.83	12.95	25.26	26.55	16.91	17.06	37.15	35.64	14.64	14.61	33.7	36.1
17.05.2002 17:00	16.14	15.31	32.87	32.76	13.61	14.7	26.3	26.96	16.02	15.02	26.62	26.57	14.16	13.32	25.21	26.49	17.15	17.28	37.07	35.53	14.84	14.77	33.64	36.04
17.05.2002 18:00	16.13	15.35	32.76	32.68	13.76	14.83	26.19	26.87	16.14	15.23	26.57	26.51	14.35	13.59	25.17	26.43	17.11	17.24	36.99	35.48	14.87	14.78	33.58	35.97
17.05.2002 19:00	15.94	15.3	32.7	32.63	13.84	14.85	26.08	26.81	16.07	15.31	26.5	26.46	14.4	13.75	25.13	26.38	16.86	17	36.94	35.42	14.78	14.68	33.57	35.97
17.05.2002 20:00	15.62	15.15	32.65	32.56	13.84	14.77	26	26.78	15.85	15.25	26.45	26.43	14.33	13.78	25.1	26.34	16.45	16.6	36.94	35.37	14.6	14.5	33.57	35.96
17.05.2002 21:00	15.24	14.92	32.62	32.55	13.75	14.62	25.95	26.71	15.49	15.07	26.43	26.39	14.19	13.72	25.11	26.31	15.97	16.1	36.87	35.35	14.39	14.28	33.55	35.95
17.05.2002 22:00	14.84	14.65	32.6	32.52	13.58	14.39	25.91	26.68	15.06	14.78	26.42	26.38	14	13.54	25.09	26.3	15.53	15.64	36.85	35.31	14.12	14.03	33.54	35.95
17.05.2002 23:00	14.43	14.35	32.56	32.49	13.42	14.15	25.89	26.66	14.66	14.47	26.39	26.36	13.75	13.31	25.09	26.3	15.1	15.2	36.84	35.33	13.84	13.76	33.54	35.95
18.05.2002 00:00	14.05	14.03	32.56	32.48	13.23	13.91	25.88	26.63	14.31	14.17	26.38	26.36	13.52	13.07	25.08	26.3	14.73	14.81	36.83	35.29	13.58	13.51	33.55	35.96
18.05.2002 01:00	13.73	13.75	32.56	32.47	13.08	13.69	25.86	26.61	13.98	13.89	26.36	26.35	13.31	12.86	25.08	26.28	14.38	14.45	36.85	35.27	13.32	13.26	33.54	35.96
18.05.2002 02:00	13.43	13.49	32.56	32.45	12.9	13.47	25.84	26.58	13.7	13.64	26.35	26.33	13.09	12.65	25.08	26.28	14.05	14.11	36.86	35.28	13.08	13.02	33.54	35.96
18.05.2002 03:00	13.18	13.27	32.54	32.44	12.74	13.26	25.82	26.55	13.49	13.44	26.34	26.3	12.9	12.46	25.08	26.28	13.76	13.82	36.85	35.27	12.85	12.81	33.54	35.97
18.05.2002 04:00	12.96	13.06	32.51	32.43	12.59	13.08	25.81	26.52	13.27	13.24	26.34	26.3	12.71	12.28	25.08	26.28	13.49	13.54	36.83	35.23	12.64	12.61	33.54	35.97
18.05.2002 05:00	12.75	12.87	32.5	32.41	12.45	12.9	25.8	26.49	13.06	13.05	26.34	26.29	12.54	12.13	25.06	26.27	13.23	13.28	36.81	35.21	12.44	12.4	33.54	35.97
18.05.2002 06:00	12.57	12.69	32.48	32.41	12.33	12.75	25.79	26.47	12.9	12.91	26.32	26.29	12.38	11.98	25.07	26.28	13.02	13.07	36.81	35.2	12.26	12.23	33.54	35.97
18.05.2002 07:00	12.44	12.55	32.48	32.41	12.26	12.64	25.78	26.45	12.75	12.76	26.32	26.28	12.27	11.88	25.08	26.28	12.92	12.98	36.81	35.19	12.16	12.13	33.54	35.97
18.05.2002 08:00	12.43	12.53	32.46	32.39	12.25	12.61	25.74	26.42	12.71	12.68	26.31	26.27	12.2	11.81	25.07	26.28	12.96	13.08	36.81	35.17	12.15	12.14	33.54	35.96
18.05.2002 09:00	12.59	12.65	32.41	32.33	12.35	12.71	25.69	26.36	12.82	12.71	26.28	26.25	12.21	11.79	25.06	26.26	13.18	13.36	36.74	35.13	12.33	12.34	33.48	35.88
18.05.2002 10:00	12.91	12.94	32.32	32.26	12.54	12.93	25.58	26.28	13.15	12.89	26.24	26.21	12.33	11.86	25.04	26.23	13.63	13.91	36.72	35.09	12.71	12.69	33.42	35.84
18.05.2002 11:00	13.38	13.33	32.2	32.16	12.79	13.28	25.45	26.16	13.62	13.17	26.2	26.16	12.58	11.99	25	26.17	14.32	14.7	36.62	35.02	13.19	13.18	33.34	35.81
18.05.2002 12:00	14.02	13.85	32.06	32.06	13.09	13.69	25.31	26.05	14.29	13.61	26.16	26.12	12.92	12.22	24.95	26.09	15.16	15.55	36.51	34.66	13.76	13.78	33.29	35.76
18.05.2002 13:00	14.8	14.41	31.92	31.95	13.4	14.13	25.14	25.9	15.04	14.13	26.12	26.08	13.4	12.54	24.9	26.01	16.02	16.38	36.44	34.6	14.36	14.43	33.2	35.68
18.05.2002 14:00	15.62	15.03	31.73	31.81	13.7	14.59	24.97	25.77	15.74	14.69	26.06	26.02	13.95	12.93	24.83	25.91	16.85	17.13	36.35	34.49	14.92	15.02	33.13	35.63
18.05.2002 15:00	16.25	15.52	31.56	31.67	13.99	14.98	24.79	25.65	16.34	15.23	26.01	25.94	14.45	13.33	24.77	25.82	17.49	17.67	36.27	34.41	15.39	15.49	33.01	35.54
18.05.2002 16:00	16.58	15.84	31.43	31.56	14.17	15.22	24.62	25.58	16.83	15.68	25.96	25.86	14.86	13.7	24.69	25.75	17.89	17.99	36.2	34.3	15.75	15.82	32.92	35.47
18.05.2002 17:00	16.62	15.95	31.32	31.45	14.26	15.28	24.5	25.5	17.03	15.94	25.91	25.78	15.12	13.96	24.65	25.67	17.97	18.02	36.09	34.22	15.92	15.97	32.88	35.44
18.05.2002 18:00	16.59	15.97	31.22	31.35	14.32	15.31	24.38	25.37	16.94	16.02	25.86	25.72	15.24	14.08	24.61	25.6	17.87	17.89	36.03	34.16	15.93	15.96	32.83	35.4
18.05.2002 19:00	16.47	15.92	31.13	31.28	14.37	15.33	24.28	25.3	16.84	16.05	25.85	25.66	15.28	14.16	24.57	25.53	17.69	17.69	35.98	34.08	15.85	15.88	32.8	35.4
18.05.2002 20:00	16.24	15.82	31.1	31.23	14.33	15.25	24.21	25.27	16.55	15.95	25.76	25.64	15.2	14.14	24.55	25.5	17.4	17.4	35.94	34	15.7	15.71	32.78	35.4
18.05.2002 21:00	15.9	15.61	31.05	31.2	14.24	15.1	24.15	25.23	16.18	15.72	25.75	25.62	15.05	14.03	24.52	25.47	17.02	17.01	35.93	33.98	15.51	15.52	32.77	35.42
18.05.2002 22:00	15.52	15.35	31.04	31.18	14.11	14.91	24.12	25.18	15.78	15.45	25.72	25.6	14.87	13.88	24.51	25.46	16.63	16.61	35.87	33.9	15.3	15.3	32.77	35.42
18.05.2002 23:00	15.14	15.06	31.03	31.15	13.95	14.7	24.1	25.17	15.42	15.18	25.69	25.59	14.67	13.72	24.51	25.46	16.24	16.23	35.87	33.9	15.06	15.06	32.77	35.43
19.05.2002 00:00	14.8	14.77	31	31.14	13.81	14.51	24.08	25.14	15.12	14.94	25.68	25.56	14.44	13.53	24.51	25.45	15.89	15.88	35.83	33.87	14.84	14.84	32.77	35.43
19.05.2002 01:00	14.51	14.53	31	31.13	13.66	14.32	24.07	25.12	14.84	14.7	25.67	25.55	14.23	13.36	24.51	25.45	15.56	15.55	35.81	33.85	14.63	14.63	32.76	35.4
19.05.2002 02:00	14.25	14.29	30.99	31.11	13.52	14.13	24.06	25.1	14.59	14.49	25.65	25.53	14.02	13.18	24.5	25.45	15.24	15.23	35.8	33.85	14.43	14.42	32.78	35.4
19.05.2002 03:00	13.98	14.06	30.94	31.08	13.36	13.95	24.05	25.07	14.33	14.27	25.64	25.52	13.82	13.01	24.5	25.43	14.95	14.92	35.81	33.84	14.23	14.23	32.78	35.42
19.05.2002 04:00	13.69	13.82	30.95	31.08	13.19	13.74	24.05	25.06	14.08	14.06	25.61	25.5	13.6	12.84	24.5	25.44	14.65	14.62	35.76	33.81	14.02	14.01	32.79	35.4
19.05.2002 05:00	13.41	13.57	30.94	31.08	13	13.53	24.04	25.03	13.85	13.85	25.6	25.49	13.4	12.66	24.49	25.43	14.36	14.33	35.75	33.78	13.79	13.79	32.77	35.43
19.05.2002 06:00	13.14	13.33	30.94	31.08	12.8	13.3	24.03	25.01	13.64	13.67	25.59	25.48	13.22	12.52	24.5	25.43	14.12	14.1	35.74	33.75	13.6	13.59	32.78	35.45
19.05.2002 07:00	12.96	13.14	30.94	31.06	12.66	13.12	24.01	24.99	13.5	13.52	25.58	25.47	13.07	12.41	24.49	25.42	14	13.99	35.72	33.75	13.48	13.48	32.78	35.46
19.05.2002 08:00	12.9	13.04	30.93	31.06	12.59	13.03	24.02	24.97	13.44	13.43	25.56	25.47	12.97	12.33	24.49	25.41	14.01	14.05	35.71	33.72	13.46	13.47	32.78	35.47
19.05.2002 09:00	12.99	13.09	30.9	31.04	12.65	13.08	23.98	24.95	13.54	13.45	25.54	25.43	12.94	12.3	24.48	25.4	14.18	14.3	35.69	33.69	13.58	13.6	32.75	35.46
19.05.2002 10:00	13.24	13.28	30.85	30.99	12.83	13.28	23.92	24.9	13.85	13.61	25.5	25.4	13.06	12.36	24.45	25.35	14.55	14.79	35.66	33.64	13.88	13.89	32.73	35.42
19.05.2002 11:00	13.65	13.63	30.75	30.92	13.12	13.64	23.82	24.81	14.33	13.92	25.45	25.36	13.32	12.5	24.42	25.29	15.17	15.46	35.57	33.57	14.35	14.38	32.68	35.38
19.05.2002 12:00	14.25	14.1	30.64	30.83	13.44	14.08	23.69	24.74	14.92	14.34	25.41	25.31	13.67	12.73	24.38	25.22	15.88	16.18	35.52	33.5	14.89	14.95	32.61	35.34
19.05.2002 13:00	14.94	14.63	30.51	30.73	13.75	14.49	23.58	24.68	15.67	14.89	25.37	25.25	14.06	13.02	24.34	25.16	16.72	17.01	35.44	33.42	15.29	15.37	32.53	35.31
19.05.2002 14:00	15.44	15.04	30.4	30.65	13.9	14.68	23.48	24.64	16.27	15.41	25.61	27.47	14.37	13.24	24.3	25.09	17.07	17.24	35.4	33.39	15.49	15.59	32.5	35.25
19.05.2002 15:00	15.78	15.31	30.28	30.56	14.05	14.83	23.38	24.59	16.29	15.59	26.1	28.69	14.58	13.43	24.26	25.02	17.22	17.34	35.33	33.29	15.64	15.72	32.46	35.19
19.05.2002 16:00	15.98	15.49	30.19	30.5	14.17	14.96	23.3	24.55	16.4	15.85	31.82	32.34	14.75	13.57	24.23	24.96	17.28	17.34	35.44	33.33	15.76	15.83	32.42	35.18
19.05.2002 17:00	15.94	15.53	30.15	30.43	14.24	15.03	23.24	24.52	16.15	15.75	32.54	30.46	14.85	13.71	24.37	26.24	17.18	17.2	36.31	33.5	15.77	15.83	32.82	35.52
19.05.2002 18:00	15.8	15.47	30.1	30.4	14.25	15.02	23.2	24.47	16.1	15.65	31.48	29.81	14.98	13.86	26.38	30.4	17.05	17.04	38.64	36.62	15.7	15.76	34.33	36.66
19.05.2002 19:00	15.63	15.37	30.07	30.37	14.22	14.95	23.19	24.44	16.1	15.64	31.02	29.59	14.92	13.83	27.06	29.83	16.83	16.83	38.54	36.96	15.57	15.62	33.85	36.35
19.05.2002 20:00	15.47	15.27	30.06	30.35	14.18	14.88	23.19	24.41	15.96	15.59	30.74	29.48	14.82	13.79	26.98	29.29	16.64	16.65	38.29	36.8	15.47	15.5	33.71	36.22
19.05.2002 21:00	15.27	15.14	30.05	30.33	14.12	14.78	23.2	24.4	15.73	15.46	30.56	29.43	14.72	13.73	26.82	28.99	16.42	16.43	38.12	36.68	15.36	15.39	33.63	36.17
19.05.2002 22:00	15.08	15	30.04	30.32	14.04	14.67	23.2	24.39	15.47	15.28	30.43	29.38	14.6	13.66	26.7	28.79	16.21	16.22	38.01	36.61	15.22	15.25	33.58	36.13
19.05.2002 23:00	14.9	14.85	30.04	30.31	13.94	14.54	23.19	24.38	15.25	15.11	30.32	29.34	14.47	13.56	26.62	28.63	16	16.01	37.95	36.55	15.08	15.11	33.56	36.09
20.05.2002 00:00	14.74	14.73	30.04	30.31	13.86	14.43	23.18	24.35	15.07	14.95	30.25	29.3	14.35	13.46	26.54	28.51	15.8	15.8	37.92	36.57	14.94	14.96	33.52	36.07
20.05.2002 01:00	14.59	14.61	30.03	30.3	13.78	14.32	23.17	24.34	14.91	14.82	30.16	29.27	14.21	13.35	26.49	28.41	15.6	15.61	37.88	36.56	14.79	14.81	33.51	36.05
20.05.2002 02:00	14.46	14.5	30.03	30.29	13.7	14.21	23.18	24.32	14.77	14.7	30.1	29.25	14.09	13.26	26.43	28.34	15.42	15.43	37.84	36.57	14.67	14.68	33.51	36.03
20.05.2002 03:00	14.34	14.4	30.01	30.28	13.62	14.11	23.18	24.29	14.64	14.59	30.04	29.23	13.97	13.17	26.39	28.27	15.26	15.27	37.83	36.56	14.52	14.54	33.47	36.01
20.05.2002 04:00	14.23	14.31	29.99	30.28	13.53	14.01	23.19	24.27	14.52	14.48	30	29.22	13.86	13.07	26.36	28.2	15.08	15.09	37.84	36.53	14.41	14.43	33.47	36.01
20.05.2002 05:00	14.06	14.19	30.04	30.27	13.43	13.9	23.18	24.26	14.35	14.35	32.37	30.88	13.74	12.96	26.47	28.52	14.9	14.89	38.8	37.65	14.28	14.29	34.56	36.5
20.05.2002 06:00	13.81	14.09	30.58	30.27	13.28	13.76	23.18	24.26	14.1	14.17	34.46	32.81	13.6	12.84	28.14	31.27	14.64	14.63	41.27	40.72	14.07	14.11	37.69	40.33
20.05.2002 07:00	13.58	13.97	33.44	30.26	13.11	13.61	23.23	24.22	13.87	13.98	34.62	33.52	13.42	12.69	30.71	33.1	14.38	14.35	41.5	40.83	13.83	13.89	38.55	41.21
20.05.2002 08:00	13.41	13.86	35.23	30.26	12.93	13.45	25.04	24.22	13.66	13.8	34.86	34.04	13.23	12.52	31.65	34.15	14.13	14.09	41.74	40.78	13.61	13.68	39.95	42.29
20.05.2002 09:00	13.28	13.76	36.54	30.26	12.77	13.3	27.96	24.2	13.51	13.64	34.57	33.97	13.06	12.36	32.05	33.93	13.95	13.91	41.33	40.06	13.39	13.47	39.86	42.03
20.05.2002 10:00	13.17	13.65	38.06	30.26	12.67	13.18	28.63	24.2	13.45	13.54	34.13	33.67	12.92	12.24	34.34	33.5	13.86	13.82	40.94	39.54	13.28	13.35	39.01	41.04
20.05.2002 11:00	13.13	13.6	38.48	30.26	12.62	13.12	29.19	24.19	13.47	13.49	34.03	33.62	12.87	12.18	41.77	33.53	13.85	13.8	40.72	39.29	13.26	13.31	38.38	40.18
20.05.2002 12:00	13.15	13.57	38.31	30.25	12.63	13.12	29.45	24.19	13.56	13.51	33.56	33.26	12.86	12.15	41.02	33.24	13.91	13.86	40.35	38.91	13.31	13.33	37.81	39.52
20.05.2002 13:00	13.24	13.59	37.99	30.23	12.67	13.13	29.39	24.19	13.73	13.6	32.96	32.8	12.91	12.18	35.89	32.65	14.06	14.01	39.94	38.51	13.45	13.45	37.28	38.97
20.05.2002 14:00	13.38	13.66	37.74	30.2	12.73	13.19	29.29	24.19	13.85	13.7	32.53	32.42	13.02	12.26	33.43	32.13	14.19	14.15	39.65	38.2	13.63	13.62	36.9	38.56
20.05.2002 15:00	13.51	13.73	37.51	30.18	12.8	13.25	29.2	24.19	13.98	13.81	32.21	32.15	13.12	12.36	32.17	31.73	14.38	14.34	39.48	38.01	13.8	13.78	36.6	38.29
20.05.2002 16:00	13.64	13.79	37.32	30.15	12.88	13.35	29.12	24.19	14.16	13.93	31.96	31.93	13.21	12.45	31.6	31.4	14.51	14.47	39.31	37.82	13.92	13.9	36.37	38.11
20.05.2002 17:00	13.7	13.83	37.16	30.13	12.93	13.39	29.06	24.19	14.26	14.03	31.77	31.75	13.26	12.52	31.16	31.14	14.57	14.54	39.18	37.69	13.99	13.97	36.17	37.95
20.05.2002 18:00	13.71	13.83	37.03	30.12	12.97	13.42	29	24.2	14.36	14.12	31.6	31.61	13.31	12.58	30.9	30.91	14.63	14.59	39.11	37.62	14.02	14	36.04	37.81
20.05.2002 19:00	13.71	13.8	36.94	30.11	12.98	13.4	28.94	24.2	14.41	14.19	31.47	31.5	13.34	12.62	30.63	30.73	14.62	14.58	39	37.53	14.04	14	35.92	37.75
20.05.2002 20:00	13.67	13.77	36.83	30.1	12.99	13.41	28.89	24.21	14.38	14.2	31.35	31.39	13.34	12.65	30.4	30.57	14.56	14.5	38.96	37.46	14.03	13.98	35.82	37.64
20.05.2002 21:00	13.57	13.7	36.76	30.09	12.95	13.37	28.85	24.21	14.27	14.15	31.26	31.3	13.32	12.63	30.24	30.45	14.41	14.36	38.93	37.41	13.95	13.91	35.74	37.6
20.05.2002 22:00	13.47	13.6	36.69	30.09	12.89	13.29	28.8	24.21	14.09	14.04	31.18	31.22	13.24	12.58	30.09	30.33	14.26	14.21	38.87	37.36	13.85	13.81	35.66	37.56
20.05.2002 23:00	13.34	13.5	36.63	30.07	12.8	13.19	28.77	24.22	13.91	13.91	31.11	31.16	13.13	12.5	29.98	30.23	14.06	14.01	38.85	37.31	13.74	13.69	35.6	37.53
21.05.2002 00:00	13.21	13.4	36.58	30.07	12.7	13.09	28.73	24.22	13.7	13.76	31.05	31.09	12.99	12.39	29.82	30.15	13.85	13.79	38.84	37.21	13.58	13.54	35.55	37.46
21.05.2002 01:00	13.09	13.3	36.53	30.07	12.61	13	28.69	24.21	13.51	13.61	30.99	31.05	12.84	12.27	29.72	30.08	13.62	13.56	38.8	37.17	13.43	13.38	35.45	37.41
21.05.2002 02:00	12.96	13.19	36.49	30.07	12.5	12.88	28.66	24.22	13.34	13.45	30.93	30.98	12.7	12.17	29.62	30.01	13.42	13.36	38.79	37.16	13.27	13.24	35.38	37.4
21.05.2002 03:00	12.79	13.07	36.45	30.07	12.37	12.77	28.63	24.21	13.17	13.31	30.89	30.95	12.56	12.05	29.53	29.95	13.22	13.15	38.78	37.23	13.11	13.08	35.36	37.36
21.05.2002 04:00	12.61	12.95	36.4	30.07	12.24	12.64	28.61	24.21	12.96	13.14	30.84	30.89	12.41	11.94	29.46	29.92	13.01	12.95	38.78	37.77	12.97	12.93	35.33	37.34
21.05.2002 05:00	12.43	12.82	36.37	30.07	12.1	12.51	28.58	24.22	12.77	12.96	30.81	30.86	12.27	11.81	29.39	29.86	12.8	12.72	38.77	37.75	12.81	12.78	35.25	37.28
21.05.2002 06:00	12.27	12.71	36.35	30.08	11.96	12.37	28.57	24.21	12.59	12.8	30.78	30.82	12.11	11.69	29.33	29.83	12.61	12.55	38.8	37.76	12.67	12.64	35.25	37.24
21.05.2002 07:00	12.12	12.58	36.32	30.09	11.84	12.28	28.55	24.21	12.48	12.68	30.72	30.66	12	11.61	29.3	29.79	12.53	12.48	38.79	37.71	12.59	12.55	35.24	37.23
21.05.2002 08:00	12.1	12.57	36.29	30.09	11.83	12.3	28.53	24.21	12.47	12.62	30.7	30.5	11.94	11.56	29.26	29.77	12.61	12.61	38.81	37.71	12.58	12.55	35.21	37.23
21.05.2002 09:00	12.2	12.66	36.24	30.06	11.91	12.42	28.49	24.18	12.65	12.68	30.68	30.47	11.96	11.57	29.21	29.76	12.84	12.89	38.74	37.67	12.69	12.7	35.16	37.2
21.05.2002 10:00	12.46	12.88	36.21	30.01	12.06	12.64	28.43	24.15	12.95	12.85	30.62	30.43	12.1	11.64	29.15	29.66	13.1	13.17	38.73	37.63	12.9	12.94	35.11	37.17
21.05.2002 11:00	12.79	13.16	36.11	29.96	12.26	12.89	28.34	24.12	13.31	13.1	30.58	30.39	12.24	11.72	29.09	29.62	13.35	13.41	38.66	37.58	13.22	13.29	35.04	37.1
21.05.2002 12:00	13.2	13.46	36.03	29.92	12.51	13.22	28.21	24.07	13.61	13.36	30.52	30.35	12.39	11.82	29.01	29.55	13.6	13.66	38.63	37.54	13.58	13.7	34.98	37.08
21.05.2002 13:00	13.51	13.68	35.93	29.86	12.81	13.59	28.07	24.04	13.81	13.54	30.48	30.31	12.53	11.93	28.93	29.48	13.98	14.02	38.57	37.47	13.91	14.02	34.92	37.03
21.05.2002 14:00	13.83	13.87	35.82	29.79	12.97	13.79	27.98	24.05	13.94	13.68	30.46	30.31	12.72	12.07	28.86	29.41	14.52	14.56	38.53	37.45	14.18	14.27	34.85	36.98
21.05.2002 15:00	14.18	14.13	35.72	29.73	13.09	13.89	27.9	24.01	14.08	13.82	30.4	30.27	12.95	12.24	28.77	29.35	14.95	14.96	38.49	37.35	14.34	14.44	34.8	36.96
21.05.2002 16:00	14.35	14.28	35.65	29.68	13.17	13.97	27.81	24	14.21	13.95	30.34	30.22	13.2	12.44	28.68	29.28	15.26	15.24	38.46	37.32	14.42	14.51	34.78	36.92
21.05.2002 17:00	14.37	14.3	35.58	29.66	13.24	14	27.75	23.94	14.44	14.12	30.3	30.2	13.41	12.64	28.61	29.22	15.49	15.45	38.4	37.25	14.5	14.56	34.72	36.9
21.05.2002 18:00	14.32	14.25	35.56	29.62	13.26	13.98	27.7	23.89	14.82	14.38	30.25	30.16	13.57	12.81	28.52	29.16	15.64	15.58	38.37	37.19	14.52	14.58	34.71	36.87
21.05.2002 19:00	14.23	14.19	35.52	29.57	13.29	13.98	27.63	23.86	15	14.59	30.21	30.12	13.71	12.91	28.46	29.12	15.65	15.58	38.34	37.18	14.5	14.55	34.68	36.86
21.05.2002 20:00	14.14	14.13	35.49	29.54	13.28	13.96	27.59	23.84	14.97	14.67	30.2	30.07	13.74	12.94	28.43	29.1	15.51	15.43	38.33	37.12	14.46	14.49	34.66	36.86
21.05.2002 21:00	13.99	14.03	35.47	29.54	13.23	13.89	27.57	23.84	14.83	14.65	30.17	30.06	13.71	12.93	28.39	29.07	15.3	15.23	38.34	37.09	14.35	14.38	34.64	36.86
21.05.2002 22:00	13.77	13.89	35.44	29.52	13.14	13.78	27.54	23.83	14.62	14.54	30.15	30.04	13.61	12.87	28.36	29.06	15.05	15.02	38.34	37.08	14.21	14.23	34.62	36.86
21.05.2002 23:00	13.54	13.73	35.42	29.51	13.03	13.65	27.52	23.82	14.38	14.4	30.12	30.03	13.46	12.75	28.35	29.06	14.81	14.79	38.36	37.09	14.07	14.08	34.61	36.84
22.05.2002 00:00	13.3	13.54	35.42	29.5	12.91	13.49	27.49	23.82	14.09	14.22	30.09	30.01	13.3	12.63	28.33	29.04	14.51	14.52	38.35	37.09	13.9	13.91	34.59	36.81
22.05.2002 01:00	13.11	13.39	35.41	29.51	12.75	13.33	27.48	23.8	13.84	14.06	30.07	29.99	13.11	12.49	28.31	29.03	14.24	14.29	38.37	37.09	13.72	13.73	34.58	36.8
22.05.2002 02:00	12.96	13.25	35.4	29.49	12.64	13.22	27.46	23.8	13.66	13.92	30.07	29.97	12.96	12.37	28.3	29	14.02	14.11	38.37	37.1	13.55	13.56	34.56	36.82
22.05.2002 03:00	12.84	13.14	35.4	29.5	12.55	13.11	27.44	23.77	13.51	13.79	30.05	29.96	12.81	12.25	28.28	28.99	13.86	13.98	38.39	37.1	13.4	13.41	34.56	36.81
22.05.2002 04:00	12.74	13.04	35.39	29.5	12.48	13.02	27.42	23.76	13.38	13.67	30.04	29.94	12.69	12.16	28.27	28.96	13.67	13.8	38.39	37.13	13.25	13.26	34.56	36.8
22.05.2002 05:00	12.61	12.95	35.35	29.51	12.39	12.93	27.41	23.75	13.23	13.56	30.03	29.93	12.57	12.06	28.24	28.95	13.48	13.62	38.38	37.09	13.1	13.1	34.56	36.8
22.05.2002 06:00	12.44	12.82	35.34	29.51	12.3	12.85	27.4	23.74	13.1	13.45	30	29.91	12.47	11.98	28.23	28.93	13.34	13.51	38.4	37.09	12.98	12.98	34.56	36.81
22.05.2002 07:00	12.3	12.71	35.33	29.52	12.24	12.79	27.39	23.73	12.98	13.36	29.98	29.9	12.36	11.9	28.2	28.92	13.25	13.47	38.4	37.1	12.9	12.9	34.55	36.79
22.05.2002 08:00	12.26	12.7	35.32	29.49	12.23	12.79	27.36	23.72	12.92	13.33	29.95	29.89	12.3	11.87	28.17	28.91	13.27	13.6	38.41	37.05	12.9	12.93	34.54	36.79
22.05.2002 09:00	12.34	12.81	35.28	29.48	12.28	12.84	27.34	23.68	12.97	13.36	29.93	29.85	12.3	11.87	28.14	28.88	13.43	13.89	38.39	37.01	13.04	13.11	34.46	36.76
22.05.2002 10:00	12.56	13.03	35.26	29.44	12.39	12.96	27.29	23.63	13.19	13.48	29.9	29.82	12.36	11.9	28.09	28.85	13.75	14.29	38.35	36.98	13.28	13.38	34.43	36.74
22.05.2002 11:00	12.84	13.3	35.18	29.39	12.54	13.15	27.22	23.6	13.51	13.69	29.84	29.79	12.54	12.02	28.04	28.82	14.13	14.69	38.3	36.92	13.53	13.66	34.37	36.71
22.05.2002 12:00	13.15	13.54	35.12	29.33	12.67	13.32	27.16	23.57	13.82	13.93	29.81	29.76	12.75	12.18	27.99	28.76	14.51	15.01	38.25	36.86	13.7	13.86	34.31	36.7
22.05.2002 13:00	13.54	13.83	35.01	29.28	12.81	13.47	27.09	23.52	14.26	14.23	29.74	29.71	13.03	12.38	27.9	28.7	14.92	15.34	38.23	36.83	13.86	14.01	34.29	36.67
22.05.2002 14:00	14.03	14.16	35.01	29.2	12.97	13.65	27	23.47	14.62	14.53	29.7	29.65	13.34	12.62	27.83	28.65	15.33	15.66	38.16	36.77	14.07	14.21	34.21	36.63
22.05.2002 15:00	14.57	14.53	35.03	29.12	13.13	13.86	26.91	23.42	14.97	14.82	29.63	29.61	13.64	12.88	27.74	28.59	15.86	16.1	38.11	36.71	14.31	14.43	34.18	36.59
22.05.2002 16:00	14.93	14.82	35.15	29.03	13.27	14.02	26.83	23.37	15.36	15.11	29.56	29.52	13.94	13.15	27.67	28.55	16.25	16.38	38.06	36.65	14.52	14.6	34.12	36.54
22.05.2002 17:00	15.16	15	35.34	28.96	13.37	14.11	26.76	23.32	15.65	15.41	29.49	29.46	14.17	13.37	27.6	28.48	16.52	16.61	38	36.61	14.69	14.74	34.09	36.52
22.05.2002 18:00	15.2	15.06	35.36	28.88	13.43	14.15	26.69	23.28	15.84	15.66	29.42	29.41	14.31	13.57	27.53	28.44	16.65	16.78	37.96	36.55	14.76	14.78	34.05	36.5
22.05.2002 19:00	15.11	15.01	35.42	28.84	13.47	14.15	26.63	23.25	15.9	15.84	29.37	29.34	14.36	13.71	27.48	28.39	16.54	16.78	37.93	36.53	14.75	14.74	34.02	36.48
22.05.2002 20:00	14.93	14.91	35.39	28.8	13.45	14.12	26.59	23.23	15.76	15.86	29.35	29.3	14.34	13.79	27.46	28.38	16.29	16.63	37.92	36.5	14.66	14.64	34.01	36.47
22.05.2002 21:00	14.66	14.75	35.35	28.78	13.41	14.05	26.56	23.22	15.51	15.77	29.34	29.28	14.26	13.8	27.45	28.36	15.96	16.34	37.93	36.47	14.53	14.5	33.98	36.47
22.05.2002 22:00	14.35	14.53	35.33	28.76	13.3	13.92	26.54	23.21	15.15	15.57	29.32	29.29	14.12	13.73	27.43	28.33	15.6	16.01	37.91	36.45	14.34	14.32	33.97	36.45
22.05.2002 23:00	14.04	14.31	35.33	28.76	13.18	13.79	26.51	23.19	14.79	15.34	29.3	29.26	13.96	13.61	27.43	28.32	15.23	15.66	37.92	36.44	14.15	14.13	33.96	36.47
23.05.2002 00:00	13.78	14.12	35.33	28.77	13.08	13.67	26.5	23.18	14.48	15.11	29.29	29.24	13.76	13.48	27.43	28.29	14.91	15.36	37.91	36.46	13.95	13.92	33.94	36.48
23.05.2002 01:00	13.55	13.94	35.32	28.77	12.98	13.56	26.47	23.16	14.2	14.9	29.27	29.23	13.57	13.32	27.43	28.29	14.61	15.09	37.86	36.45	13.73	13.71	33.97	36.51
23.05.2002 02:00	13.33	13.78	35.29	28.77	12.87	13.44	26.46	23.14	13.94	14.71	29.26	29.22	13.41	13.22	27.41	28.29	14.34	14.86	37.86	36.45	13.53	13.52	33.95	36.51
23.05.2002 03:00	13.14	13.61	35.27	28.76	12.79	13.35	26.43	23.13	13.73	14.53	29.25	29.19	13.25	13.1	27.4	28.29	14.08	14.63	37.84	36.42	13.35	13.33	33.95	36.51
23.05.2002 04:00	12.98	13.49	35.26	28.76	12.71	13.25	26.42	23.11	13.53	14.37	29.24	29.19	13.1	12.98	27.4	28.29	13.85	14.43	37.86	36.42	13.19	13.15	33.98	36.51
23.05.2002 05:00	12.77	13.34	35.21	28.78	12.63	13.15	26.4	23.1	13.37	14.23	29.23	29.18	12.97	12.88	27.4	28.26	13.63	14.24	37.86	36.42	13.04	13	33.96	36.51
23.05.2002 06:00	12.55	13.15	35.17	28.76	12.57	13.08	26.37	23.08	13.23	14.11	29.23	29.16	12.85	12.79	27.4	28.26	13.42	14.06	37.85	36.41	12.93	12.9	33.98	36.53
23.05.2002 07:00	12.39	13.02	35.11	28.77	12.52	13.02	26.35	23.06	13.12	13.99	29.21	29.14	12.74	12.71	27.39	28.25	13.34	14.04	37.86	36.41	12.87	12.83	33.97	36.54
23.05.2002 08:00	12.33	12.99	35.07	28.75	12.52	13.01	26.32	23.04	13.09	13.96	29.19	29.12	12.68	12.65	27.37	28.25	13.37	14.2	37.86	36.4	12.9	12.89	33.96	36.52
23.05.2002 09:00	12.43	13.17	34.99	28.69	12.58	13.07	26.28	22.98	13.18	13.99	29.15	29.09	12.65	12.64	27.34	28.21	13.53	14.57	37.83	36.35	13.04	13.07	33.93	36.48
23.05.2002 10:00	12.71	13.48	34.9	28.64	12.72	13.26	26.2	22.93	13.44	14.11	29.1	29.05	12.73	12.68	27.29	28.15	13.89	15.09	37.8	36.29	13.33	13.4	33.89	36.44
23.05.2002 11:00	13.13	13.86	34.79	28.55	12.93	13.58	26.1	22.85	13.9	14.39	29.04	29	12.94	12.8	27.24	28.11	14.46	15.72	37.74	36.25	13.74	13.86	33.8	36.41
23.05.2002 12:00	13.69	14.34	34.64	28.46	13.2	13.96	25.99	22.77	14.52	14.81	28.96	28.93	13.28	12.99	27.18	28.06	15.22	16.4	37.68	36.19	14.26	14.41	33.72	36.36
23.05.2002 13:00	14.39	14.89	34.46	28.36	13.52	14.36	25.84	22.68	15.3	15.33	28.88	28.86	13.76	13.27	27.09	27.98	16.11	17.18	37.61	36.11	14.83	14.95	33.64	36.27
23.05.2002 14:00	15.18	15.42	34.27	28.24	13.83	14.76	25.68	22.56	16.13	15.91	28.79	28.77	14.35	13.66	27	27.89	17.02	17.92	37.54	36.06	15.39	15.49	33.54	36.21
23.05.2002 15:00	15.85	15.84	34.11	28.12	14.15	15.15	25.55	22.42	16.74	16.46	28.71	28.7	14.92	14.07	26.92	27.81	17.69	18.42	37.44	35.95	15.83	15.9	33.45	36.13
23.05.2002 16:00	16.27	16.13	33.91	28.01	14.36	15.4	25.41	22.31	17.12	16.83	28.62	28.61	15.31	14.41	26.84	27.74	18.12	18.68	37.39	35.88	16.09	16.12	33.37	36.07
23.05.2002 17:00	16.4	16.25	33.8	27.91	14.51	15.54	25.29	22.18	17.24	17.07	28.55	28.53	15.57	14.67	26.77	27.69	18.3	18.77	37.28	35.8	16.22	16.23	33.32	36.04
23.05.2002 18:00	16.38	16.24	33.74	27.81	14.59	15.57	25.19	22.09	17.31	17.28	28.48	28.46	15.68	14.85	26.71	27.62	18.31	18.79	37.21	35.73	16.24	16.21	33.28	35.97
23.05.2002 19:00	16.21	16.14	33.67	27.72	14.58	15.51	25.1	22.02	17.18	17.35	28.44	28.38	15.67	14.93	26.67	27.59	18.07	18.62	37.17	35.68	16.17	16.1	33.25	35.93
23.05.2002 20:00	15.98	15.99	33.63	27.67	14.54	15.41	25.03	21.97	16.91	17.27	28.41	28.33	15.59	14.94	26.64	27.56	17.74	18.32	37.16	35.65	16.02	15.96	33.25	35.94
23.05.2002 21:00	15.68	15.78	33.61	27.65	14.46	15.26	24.99	21.94	16.6	17.09	28.38	28.3	15.44	14.87	26.64	27.55	17.38	18	37.14	35.61	15.84	15.77	33.25	35.95
23.05.2002 22:00	15.36	15.56	33.59	27.62	14.35	15.12	24.96	21.92	16.25	16.87	28.37	28.29	15.28	14.77	26.63	27.54	17.01	17.63	37.13	35.57	15.63	15.56	33.25	35.95
23.05.2002 23:00	15.07	15.33	33.62	27.61	14.22	14.95	24.95	21.9	15.93	16.62	28.36	28.26	15.09	14.62	26.63	27.53	16.68	17.31	37.15	35.56	15.42	15.36	33.25	35.96
24.05.2002 00:00	14.82	15.13	33.64	27.62	14.1	14.8	24.92	21.89	15.64	16.39	28.34	28.24	14.91	14.49	26.62	27.53	16.38	17	37.18	35.6	15.22	15.17	33.25	35.97
24.05.2002 01:00	14.59	14.94	33.63	27.61	13.99	14.66	24.91	21.87	15.41	16.19	28.33	28.22	14.73	14.34	26.62	27.52	16.12	16.75	37.15	35.58	15.05	15	33.25	35.99
24.05.2002 02:00	14.41	14.78	33.65	27.61	13.88	14.53	24.9	21.85	15.22	16	28.32	28.21	14.56	14.19	26.62	27.5	15.88	16.52	37.16	35.57	14.9	14.86	33.25	35.99
24.05.2002 03:00	14.27	14.64	33.73	27.6	13.79	14.41	24.88	21.83	15.03	15.83	28.3	28.2	14.41	14.07	26.61	27.5	15.67	16.3	37.14	35.55	14.75	14.71	33.26	35.99
24.05.2002 04:00	14.11	14.5	33.68	27.6	13.7	14.3	24.87	21.81	14.87	15.66	28.29	28.17	14.28	13.95	26.61	27.49	15.47	16.1	37.13	35.51	14.63	14.59	33.25	36
24.05.2002 05:00	13.99	14.38	33.67	27.61	13.62	14.19	24.86	21.81	14.72	15.51	28.27	28.16	14.15	13.83	26.61	27.48	15.29	15.92	37.15	35.52	14.51	14.46	33.27	36
24.05.2002 06:00	13.89	14.27	33.69	27.61	13.55	14.1	24.85	21.79	14.6	15.37	28.26	28.14	14.03	13.72	26.61	27.48	15.12	15.75	37.09	35.48	14.41	14.37	33.27	36.02
24.05.2002 07:00	13.82	14.19	33.69	27.61	13.5	14.03	24.83	21.78	14.53	15.28	28.25	28.14	13.93	13.63	26.6	27.46	15.03	15.67	37.09	35.49	14.33	14.29	33.28	36
24.05.2002 08:00	13.86	14.17	33.7	27.61	13.5	14.02	24.81	21.76	14.55	15.25	28.22	28.11	13.9	13.57	26.59	27.44	15.02	15.66	37.08	35.49	14.29	14.26	33.27	36.02
24.05.2002 09:00	13.98	14.24	33.68	27.61	13.54	14.06	24.78	21.74	14.66	15.28	28.19	28.08	13.9	13.56	26.57	27.42	15.11	15.74	37.06	35.47	14.32	14.27	33.26	36.02
24.05.2002 10:00	14.13	14.34	33.65	27.58	13.63	14.15	24.73	21.69	14.88	15.4	28.16	28.05	13.98	13.57	26.54	27.37	15.32	15.95	37.03	35.42	14.42	14.37	33.23	36
24.05.2002 11:00	14.41	14.54	33.6	27.55	13.76	14.28	24.67	21.65	15.26	15.63	28.11	27.99	14.16	13.66	26.5	27.33	15.75	16.33	37	35.39	14.64	14.58	33.21	35.99
24.05.2002 12:00	14.79	14.81	33.51	27.47	13.94	14.54	24.58	21.58	15.77	15.98	28.04	27.93	14.45	13.78	26.44	27.27	16.29	16.76	36.91	35.32	15	14.91	33.15	35.94
24.05.2002 13:00	15.3	15.21	33.38	27.39	14.12	14.77	24.51	21.54	16.16	16.29	27.99	27.88	14.8	13.92	26.39	27.2	16.79	17.14	36.88	35.29	15.34	15.22	33.09	35.88
24.05.2002 14:00	15.76	15.55	33.25	27.31	14.29	14.95	24.42	21.45	16.65	16.63	27.93	27.82	15.16	14.11	26.32	27.12	17.38	17.65	36.8	35.18	15.63	15.5	33.03	35.86
24.05.2002 15:00	16.14	15.85	33.14	27.22	14.42	15.08	24.35	21.39	16.91	16.89	27.89	27.77	15.49	14.3	26.27	27.07	17.88	18.02	36.75	35.13	15.89	15.74	32.98	35.8
24.05.2002 16:00	16.24	15.98	33.04	27.17	14.5	15.14	24.29	21.33	17	17.01	27.84	27.72	15.72	14.44	26.22	27.01	18.08	18.15	36.7	35.06	16.01	15.87	32.94	35.78
24.05.2002 17:00	16.15	15.93	32.92	27.12	14.52	15.12	24.25	21.29	16.94	17.03	27.81	27.68	15.8	14.48	26.18	26.98	18	18.05	36.69	35.04	16.03	15.89	32.91	35.77
24.05.2002 18:00	16.13	15.93	32.87	27.1	14.43	14.97	24.21	21.27	16.81	16.98	27.8	27.65	15.77	14.48	26.17	26.97	17.79	17.89	36.71	35.02	15.94	15.82	32.91	35.77
24.05.2002 19:00	15.98	15.85	32.83	27.09	14.35	14.85	24.19	21.26	16.6	16.84	27.79	27.62	15.67	14.41	26.17	26.94	17.52	17.64	36.72	35	15.82	15.7	32.91	35.79
24.05.2002 20:00	15.76	15.71	32.83	27.08	14.27	14.72	24.18	21.25	16.34	16.65	27.77	27.61	15.51	14.28	26.15	26.94	17.22	17.36	36.76	34.98	15.65	15.55	32.95	35.79
24.05.2002 21:00	15.52	15.5	32.8	27.07	14.17	14.58	24.18	21.24	16.08	16.45	27.76	27.6	15.32	14.14	26.15	26.95	16.91	17.06	36.79	34.95	15.48	15.38	32.95	35.79
24.05.2002 22:00	15.31	15.32	32.79	27.06	14.08	14.45	24.17	21.23	15.82	16.24	27.76	27.58	15.12	13.99	26.14	26.95	16.61	16.78	36.86	34.95	15.32	15.23	32.95	35.79
24.05.2002 23:00	15.12	15.14	32.8	27.07	13.99	14.32	24.16	21.22	15.59	16.04	27.75	27.57	14.94	13.87	26.15	26.94	16.33	16.52	36.87	34.93	15.15	15.06	32.97	35.8
25.05.2002 00:00	14.93	14.98	32.8	27.07	13.87	14.19	24.16	21.21	15.38	15.85	27.74	27.55	14.74	13.71	26.16	26.94	16.03	16.25	36.93	34.92	14.98	14.9	33.16	35.81
25.05.2002 01:00	14.75	14.82	32.82	27.07	13.75	14.04	24.16	21.2	15.17	15.67	27.74	27.54	14.57	13.58	26.16	26.93	15.78	16.03	37.07	34.93	14.82	14.73	33.33	35.82
25.05.2002 02:00	14.58	14.68	32.83	27.07	13.64	13.91	24.16	21.2	14.97	15.49	27.74	27.52	14.4	13.45	26.39	26.93	15.52	15.82	37.87	34.92	14.66	14.58	33.72	35.83
25.05.2002 03:00	14.39	14.54	32.89	27.08	13.47	13.78	24.61	21.19	14.75	15.34	28.58	27.51	14.19	13.32	29.7	26.93	15.21	15.63	41.77	34.91	14.49	14.42	36.68	35.83
25.05.2002 04:00	14.21	14.42	33.15	27.09	13.3	13.67	27.08	21.2	14.51	15.19	29.71	27.5	13.94	13.2	31	26.92	14.89	15.43	41.17	34.9	14.32	14.24	38.69	35.83
25.05.2002 05:00	14.07	14.3	33.73	27.09	13.2	13.56	27.57	21.2	14.34	15.06	29.85	27.48	13.74	13.09	30.54	26.92	14.69	15.27	40.41	34.89	14.19	14.1	38.24	35.84
25.05.2002 06:00	13.95	14.19	34.14	27.09	13.12	13.46	27.5	21.19	14.22	14.93	29.87	27.48	13.62	13	30.27	26.92	14.55	15.12	39.9	34.9	14.08	13.99	37.49	35.85
25.05.2002 07:00	13.87	14.11	34.29	27.1	13.07	13.37	27.47	21.18	14.12	14.82	29.85	27.47	13.51	12.92	30.09	26.92	14.45	14.98	39.62	34.89	13.99	13.9	36.96	35.85
25.05.2002 08:00	13.8	14.03	34.42	27.11	13.01	13.29	27.44	21.18	14.07	14.73	29.81	27.45	13.45	12.86	29.95	26.92	14.4	14.9	39.46	34.86	13.92	13.84	36.58	35.86
25.05.2002 09:00	13.76	13.98	34.53	27.12	13	13.25	27.43	21.18	14.07	14.69	29.77	27.44	13.4	12.81	29.83	26.92	14.38	14.85	39.35	34.86	13.89	13.8	36.31	35.86
25.05.2002 10:00	13.75	13.96	34.65	27.13	12.99	13.21	27.4	21.18	14.15	14.68	29.72	27.44	13.41	12.8	29.72	26.91	14.46	14.9	39.26	34.86	13.92	13.83	36.09	35.87
25.05.2002 11:00	13.81	13.99	34.73	27.14	13.05	13.26	27.37	21.17	14.25	14.7	29.68	27.41	13.44	12.8	29.61	26.9	14.58	14.97	39.17	34.85	14.03	13.94	35.92	35.86
25.05.2002 12:00	13.92	14.06	34.77	27.12	13.14	13.36	27.33	21.16	14.37	14.76	29.65	27.39	13.51	12.84	29.5	26.9	14.65	15	39.09	34.86	14.1	14.02	35.77	35.82
25.05.2002 13:00	14	14.1	34.83	27.12	13.19	13.38	27.32	21.16	14.4	14.78	29.61	27.39	13.56	12.87	29.41	26.9	14.68	14.98	39.04	34.85	14.15	14.08	35.66	35.82
25.05.2002 14:00	14.03	14.09	34.92	27.11	13.23	13.39	27.31	21.14	14.46	14.79	29.57	27.37	13.61	12.91	29.33	26.88	14.76	15.01	39	34.81	14.19	14.13	35.56	35.79
25.05.2002 15:00	14.14	14.15	34.98	27.09	13.32	13.49	27.27	21.12	14.64	14.88	29.52	27.34	13.69	12.98	29.25	26.87	14.98	15.22	38.95	34.78	14.35	14.28	35.44	35.77
25.05.2002 16:00	14.37	14.28	34.99	27.05	13.44	13.65	27.22	21.1	14.89	15.03	29.49	27.32	13.81	13.1	29.17	26.86	15.2	15.38	38.9	34.76	14.54	14.46	35.33	35.77
25.05.2002 17:00	14.5	14.38	34.97	27.04	13.52	13.78	27.17	21.09	15.01	15.14	29.46	27.3	13.91	13.22	29.06	26.83	15.36	15.54	38.84	34.74	14.69	14.58	35.26	35.76
25.05.2002 18:00	14.58	14.42	34.97	27.02	13.57	13.85	27.12	21.08	15.07	15.22	29.44	27.28	13.97	13.3	28.98	26.82	15.4	15.59	38.79	34.72	14.75	14.64	35.17	35.74
25.05.2002 19:00	14.56	14.39	34.98	27.01	13.59	13.87	27.08	21.07	15	15.21	29.41	27.26	13.99	13.37	28.9	26.81	15.36	15.6	38.75	34.69	14.76	14.64	35.08	35.74
25.05.2002 20:00	14.48	14.33	34.98	27	13.57	13.85	27.05	21.07	14.91	15.17	29.37	27.23	13.97	13.39	28.81	26.81	15.2	15.48	38.76	34.71	14.71	14.58	35.05	35.73
25.05.2002 21:00	14.33	14.23	34.99	26.99	13.52	13.8	27.04	21.07	14.74	15.08	29.34	27.23	13.88	13.36	28.77	26.8	15.01	15.3	38.7	34.68	14.61	14.48	35	35.73
25.05.2002 22:00	14.13	14.09	35.02	26.99	13.45	13.71	27.02	21.07	14.55	14.96	29.31	27.21	13.78	13.29	28.71	26.8	14.83	15.13	38.7	34.65	14.5	14.38	34.96	35.74
25.05.2002 23:00	13.95	13.95	35.01	27	13.38	13.62	27.02	21.07	14.39	14.83	29.29	27.2	13.68	13.22	28.67	26.81	14.66	14.97	38.7	34.64	14.37	14.25	34.92	35.72
26.05.2002 00:00	13.82	13.84	35.01	27.01	13.31	13.53	27	21.07	14.25	14.71	29.27	27.18	13.56	13.13	28.63	26.81	14.52	14.83	38.7	34.64	14.24	14.13	34.89	35.74
26.05.2002 01:00	13.72	13.76	35.04	27.01	13.24	13.45	26.98	21.06	14.1	14.59	29.24	27.17	13.46	13.05	28.61	26.82	14.38	14.71	38.69	34.64	14.13	14.01	34.88	35.75
26.05.2002 02:00	13.63	13.67	35.03	27.02	13.17	13.36	26.96	21.07	13.99	14.48	29.23	27.16	13.35	12.96	28.57	26.82	14.25	14.59	38.69	34.62	14.02	13.91	34.85	35.76
26.05.2002 03:00	13.55	13.59	35.02	27.03	13.1	13.28	26.95	21.06	13.89	14.39	29.21	27.16	13.27	12.9	28.54	26.82	14.13	14.48	38.7	34.63	13.93	13.82	34.83	35.77
26.05.2002 04:00	13.49	13.53	35.02	27.04	13.04	13.21	26.94	21.06	13.78	14.29	29.2	27.15	13.18	12.83	28.51	26.82	14.04	14.39	38.69	34.62	13.85	13.74	34.8	35.77
26.05.2002 05:00	13.42	13.46	35.01	27.04	12.97	13.13	26.93	21.06	13.7	14.21	29.18	27.13	13.1	12.77	28.5	26.82	13.94	14.28	38.69	34.61	13.77	13.66	34.76	35.77
26.05.2002 06:00	13.37	13.41	35.03	27.05	12.91	13.07	26.91	21.06	13.62	14.13	29.17	27.13	13.03	12.7	28.46	26.82	13.86	14.19	38.71	34.63	13.69	13.58	34.71	35.77
26.05.2002 07:00	13.33	13.35	35.02	27.05	12.88	13.03	26.9	21.06	13.56	14.06	29.14	27.12	12.97	12.65	28.45	26.81	13.79	14.13	38.72	34.59	13.63	13.53	34.69	35.77
26.05.2002 08:00	13.32	13.32	35.04	27.05	12.86	13.01	26.89	21.05	13.54	14.03	29.12	27.1	12.92	12.62	28.43	26.82	13.8	14.16	38.71	34.58	13.59	13.48	34.68	35.77
26.05.2002 09:00	13.34	13.33	35.04	27.05	12.86	13.03	26.88	21.05	13.6	14.05	29.1	27.09	12.89	12.59	28.42	26.81	13.84	14.3	38.72	34.58	13.59	13.47	34.68	35.77
26.05.2002 10:00	13.39	13.35	35.01	27.04	12.87	13.04	26.86	21.04	13.67	14.11	29.08	27.07	12.9	12.61	28.4	26.81	13.84	14.33	38.73	34.56	13.59	13.48	34.66	35.77
26.05.2002 11:00	13.44	13.36	35	27.03	12.88	13.06	26.83	21.02	13.75	14.15	29.06	27.06	12.9	12.61	28.38	26.8	13.88	14.37	38.77	34.55	13.61	13.49	34.64	35.77
26.05.2002 12:00	13.56	13.43	34.98	27.02	12.93	13.14	26.81	21.01	13.86	14.21	29.06	27.04	12.91	12.65	28.35	26.8	13.98	14.48	38.76	34.54	13.69	13.57	34.6	35.76
26.05.2002 13:00	13.85	13.63	34.94	26.98	13.04	13.3	26.74	20.97	14.1	14.35	29.02	27.02	13.03	12.75	28.31	26.78	14.27	14.81	38.73	34.53	13.9	13.75	34.55	35.74
26.05.2002 14:00	14.2	13.86	34.92	26.93	13.18	13.51	26.67	20.94	14.38	14.55	28.99	26.98	13.22	12.89	28.24	26.76	14.63	15.17	38.7	34.51	14.12	13.96	34.51	35.71
26.05.2002 15:00	14.42	14.01	34.87	26.89	13.26	13.62	26.61	20.91	14.49	14.67	28.96	26.96	13.38	13	28.2	26.75	14.75	15.21	38.64	34.47	14.24	14.08	34.49	35.67
26.05.2002 16:00	14.51	14.06	34.85	26.86	13.28	13.62	26.58	20.89	14.48	14.67	28.95	26.93	13.46	13.07	28.18	26.72	14.76	15.15	38.63	34.45	14.28	14.14	34.46	35.66
26.05.2002 17:00	14.46	14	34.84	26.85	13.27	13.56	26.57	20.88	14.41	14.62	28.93	26.93	13.47	13.08	28.15	26.72	14.71	15.04	38.63	34.45	14.31	14.17	34.42	35.66
26.05.2002 18:00	14.35	13.91	34.83	26.84	13.23	13.48	26.7	20.87	14.3	14.53	28.92	26.91	13.45	13.05	28.13	26.72	14.57	14.86	38.63	34.45	14.27	14.13	34.4	35.66
26.05.2002 19:00	14.23	13.8	34.83	26.83	13.18	13.38	26.57	20.86	14.17	14.43	28.9	26.9	13.37	12.99	28.11	26.72	14.44	14.69	38.63	34.43	14.18	14.06	34.4	35.66
26.05.2002 20:00	14.08	13.68	34.82	26.83	13.1	13.26	26.51	20.86	14.04	14.32	28.89	26.89	13.29	12.92	28.12	26.72	14.28	14.49	38.7	34.43	14.09	13.97	34.4	35.66
26.05.2002 21:00	13.91	13.56	34.82	26.83	12.99	13.13	26.54	20.86	13.9	14.2	28.89	26.88	13.18	12.82	28.14	26.72	14.13	14.3	38.76	34.42	13.98	13.86	34.4	35.65
26.05.2002 22:00	13.73	13.43	34.89	26.83	12.89	13.01	26.58	20.86	13.75	14.08	28.89	26.86	13.1	12.74	28.17	26.72	13.97	14.13	38.75	34.38	13.86	13.74	34.38	35.67
26.05.2002 23:00	13.57	13.31	34.89	26.84	12.81	12.9	26.61	20.86	13.62	13.98	28.91	26.85	12.99	12.66	28.17	26.72	13.85	14	38.77	34.4	13.73	13.62	34.39	35.69
27.05.2002 00:00	13.43	13.21	34.86	26.86	12.72	12.81	26.64	20.85	13.51	13.87	28.92	26.85	12.89	12.58	28.18	26.72	13.71	13.84	38.77	34.41	13.61	13.5	34.39	35.69
27.05.2002 01:00	13.29	13.1	34.89	26.87	12.63	12.71	26.66	20.85	13.41	13.77	28.91	26.83	12.79	12.5	28.17	26.72	13.57	13.71	38.76	34.41	13.5	13.38	34.38	35.68
27.05.2002 02:00	13.16	13	34.91	26.87	12.57	12.65	26.68	20.85	13.3	13.69	28.92	26.82	12.69	12.42	28.17	26.72	13.46	13.58	38.77	34.38	13.4	13.28	34.39	35.7
27.05.2002 03:00	13.06	12.92	34.93	26.87	12.48	12.56	26.7	20.86	13.21	13.6	28.93	26.81	12.6	12.36	28.17	26.72	13.36	13.47	38.76	34.39	13.3	13.18	34.39	35.71
27.05.2002 04:00	12.97	12.84	34.99	26.89	12.43	12.49	26.71	20.86	13.1	13.51	28.92	26.81	12.51	12.29	28.16	26.72	13.24	13.36	38.77	34.38	13.21	13.08	34.37	35.7
27.05.2002 05:00	12.89	12.77	35.01	26.89	12.37	12.42	26.72	20.86	13.01	13.42	28.94	26.81	12.41	12.22	28.15	26.72	13.14	13.25	38.77	34.36	13.12	12.99	34.37	35.7
27.05.2002 06:00	12.81	12.69	35.07	26.89	12.3	12.36	26.73	20.86	12.93	13.33	28.94	26.79	12.33	12.16	28.15	26.72	13.03	13.14	38.76	34.35	13.04	12.92	34.36	35.71
27.05.2002 07:00	12.77	12.64	35.13	26.9	12.25	12.29	26.73	20.85	12.86	13.27	28.94	26.78	12.25	12.1	28.13	26.72	12.95	13.06	38.76	34.35	12.96	12.85	34.37	35.71
27.05.2002 08:00	12.77	12.64	35.13	26.89	12.23	12.28	26.73	20.86	12.86	13.24	28.94	26.78	12.2	12.07	28.13	26.72	12.93	13.02	38.77	34.36	12.94	12.82	34.36	35.7
27.05.2002 09:00	12.84	12.69	35.13	26.88	12.25	12.33	26.72	20.85	12.92	13.25	28.96	26.77	12.19	12.06	28.13	26.72	12.98	13.08	38.78	34.35	12.97	12.84	34.35	35.7
27.05.2002 10:00	13.01	12.83	35.14	26.85	12.31	12.4	26.71	20.85	13.07	13.33	28.95	26.76	12.24	12.11	28.12	26.71	13.1	13.2	38.76	34.31	13.08	12.96	34.34	35.7
27.05.2002 11:00	13.16	12.96	35.17	26.83	12.38	12.51	26.7	20.82	13.28	13.46	28.93	26.73	12.36	12.21	28.09	26.68	13.32	13.41	38.73	34.3	13.3	13.2	34.3	35.7
27.05.2002 12:00	13.26	13.04	35.18	26.81	12.46	12.62	26.68	20.8	13.57	13.64	28.92	26.71	12.53	12.33	28.06	26.66	13.63	13.71	38.72	34.29	13.53	13.45	34.27	35.67
27.05.2002 13:00	13.34	13.09	35.16	26.77	12.56	12.74	26.65	20.77	13.97	13.89	28.9	26.67	12.77	12.49	27.99	26.62	14.11	14.21	38.68	34.23	13.8	13.73	34.24	35.64
27.05.2002 14:00	13.47	13.18	35.16	26.76	12.67	12.88	26.61	20.73	14.47	14.23	28.9	26.64	13.11	12.72	27.91	26.57	14.7	14.77	38.61	34.19	14.15	14.07	34.16	35.61
27.05.2002 15:00	13.56	13.25	35.16	26.77	12.76	13.01	26.55	20.7	14.79	14.52	28.89	26.61	13.48	12.94	27.83	26.52	15.1	15.07	38.56	34.13	14.44	14.37	34.12	35.56
27.05.2002 16:00	13.67	13.31	35.13	26.74	12.82	13.07	26.51	20.67	14.9	14.69	28.87	26.57	13.76	13.13	27.76	26.48	15.32	15.22	38.56	34.1	14.68	14.61	34.08	35.51
27.05.2002 17:00	13.83	13.41	35.12	26.69	12.89	13.16	26.45	20.61	15.01	14.82	28.83	26.53	13.92	13.25	27.71	26.45	15.45	15.32	38.5	34.04	14.84	14.76	34	35.51
27.05.2002 18:00	13.99	13.53	35.1	26.64	12.96	13.25	26.39	20.56	15.08	14.93	28.8	26.49	14.02	13.34	27.65	26.4	15.47	15.36	38.44	33.99	14.88	14.8	34	35.51
27.05.2002 19:00	14.04	13.57	35.06	26.59	13.01	13.32	26.34	20.52	15.11	15.04	28.79	26.44	14.02	13.39	27.61	26.37	15.32	15.29	38.44	33.98	14.85	14.75	34	35.49
27.05.2002 20:00	13.97	13.53	35.04	26.56	13.01	13.34	26.32	20.5	15.01	15.03	28.78	26.4	13.95	13.4	27.59	26.36	15.08	15.11	38.43	33.96	14.74	14.63	33.97	35.46
27.05.2002 21:00	13.77	13.42	35.06	26.56	12.95	13.27	26.3	20.49	14.77	14.92	28.76	26.38	13.81	13.33	27.57	26.35	14.76	14.81	38.43	33.95	14.57	14.46	33.97	35.45
27.05.2002 22:00	13.5	13.24	35.07	26.56	12.84	13.15	26.29	20.48	14.49	14.74	28.75	26.36	13.64	13.22	27.55	26.34	14.45	14.53	38.45	33.94	14.38	14.26	33.97	35.44
27.05.2002 23:00	13.21	13.04	35.08	26.57	12.69	12.98	26.28	20.47	14.19	14.52	28.73	26.35	13.46	13.1	27.55	26.33	14.13	14.25	38.46	33.91	14.15	14.03	33.96	35.43
28.05.2002 00:00	12.96	12.86	35.09	26.57	12.56	12.83	26.27	20.47	13.91	14.31	28.72	26.34	13.26	12.96	27.54	26.33	13.81	13.96	38.45	33.9	13.92	13.79	33.97	35.44
28.05.2002 01:00	12.74	12.71	35.1	26.58	12.41	12.68	26.27	20.46	13.66	14.14	28.71	26.32	13.08	12.83	27.54	26.34	13.52	13.71	38.46	33.9	13.69	13.57	33.96	35.44
28.05.2002 02:00	12.53	12.56	35.09	26.59	12.29	12.55	26.27	20.45	13.45	13.97	28.7	26.31	12.91	12.71	27.53	26.34	13.29	13.52	38.48	33.87	13.49	13.38	33.97	35.46
28.05.2002 03:00	12.4	12.46	35.1	26.6	12.19	12.47	26.25	20.44	13.31	13.83	28.69	26.29	12.76	12.61	27.53	26.34	13.11	13.36	38.49	33.87	13.31	13.19	33.97	35.47
28.05.2002 04:00	12.31	12.39	35.1	26.6	12.13	12.4	26.25	20.45	13.13	13.69	28.69	26.28	12.61	12.49	27.52	26.34	12.9	13.16	38.51	33.86	13.14	13.01	33.97	35.46
28.05.2002 05:00	12.2	12.31	35.1	26.61	12.06	12.33	26.24	20.44	12.96	13.57	28.66	26.27	12.49	12.41	27.52	26.35	12.7	12.98	38.49	33.85	12.97	12.84	33.98	35.47
28.05.2002 06:00	12.1	12.24	35.1	26.62	12.01	12.26	26.24	20.44	12.83	13.47	28.66	26.25	12.37	12.34	27.52	26.35	12.58	12.88	38.52	33.84	12.85	12.73	33.98	35.48
28.05.2002 07:00	12.07	12.23	35.11	26.63	11.98	12.24	26.24	20.43	12.79	13.41	28.65	26.25	12.28	12.27	27.52	26.35	12.53	12.84	38.53	33.82	12.77	12.65	33.98	35.47
28.05.2002 08:00	12.13	12.25	35.1	26.63	11.99	12.25	26.24	20.43	12.84	13.42	28.65	26.23	12.25	12.26	27.52	26.34	12.59	12.91	38.53	33.81	12.75	12.64	33.98	35.47
28.05.2002 09:00	12.23	12.32	35.09	26.62	12.03	12.31	26.22	20.42	12.97	13.48	28.64	26.21	12.28	12.27	27.51	26.31	12.73	13.06	38.52	33.79	12.83	12.73	33.97	35.45
28.05.2002 10:00	12.36	12.42	35.07	26.61	12.11	12.39	26.2	20.4	13.08	13.55	28.64	26.2	12.34	12.31	27.5	26.31	12.85	13.17	38.5	33.79	12.94	12.84	33.97	35.46
28.05.2002 11:00	12.57	12.57	35.06	26.58	12.19	12.49	26.16	20.36	13.25	13.64	28.64	26.17	12.42	12.35	27.48	26.29	12.99	13.29	38.47	33.78	13	12.91	33.96	35.46
28.05.2002 12:00	12.75	12.71	35.04	26.57	12.27	12.59	26.13	20.35	13.36	13.73	28.63	26.16	12.52	12.38	27.47	26.26	13.11	13.38	38.45	33.71	13.09	13.01	33.93	35.45
28.05.2002 13:00	12.87	12.8	35.01	26.55	12.32	12.64	26.12	20.34	13.41	13.76	28.64	26.15	12.61	12.41	27.52	26.25	13.22	13.46	38.61	33.71	13.23	13.13	33.92	35.45
28.05.2002 14:00	12.96	12.86	35.01	26.54	12.38	12.69	26.11	20.32	13.53	13.83	28.7	26.12	12.69	12.44	27.56	26.22	13.34	13.57	38.85	33.69	13.38	13.28	33.93	35.44
28.05.2002 15:00	13.02	12.9	34.98	26.53	12.42	12.73	26.1	20.31	13.66	13.9	28.79	26.1	12.78	12.48	27.58	26.2	13.44	13.65	38.93	33.66	13.49	13.38	33.93	35.44
28.05.2002 16:00	13.07	12.92	35	26.51	12.46	12.77	26.13	20.29	13.73	13.94	28.88	26.08	12.86	12.49	27.61	26.19	13.53	13.7	38.97	33.67	13.56	13.45	33.94	35.42
28.05.2002 17:00	13.08	12.93	35.05	26.52	12.48	12.78	26.2	20.3	13.77	13.96	28.95	26.07	12.92	12.48	27.62	26.17	13.55	13.67	38.98	33.65	13.6	13.49	33.94	35.42
28.05.2002 18:00	13.06	12.9	35.13	26.52	12.47	12.76	26.28	20.3	13.74	13.93	29	26.06	12.91	12.44	27.63	26.16	13.5	13.61	38.98	33.62	13.6	13.48	33.94	35.42
28.05.2002 19:00	13	12.84	35.2	26.52	12.44	12.7	26.35	20.29	13.64	13.86	29.02	26.05	12.89	12.39	27.63	26.14	13.42	13.5	38.97	33.6	13.54	13.43	33.96	35.43
28.05.2002 20:00	12.92	12.77	35.31	26.53	12.39	12.62	26.44	20.29	13.52	13.77	29.05	26.04	12.83	12.33	27.65	26.15	13.31	13.39	38.98	33.6	13.47	13.35	33.95	35.43
28.05.2002 21:00	12.84	12.71	35.44	26.54	12.32	12.54	26.66	20.29	13.38	13.65	29.08	26.03	12.76	12.25	27.7	26.15	13.19	13.27	39.02	33.61	13.37	13.25	33.98	35.43
28.05.2002 22:00	12.76	12.64	35.6	26.55	12.25	12.44	27	20.29	13.26	13.55	29.1	26.01	12.65	12.16	27.74	26.15	13.06	13.15	39.03	33.6	13.28	13.17	34.03	35.43
28.05.2002 23:00	12.68	12.56	35.76	26.56	12.18	12.36	27.25	20.3	13.14	13.45	29.12	26	12.57	12.09	27.77	26.15	12.95	13.05	39.03	33.57	13.18	13.07	34.24	35.44
29.05.2002 00:00	12.61	12.5	35.88	26.56	12.13	12.27	27.41	20.29	13.04	13.36	29.13	26	12.49	12.02	27.81	26.14	12.85	12.94	39.1	33.58	13.08	12.96	34.44	35.45
29.05.2002 01:00	12.55	12.44	36	26.57	12.07	12.21	27.62	20.3	12.95	13.28	29.16	25.99	12.41	11.95	27.89	26.15	12.76	12.86	39.13	33.58	13	12.88	34.66	35.44
29.05.2002 02:00	12.5	12.39	36.1	26.58	12.03	12.14	28.1	20.3	12.86	13.21	29.19	25.98	12.31	11.87	28.01	26.15	12.68	12.79	39.16	33.57	12.9	12.77	34.95	35.45
29.05.2002 03:00	12.46	12.36	36.19	26.58	11.98	12.09	28.3	20.3	12.79	13.13	29.22	25.97	12.24	11.81	28.07	26.12	12.59	12.69	39.18	33.57	12.82	12.69	35.13	35.45
29.05.2002 04:00	12.4	12.31	36.29	26.59	11.93	12.03	28.39	20.31	12.71	13.06	29.26	25.96	12.17	11.75	28.13	26.13	12.51	12.62	39.16	33.56	12.75	12.62	35.19	35.45
29.05.2002 05:00	12.35	12.27	36.34	26.6	11.88	11.96	28.5	20.3	12.63	12.98	29.27	25.96	12.1	11.69	28.17	26.13	12.43	12.53	39.2	33.57	12.66	12.53	35.19	35.44
29.05.2002 06:00	12.29	12.21	36.42	26.61	11.83	11.89	28.59	20.31	12.58	12.93	29.28	25.95	12.03	11.63	28.24	26.13	12.36	12.47	39.34	33.58	12.6	12.47	35.19	35.45
29.05.2002 07:00	12.25	12.19	36.46	26.61	11.79	11.83	28.74	20.31	12.52	12.87	29.29	25.94	11.97	11.58	28.3	26.13	12.31	12.41	39.42	33.56	12.55	12.42	35.18	35.45
29.05.2002 08:00	12.22	12.15	36.51	26.61	11.74	11.77	28.99	20.32	12.47	12.81	29.31	25.94	11.93	11.54	28.37	26.13	12.28	12.38	39.42	33.54	12.52	12.39	35.14	35.47
29.05.2002 09:00	12.2	12.14	36.59	26.62	11.74	11.75	29.15	20.32	12.48	12.8	29.33	25.94	11.91	11.54	28.63	26.14	12.3	12.4	39.46	33.53	12.52	12.38	35.1	35.46
29.05.2002 10:00	12.24	12.19	36.62	26.62	11.75	11.76	29.22	20.32	12.55	12.81	29.34	25.92	11.92	11.53	28.86	26.14	12.36	12.45	39.51	33.55	12.56	12.43	35.06	35.46
29.05.2002 11:00	12.3	12.24	36.65	26.62	11.76	11.77	29.26	20.33	12.67	12.87	29.35	25.92	11.97	11.56	29	26.13	12.5	12.57	39.46	33.52	12.64	12.51	35.01	35.46
29.05.2002 12:00	12.34	12.27	36.68	26.62	11.8	11.77	29.25	20.33	12.77	12.92	29.35	25.91	12.05	11.58	29.05	26.13	12.61	12.65	39.42	33.51	12.68	12.57	34.99	35.43
29.05.2002 13:00	12.39	12.31	36.69	26.62	11.83	11.8	29.26	20.33	12.81	12.95	29.37	25.9	12.12	11.61	29.05	26.11	12.7	12.69	39.4	33.51	12.72	12.61	34.95	35.45
29.05.2002 14:00	12.48	12.37	36.69	26.62	11.88	11.84	29.24	20.33	12.9	13.01	29.36	25.89	12.19	11.64	29.04	26.11	12.82	12.76	39.37	33.51	12.78	12.68	34.89	35.43
29.05.2002 15:00	12.59	12.45	36.68	26.61	11.94	11.9	29.22	20.33	13.05	13.09	29.35	25.87	12.28	11.68	29.02	26.1	13	12.92	39.31	33.46	12.93	12.83	34.87	35.42
29.05.2002 16:00	12.7	12.54	36.67	26.6	12.02	11.99	29.17	20.32	13.19	13.19	29.35	25.85	12.4	11.75	28.98	26.08	13.19	13.07	39.29	33.45	13.1	13.01	34.81	35.41
29.05.2002 17:00	12.79	12.61	36.66	26.59	12.11	12.07	29.11	20.3	13.37	13.3	29.35	25.83	12.52	11.82	28.92	26.05	13.39	13.22	39.25	33.4	13.23	13.15	34.77	35.4
29.05.2002 18:00	12.89	12.69	36.65	26.59	12.2	12.16	29.07	20.29	13.52	13.42	29.35	25.82	12.65	11.89	28.87	26.03	13.54	13.33	39.21	33.39	13.32	13.26	34.75	35.39
29.05.2002 19:00	12.95	12.74	36.65	26.58	12.28	12.23	29.02	20.28	13.61	13.5	29.35	25.81	12.74	11.94	28.82	26	13.61	13.38	39.18	33.38	13.38	13.32	34.74	35.38
29.05.2002 20:00	12.94	12.75	36.65	26.58	12.32	12.26	28.98	20.29	13.61	13.54	29.34	25.79	12.78	11.98	28.79	25.98	13.56	13.34	39.16	33.36	13.38	13.33	34.7	35.37
29.05.2002 21:00	12.85	12.7	36.65	26.59	12.28	12.23	28.96	20.28	13.48	13.5	29.34	25.78	12.75	11.98	28.74	25.98	13.4	13.2	39.15	33.36	13.33	13.28	34.67	35.38
29.05.2002 22:00	12.67	12.57	36.64	26.58	12.18	12.15	28.93	20.28	13.25	13.39	29.33	25.78	12.66	11.95	28.71	25.97	13.21	13.07	39.14	33.34	13.22	13.16	34.63	35.39
29.05.2002 23:00	12.5	12.45	36.65	26.59	12.09	12.06	28.92	20.29	13.05	13.29	29.33	25.76	12.54	11.91	28.66	25.96	13.05	12.94	39.13	33.31	13.12	13.06	34.62	35.39
30.05.2002 00:00	12.36	12.35	36.64	26.6	12.03	12	28.9	20.29	12.91	13.19	29.31	25.76	12.43	11.86	28.64	25.96	12.93	12.83	39.12	33.32	13.01	12.94	34.62	35.4
30.05.2002 01:00	12.27	12.27	36.64	26.61	11.98	11.95	28.87	20.29	12.79	13.1	29.32	25.75	12.34	11.82	28.62	25.96	12.8	12.72	39.14	33.33	12.9	12.84	34.6	35.39
30.05.2002 02:00	12.21	12.21	36.64	26.62	11.92	11.89	28.85	20.29	12.66	13	29.3	25.75	12.21	11.74	28.59	25.96	12.65	12.58	39.13	33.32	12.8	12.72	34.59	35.4
30.05.2002 03:00	12.12	12.14	36.65	26.62	11.84	11.79	28.84	20.29	12.5	12.9	29.3	25.73	12.1	11.67	28.57	25.96	12.43	12.38	39.12	33.31	12.66	12.58	34.58	35.4
30.05.2002 04:00	12.02	12.06	36.63	26.62	11.77	11.7	28.83	20.29	12.32	12.79	29.3	25.74	11.98	11.61	28.54	25.96	12.2	12.18	39.14	33.33	12.53	12.44	34.53	35.41
30.05.2002 05:00	11.93	11.97	36.61	26.64	11.69	11.61	28.79	20.29	12.16	12.69	29.3	25.75	11.86	11.53	28.51	25.96	11.98	12	39.14	33.32	12.37	12.29	34.52	35.4
30.05.2002 06:00	11.83	11.9	36.61	26.65	11.62	11.54	28.77	20.29	11.99	12.58	29.29	25.74	11.72	11.47	28.49	25.96	11.86	11.9	39.16	33.34	12.23	12.14	34.52	35.41
30.05.2002 07:00	11.73	11.82	36.59	26.65	11.56	11.47	28.75	20.3	11.85	12.48	29.3	25.72	11.61	11.41	28.46	25.96	11.78	11.84	39.16	33.33	12.15	12.06	34.52	35.4
30.05.2002 08:00	11.7	11.83	36.59	26.64	11.54	11.46	28.72	20.27	11.81	12.47	29.29	25.7	11.52	11.37	28.46	25.96	11.82	11.97	39.16	33.32	12.15	12.08	34.5	35.39
30.05.2002 09:00	11.78	11.94	36.59	26.6	11.58	11.54	28.68	20.25	11.87	12.51	29.27	25.67	11.48	11.37	28.43	25.94	11.95	12.29	39.16	33.26	12.28	12.27	34.45	35.38
30.05.2002 10:00	11.95	12.11	36.54	26.56	11.65	11.64	28.61	20.22	12.07	12.63	29.24	25.64	11.54	11.44	28.38	25.91	12.25	12.73	39.08	33.18	12.53	12.58	34.41	35.38
30.05.2002 11:00	12.27	12.33	36.47	26.5	11.8	11.82	28.5	20.16	12.46	12.89	29.22	25.59	11.69	11.55	28.32	25.88	12.64	13.1	39.05	33.14	12.81	12.94	34.38	35.36
30.05.2002 12:00	12.66	12.62	36.38	26.45	11.98	12.03	28.38	20.11	12.86	13.15	29.18	25.57	11.91	11.69	28.26	25.83	13	13.34	39	33.08	13.02	13.18	34.32	35.31
30.05.2002 13:00	13.05	12.88	36.28	26.39	12.15	12.24	28.27	20.05	13.19	13.38	29.15	25.53	12.14	11.84	28.19	25.78	13.35	13.57	38.98	33.05	13.24	13.39	34.29	35.29
30.05.2002 14:00	13.29	13.03	36.24	26.35	12.3	12.39	28.2	20.02	13.59	13.63	29.12	25.5	12.4	12.02	28.1	25.74	13.74	13.88	38.91	32.96	13.49	13.63	34.22	35.24
30.05.2002 15:00	13.6	13.18	36.14	26.29	12.43	12.54	28.09	19.95	14.15	13.99	29.07	25.45	12.68	12.2	28.03	25.7	14.15	14.17	38.91	32.92	13.75	13.88	34.19	35.21
30.05.2002 16:00	13.83	13.32	36.1	26.24	12.54	12.67	28.04	19.93	14.42	14.23	29.07	25.41	12.89	12.52	28.01	25.68	14.31	14.19	38.93	32.88	13.89	14.01	34.18	35.19
30.05.2002 17:00	13.91	13.38	36.01	26.21	12.63	12.75	27.99	19.89	14.58	14.39	29.06	25.37	13.03	12.8	27.99	25.64	14.44	14.22	38.91	32.82	13.94	14.04	34.17	35.19
30.05.2002 18:00	13.95	13.37	35.99	26.16	12.68	12.81	27.93	19.83	14.79	14.57	29.03	25.31	13.1	12.68	27.94	25.6	14.53	14.24	38.91	32.78	13.98	14.05	34.15	35.16
30.05.2002 19:00	13.91	13.34	35.94	26.12	12.69	12.81	27.88	19.79	14.84	14.66	29.01	25.26	13.16	12.74	27.91	25.57	14.49	14.18	38.9	32.72	13.96	14	34.13	35.15
30.05.2002 20:00	13.82	13.27	35.93	26.1	12.69	12.79	27.84	19.78	14.7	14.62	29	25.24	13.16	12.76	27.89	25.54	14.37	14.05	38.9	32.68	13.9	13.93	34.12	35.13
30.05.2002 21:00	13.68	13.19	35.89	26.08	12.65	12.7	27.81	19.77	14.49	14.48	28.98	25.2	13.1	12.7	27.87	25.54	14.19	13.86	38.9	32.66	13.81	13.83	34.09	35.11
30.05.2002 22:00	13.53	13.07	35.9	26.08	12.58	12.58	27.8	19.76	14.25	14.31	28.97	25.17	13.02	12.61	27.86	25.53	13.98	13.64	38.9	32.65	13.69	13.71	34.07	35.1
30.05.2002 23:00	13.37	12.96	35.88	26.08	12.5	12.46	27.77	19.75	14.02	14.12	28.97	25.15	12.9	12.49	27.86	25.53	13.73	13.42	38.9	32.63	13.52	13.53	34.06	35.1
31.05.2002 00:00	13.2	12.82	35.89	26.09	12.41	12.33	27.76	19.73	13.75	13.93	28.96	25.14	12.74	12.36	27.85	25.52	13.45	13.17	38.86	32.61	13.32	13.33	34.06	35.1
31.05.2002 01:00	12.99	12.68	35.9	26.1	12.31	12.2	27.74	19.72	13.45	13.71	28.96	25.12	12.57	12.21	27.84	25.52	13.14	12.92	38.87	32.58	13.12	13.11	34.07	35.1
31.05.2002 02:00	12.78	12.53	35.89	26.1	12.2	12.07	27.74	19.71	13.18	13.54	28.95	25.09	12.38	12.06	27.83	25.53	12.83	12.66	38.91	32.58	12.91	12.9	34.05	35.11
31.05.2002 03:00	12.55	12.37	35.89	26.11	12.07	11.93	27.73	19.7	12.89	13.34	28.95	25.08	12.18	11.93	27.83	25.52	12.54	12.43	38.9	32.58	12.71	12.7	34.06	35.11
31.05.2002 04:00	12.37	12.24	35.89	26.12	11.94	11.81	27.71	19.7	12.62	13.16	28.95	25.07	11.97	11.79	27.82	25.52	12.27	12.19	38.92	32.56	12.52	12.49	34.06	35.12
31.05.2002 05:00	12.2	12.11	35.88	26.13	11.79	11.69	27.69	19.69	12.37	12.98	28.95	25.06	11.78	11.66	27.81	25.52	11.98	11.94	38.91	32.58	12.33	12.31	34.06	35.13
31.05.2002 06:00	12.04	11.99	35.89	26.14	11.66	11.58	27.68	19.68	12.16	12.82	28.95	25.05	11.61	11.55	27.81	25.52	11.76	11.78	38.93	32.59	12.17	12.14	34.06	35.13
31.05.2002 07:00	11.9	11.89	35.88	26.15	11.56	11.5	27.67	19.68	11.97	12.7	28.94	25.04	11.46	11.47	27.82	25.52	11.61	11.72	38.95	32.56	12.07	12.04	34.06	35.13
31.05.2002 08:00	11.82	11.87	35.87	26.13	11.49	11.47	27.65	19.65	11.9	12.65	28.93	25.03	11.35	11.41	27.81	25.51	11.64	11.89	38.98	32.53	12.07	12.06	34.06	35.13
31.05.2002 09:00	11.88	11.96	35.82	26.09	11.52	11.53	27.64	19.63	12	12.71	28.9	25	11.31	11.43	27.8	25.51	11.82	12.25	38.95	32.45	12.16	12.22	34.06	35.12
31.05.2002 10:00	12.09	12.18	35.76	26.04	11.61	11.66	27.58	19.58	12.27	12.88	28.87	24.95	11.4	11.89	27.76	25.46	12.18	12.81	38.91	32.39	12.43	12.53	34.03	35.07
31.05.2002 11:00	12.32	12.38	35.73	25.99	11.74	11.83	27.53	19.54	12.69	13.18	28.84	24.89	11.6	12.45	27.72	25.41	12.68	13.43	38.85	32.31	12.77	12.95	33.97	35.03
31.05.2002 12:00	12.49	12.49	35.67	25.96	11.81	11.91	27.49	19.52	13.29	13.58	28.78	24.83	11.82	12.15	27.68	25.37	13.22	13.94	38.77	32.22	13.15	13.36	33.93	35.01
31.05.2002 13:00	12.66	12.59	35.62	25.93	11.88	11.98	27.46	19.49	14.04	14.07	28.73	24.78	12	12.18	27.65	25.31	13.62	14.2	38.72	32.13	13.47	13.69	33.9	34.99
31.05.2002 14:00	12.85	12.72	35.57	25.88	11.99	12.1	27.41	19.43	14.46	14.43	28.7	24.74	12.22	12.28	27.59	25.24	14.04	14.5	38.65	32.05	13.66	13.87	33.86	34.96
31.05.2002 15:00	13.21	12.94	35.48	25.81	12.09	12.25	27.35	19.4	14.65	14.63	28.66	24.67	12.56	12.5	27.52	25.17	14.41	14.71	38.59	31.98	13.83	14.02	33.81	34.93
31.05.2002 16:00	13.45	13.12	35.43	25.76	12.22	12.39	27.27	19.33	14.72	14.74	28.62	24.62	12.88	12.61	27.48	25.13	14.58	14.74	38.54	31.93	13.98	14.16	33.78	34.89
31.05.2002 17:00	13.59	13.24	35.38	25.71	12.33	12.51	27.21	19.28	14.64	14.74	28.6	24.58	13.09	12.79	27.46	25.09	14.61	14.65	38.36	31.86	14.06	14.24	33.76	34.84
31.05.2002 18:00	13.68	13.3	35.33	25.67	12.39	12.55	27.16	19.26	14.52	14.68	28.58	24.54	13.16	12.68	27.43	25.07	14.61	14.61	38.35	31.8	14.12	14.27	33.76	34.83
31.05.2002 19:00	13.67	13.29	35.29	25.65	12.39	12.51	27.14	19.24	14.46	14.61	28.57	24.49	13.17	12.65	27.41	25.03	14.61	14.58	38.35	31.75	14.1	14.23	33.76	34.81
31.05.2002 20:00	13.55	13.22	35.29	25.65	12.39	12.49	27.09	19.22	14.39	14.56	28.57	24.45	13.12	12.61	27.39	25	14.45	14.4	38.34	31.68	14.02	14.12	33.76	34.81
31.05.2002 21:00	13.4	13.11	35.27	25.64	12.37	12.44	27.08	19.21	14.23	14.45	28.56	24.42	13.07	12.57	27.38	24.99	14.26	14.2	38.34	31.65	13.89	13.99	33.76	34.81
31.05.2002 22:00	13.23	12.99	35.26	25.64	12.3	12.35	27.06	19.21	14.02	14.3	28.55	24.4	12.95	12.47	27.38	24.99	14.05	13.96	38.34	31.64	13.76	13.85	33.76	34.79
31.05.2002 23:00	13.02	12.83	35.26	25.66	12.2	12.23	27.05	19.2	13.8	14.12	28.54	24.37	12.81	12.35	27.38	24.99	13.81	13.74	38.32	31.61	13.6	13.68	33.76	34.78
01.06.2002 00:00	12.82	12.67	35.26	25.66	12.08	12.08	27.02	19.2	13.57	13.96	28.53	24.35	12.67	12.23	27.38	24.97	13.58	13.51	38.34	31.61	13.42	13.5	33.76	34.77
01.06.2002 01:00	12.63	12.53	35.26	25.67	11.95	11.96	27.01	19.19	13.38	13.81	28.51	24.34	12.51	12.11	27.38	24.97	13.39	13.34	38.34	31.59	13.27	13.34	33.76	34.78
01.06.2002 02:00	12.47	12.4	35.25	25.67	11.84	11.84	27.02	19.19	13.24	13.68	28.51	24.33	12.36	12	27.38	24.97	13.23	13.19	38.34	31.58	13.13	13.19	33.76	34.77
01.06.2002 03:00	12.34	12.3	35.25	25.68	11.74	11.74	26.99	19.19	13.09	13.55	28.49	24.31	12.23	11.9	27.37	24.97	13.04	12.99	38.34	31.59	12.98	13.04	33.76	34.75
01.06.2002 04:00	12.19	12.18	35.24	25.69	11.61	11.62	26.97	19.2	12.91	13.41	28.48	24.3	12.09	11.78	27.38	24.96	12.81	12.79	38.31	31.56	12.81	12.86	33.75	34.77
01.06.2002 05:00	12.01	12.04	35.25	25.7	11.47	11.48	26.96	19.19	12.71	13.28	28.48	24.28	11.95	11.69	27.38	24.96	12.6	12.59	38.31	31.55	12.65	12.69	33.75	34.77
01.06.2002 06:00	11.84	11.91	35.21	25.7	11.34	11.35	26.94	19.19	12.51	13.13	28.47	24.27	11.79	11.58	27.37	24.96	12.38	12.41	38.31	31.54	12.5	12.53	33.74	34.78
01.06.2002 07:00	11.7	11.81	35.22	25.7	11.23	11.27	26.94	19.18	12.34	13.01	28.46	24.26	11.67	11.52	27.37	24.96	12.23	12.33	38.34	31.54	12.42	12.44	33.75	34.76
01.06.2002 08:00	11.65	11.79	35.2	25.69	11.2	11.26	26.92	19.16	12.3	12.97	28.45	24.24	11.57	11.48	27.36	24.95	12.26	12.49	38.33	31.51	12.42	12.46	33.75	34.75
01.06.2002 09:00	11.75	11.91	35.16	25.65	11.26	11.37	26.88	19.11	12.4	13.02	28.43	24.2	11.55	11.57	27.34	24.93	12.45	12.82	38.27	31.46	12.53	12.65	33.7	34.75
01.06.2002 10:00	11.98	12.12	35.11	25.59	11.39	11.53	26.83	19.05	12.66	13.19	28.4	24.14	11.62	11.73	27.31	24.88	12.8	13.28	38.24	31.39	12.79	12.96	33.65	34.74
01.06.2002 11:00	12.34	12.41	35.01	25.51	11.6	11.78	26.73	18.98	13.1	13.47	28.35	24.08	11.84	11.96	27.25	24.81	13.32	13.87	38.16	31.28	13.1	13.33	33.61	34.67
01.06.2002 12:00	12.81	12.75	34.9	25.42	11.84	12.08	26.61	18.91	13.71	13.89	28.3	24.01	12.14	12.13	27.19	24.73	13.86	14.41	38.12	31.19	13.5	13.75	33.55	34.6
01.06.2002 13:00	13.31	13.09	34.8	25.35	12.11	12.38	26.49	18.82	14.39	14.36	28.24	23.93	12.54	12.44	27.12	24.64	14.49	14.96	38.03	31.04	13.95	14.16	33.49	34.56
01.06.2002 14:00	13.76	13.36	34.73	25.26	12.35	12.67	26.37	18.74	15.09	14.86	28.18	23.85	12.99	12.72	27.07	24.54	15.1	15.38	38	30.96	14.36	14.54	33.43	34.51
01.06.2002 15:00	14.13	13.56	34.61	25.18	12.53	12.85	26.29	18.67	15.6	15.26	28.13	23.76	13.4	13	27.02	24.47	15.56	15.59	37.92	30.85	14.67	14.83	33.38	34.45
01.06.2002 16:00	14.29	13.62	34.57	25.11	12.64	12.93	26.18	18.6	15.81	15.47	28.09	23.68	13.66	13.17	26.96	24.38	15.83	15.62	37.87	30.76	14.81	14.96	33.34	34.4
01.06.2002 17:00	14.37	13.67	34.49	25.04	12.73	12.99	26.11	18.52	15.77	15.51	28.05	23.61	13.82	13.24	26.92	24.31	15.96	15.56	37.84	30.67	14.84	14.97	33.31	34.38
01.06.2002 18:00	14.35	13.66	34.45	24.99	12.81	13.02	26.02	18.46	15.63	15.48	28.03	23.54	13.89	13.27	26.89	24.26	15.92	15.4	37.8	30.58	14.83	14.95	33.28	34.36
01.06.2002 19:00	14.29	13.62	34.41	24.95	12.84	13.01	25.98	18.42	15.41	15.34	28.01	23.49	13.88	13.2	26.88	24.22	15.78	15.18	37.78	30.52	14.77	14.87	33.27	34.32
01.06.2002 20:00	14.15	13.53	34.39	24.93	12.81	12.92	25.95	18.39	15.17	15.17	27.99	23.43	13.81	13.02	26.86	24.19	15.57	14.96	37.75	30.5	14.67	14.77	33.26	34.31
01.06.2002 21:00	13.98	13.42	34.39	24.93	12.75	12.8	25.91	18.38	14.92	15	27.97	23.4	13.7	12.8	26.85	24.16	15.28	14.69	37.73	30.48	14.55	14.64	33.26	34.28
01.06.2002 22:00	13.79	13.28	34.35	24.94	12.66	12.67	25.89	18.38	14.63	14.79	27.96	23.36	13.55	12.7	26.85	24.14	15	14.43	37.73	30.43	14.37	14.46	33.26	34.26
01.06.2002 23:00	13.55	13.13	34.33	24.94	12.53	12.53	25.88	18.37	14.35	14.59	27.96	23.34	13.38	12.55	26.84	24.13	14.71	14.18	37.73	30.41	14.17	14.25	33.26	34.27
02.06.2002 00:00	13.3	12.94	34.32	24.94	12.42	12.41	25.86	18.35	14.07	14.39	27.95	23.31	13.18	12.4	26.84	24.13	14.41	13.92	37.73	30.4	13.96	14.04	33.26	34.26
02.06.2002 01:00	13	12.74	34.3	24.94	12.29	12.28	25.85	18.34	13.81	14.19	27.95	23.29	12.99	12.26	26.84	24.11	14.12	13.67	37.73	30.39	13.76	13.83	33.27	34.25
02.06.2002 02:00	12.71	12.53	34.31	24.96	12.13	12.14	25.83	18.32	13.57	13.99	27.94	23.27	12.79	12.11	26.84	24.11	13.84	13.44	37.73	30.39	13.56	13.64	33.27	34.24
02.06.2002 03:00	12.46	12.35	34.33	24.96	11.99	12	25.83	18.32	13.34	13.83	27.94	23.25	12.59	11.97	26.86	24.11	13.56	13.21	37.67	30.37	13.36	13.44	33.27	34.26
02.06.2002 04:00	12.18	12.15	34.32	24.97	11.82	11.83	25.79	18.32	13.1	13.65	27.93	23.23	12.38	11.83	26.91	24.12	13.32	13.01	37.67	30.36	13.17	13.25	33.27	34.29
02.06.2002 05:00	11.94	11.97	34.34	24.99	11.62	11.66	25.8	18.31	12.87	13.48	27.92	23.2	12.17	11.67	26.89	24.1	13.09	12.83	37.67	30.34	12.97	13.04	33.28	34.27
02.06.2002 06:00	11.72	11.8	34.34	25	11.44	11.49	25.79	18.31	12.67	13.33	27.91	23.19	11.98	11.56	26.88	24.1	12.85	12.64	37.69	30.34	12.81	12.87	33.28	34.27
02.06.2002 07:00	11.57	11.68	34.32	25.01	11.3	11.37	25.78	18.3	12.54	13.23	27.91	23.18	11.81	11.48	26.87	24.09	12.7	12.57	37.73	30.34	12.69	12.75	33.28	34.26
02.06.2002 08:00	11.54	11.67	34.29	25	11.24	11.35	25.78	18.29	12.51	13.19	27.89	23.15	11.69	11.44	26.87	24.09	12.68	12.65	37.7	30.31	12.68	12.75	33.28	34.25
02.06.2002 09:00	11.65	11.79	34.28	24.98	11.3	11.44	25.8	18.26	12.64	13.27	27.88	23.12	11.63	11.44	26.87	24.07	12.82	12.92	37.67	30.25	12.77	12.88	33.27	34.25
02.06.2002 10:00	11.82	11.94	34.23	24.95	11.4	11.57	25.72	18.22	12.91	13.42	27.84	23.06	11.68	11.52	26.86	24.01	13.07	13.23	37.66	30.2	12.99	13.14	33.23	34.22
02.06.2002 11:00	12.03	12.12	34.17	24.91	11.55	11.73	25.65	18.17	13.34	13.69	27.79	23	11.87	11.69	26.82	23.93	13.42	13.6	37.63	30.12	13.37	13.57	33.16	34.16
02.06.2002 12:00	12.39	12.38	34.07	24.83	11.74	11.95	25.53	18.11	13.91	14.06	27.75	22.92	12.2	11.88	26.77	23.84	13.85	13.94	37.56	30.04	13.88	14.07	33.1	34.09
02.06.2002 13:00	13	12.81	33.94	24.73	12.03	12.26	25.39	18.03	14.55	14.49	27.7	22.84	12.66	12.25	26.7	23.72	14.38	14.38	37.52	29.94	14.44	14.59	33.02	34.01
02.06.2002 14:00	13.76	13.3	33.8	24.64	12.32	12.61	25.23	17.95	15.25	14.97	27.64	22.75	13.21	12.55	26.63	23.6	15.11	14.98	37.42	29.82	14.99	15.08	32.96	33.93
02.06.2002 15:00	14.44	13.71	33.65	24.54	12.61	12.96	25.08	17.87	15.98	15.48	27.56	22.63	13.76	12.88	26.56	23.49	15.8	15.47	37.39	29.72	15.44	15.47	32.88	33.85
02.06.2002 16:00	14.85	14.02	33.49	24.46	12.86	13.24	24.93	17.79	16.56	15.93	27.5	22.53	14.17	13.13	26.48	23.37	16.31	15.79	37.3	29.62	15.69	15.69	32.82	33.77
02.06.2002 17:00	15	14.2	33.37	24.37	13.06	13.44	24.8	17.73	16.88	16.27	27.43	22.41	14.44	13.31	26.42	23.26	16.59	15.92	37.26	29.49	15.79	15.72	32.76	33.71
02.06.2002 18:00	14.99	14.26	33.25	24.31	13.19	13.58	24.69	17.65	16.94	16.49	27.38	22.31	14.54	13.36	26.37	23.16	16.65	15.93	37.21	29.42	15.78	15.68	32.74	33.66
02.06.2002 19:00	14.84	14.22	33.2	24.26	13.23	13.63	24.61	17.61	16.81	16.57	27.33	22.22	14.56	13.31	26.33	23.07	16.45	15.79	37.15	29.35	15.67	15.55	32.73	33.62
02.06.2002 20:00	14.62	14.08	33.15	24.24	13.21	13.6	24.57	17.58	16.51	16.46	27.29	22.14	14.47	13.2	26.3	23	16.11	15.53	37.12	29.28	15.49	15.37	32.71	33.59
02.06.2002 21:00	14.32	13.89	33.13	24.25	13.12	13.49	24.54	17.57	16.08	16.23	27.27	22.1	14.32	13.04	26.29	22.98	15.73	15.19	37.12	29.26	15.26	15.16	32.7	33.59
02.06.2002 22:00	13.95	13.63	33.11	24.24	12.94	13.28	24.53	17.56	15.6	15.9	27.27	22.05	14.11	12.8	26.28	22.95	15.34	14.84	37.12	29.24	14.99	14.91	32.71	33.59
02.06.2002 23:00	13.56	13.35	33.1	24.24	12.75	13.05	24.53	17.56	15.15	15.57	27.25	22.02	13.88	12.6	26.28	22.94	14.95	14.49	37.12	29.21	14.74	14.67	32.7	33.59
03.06.2002 00:00	13.19	13.07	33.06	24.25	12.56	12.83	24.52	17.55	14.75	15.25	27.22	21.99	13.63	12.36	26.27	22.94	14.54	14.13	37.11	29.19	14.46	14.4	32.71	33.59
03.06.2002 01:00	12.83	12.81	33.05	24.26	12.4	12.64	24.52	17.53	14.35	14.94	27.21	21.96	13.4	12.17	26.27	22.94	14.18	13.81	37.1	29.18	14.2	14.15	32.69	33.62
03.06.2002 02:00	12.48	12.54	33.05	24.27	12.26	12.46	24.51	17.52	14.03	14.69	27.2	21.94	13.16	12.06	26.27	22.92	13.87	13.54	37.11	29.17	13.97	13.93	32.68	33.62
03.06.2002 03:00	12.17	12.3	33.02	24.28	12.11	12.29	24.5	17.52	13.73	14.44	27.17	21.92	12.92	11.9	26.27	22.92	13.57	13.3	37.12	29.17	13.73	13.7	32.68	33.64
03.06.2002 04:00	11.89	12.07	33.01	24.29	11.97	12.13	24.5	17.51	13.44	14.21	27.16	21.91	12.65	11.71	26.26	22.91	13.28	13.05	37.12	29.16	13.51	13.48	32.68	33.63
03.06.2002 05:00	11.63	11.87	33.03	24.31	11.83	11.98	24.49	17.51	13.17	13.99	27.14	21.89	12.4	11.55	26.26	22.91	13.03	12.84	37.12	29.16	13.29	13.25	32.68	33.63
03.06.2002 06:00	11.42	11.7	33.03	24.33	11.68	11.82	24.49	17.51	12.93	13.82	27.14	21.88	12.16	11.4	26.26	22.93	12.82	12.69	37.11	29.14	13.11	13.07	32.68	33.64
03.06.2002 07:00	11.27	11.58	33.03	24.34	11.53	11.71	24.49	17.51	12.76	13.67	27.14	21.86	11.95	11.28	26.27	22.93	12.69	12.66	37.11	29.12	12.99	12.95	32.68	33.63
03.06.2002 08:00	11.24	11.56	33.03	24.34	11.45	11.66	24.47	17.48	12.71	13.61	27.11	21.84	11.78	11.21	26.27	22.92	12.7	12.77	37.12	29.08	12.98	12.99	32.68	33.61
03.06.2002 09:00	11.37	11.71	33	24.29	11.48	11.74	24.46	17.45	12.82	13.65	27.1	21.81	11.72	11.26	26.27	22.87	12.85	13.04	37.08	29.03	13.09	13.16	32.68	33.58
03.06.2002 10:00	11.65	11.98	32.92	24.22	11.62	11.94	24.39	17.41	13.14	13.82	27.05	21.75	11.81	11.38	26.24	22.81	13.18	13.45	37.02	28.94	13.38	13.51	32.63	33.53
03.06.2002 11:00	12.02	12.32	32.83	24.14	11.84	12.23	24.29	17.35	13.63	14.13	26.99	21.68	12.04	11.6	26.22	22.72	13.68	13.95	36.95	28.85	13.79	13.98	32.55	33.44
03.06.2002 12:00	12.5	12.74	32.68	24.04	12.13	12.59	24.14	17.29	14.27	14.56	26.95	21.61	12.41	11.9	26.16	22.62	14.32	14.46	36.88	28.74	14.33	14.51	32.49	33.37
03.06.2002 13:00	13.13	13.22	32.55	23.95	12.44	12.94	23.98	17.22	15.06	15.07	26.86	21.52	12.92	12.15	26.08	22.5	15.05	14.96	36.79	28.62	14.89	15.03	32.4	33.27
03.06.2002 14:00	13.83	13.67	32.37	23.86	12.79	13.31	23.81	17.14	15.89	15.67	26.78	21.42	13.52	12.57	26	22.37	15.83	15.49	36.7	28.5	15.43	15.55	32.33	33.15
03.06.2002 15:00	14.5	14.03	32.16	23.75	13.1	13.68	23.63	17.07	16.61	16.23	26.7	21.31	14.09	12.91	25.91	22.26	16.51	15.95	36.6	28.37	15.84	15.94	32.24	33.06
03.06.2002 16:00	14.95	14.32	31.97	23.65	13.36	14	23.45	17	17.16	16.63	26.6	21.18	14.51	13.18	25.83	22.13	16.98	16.24	36.5	28.25	16.08	16.15	32.19	32.97
03.06.2002 17:00	15.14	14.54	31.81	23.56	13.54	14.2	23.28	16.94	17.3	16.8	26.53	21.08	14.77	13.32	25.75	22.01	17.22	16.34	36.44	28.14	16.16	16.16	32.11	32.88
03.06.2002 18:00	15.13	14.61	31.68	23.48	13.63	14.31	23.18	16.87	17.4	17.08	26.46	20.96	14.79	13.31	25.7	21.91	17.23	16.33	36.34	28.04	16.18	16.14	32.07	32.86
03.06.2002 19:00	14.97	14.56	31.6	23.44	13.67	14.33	23.1	16.83	17.27	17.18	26.4	20.85	14.79	13.34	25.64	21.82	16.87	15.99	36.31	27.97	16.03	15.95	32	32.79
03.06.2002 20:00	14.74	14.42	31.55	23.42	13.64	14.3	23.05	16.81	16.96	17.07	26.35	20.76	14.75	13.33	25.61	21.75	16.53	15.7	36.27	27.93	15.83	15.74	31.99	32.76
03.06.2002 21:00	14.44	14.24	31.54	23.41	13.53	14.18	23.04	16.8	16.54	16.84	26.31	20.7	14.61	13.18	25.58	21.71	16.17	15.41	36.24	27.9	15.61	15.54	31.97	32.76
03.06.2002 22:00	14.08	13.98	31.53	23.4	13.34	13.97	23.04	16.79	16.07	16.51	26.29	20.66	14.43	13.03	25.56	21.69	15.8	15.09	36.25	27.86	15.38	15.32	31.98	32.78
03.06.2002 23:00	13.69	13.68	31.51	23.41	13.13	13.72	23.02	16.78	15.63	16.17	26.27	20.63	14.2	12.85	25.55	21.68	15.45	14.78	36.2	27.83	15.13	15.09	31.98	32.77
04.06.2002 00:00	13.33	13.41	31.49	23.42	12.91	13.48	23.01	16.76	15.23	15.85	26.25	20.6	13.97	12.7	25.54	21.67	15.13	14.53	36.19	27.81	14.88	14.84	31.97	32.77
04.06.2002 01:00	12.98	13.13	31.48	23.43	12.72	13.28	23.02	16.74	14.89	15.56	26.24	20.57	13.75	12.56	25.52	21.66	14.82	14.25	36.16	27.8	14.64	14.6	31.98	32.77
04.06.2002 02:00	12.69	12.9	31.49	23.44	12.55	13.1	23.02	16.73	14.57	15.29	26.22	20.56	13.52	12.42	25.53	21.66	14.49	13.97	36.15	27.79	14.42	14.38	31.99	32.76
04.06.2002 03:00	12.41	12.66	31.46	23.45	12.39	12.94	23.02	16.71	14.26	15.04	26.2	20.54	13.34	12.3	25.52	21.65	14.17	13.72	36.14	27.77	14.18	14.15	31.99	32.77
04.06.2002 04:00	12.16	12.46	31.45	23.47	12.22	12.77	23	16.71	14.01	14.82	26.19	20.52	13.15	12.18	25.52	21.65	13.88	13.49	36.14	27.75	13.97	13.94	31.99	32.78
04.06.2002 05:00	11.94	12.27	31.44	23.48	12.06	12.59	23.01	16.7	13.73	14.6	26.17	20.51	12.96	12.07	25.52	21.65	13.6	13.27	36.14	27.76	13.77	13.74	31.99	32.78
04.06.2002 06:00	11.75	12.11	31.43	23.5	11.88	12.39	23.02	16.7	13.51	14.42	26.16	20.5	12.79	11.97	25.51	21.65	13.37	13.1	36.14	27.75	13.57	13.55	31.99	32.81
04.06.2002 07:00	11.63	12	31.43	23.51	11.76	12.27	23.01	16.68	13.37	14.28	26.15	20.48	12.67	11.92	25.51	21.64	13.3	13.11	36.14	27.73	13.48	13.47	31.99	32.8
04.06.2002 08:00	11.63	12	31.43	23.5	11.73	12.24	23.11	16.65	13.36	14.26	26.13	20.46	12.58	11.91	25.5	21.62	13.39	13.26	36.1	27.69	13.5	13.51	31.99	32.78
04.06.2002 09:00	11.77	12.13	31.42	23.46	11.81	12.31	23.18	16.61	13.47	14.3	26.09	20.42	12.56	11.95	25.47	21.58	13.6	13.52	36.06	27.62	13.64	13.71	31.93	32.73
04.06.2002 10:00	12.04	12.39	31.35	23.41	11.95	12.44	23.12	16.56	13.75	14.45	26.04	20.35	12.64	12.04	25.43	21.51	13.97	13.92	36.01	27.53	13.88	14.03	31.87	32.67
04.06.2002 11:00	12.42	12.72	31.24	23.33	12.18	12.65	23	16.5	14.22	14.76	25.96	20.26	12.87	12.23	25.37	21.42	14.5	14.4	35.92	27.43	14.3	14.51	31.79	32.57
04.06.2002 12:00	12.92	13.1	31.08	23.24	12.52	12.93	22.86	16.42	14.89	15.2	25.87	20.18	13.22	12.45	25.31	21.32	15.14	14.91	35.83	27.32	14.81	15.06	31.7	32.48
04.06.2002 13:00	13.53	13.51	30.89	23.15	12.87	13.24	22.63	16.34	15.68	15.7	25.78	20.08	13.7	12.74	25.21	21.2	15.86	15.43	35.72	27.21	15.37	15.61	31.57	32.35
04.06.2002 14:00	14.23	13.91	30.73	23.06	13.21	13.56	22.42	16.27	16.44	16.25	25.67	19.98	14.25	13.04	25.1	21.08	16.55	15.92	35.62	27.08	15.88	16.09	31.48	32.21
04.06.2002 15:00	14.8	14.21	30.55	22.96	13.5	13.85	22.15	16.19	16.93	16.73	25.56	19.87	14.71	13.33	24.99	20.95	17.11	16.32	35.48	26.95	16.26	16.43	31.39	32.1
04.06.2002 16:00	15.18	14.44	30.41	22.85	13.72	14.1	21.89	16.12	17.16	17.02	25.48	19.78	15.04	13.59	24.9	20.83	17.43	16.53	35.36	26.82	16.48	16.61	31.3	32.01
04.06.2002 17:00	15.35	14.61	30.25	22.76	13.85	14.25	21.71	16.04	17.24	17.21	25.39	19.68	15.21	13.73	24.82	20.74	17.58	16.61	35.26	26.72	16.55	16.65	31.22	31.92
04.06.2002 18:00	15.31	14.65	30.12	22.7	13.92	14.31	21.61	15.98	17.14	17.24	25.31	19.59	15.27	13.79	24.73	20.64	17.56	16.58	35.19	26.63	16.55	16.61	31.19	31.86
04.06.2002 19:00	15.2	14.63	30.05	22.66	13.91	14.3	21.52	15.93	16.97	17.21	25.25	19.51	15.25	13.79	24.67	20.57	17.37	16.44	35.08	26.58	16.46	16.5	31.12	31.79
04.06.2002 20:00	15.02	14.54	30	22.65	13.86	14.24	21.25	15.9	16.71	17.06	25.21	19.45	15.17	13.75	24.63	20.52	17.12	16.25	35.03	26.53	16.32	16.35	31.07	31.78
04.06.2002 21:00	14.77	14.4	29.98	22.64	13.76	14.11	21.19	15.9	16.37	16.84	25.18	19.42	15.03	13.65	24.6	20.51	16.77	15.94	34.99	26.49	16.13	16.16	31.05	31.77
04.06.2002 22:00	14.45	14.21	29.96	22.64	13.58	13.92	21.18	15.88	15.98	16.57	25.17	19.39	14.82	13.49	24.59	20.5	16.34	15.58	34.96	26.46	15.89	15.91	31.06	31.79
04.06.2002 23:00	14.11	13.96	29.96	22.65	13.39	13.72	21.18	15.87	15.61	16.27	25.14	19.36	14.59	13.32	24.58	20.48	15.94	15.26	34.94	26.44	15.61	15.64	31.06	31.78
05.06.2002 00:00	13.78	13.71	29.96	22.66	13.19	13.51	21.17	15.85	15.29	16	25.12	19.33	14.35	13.16	24.57	20.47	15.55	14.94	34.92	26.42	15.33	15.35	31.03	31.78
05.06.2002 01:00	13.51	13.5	29.98	22.66	13.01	13.33	21.16	15.84	15.01	15.77	25.09	19.32	14.12	13.02	24.56	20.46	15.22	14.67	34.89	26.41	15.06	15.09	31.04	31.8
05.06.2002 02:00	13.25	13.29	29.99	22.69	12.86	13.16	21.17	15.83	14.77	15.56	25.08	19.29	13.92	12.9	24.55	20.46	14.92	14.43	34.88	26.39	14.83	14.85	31.06	31.81
05.06.2002 03:00	13.02	13.1	29.98	22.69	12.71	13.02	21.17	15.82	14.55	15.37	25.07	19.27	13.73	12.77	24.55	20.45	14.63	14.2	34.86	26.38	14.6	14.62	31.06	31.82
05.06.2002 04:00	12.78	12.92	29.99	22.69	12.58	12.89	21.17	15.82	14.33	15.19	25.05	19.25	13.56	12.66	24.54	20.45	14.37	13.99	34.83	26.37	14.39	14.41	31.04	31.83
05.06.2002 05:00	12.55	12.73	29.99	22.72	12.46	12.77	21.17	15.8	14.14	15.02	25.04	19.24	13.39	12.56	24.54	20.44	14.14	13.81	34.82	26.37	14.19	14.21	31.04	31.83
05.06.2002 06:00	12.39	12.59	29.99	22.73	12.39	12.71	21.18	15.79	14	14.89	25.02	19.22	13.26	12.5	24.52	20.43	13.97	13.68	34.81	26.34	14.04	14.05	31.02	31.83
05.06.2002 07:00	12.37	12.55	29.98	22.72	12.37	12.69	21.16	15.79	13.93	14.81	25	19.2	13.18	12.46	24.51	20.4	13.9	13.66	34.78	26.33	13.94	13.95	31.03	31.83
05.06.2002 08:00	12.47	12.6	29.92	22.7	12.4	12.71	21.09	15.76	13.98	14.8	24.98	19.16	13.14	12.45	24.48	20.36	13.95	13.77	34.77	26.31	13.95	13.98	31.03	31.81
05.06.2002 09:00	12.65	12.72	29.88	22.67	12.48	12.82	21.03	15.74	14.14	14.89	24.94	19.13	13.15	12.5	24.44	20.32	14.12	14.03	34.71	26.27	14.05	14.1	31.01	31.78
05.06.2002 10:00	12.97	12.95	29.79	22.62	12.64	12.99	20.95	15.7	14.36	15.03	24.89	19.09	13.25	12.61	24.4	20.27	14.41	14.36	34.67	26.22	14.26	14.31	30.96	31.73
05.06.2002 11:00	13.34	13.21	29.69	22.55	12.82	13.2	20.86	15.67	14.75	15.29	24.83	19.03	13.4	12.77	24.35	20.2	14.79	14.79	34.58	26.14	14.56	14.64	30.91	31.66
05.06.2002 12:00	13.81	13.57	29.53	22.45	13.1	13.5	20.71	15.61	15.35	15.7	24.75	18.95	13.68	12.99	24.27	20.1	15.38	15.41	34.48	26.04	14.95	15.01	30.85	31.58
05.06.2002 13:00	14.3	13.96	29.38	22.36	13.42	13.83	20.55	15.54	16.09	16.19	24.64	18.87	14.12	13.28	24.18	19.99	16.06	16.1	34.36	25.93	15.44	15.48	30.73	31.44
05.06.2002 14:00	14.74	14.3	29.23	22.29	13.71	14.12	20.41	15.5	16.84	16.76	24.53	18.78	14.63	13.63	24.07	19.87	16.79	16.77	34.21	25.82	15.93	15.94	30.62	31.35
05.06.2002 15:00	14.92	14.47	29.16	22.24	13.87	14.3	20.29	15.45	17.49	17.32	24.4	18.69	15.09	13.93	23.97	19.74	17.41	17.27	34.08	25.69	16.33	16.33	30.51	31.2
05.06.2002 16:00	14.93	14.51	29.12	22.22	14.02	14.46	20.17	15.41	17.88	17.72	24.3	18.6	15.41	14.16	23.86	19.62	17.85	17.58	33.91	25.57	16.62	16.57	30.42	31.1
05.06.2002 17:00	15	14.56	29.05	22.16	14.11	14.54	20.1	15.39	17.97	17.95	24.19	18.5	15.62	14.37	23.74	19.5	18.12	17.76	33.74	25.46	16.72	16.65	30.34	31.02
05.06.2002 18:00	15.09	14.64	29	22.12	14.15	14.55	20.04	15.35	17.99	18.13	24.07	18.4	15.74	14.5	23.64	19.38	18.14	17.77	33.64	25.34	16.76	16.65	30.27	30.93
05.06.2002 19:00	15.06	14.66	28.96	22.11	14.17	14.55	19.97	15.3	17.85	18.21	23.98	18.32	15.76	14.52	23.55	19.29	17.95	17.64	33.52	25.28	16.7	16.57	30.22	30.87
05.06.2002 20:00	14.95	14.59	28.93	22.1	14.16	14.52	19.93	15.27	17.54	18.1	23.9	18.25	15.68	14.46	23.5	19.23	17.68	17.44	33.45	25.22	16.58	16.45	30.18	30.83
05.06.2002 21:00	14.75	14.48	28.92	22.1	14.1	14.45	19.9	15.25	17.13	17.85	23.87	18.21	15.53	14.36	23.47	19.2	17.31	17.08	33.4	25.19	16.39	16.26	30.16	30.82
05.06.2002 22:00	14.49	14.3	28.92	22.1	13.97	14.32	19.89	15.26	16.7	17.53	23.83	18.17	15.34	14.21	23.44	19.18	16.93	16.68	33.38	25.16	16.17	16.04	30.18	30.82
05.06.2002 23:00	14.2	14.09	28.92	22.13	13.81	14.17	19.89	15.24	16.29	17.2	23.81	18.15	15.13	14.04	23.42	19.17	16.56	16.32	33.32	25.14	15.93	15.8	30.14	30.81
06.06.2002 00:00	13.94	13.89	28.91	22.13	13.63	14.01	19.89	15.22	15.93	16.89	23.79	18.13	14.91	13.88	23.41	19.17	16.23	15.99	33.3	25.11	15.68	15.57	30.13	30.82
06.06.2002 01:00	13.69	13.68	28.91	22.14	13.48	13.86	19.89	15.22	15.63	16.61	23.77	18.11	14.71	13.74	23.39	19.16	15.93	15.73	33.28	25.08	15.46	15.35	30.12	30.84
06.06.2002 02:00	13.47	13.51	28.91	22.14	13.35	13.74	19.89	15.21	15.37	16.38	23.77	18.1	14.54	13.62	23.38	19.15	15.67	15.5	33.26	25.07	15.26	15.15	30.11	30.85
06.06.2002 03:00	13.28	13.36	28.91	22.16	13.23	13.63	19.9	15.19	15.15	16.16	23.74	18.08	14.37	13.51	23.37	19.14	15.45	15.31	33.22	25.04	15.08	14.97	30.12	30.85
06.06.2002 04:00	13.09	13.21	28.91	22.17	13.15	13.54	19.91	15.19	14.94	15.97	23.73	18.07	14.24	13.42	23.35	19.14	15.24	15.14	33.23	25.05	14.93	14.82	30.11	30.85
06.06.2002 05:00	12.93	13.08	28.91	22.17	13.06	13.45	19.9	15.19	14.78	15.8	23.72	18.06	14.09	13.32	23.34	19.13	15.06	14.97	33.21	25.02	14.78	14.68	30.1	30.86
06.06.2002 06:00	12.82	12.98	28.91	22.18	13	13.38	19.9	15.17	14.64	15.64	23.7	18.04	13.98	13.24	23.33	19.12	14.93	14.85	33.18	25	14.68	14.58	30.1	30.85
06.06.2002 07:00	12.82	12.96	28.91	22.2	12.98	13.34	19.88	15.16	14.59	15.55	23.68	18.02	13.91	13.22	23.31	19.09	14.89	14.81	33.17	24.97	14.62	14.53	30.09	30.83
06.06.2002 08:00	12.88	12.99	28.91	22.18	12.98	13.32	19.84	15.14	14.59	15.5	23.65	18	13.85	13.2	23.29	19.04	14.89	14.79	33.13	24.93	14.6	14.53	30.08	30.83
06.06.2002 09:00	13.02	13.08	28.88	22.16	13.01	13.33	19.78	15.11	14.7	15.52	23.59	17.96	13.86	13.23	23.25	19.01	14.95	14.83	33.07	24.87	14.64	14.57	30.04	30.81
06.06.2002 10:00	13.21	13.21	28.83	22.12	13.08	13.4	19.7	15.07	14.86	15.6	23.53	17.91	13.93	13.29	23.2	18.94	15.1	14.92	33.02	24.8	14.74	14.67	29.99	30.77
06.06.2002 11:00	13.46	13.4	28.75	22.07	13.21	13.5	19.59	15.02	15.17	15.78	23.44	17.85	14.07	13.42	23.12	18.85	15.37	15.13	32.93	24.72	14.9	14.84	29.96	30.72
06.06.2002 12:00	13.79	13.64	28.62	22	13.39	13.67	19.45	14.98	15.59	16.07	23.35	17.79	14.29	13.58	23.02	18.76	15.71	15.38	32.83	24.61	15.16	15.1	29.89	30.62
06.06.2002 13:00	14.24	13.95	28.47	21.91	13.64	13.89	19.3	14.92	16.16	16.41	23.25	17.71	14.63	13.82	22.93	18.64	16.22	15.76	32.7	24.49	15.51	15.46	29.81	30.53
06.06.2002 14:00	14.8	14.3	28.31	21.83	13.92	14.15	19.15	14.86	16.78	16.86	23.15	17.65	15.03	14.02	22.83	18.53	16.74	16.08	32.58	24.39	15.9	15.83	29.72	30.42
06.06.2002 15:00	15.14	14.54	28.22	21.74	14.09	14.31	19.04	14.82	17.05	17.14	23.04	17.58	15.35	14.19	22.72	18.43	17.08	16.27	32.45	24.28	16.19	16.12	29.64	30.33
06.06.2002 16:00	15.28	14.67	28.1	21.69	14.21	14.42	18.95	14.78	17.13	17.29	22.95	17.52	15.55	14.3	22.65	18.33	17.23	16.33	32.35	24.2	16.35	16.27	29.58	30.25
06.06.2002 17:00	15.34	14.74	27.99	21.63	14.3	14.5	18.86	14.74	17.21	17.4	22.84	17.44	15.65	14.39	22.56	18.24	17.32	16.38	32.25	24.11	16.43	16.35	29.52	30.16
06.06.2002 18:00	15.38	14.79	27.9	21.58	14.37	14.57	18.77	14.7	17.32	17.53	22.75	17.37	15.72	14.45	22.49	18.16	17.4	16.44	32.14	24.02	16.49	16.4	29.45	30.09
06.06.2002 19:00	15.35	14.81	27.84	21.53	14.4	14.61	18.72	14.66	17.26	17.56	22.67	17.31	15.75	14.46	22.43	18.09	17.34	16.39	32.05	23.97	16.5	16.4	29.41	30.04
06.06.2002 20:00	15.24	14.78	27.79	21.52	14.38	14.59	18.69	14.64	17.05	17.49	22.63	17.28	15.71	14.42	22.38	18.05	17.2	16.27	31.99	23.88	16.44	16.34	29.36	30.03
06.06.2002 21:00	15.07	14.69	27.76	21.51	14.32	14.52	18.67	14.63	16.78	17.31	22.59	17.25	15.61	14.33	22.37	18.03	16.99	16.09	31.97	23.85	16.34	16.23	29.34	30.03
06.06.2002 22:00	14.88	14.56	27.73	21.51	14.23	14.45	18.66	14.62	16.51	17.1	22.56	17.23	15.46	14.23	22.33	18.01	16.76	15.91	31.92	23.82	16.19	16.08	29.33	30.02
06.06.2002 23:00	14.74	14.45	27.73	21.52	14.14	14.35	18.65	14.61	16.28	16.89	22.52	17.2	15.33	14.13	22.37	18	16.57	15.77	31.87	23.78	16.05	15.95	29.3	30.03
07.06.2002 00:00	14.6	14.35	27.74	21.51	14.06	14.26	18.64	14.6	16.02	16.71	22.95	17.19	15.19	14.01	22.35	18	16.37	15.61	31.87	23.76	15.91	15.82	29.32	30.03
07.06.2002 01:00	14.47	14.26	27.88	21.52	14	14.19	18.66	14.59	15.73	16.53	24.57	17.18	15.03	13.91	23.76	18	16.15	15.44	31.89	23.75	15.78	15.7	29.88	30.05
07.06.2002 02:00	14.34	14.17	28.05	21.54	13.91	14.09	18.69	14.59	15.56	16.36	25.28	17.17	14.87	13.81	24.32	18	15.94	15.29	31.93	23.76	15.63	15.55	30.73	30.05
07.06.2002 03:00	14.24	14.08	28.14	21.54	13.83	14	18.7	14.59	15.43	16.21	25.48	17.17	14.74	13.71	24.19	18	15.77	15.15	31.97	23.73	15.5	15.41	30.77	30.07
07.06.2002 04:00	14.16	13.99	28.2	21.55	13.76	13.91	18.71	14.59	15.32	16.07	25.54	17.15	14.62	13.62	24.11	18	15.61	15.01	31.98	23.71	15.37	15.29	30.72	30.07
07.06.2002 05:00	14.1	13.93	28.24	21.56	13.7	13.84	18.73	14.59	15.23	15.95	25.57	17.15	14.54	13.55	24.04	18	15.51	14.92	31.99	23.72	15.26	15.18	30.67	30.08
07.06.2002 06:00	14.05	13.86	28.26	21.58	13.67	13.79	18.75	14.59	15.15	15.83	25.58	17.14	14.45	13.49	23.99	18	15.41	14.83	32	23.71	15.16	15.07	30.63	30.09
07.06.2002 07:00	14.02	13.82	28.29	21.58	13.64	13.74	18.77	14.61	15.11	15.76	25.58	17.14	14.39	13.44	23.94	18.01	15.35	14.79	32.03	23.71	15.09	14.99	30.59	30.1
07.06.2002 08:00	14.02	13.83	28.31	21.58	13.64	13.73	18.79	14.59	15.1	15.71	25.57	17.14	14.35	13.41	23.89	18.01	15.34	14.8	32.03	23.7	15.06	14.97	30.58	30.1
07.06.2002 09:00	14.06	13.88	28.33	21.58	13.69	13.78	18.8	14.59	15.19	15.72	25.56	17.12	14.35	13.43	23.85	17.99	15.38	14.88	32.07	23.7	15.11	15.02	30.55	30.09
07.06.2002 10:00	14.16	13.98	28.33	21.56	13.77	13.89	18.82	14.57	15.37	15.8	25.54	17.1	14.41	13.5	23.82	17.97	15.51	15.07	32.08	23.67	15.22	15.14	30.53	30.08
07.06.2002 11:00	14.29	14.11	28.34	21.54	13.88	13.99	18.82	14.55	15.67	16	25.51	17.07	14.53	13.66	23.77	17.93	15.71	15.28	32.08	23.62	15.39	15.32	30.48	30.02
07.06.2002 12:00	14.45	14.25	28.36	21.52	14	14.14	18.83	14.53	16.03	16.24	25.47	17.03	14.7	13.77	23.72	17.88	15.97	15.55	32.09	23.58	15.56	15.5	30.45	29.99
07.06.2002 13:00	14.59	14.37	28.38	21.51	14.12	14.29	18.84	14.52	16.31	16.44	25.45	17	14.88	13.86	23.69	17.84	16.21	15.75	32.08	23.55	15.75	15.69	30.4	29.94
07.06.2002 14:00	14.65	14.41	28.38	21.51	14.21	14.39	18.85	14.51	16.48	16.58	25.42	16.96	15.05	14.01	23.65	17.8	16.43	15.92	32.08	23.52	15.89	15.83	30.4	29.93
07.06.2002 15:00	14.69	14.43	28.4	21.51	14.27	14.46	18.87	14.51	16.75	16.75	25.77	16.93	15.13	14.05	23.62	17.78	16.6	16.03	32.15	23.48	15.95	15.88	30.34	29.91
07.06.2002 16:00	14.71	14.44	29.17	21.51	14.35	14.46	22.5	14.51	16.75	16.77	29.72	16.92	15.12	13.97	31.46	17.78	16.54	15.93	37.08	23.54	15.45	15.73	36.05	33.01
07.06.2002 17:00	14.68	14.4	29.24	21.51	14.31	14.41	22.76	14.51	16.37	16.64	30.52	16.91	15.1	13.9	28.43	17.77	16.25	15.73	38.65	23.62	14.7	15.34	41.61	35.76
07.06.2002 18:00	14.64	14.35	29.24	21.52	14.27	14.33	23.26	14.51	16.11	16.48	30.42	16.9	15.01	13.84	27.89	17.74	16.03	15.56	38.47	23.6	14.75	15.19	39.23	34.29
07.06.2002 19:00	14.59	14.29	29.28	21.53	14.24	14.28	23.64	14.52	15.97	16.35	30.34	16.9	14.92	13.78	27.6	17.74	15.89	15.42	38.27	23.58	14.78	15.09	37.5	33.67
07.06.2002 20:00	14.54	14.24	29.34	21.54	14.23	14.23	23.87	14.51	15.88	16.26	30.16	16.89	14.85	13.71	27.38	17.74	15.79	15.33	38.12	23.56	14.81	15.03	36.73	33.36
07.06.2002 21:00	14.49	14.2	29.4	21.55	14.18	14.14	24.03	14.51	15.78	16.15	29.96	16.88	14.78	13.63	27.22	17.75	15.67	15.2	37.95	23.55	14.84	14.99	36.21	33.18
07.06.2002 22:00	14.44	14.15	29.47	21.56	14.14	14.07	24.14	14.51	15.67	16.03	29.8	16.88	14.7	13.53	27.1	17.75	15.57	15.07	37.86	23.55	14.82	14.93	35.89	33.07
07.06.2002 23:00	14.38	14.08	29.53	21.58	14.09	14	24.22	14.51	15.55	15.89	29.66	16.88	14.64	13.48	27.02	17.75	15.47	14.96	37.69	23.55	14.8	14.87	35.66	32.98
08.06.2002 00:00	14.32	14.02	29.59	21.58	14.04	13.93	24.29	14.52	15.4	15.77	29.56	16.87	14.56	13.41	26.96	17.75	15.36	14.84	37.62	23.55	14.75	14.8	35.51	32.92
08.06.2002 01:00	14.26	13.96	29.65	21.59	14	13.88	24.34	14.52	15.26	15.65	29.47	16.87	14.49	13.34	26.91	17.75	15.27	14.75	37.55	23.53	14.72	14.74	35.37	32.87
08.06.2002 02:00	14.2	13.9	29.69	21.61	13.96	13.83	24.4	14.52	15.15	15.55	29.39	16.87	14.42	13.29	26.85	17.76	15.2	14.68	37.5	23.53	14.68	14.69	35.25	32.81
08.06.2002 03:00	14.15	13.85	29.74	21.61	13.92	13.79	24.43	14.52	15.05	15.45	29.34	16.87	14.36	13.25	26.83	17.77	15.13	14.62	37.47	23.54	14.65	14.65	35.17	32.77
08.06.2002 04:00	14.11	13.8	29.79	21.63	13.9	13.76	24.48	14.52	14.99	15.39	29.27	16.87	14.31	13.21	26.78	17.77	15.05	14.55	37.47	23.54	14.62	14.6	35.08	32.74
08.06.2002 05:00	14.07	13.77	29.83	21.64	13.86	13.71	24.48	14.52	14.93	15.32	29.22	16.87	14.25	13.16	26.76	17.77	15	14.49	37.46	23.54	14.6	14.57	35.02	32.69
08.06.2002 06:00	14.03	13.72	29.86	21.65	13.83	13.66	24.52	14.53	14.89	15.25	29.18	16.87	14.22	13.14	26.74	17.77	14.95	14.44	37.42	23.54	14.56	14.53	34.94	32.69
08.06.2002 07:00	14.01	13.7	29.91	21.65	13.81	13.63	24.54	14.54	14.87	15.2	29.13	16.87	14.18	13.12	26.73	17.77	14.91	14.4	37.42	23.55	14.54	14.5	34.9	32.64
08.06.2002 08:00	13.99	13.68	29.93	21.65	13.79	13.6	24.55	14.53	14.85	15.17	29.11	16.88	14.14	13.1	26.73	17.79	14.89	14.4	37.43	23.55	14.52	14.47	34.86	32.61
08.06.2002 09:00	13.98	13.68	29.97	21.68	13.78	13.59	24.57	14.53	14.89	15.17	29.1	16.88	14.11	13.09	26.72	17.78	14.89	14.41	37.43	23.56	14.52	14.47	34.81	32.59
08.06.2002 10:00	13.99	13.7	29.99	21.68	13.78	13.58	24.59	14.54	14.93	15.19	29.06	16.88	14.11	13.15	26.71	17.78	14.92	14.47	37.42	23.55	14.54	14.49	34.72	32.55
08.06.2002 11:00	14.01	13.74	30.02	21.67	13.79	13.6	24.61	14.54	15.04	15.26	29.04	16.88	14.12	13.16	26.69	17.79	15	14.58	37.4	23.56	14.6	14.56	34.58	32.56
08.06.2002 12:00	14.05	13.78	30.04	21.67	13.8	13.6	24.62	14.54	15.23	15.37	29.01	16.86	14.14	13.23	26.69	17.79	15.08	14.67	37.39	23.55	14.68	14.63	34.53	32.52
08.06.2002 13:00	14.09	13.82	30.06	21.67	13.84	13.63	24.64	14.55	15.48	15.56	28.98	16.85	14.19	13.25	26.68	17.8	15.19	14.81	37.38	23.54	14.76	14.7	34.51	32.5
08.06.2002 14:00	14.13	13.87	30.08	21.67	13.87	13.65	24.71	14.54	15.6	15.66	28.95	16.83	14.26	13.3	26.68	17.8	15.3	14.93	37.36	23.55	14.85	14.79	34.5	32.5
08.06.2002 15:00	14.21	13.97	30.1	21.67	13.91	13.67	24.93	14.54	15.69	15.75	29.01	16.83	14.33	13.3	26.76	17.8	15.37	14.97	37.4	23.55	14.94	14.88	34.44	32.47
08.06.2002 16:00	14.26	14.02	30.13	21.65	13.96	13.71	25.16	14.54	15.79	15.82	29.43	16.82	14.38	13.31	26.91	17.8	15.42	15	37.43	23.54	15.02	14.95	34.98	32.45
08.06.2002 17:00	14.31	14.08	30.15	21.65	14.1	13.76	34.3	14.55	15.84	15.83	31.59	16.82	14.42	13.32	27.73	17.8	15.43	14.98	37.56	23.54	15.07	15	36.46	32.45
08.06.2002 18:00	14.33	14.08	31.77	21.67	14.08	13.72	34.68	14.56	15.8	15.77	32.9	16.83	14.44	13.27	30.07	17.8	15.42	14.91	38.28	23.54	15.08	15.01	37.84	32.44
08.06.2002 19:00	14.27	14.03	36.64	21.68	14.01	13.67	34.51	14.55	15.68	15.67	32.92	16.82	14.44	13.2	31.54	17.8	15.34	14.79	39.47	23.54	15.07	15	37.87	32.41
08.06.2002 20:00	14.16	13.95	38.35	21.69	13.97	13.61	33.6	14.56	15.53	15.55	32.68	16.82	14.38	13.1	31.65	17.8	15.25	14.65	39.77	23.54	15.01	14.95	37.53	32.39
08.06.2002 21:00	14.06	13.87	39.3	21.7	13.89	13.52	33.15	14.55	15.36	15.41	32.78	16.82	14.31	13.04	31.55	17.8	15.14	14.5	39.77	23.54	14.94	14.87	37.23	32.39
08.06.2002 22:00	13.95	13.78	39.34	21.7	13.82	13.43	32.85	14.57	15.21	15.3	32.76	16.82	14.24	13	31.43	17.82	15.02	14.36	39.57	23.54	14.83	14.77	37.11	32.39
08.06.2002 23:00	13.83	13.69	39.23	21.71	13.74	13.34	33.06	14.57	15.05	15.16	32.37	16.82	14.15	12.93	31.42	17.82	14.92	14.25	40.02	23.55	14.74	14.68	36.92	32.37
09.06.2002 00:00	13.76	13.61	39.23	21.72	13.68	13.27	32.43	14.57	14.94	15.06	32.25	16.82	14.07	12.87	31.48	17.82	14.8	14.15	40.54	23.56	14.66	14.58	36.92	32.37
09.06.2002 01:00	13.68	13.55	39.15	21.73	13.63	13.21	32.23	14.57	14.82	14.97	32.52	16.82	13.99	12.81	32.12	17.82	14.68	14.06	40.37	23.56	14.59	14.51	36.88	32.35
09.06.2002 02:00	13.62	13.48	39.33	21.74	13.58	13.16	32.36	14.58	14.7	14.87	32.48	16.82	13.93	12.78	32.05	17.82	14.59	13.96	39.87	23.56	14.51	14.42	36.75	32.34
09.06.2002 03:00	13.55	13.44	39.44	21.74	13.53	13.11	31.84	14.58	14.62	14.77	32.12	16.82	13.85	12.73	31.32	17.82	14.5	13.89	39.45	23.56	14.45	14.35	36.53	32.34
09.06.2002 04:00	13.49	13.37	39.34	21.75	13.49	13.06	31.41	14.59	14.55	14.71	31.77	16.82	13.78	12.7	30.77	17.83	14.42	13.81	39.14	23.56	14.37	14.27	36.33	32.35
09.06.2002 05:00	13.43	13.32	39.16	21.77	13.45	13	31.08	14.59	14.49	14.63	31.5	16.82	13.73	12.66	30.4	17.83	14.35	13.74	38.94	23.57	14.3	14.21	36.15	32.35
09.06.2002 06:00	13.39	13.27	38.92	21.77	13.41	12.96	30.82	14.59	14.43	14.56	31.3	16.83	13.68	12.62	30.11	17.83	14.29	13.68	38.83	23.58	14.25	14.13	35.98	32.32
09.06.2002 07:00	13.36	13.24	38.78	21.78	13.39	12.93	30.61	14.59	14.4	14.51	31.12	16.83	13.62	12.6	29.87	17.83	14.23	13.63	38.72	23.58	14.2	14.09	35.86	32.31
09.06.2002 08:00	13.35	13.22	38.64	21.78	13.38	12.91	30.44	14.6	14.38	14.48	30.99	16.83	13.59	12.6	29.67	17.83	14.22	13.66	38.62	23.59	14.17	14.05	35.75	32.3
09.06.2002 09:00	13.36	13.22	38.3	21.78	13.38	12.91	30.3	14.6	14.42	14.49	30.9	16.83	13.58	12.62	29.51	17.83	14.26	13.72	38.54	23.58	14.19	14.07	35.69	32.28
09.06.2002 10:00	13.42	13.27	38.1	21.78	13.4	12.93	30.18	14.6	14.49	14.53	30.78	16.84	13.61	12.71	29.36	17.83	14.32	13.81	38.49	23.58	14.26	14.14	35.58	32.29
09.06.2002 11:00	13.5	13.36	38.02	21.77	13.48	13.01	30.05	14.6	14.69	14.66	30.7	16.84	13.7	12.84	29.23	17.8	14.49	14.02	38.45	23.55	14.43	14.33	35.47	32.25
09.06.2002 12:00	13.6	13.46	37.97	21.75	13.53	13.05	29.95	14.59	14.87	14.78	30.62	16.86	13.82	12.86	29.08	17.77	14.61	14.13	38.38	23.54	14.61	14.54	35.39	32.22
09.06.2002 13:00	13.63	13.52	38.07	21.75	13.57	13.07	29.85	14.6	14.98	14.86	30.53	16.81	13.95	12.94	28.96	17.76	14.69	14.15	38.32	23.53	14.75	14.69	35.31	32.19
09.06.2002 14:00	13.66	13.53	38.01	21.75	13.62	13.12	29.75	14.59	15.13	14.97	30.43	16.79	14.07	13.06	28.83	17.72	14.82	14.31	38.26	23.5	14.87	14.82	35.21	32.17
09.06.2002 15:00	13.81	13.65	37.87	21.72	13.71	13.21	29.64	14.58	15.42	15.17	30.34	16.77	14.18	13.19	28.67	17.66	15.03	14.54	38.2	23.48	15.05	15.01	35.11	32.14
09.06.2002 16:00	13.94	13.8	37.75	21.7	13.8	13.32	29.55	14.58	15.68	15.37	30.26	16.75	14.35	13.28	28.57	17.61	15.2	14.69	38.15	23.44	15.19	15.18	35.05	32.09
09.06.2002 17:00	14.04	13.92	37.46	21.68	13.88	13.39	29.46	14.57	15.77	15.46	30.19	16.74	14.48	13.28	28.48	17.58	15.25	14.69	38.11	23.43	15.26	15.25	34.98	32.09
09.06.2002 18:00	14.12	13.98	37.31	21.67	13.93	13.45	29.39	14.57	15.76	15.46	30.13	16.71	14.56	13.3	28.41	17.55	15.31	14.74	38.08	23.41	15.29	15.28	34.9	32.06
09.06.2002 19:00	14.15	14	37.25	21.67	13.95	13.48	29.34	14.57	15.76	15.49	30.08	16.7	14.59	13.27	28.35	17.52	15.32	14.74	38.05	23.41	15.29	15.27	34.8	32.06
09.06.2002 20:00	14.14	13.97	37.41	21.66	13.96	13.48	29.28	14.57	15.7	15.45	30.07	16.69	14.59	13.23	28.3	17.51	15.26	14.67	38.04	23.4	15.26	15.23	34.76	32.04
09.06.2002 21:00	14.08	13.91	37.35	21.67	13.94	13.45	29.24	14.58	15.6	15.38	30.04	16.69	14.53	13.17	28.25	17.51	15.15	14.53	38.04	23.39	15.2	15.15	34.74	32.05
09.06.2002 22:00	13.99	13.82	37.15	21.67	13.86	13.36	29.2	14.58	15.4	15.23	29.99	16.69	14.45	13.08	28.2	17.51	14.99	14.35	38.03	23.39	15.1	15.04	34.7	32.07
09.06.2002 23:00	13.87	13.7	37.13	21.68	13.76	13.27	29.17	14.59	15.2	15.08	29.97	16.7	14.34	13	28.17	17.51	14.85	14.2	38.04	23.39	14.98	14.91	34.68	32.06
10.06.2002 00:00	13.76	13.6	37.11	21.7	13.68	13.19	29.13	14.59	15.04	14.95	29.95	16.69	14.21	12.91	28.13	17.51	14.72	14.08	38.03	23.39	14.85	14.77	34.64	32.06
10.06.2002 01:00	13.65	13.5	37.08	21.7	13.58	13.1	29.11	14.59	14.88	14.82	29.91	16.69	14.08	12.81	28.11	17.51	14.55	13.93	38.01	23.4	14.7	14.62	34.62	32.06
10.06.2002 02:00	13.5	13.37	37.06	21.71	13.47	13	29.08	14.59	14.67	14.68	29.88	16.68	13.93	12.7	28.09	17.5	14.37	13.75	38.01	23.4	14.56	14.46	34.62	32.06
10.06.2002 03:00	13.36	13.25	37.04	21.71	13.33	12.87	29.04	14.59	14.45	14.53	29.86	16.68	13.76	12.6	28.06	17.51	14.18	13.56	38.01	23.4	14.41	14.3	34.62	32.05
10.06.2002 04:00	13.25	13.15	37.03	21.72	13.22	12.77	29.02	14.59	14.27	14.42	29.83	16.68	13.61	12.52	28.02	17.51	14.03	13.44	38.02	23.4	14.27	14.16	34.58	32.06
10.06.2002 05:00	13.18	13.08	37.11	21.74	13.14	12.73	28.99	14.61	14.15	14.33	29.81	16.69	13.48	12.45	28	17.52	13.93	13.38	38.03	23.4	14.15	14.04	34.56	32.05
10.06.2002 06:00	13.14	13.03	37.16	21.74	13.1	12.7	28.97	14.6	14.08	14.27	29.78	16.69	13.38	12.41	27.98	17.53	13.87	13.35	38.03	23.41	14.06	13.94	34.53	32.05
10.06.2002 07:00	13.13	13.02	37.11	21.74	13.08	12.7	28.95	14.61	14.07	14.24	29.77	16.7	13.33	12.4	27.97	17.52	13.87	13.37	38.01	23.4	14	13.9	34.53	32.05
10.06.2002 08:00	13.15	13.05	37.07	21.73	13.11	12.75	28.92	14.6	14.16	14.29	29.76	16.68	13.32	12.43	27.95	17.5	13.94	13.51	38.03	23.39	14	13.89	34.53	32.03
10.06.2002 09:00	13.25	13.17	37.03	21.69	13.2	12.87	28.87	14.59	14.32	14.41	29.72	16.66	13.37	12.52	27.92	17.47	14.14	13.8	38	23.36	14.07	13.97	34.67	32.01
10.06.2002 10:00	13.4	13.35	36.99	21.66	13.32	13.04	28.81	14.58	14.62	14.63	29.65	16.63	13.49	12.64	27.86	17.42	14.45	14.22	37.96	23.31	14.28	14.22	34.56	31.95
10.06.2002 11:00	13.62	13.59	36.93	21.59	13.51	13.28	28.69	14.56	15.12	15.01	29.57	16.59	13.69	12.79	27.79	17.35	14.92	14.77	37.89	23.26	14.65	14.65	34.49	31.91
10.06.2002 12:00	13.9	13.87	36.82	21.52	13.7	13.55	28.56	14.54	15.59	15.39	29.51	16.55	13.96	12.91	27.72	17.28	15.28	15.05	37.86	23.22	15.04	15.07	34.41	31.84
10.06.2002 13:00	14.2	14.18	36.71	21.47	13.86	13.75	28.48	14.54	15.83	15.61	29.47	16.53	14.2	13.08	27.67	17.22	15.46	15.12	37.82	23.19	15.28	15.31	34.42	31.8
10.06.2002 14:00	14.37	14.34	36.65	21.44	13.96	13.84	28.43	14.53	15.88	15.67	29.43	16.51	14.32	13.13	27.64	17.2	15.46	15.01	37.81	23.18	15.33	15.37	34.39	31.79
10.06.2002 15:00	14.42	14.34	36.63	21.42	14.01	13.82	28.39	14.53	15.83	15.65	29.41	16.49	14.36	13.09	27.63	17.17	15.42	14.9	37.77	23.15	15.36	15.39	34.33	31.77
10.06.2002 16:00	14.46	14.35	36.58	21.39	14.04	13.83	28.34	14.51	15.89	15.69	29.38	16.45	14.4	13.23	27.55	17.11	15.52	15.04	37.73	23.12	15.4	15.43	34.23	31.73
10.06.2002 17:00	14.55	14.39	36.51	21.35	14.11	13.91	28.27	14.5	16.09	15.85	29.32	16.41	14.49	13.28	27.5	17.03	15.71	15.26	37.69	23.07	15.5	15.51	34.12	31.69
10.06.2002 18:00	14.65	14.47	36.45	21.31	14.16	13.98	28.22	14.49	16.23	15.97	29.27	16.37	14.57	13.33	27.46	16.97	15.85	15.36	37.67	23.04	15.58	15.57	34.1	31.6
10.06.2002 19:00	14.7	14.51	36.43	21.29	14.19	14.01	28.18	14.47	16.26	16.04	29.25	16.35	14.66	13.36	27.43	16.91	15.88	15.37	37.67	23.01	15.62	15.6	34.1	31.57
10.06.2002 20:00	14.66	14.47	36.39	21.28	14.2	14.02	28.17	14.48	16.2	16.02	29.24	16.34	14.7	13.36	27.43	16.9	15.83	15.28	37.65	22.98	15.61	15.58	34.07	31.55
10.06.2002 21:00	14.58	14.39	36.38	21.29	14.16	13.96	28.15	14.48	16.03	15.89	29.23	16.33	14.67	13.29	27.42	16.89	15.69	15.11	37.65	22.97	15.55	15.51	34.06	31.56
10.06.2002 22:00	14.44	14.25	36.38	21.3	14.09	13.87	28.14	14.47	15.84	15.72	29.22	16.32	14.59	13.21	27.4	16.89	15.52	14.91	37.67	22.97	15.43	15.38	34.05	31.57
10.06.2002 23:00	14.31	14.12	36.35	21.3	14	13.75	28.12	14.48	15.64	15.55	29.22	16.32	14.49	13.15	27.4	16.88	15.33	14.71	37.67	22.96	15.28	15.23	34.05	31.59
11.06.2002 00:00	14.18	14	36.38	21.3	13.91	13.64	28.11	14.49	15.45	15.38	29.2	16.31	14.37	13.06	27.39	16.88	15.16	14.53	37.67	22.96	15.13	15.07	34.06	31.58
11.06.2002 01:00	14.06	13.88	36.38	21.32	13.81	13.54	28.1	14.48	15.29	15.24	29.18	16.3	14.23	12.95	27.38	16.88	14.98	14.36	37.66	22.95	14.98	14.92	34.03	31.58
11.06.2002 02:00	13.93	13.76	36.37	21.33	13.71	13.42	28.09	14.48	15.1	15.08	29.17	16.3	14.12	12.9	27.37	16.88	14.82	14.2	37.68	22.96	14.84	14.77	34.01	31.57
11.06.2002 03:00	13.79	13.64	36.36	21.33	13.59	13.29	28.07	14.48	14.9	14.93	29.15	16.3	13.96	12.78	27.36	16.87	14.59	14	37.68	22.95	14.68	14.6	34.01	31.58
11.06.2002 04:00	13.62	13.5	36.34	21.35	13.45	13.15	28.06	14.48	14.66	14.76	29.15	16.3	13.8	12.7	27.36	16.87	14.37	13.82	37.66	22.94	14.52	14.44	34.01	31.58
11.06.2002 05:00	13.42	13.33	36.34	21.36	13.32	13	28.05	14.49	14.45	14.59	29.13	16.28	13.64	12.6	27.34	16.87	14.17	13.63	37.67	22.95	14.37	14.28	34	31.58
11.06.2002 06:00	13.29	13.21	36.34	21.36	13.21	12.9	28.04	14.48	14.3	14.47	29.11	16.28	13.51	12.51	27.34	16.87	14.03	13.52	37.68	22.94	14.24	14.15	34.01	31.58
11.06.2002 07:00	13.24	13.18	36.33	21.36	13.17	12.89	28.03	14.49	14.25	14.4	29.12	16.28	13.43	12.48	27.34	16.87	13.97	13.49	37.68	22.94	14.17	14.07	34.06	31.58
11.06.2002 08:00	13.28	13.19	36.31	21.35	13.18	12.9	28.01	14.49	14.26	14.38	29.1	16.28	13.38	12.47	27.33	16.87	13.95	13.5	37.63	22.94	14.13	14.04	34.01	31.58
11.06.2002 09:00	13.36	13.27	36.28	21.35	13.22	12.94	28	14.49	14.3	14.39	29.09	16.28	13.36	12.46	27.33	16.87	13.94	13.5	37.7	22.94	14.13	14.03	34.02	31.57
11.06.2002 10:00	13.45	13.33	36.26	21.35	13.24	12.93	28.01	14.49	14.32	14.4	29.12	16.28	13.38	12.48	27.46	16.87	13.95	13.53	37.86	22.93	14.14	14.04	34.06	31.58
11.06.2002 11:00	13.54	13.38	36.26	21.33	13.27	12.96	28.07	14.48	14.39	14.43	29.18	16.28	13.39	12.52	27.58	16.86	14.04	13.64	37.96	22.93	14.18	14.09	34.11	31.56
11.06.2002 12:00	13.67	13.46	36.24	21.31	13.36	13.04	28.11	14.47	14.6	14.55	29.24	16.26	13.45	12.61	27.65	16.84	14.17	13.78	38.01	22.91	14.27	14.18	34.16	31.54
11.06.2002 13:00	13.86	13.57	36.16	21.27	13.45	13.11	28.15	14.47	14.85	14.72	29.26	16.25	13.53	12.69	27.7	16.82	14.26	13.83	38.09	22.9	14.4	14.3	34.23	31.53
11.06.2002 14:00	13.99	13.66	36.13	21.26	13.54	13.18	28.21	14.47	15.04	14.86	29.29	16.23	13.63	12.85	27.82	16.79	14.43	13.98	38.24	22.89	14.47	14.38	34.38	31.52
11.06.2002 15:00	14.18	13.74	36.07	21.21	13.65	13.27	28.22	14.45	15.33	15.04	29.3	16.22	13.73	12.9	27.87	16.76	14.64	14.16	38.25	22.86	14.63	14.54	34.45	31.46
11.06.2002 16:00	14.36	13.85	36.01	21.18	13.74	13.33	28.19	14.44	15.53	15.18	29.28	16.19	13.85	13.02	27.87	16.72	14.83	14.26	38.2	22.83	14.81	14.73	34.46	31.44
11.06.2002 17:00	14.45	13.88	35.95	21.15	13.82	13.38	28.15	14.43	15.79	15.36	29.26	16.16	13.98	13.16	27.83	16.67	15.03	14.4	38.17	22.78	14.95	14.88	34.44	31.4
11.06.2002 18:00	14.48	13.89	35.93	21.13	13.88	13.4	28.13	14.41	15.89	15.44	29.27	16.15	14.06	13.13	27.79	16.64	15.12	14.4	38.11	22.76	15.03	14.96	34.44	31.38
11.06.2002 19:00	14.42	13.86	35.9	21.14	13.89	13.36	28.1	14.4	15.76	15.36	29.36	16.14	14.08	13.06	27.77	16.63	15.08	14.26	38.09	22.74	15.03	14.95	34.49	31.37
11.06.2002 20:00	14.32	13.78	35.91	21.14	13.85	13.27	28.08	14.4	15.59	15.23	29.42	16.14	14.06	12.98	27.75	16.62	14.98	14.09	38.09	22.73	14.96	14.89	34.53	31.37
11.06.2002 21:00	14.22	13.67	35.91	21.14	13.79	13.18	28.07	14.4	15.43	15.1	29.44	16.13	14	12.92	27.74	16.61	14.84	13.94	38.08	22.72	14.86	14.78	34.54	31.38
11.06.2002 22:00	14.08	13.55	35.93	21.15	13.7	13.08	28.06	14.4	15.23	14.94	29.45	16.12	13.9	12.78	27.71	16.6	14.69	13.77	38.08	22.72	14.75	14.66	34.53	31.39
11.06.2002 23:00	13.92	13.44	35.91	21.17	13.59	12.96	28.06	14.4	15.02	14.79	29.47	16.11	13.79	12.73	27.69	16.6	14.52	13.6	38.1	22.71	14.64	14.54	34.52	31.37
12.06.2002 00:00	13.76	13.32	35.9	21.18	13.5	12.86	28.04	14.4	14.82	14.62	29.48	16.12	13.67	12.61	27.67	16.6	14.35	13.43	38.1	22.7	14.5	14.38	34.5	31.38
12.06.2002 01:00	13.64	13.2	35.9	21.19	13.41	12.76	28.04	14.4	14.64	14.48	29.49	16.12	13.52	12.49	27.65	16.6	14.17	13.26	38.08	22.7	14.37	14.24	34.49	31.38
12.06.2002 02:00	13.5	13.08	35.9	21.19	13.29	12.66	28.02	14.4	14.48	14.34	29.48	16.12	13.4	12.41	27.64	16.6	14	13.13	38.09	22.71	14.25	14.1	34.47	31.38
12.06.2002 03:00	13.39	12.99	35.92	21.19	13.19	12.57	28.02	14.4	14.33	14.21	29.48	16.11	13.28	12.33	27.62	16.6	13.86	13	38.1	22.71	14.14	13.99	34.47	31.38
12.06.2002 04:00	13.27	12.88	35.92	21.2	13.1	12.5	28	14.41	14.18	14.08	29.49	16.1	13.19	12.28	27.61	16.61	13.76	12.91	38.1	22.71	14.03	13.87	34.47	31.39
12.06.2002 05:00	13.19	12.8	35.92	21.21	13.03	12.44	28	14.42	14.08	13.98	29.46	16.1	13.09	12.21	27.61	16.61	13.68	12.84	38.11	22.7	13.94	13.78	34.47	31.4
12.06.2002 06:00	13.12	12.73	35.9	21.21	12.97	12.37	27.99	14.41	13.99	13.89	29.47	16.1	13	12.14	27.58	16.61	13.57	12.75	38.11	22.7	13.86	13.69	34.46	31.41
12.06.2002 07:00	13.05	12.66	35.9	21.21	12.9	12.31	27.97	14.41	13.91	13.81	29.47	16.1	12.92	12.06	27.58	16.61	13.47	12.67	38.11	22.69	13.8	13.63	34.43	31.4
12.06.2002 08:00	13.01	12.63	35.89	21.2	12.86	12.3	27.96	14.41	13.87	13.8	29.48	16.1	12.87	12.05	27.57	16.6	13.51	12.78	38.1	22.7	13.82	13.66	34.4	31.37
12.06.2002 09:00	13.05	12.69	35.87	21.17	12.88	12.36	27.92	14.4	13.92	13.83	29.48	16.1	12.87	12.08	27.56	16.58	13.63	12.95	38.08	22.68	13.9	13.76	34.38	31.32
12.06.2002 10:00	13.17	12.8	35.81	21.14	12.94	12.45	27.9	14.38	14.04	13.91	29.45	16.08	12.9	12.15	27.51	16.55	13.76	13.16	38.05	22.65	14.03	13.92	34.34	31.3
12.06.2002 11:00	13.29	12.89	35.8	21.12	12.99	12.53	27.86	14.38	14.18	14.01	29.44	16.1	12.95	12.21	27.5	16.54	13.82	13.24	38.06	22.63	14.19	14.08	34.31	31.29
12.06.2002 12:00	13.37	12.93	35.79	21.1	13.04	12.63	27.84	14.37	14.25	14.06	29.42	16.06	13	12.25	27.48	16.52	13.96	13.38	38.01	22.6	14.42	14.3	34.21	31.21
12.06.2002 13:00	13.47	12.99	35.74	21.07	13.11	12.75	27.8	14.36	14.35	14.13	29.41	16.05	13.1	12.33	27.45	16.48	14.12	13.57	38.01	22.57	14.7	14.57	34.19	31.19
12.06.2002 14:00	13.58	13.06	35.67	21.05	13.16	12.83	27.77	14.36	14.43	14.2	29.39	16.03	13.18	12.36	27.43	16.46	14.21	13.63	38.02	22.63	14.88	14.75	34.19	31.16
12.06.2002 15:00	13.65	13.09	35.67	21.02	13.2	12.87	27.76	14.34	14.56	14.29	29.42	16.02	13.27	12.47	27.47	16.41	14.35	13.76	38.04	22.59	15.04	14.89	34.19	31.09
12.06.2002 16:00	13.82	13.18	35.66	20.99	13.3	13.03	27.74	14.32	14.83	14.48	29.53	15.99	13.39	12.59	27.47	16.37	14.51	13.97	38.06	22.56	15.19	15.02	34.27	31.06
12.06.2002 17:00	14.01	13.33	35.59	20.95	13.4	13.2	27.7	14.31	15.12	14.74	29.58	15.98	13.53	12.69	27.46	16.34	14.65	14.15	38.04	22.52	15.31	15.11	34.23	31
12.06.2002 18:00	14.13	13.43	35.56	20.92	13.46	13.29	27.65	14.3	15.33	14.96	29.59	15.95	13.63	12.75	27.44	16.31	14.7	14.22	38.02	22.49	15.35	15.14	34.14	31
12.06.2002 19:00	14.17	13.47	35.5	20.89	13.48	13.32	27.62	14.29	15.42	15.07	29.6	15.94	13.69	12.78	27.41	16.28	14.71	14.23	38.01	22.47	15.3	15.08	34.13	30.98
12.06.2002 20:00	14.14	13.44	35.48	20.89	13.48	13.33	27.59	14.28	15.39	15.09	29.61	15.91	13.69	12.77	27.39	16.26	14.65	14.16	38.01	22.45	15.23	15	34.15	30.96
12.06.2002 21:00	14.04	13.37	35.48	20.89	13.43	13.28	27.58	14.28	15.26	15.02	29.6	15.91	13.64	12.72	27.38	16.25	14.5	13.97	38.01	22.44	15.12	14.88	34.18	30.95
12.06.2002 22:00	13.88	13.27	35.48	20.91	13.35	13.19	27.57	14.29	15.08	14.88	29.59	15.9	13.57	12.67	27.38	16.24	14.32	13.78	38.01	22.42	14.99	14.75	34.16	30.95
12.06.2002 23:00	13.69	13.13	35.48	20.92	13.27	13.09	27.55	14.28	14.87	14.71	29.58	15.9	13.47	12.58	27.38	16.24	14.18	13.63	38.01	22.42	14.86	14.62	34.12	30.95
13.06.2002 00:00	13.52	13.01	35.48	20.92	13.2	12.99	27.54	14.28	14.72	14.56	29.58	15.89	13.37	12.51	27.37	16.24	14.05	13.48	37.98	22.42	14.73	14.48	34.13	30.98
13.06.2002 01:00	13.38	12.89	35.48	20.93	13.11	12.88	27.53	14.27	14.54	14.4	29.58	15.89	13.25	12.42	27.37	16.24	13.88	13.29	38.01	22.41	14.58	14.35	34.11	30.97
13.06.2002 02:00	13.26	12.81	35.48	20.94	13.04	12.8	27.54	14.28	14.35	14.24	29.57	15.89	13.14	12.35	27.36	16.24	13.68	13.06	38.01	22.39	14.45	14.2	34.12	30.98
13.06.2002 03:00	13.11	12.7	35.48	20.95	12.96	12.71	27.53	14.29	14.18	14.11	29.57	15.89	13.03	12.26	27.35	16.24	13.48	12.88	37.99	22.39	14.34	14.08	34.05	30.98
13.06.2002 04:00	13.01	12.64	35.48	20.95	12.9	12.64	27.54	14.28	14.04	14	29.55	15.89	12.93	12.19	27.35	16.24	13.31	12.73	37.98	22.39	14.22	13.97	34.06	30.98
13.06.2002 05:00	12.92	12.57	35.48	20.96	12.83	12.56	27.53	14.29	13.92	13.89	29.54	15.88	12.84	12.1	27.35	16.24	13.19	12.6	38.01	22.39	14.13	13.88	34.06	30.99
13.06.2002 06:00	12.86	12.52	35.48	20.96	12.78	12.5	27.53	14.29	13.84	13.8	29.54	15.88	12.77	12.05	27.35	16.24	13.08	12.53	38.01	22.4	14.03	13.78	34.06	31
13.06.2002 07:00	12.85	12.51	35.47	20.96	12.74	12.46	27.65	14.29	13.77	13.76	29.53	15.88	12.72	12.03	27.35	16.24	13.04	12.53	38.01	22.39	13.96	13.71	34.06	31
13.06.2002 08:00	12.88	12.55	35.45	20.96	12.74	12.45	27.67	14.28	13.77	13.76	29.54	15.88	12.7	12.05	27.34	16.23	13.05	12.59	38.01	22.38	13.93	13.68	34.05	30.99
13.06.2002 09:00	12.96	12.63	35.42	20.93	12.77	12.49	27.61	14.27	13.85	13.83	29.53	15.87	12.68	12.06	27.32	16.21	13.1	12.7	38.01	22.38	13.95	13.68	34.11	30.99
13.06.2002 10:00	13.11	12.75	35.39	20.9	12.8	12.58	27.52	14.26	13.97	13.92	29.52	15.87	12.7	12.09	27.36	16.21	13.19	12.85	38.05	22.37	13.99	13.72	34.12	30.95
13.06.2002 11:00	13.31	12.9	35.36	20.87	12.89	12.74	27.47	14.24	14.09	14.03	29.67	15.87	12.74	12.14	27.52	16.2	13.28	13.02	38.2	22.37	14.09	13.81	34.09	30.93
13.06.2002 12:00	13.49	13.06	35.32	20.85	13.01	12.94	27.47	14.24	14.18	14.12	30.1	15.88	12.78	12.18	27.66	16.21	13.37	13.2	38.37	22.36	14.2	13.92	34.12	30.93
13.06.2002 13:00	13.62	13.17	35.29	20.83	13.12	13.11	27.42	14.23	14.3	14.22	30.37	15.87	12.83	12.23	27.74	16.19	13.45	13.33	38.39	22.34	14.27	13.98	34.16	30.93
13.06.2002 14:00	13.73	13.25	35.25	20.81	13.21	13.24	27.37	14.22	14.65	14.5	30.49	15.86	12.92	12.32	27.74	16.17	13.64	13.63	38.42	22.33	14.31	14.01	34.12	30.91
13.06.2002 15:00	13.88	13.33	35.14	20.77	13.3	13.35	27.34	14.2	15.12	14.89	30.53	15.85	13.04	12.43	27.72	16.14	13.8	13.84	38.38	22.3	14.35	14.06	34.09	30.91
13.06.2002 16:00	14.17	13.53	35.05	20.71	13.43	13.55	27.26	14.18	15.44	15.16	30.49	15.83	13.21	12.59	27.65	16.1	14.04	14.14	38.34	22.27	14.41	14.11	34.08	30.9
13.06.2002 17:00	14.43	13.73	34.96	20.66	13.57	13.75	27.17	14.16	15.74	15.42	30.45	15.8	13.38	12.77	27.58	16.05	14.25	14.38	38.29	22.24	14.53	14.2	34.06	30.88
13.06.2002 18:00	14.61	13.88	34.87	20.62	13.69	13.9	27.08	14.14	15.9	15.6	30.38	15.79	13.51	12.87	27.52	16.01	14.38	14.5	38.25	22.23	14.65	14.3	34.04	30.85
13.06.2002 19:00	14.68	13.96	34.85	20.58	13.76	13.98	26.97	14.13	15.91	15.65	30.33	15.77	13.6	12.91	27.48	15.98	14.44	14.51	38.25	22.21	14.7	14.35	34.03	30.83
13.06.2002 20:00	14.66	13.98	34.83	20.57	13.79	13.98	26.95	14.13	15.81	15.59	30.3	15.76	13.64	12.92	27.45	15.97	14.44	14.44	38.25	22.18	14.7	14.35	34.03	30.83
13.06.2002 21:00	14.57	13.92	34.81	20.57	13.76	13.9	26.93	14.13	15.65	15.46	30.25	15.74	13.64	12.87	27.44	15.96	14.38	14.3	38.24	22.16	14.67	14.33	34.02	30.82
13.06.2002 22:00	14.44	13.83	34.81	20.57	13.72	13.81	26.92	14.13	15.46	15.29	30.23	15.74	13.6	12.8	27.42	15.96	14.23	14.1	38.24	22.15	14.6	14.27	34.02	30.83
13.06.2002 23:00	14.26	13.69	34.79	20.58	13.65	13.68	26.91	14.12	15.25	15.1	30.19	15.74	13.52	12.76	27.41	15.96	14.06	13.9	38.25	22.15	14.52	14.19	34	30.83
14.06.2002 00:00	14.09	13.57	34.79	20.59	13.55	13.57	26.89	14.11	15.07	14.93	30.17	15.73	13.43	12.7	27.41	15.95	13.89	13.72	38.24	22.15	14.4	14.09	34	30.84
14.06.2002 01:00	13.92	13.44	34.78	20.61	13.48	13.46	26.88	14.12	14.9	14.78	30.13	15.73	13.36	12.66	27.39	15.95	13.75	13.57	38.25	22.14	14.29	13.98	34	30.85
14.06.2002 02:00	13.76	13.32	34.79	20.62	13.41	13.38	26.86	14.11	14.75	14.64	30.11	15.73	13.25	12.58	27.38	15.95	13.58	13.39	38.25	22.13	14.17	13.86	34	30.85
14.06.2002 03:00	13.63	13.22	34.79	20.63	13.35	13.31	26.85	14.11	14.61	14.52	30.1	15.73	13.17	12.51	27.38	15.95	13.44	13.25	38.25	22.12	14.07	13.76	34	30.86
14.06.2002 04:00	13.52	13.14	34.76	20.64	13.3	13.23	26.84	14.12	14.48	14.4	30.07	15.73	13.09	12.5	27.37	15.95	13.33	13.12	38.23	22.11	13.97	13.66	34	30.88
14.06.2002 05:00	13.45	13.08	34.78	20.65	13.24	13.16	26.82	14.12	14.37	14.3	30.03	15.73	13.02	12.43	27.37	15.95	13.25	13.06	38.25	22.12	13.9	13.59	34.01	30.88
14.06.2002 06:00	13.4	13.05	34.76	20.65	13.2	13.11	26.81	14.11	14.29	14.23	30.02	15.73	12.96	12.41	27.36	15.95	13.21	13.03	38.25	22.13	13.85	13.53	34.01	30.88
14.06.2002 07:00	13.37	13.03	34.77	20.66	13.18	13.09	26.8	14.11	14.24	14.19	30.01	15.73	12.93	12.39	27.36	15.95	13.2	13.05	38.24	22.13	13.81	13.51	34.01	30.88
14.06.2002 08:00	13.4	13.05	34.73	20.66	13.19	13.09	26.78	14.11	14.26	14.2	29.99	15.71	12.93	12.38	27.36	15.94	13.29	13.2	38.24	22.12	13.84	13.53	34	30.88
14.06.2002 09:00	13.49	13.12	34.73	20.64	13.23	13.14	26.75	14.1	14.35	14.29	29.93	15.7	12.96	12.43	27.34	15.92	13.42	13.43	38.21	22.1	13.92	13.62	34	30.86
14.06.2002 10:00	13.61	13.21	34.7	20.62	13.3	13.24	26.71	14.09	14.54	14.44	29.91	15.68	13.04	12.52	27.3	15.89	13.64	13.7	38.17	22.06	14.06	13.77	33.96	30.83
14.06.2002 11:00	13.8	13.32	34.63	20.57	13.4	13.36	26.64	14.08	14.79	14.64	29.83	15.65	13.17	12.67	27.24	15.84	13.95	14.05	38.12	22.01	14.25	13.96	33.91	30.78
14.06.2002 12:00	14.07	13.5	34.52	20.51	13.53	13.53	26.55	14.05	15.1	14.89	29.77	15.62	13.36	12.84	27.18	15.78	14.31	14.41	38.05	21.96	14.49	14.19	33.88	30.74
14.06.2002 13:00	14.31	13.67	34.41	20.45	13.62	13.63	26.49	14.03	15.34	15.09	29.72	15.6	13.56	12.95	27.12	15.72	14.53	14.55	37.88	21.93	14.66	14.36	33.86	30.69
14.06.2002 14:00	14.51	13.8	34.35	20.4	13.68	13.69	26.44	14.02	15.4	15.16	29.69	15.58	13.73	13.05	27.08	15.67	14.69	14.6	37.87	21.89	14.75	14.46	33.8	30.67
14.06.2002 15:00	14.71	13.92	34.24	20.34	13.76	13.76	26.36	14	15.55	15.26	29.62	15.55	13.88	13.16	27.02	15.61	14.88	14.72	37.83	21.85	14.87	14.56	33.76	30.64
14.06.2002 16:00	14.89	14.03	34.16	20.3	13.81	13.81	26.32	13.99	15.69	15.37	29.58	15.52	14.01	13.26	26.98	15.57	14.98	14.72	37.76	21.8	14.95	14.65	33.76	30.61
14.06.2002 17:00	14.95	14.09	34.07	20.25	13.85	13.84	26.26	13.96	15.76	15.42	29.53	15.49	14.12	13.34	26.93	15.53	15.05	14.71	37.74	21.76	14.99	14.68	33.72	30.57
14.06.2002 18:00	14.96	14.11	34.01	20.23	13.89	13.84	26.22	13.94	15.81	15.44	29.51	15.48	14.2	13.39	26.91	15.49	15.09	14.69	37.72	21.72	15.03	14.72	33.69	30.54
14.06.2002 19:00	14.93	14.1	33.95	20.21	13.9	13.83	26.17	13.93	15.77	15.43	29.5	15.52	14.24	13.41	26.89	15.45	15.1	14.65	37.68	21.67	15.07	14.75	33.66	30.52
14.06.2002 20:00	14.87	14.07	33.93	20.2	13.89	13.81	26.13	13.92	15.72	15.39	29.48	15.46	14.27	13.39	26.87	15.44	15.08	14.58	37.66	21.64	15.07	14.75	33.65	30.52
14.06.2002 21:00	14.77	14.01	33.93	20.2	13.87	13.75	26.1	13.92	15.61	15.3	29.44	15.45	14.23	13.41	26.86	15.43	15	14.45	37.65	21.63	15.03	14.72	33.64	30.49
14.06.2002 22:00	14.66	13.94	33.92	20.18	13.82	13.68	26.08	13.91	15.47	15.17	29.44	15.44	14.17	13.27	26.86	15.42	14.89	14.31	37.64	21.61	14.95	14.64	33.64	30.5
14.06.2002 23:00	14.56	13.87	33.9	20.19	13.78	13.62	26.05	13.91	15.34	15.04	29.42	15.44	14.09	13.18	26.84	15.42	14.78	14.19	37.64	21.6	14.85	14.55	33.64	30.5
15.06.2002 00:00	14.45	13.78	33.88	20.2	13.72	13.56	26.03	13.91	15.21	14.93	29.4	15.44	14.02	13.19	26.84	15.42	14.67	14.07	37.64	21.59	14.77	14.46	33.64	30.52
15.06.2002 01:00	14.36	13.72	33.86	20.21	13.68	13.48	26.01	13.91	15.09	14.81	29.4	15.44	13.94	13.31	26.85	15.42	14.57	13.96	37.64	21.57	14.68	14.38	33.64	30.52
15.06.2002 02:00	14.28	13.65	33.85	20.21	13.64	13.43	25.99	13.91	15	14.71	29.39	15.43	13.87	13.18	26.85	15.42	14.49	13.87	37.64	21.56	14.6	14.3	33.64	30.53
15.06.2002 03:00	14.21	13.59	33.85	20.22	13.6	13.38	25.98	13.9	14.91	14.63	29.38	15.42	13.78	13.13	26.85	15.44	14.4	13.79	37.63	21.56	14.52	14.23	33.64	30.54
15.06.2002 04:00	14.13	13.53	33.85	20.22	13.54	13.31	25.97	13.9	14.8	14.54	29.37	15.44	13.73	13.01	26.85	15.44	14.3	13.67	37.63	21.56	14.45	14.16	33.67	30.54
15.06.2002 05:00	14.06	13.49	33.85	20.23	13.5	13.25	25.96	13.9	14.69	14.45	29.37	15.44	13.66	13.01	26.85	15.44	14.23	13.6	37.64	21.56	14.38	14.08	33.67	30.54
15.06.2002 06:00	13.99	13.43	33.83	20.24	13.47	13.21	25.94	13.91	14.62	14.38	29.36	15.43	13.6	13.09	26.84	15.43	14.17	13.53	37.65	21.55	14.32	14.04	33.67	30.54
15.06.2002 07:00	13.96	13.4	33.84	20.24	13.44	13.16	25.93	13.91	14.59	14.34	29.35	15.43	13.55	12.85	26.84	15.42	14.13	13.5	37.65	21.55	14.27	13.99	33.67	30.54
15.06.2002 08:00	13.94	13.36	33.82	20.25	13.42	13.14	25.93	13.91	14.56	14.3	29.35	15.47	13.52	12.87	26.84	15.42	14.1	13.48	37.63	21.55	14.24	13.95	33.67	30.54
15.06.2002 09:00	13.98	13.38	33.84	20.25	13.45	13.18	25.91	13.9	14.56	14.29	29.28	15.39	13.48	13.1	26.83	15.42	14.11	13.51	37.64	21.55	14.22	13.93	33.67	30.55
15.06.2002 10:00	14.09	13.45	33.85	20.22	13.52	13.29	25.87	13.89	14.61	14.31	29.26	15.35	13.49	12.84	26.83	15.42	14.14	13.57	37.66	21.55	14.23	13.94	33.67	30.55
15.06.2002 11:00	14.26	13.56	33.82	20.2	13.63	13.41	25.84	13.88	14.71	14.4	29.24	15.34	13.5	12.99	26.83	15.42	14.2	13.65	37.63	21.54	14.26	13.97	33.67	30.54
15.06.2002 12:00	14.49	13.7	33.74	20.16	13.77	13.57	25.78	13.86	14.81	14.48	29.23	15.32	13.58	12.92	26.82	15.39	14.37	13.85	37.61	21.51	14.37	14.08	33.69	30.52
15.06.2002 13:00	14.77	13.89	33.6	20.1	13.9	13.71	25.71	13.84	15.03	14.64	29.19	15.29	13.7	13.3	26.82	15.44	14.62	14.15	37.59	21.46	14.56	14.26	33.65	30.49
15.06.2002 14:00	15.03	14.06	33.45	20.04	14.04	13.86	25.64	13.8	15.47	14.95	29.13	15.26	13.89	13.29	26.8	15.43	14.93	14.46	37.55	21.42	14.81	14.52	33.61	30.45
15.06.2002 15:00	15.37	14.26	33.31	19.97	14.19	14.03	25.55	13.76	15.95	15.31	29.09	15.22	14.1	13.45	26.74	15.37	15.34	14.85	37.5	21.4	15.06	14.78	33.55	30.38
15.06.2002 16:00	15.69	14.48	33.15	19.9	14.35	14.19	25.47	13.75	16.31	15.62	29.02	15.18	14.33	13.62	26.69	15.32	15.68	15.13	37.44	21.36	15.34	15.07	33.49	30.31
15.06.2002 17:00	15.88	14.64	33.11	19.84	14.48	14.32	25.38	13.72	16.63	15.91	28.96	15.15	14.56	13.8	26.65	15.26	15.93	15.31	37.39	21.31	15.56	15.28	33.52	30.26
15.06.2002 18:00	15.95	14.74	33.02	19.79	14.61	14.49	25.29	13.7	16.82	16.14	28.92	15.11	14.72	13.85	26.61	15.22	16.11	15.45	37.35	21.28	15.69	15.41	32.91	30.24
15.06.2002 19:00	15.93	14.78	32.98	19.76	14.72	14.63	25.23	13.69	16.9	16.31	28.86	15.07	14.79	13.91	26.58	15.17	16.17	15.52	37.29	21.23	15.73	15.45	32.69	30.22
15.06.2002 20:00	15.85	14.76	32.97	19.75	14.76	14.71	25.19	13.68	16.86	16.39	28.84	15.05	14.83	13.92	26.57	15.15	16.12	15.47	37.29	21.24	15.7	15.41	32.65	30.22
15.06.2002 21:00	15.7	14.69	32.96	19.75	14.74	14.69	25.17	13.67	16.71	16.34	28.83	15.03	14.8	13.87	26.56	15.14	15.94	15.31	37.28	21.26	15.62	15.34	32.73	30.23
15.06.2002 22:00	15.5	14.57	32.95	19.75	14.67	14.6	25.15	13.67	16.45	16.16	28.83	15.02	14.72	13.78	26.56	15.14	15.69	15.05	37.28	21.23	15.46	15.19	32.62	30.24
15.06.2002 23:00	15.24	14.4	32.95	19.76	14.51	14.42	25.14	13.65	16.19	15.93	28.83	15	14.6	13.68	26.56	15.13	15.44	14.8	37.28	21.21	15.28	15.02	32.68	30.24
16.06.2002 00:00	14.96	14.2	32.95	19.76	14.4	14.26	25.13	13.65	15.92	15.7	28.83	15	14.47	13.57	26.57	15.13	15.2	14.57	37.32	21.2	15.1	14.82	32.65	30.25
16.06.2002 01:00	14.71	14.02	32.96	19.77	14.28	14.15	25.12	13.64	15.72	15.51	28.81	15	14.35	13.51	26.57	15.12	14.98	14.36	37.33	21.18	14.92	14.63	32.62	30.25
16.06.2002 02:00	14.54	13.89	32.96	19.77	14.22	14.07	25.11	13.64	15.56	15.35	28.79	14.98	14.25	13.65	26.57	15.12	14.8	14.23	37.33	21.17	14.77	14.49	32.62	30.25
16.06.2002 03:00	14.45	13.83	32.96	19.77	14.16	14.01	25.08	13.64	15.42	15.2	28.78	14.99	14.15	13.52	26.57	15.11	14.67	14.15	37.33	21.16	14.66	14.37	32.62	30.26
16.06.2002 04:00	14.38	13.79	32.96	19.77	14.12	13.97	25.06	13.63	15.28	15.07	28.78	14.98	14.07	13.63	26.56	15.11	14.54	14.06	37.33	21.16	14.56	14.28	32.73	30.28
16.06.2002 05:00	14.33	13.78	32.96	19.77	14.08	13.93	25.04	13.63	15.14	14.95	28.78	14.99	14	13.4	26.56	15.11	14.4	13.95	37.33	21.15	14.5	14.21	32.77	30.3
16.06.2002 06:00	14.3	13.79	32.96	19.77	14.06	13.89	25.01	13.63	15.04	14.87	28.78	14.99	13.94	13.52	26.56	15.11	14.32	13.92	37.32	21.15	14.43	14.14	32.77	30.3
16.06.2002 07:00	14.3	13.8	32.96	19.77	14.07	13.89	25	13.63	15	14.84	28.77	14.99	13.89	13.35	26.56	15.11	14.31	13.96	37.33	21.14	14.4	14.11	32.75	30.3
16.06.2002 08:00	14.32	13.83	32.96	19.77	14.08	13.89	25	13.63	15.04	14.86	28.76	14.98	13.91	13.45	26.59	15.11	14.36	14.08	37.39	21.14	14.42	14.15	32.77	30.3
16.06.2002 09:00	14.36	13.88	32.96	19.77	14.11	13.92	25.03	13.63	15.09	14.91	28.76	14.99	13.91	13.37	26.68	15.1	14.41	14.16	37.49	21.14	14.49	14.23	32.76	30.3
16.06.2002 10:00	14.41	13.93	32.96	19.77	14.15	13.95	25.11	13.63	15.13	14.94	28.79	14.98	13.95	13.43	26.74	15.09	14.51	14.29	37.54	21.12	14.58	14.33	32.74	30.26
16.06.2002 11:00	14.54	14.03	32.95	19.74	14.24	14.08	25.19	13.62	15.35	15.13	28.8	14.96	14.04	13.58	26.75	15.07	14.73	14.64	37.55	21.1	14.78	14.54	32.7	30.22
16.06.2002 12:00	14.82	14.24	32.92	19.69	14.39	14.29	25.22	13.61	15.76	15.47	28.77	14.93	14.21	13.83	26.73	15.02	15.02	15.09	37.54	21.06	15.09	14.84	32.65	30.17
16.06.2002 13:00	15.13	14.48	32.9	19.66	14.56	14.52	25.24	13.6	16.27	15.87	28.77	14.93	14.43	13.84	26.71	14.99	15.3	15.43	37.53	21.05	15.46	15.19	32.63	30.12
16.06.2002 14:00	15.26	14.6	32.9	19.66	14.65	14.61	25.35	13.6	16.39	15.96	29.09	14.93	14.62	13.93	26.88	14.99	15.42	15.44	37.73	21.04	15.64	15.35	32.65	30.12
16.06.2002 15:00	15.3	14.63	32.92	19.65	14.71	14.64	25.61	13.59	16.33	15.95	29.53	14.92	14.71	13.99	27.01	14.99	15.5	15.44	37.88	21.03	15.67	15.38	32.64	30.09
16.06.2002 16:00	15.35	14.66	32.99	19.64	14.76	14.69	25.79	13.58	16.45	16.03	29.68	14.91	14.8	14.02	27.08	14.97	15.66	15.63	37.94	21	15.76	15.46	32.63	30.02
16.06.2002 17:00	15.47	14.76	33.03	19.62	14.85	14.8	25.88	13.56	16.74	16.26	29.74	14.88	14.91	14.22	27.12	14.93	15.84	15.88	37.96	20.98	15.88	15.58	32.62	29.99
16.06.2002 18:00	15.57	14.85	33.05	19.6	14.93	14.92	25.94	13.56	16.96	16.47	29.77	14.88	15.02	14.3	27.16	14.91	15.97	16.01	37.93	20.95	16	15.68	32.65	29.96
16.06.2002 19:00	15.63	14.91	33.1	19.59	14.99	14.98	25.98	13.56	17.02	16.55	29.77	14.87	15.11	14.31	27.19	14.91	16.06	16.08	37.94	20.94	16.06	15.74	32.65	29.95
16.06.2002 20:00	15.63	14.93	33.11	19.6	15.02	15	26.01	13.56	17.01	16.55	29.78	14.86	15.16	14.34	27.21	14.9	16.08	16.04	37.94	20.93	16.07	15.76	32.66	29.96
16.06.2002 21:00	15.59	14.9	33.16	19.6	15.02	14.97	26.04	13.56	16.9	16.47	29.79	14.86	15.17	14.28	27.24	14.9	16.03	15.93	37.94	20.92	16.03	15.72	32.66	29.94
16.06.2002 22:00	15.52	14.85	33.23	19.6	15	14.91	26.06	13.55	16.74	16.33	29.78	14.86	15.15	14.22	27.25	14.9	15.94	15.78	37.94	20.91	15.95	15.64	32.67	29.94
16.06.2002 23:00	15.43	14.78	33.24	19.6	14.97	14.83	26.07	13.55	16.57	16.17	29.78	14.86	15.08	14.15	27.25	14.9	15.79	15.58	37.94	20.9	15.85	15.55	32.75	29.95
17.06.2002 00:00	15.33	14.7	33.28	19.62	14.91	14.75	26.09	13.54	16.4	16.03	29.78	14.86	15.01	14.13	27.25	14.9	15.67	15.43	37.94	20.9	15.74	15.44	32.8	29.96
17.06.2002 01:00	15.25	14.63	33.32	19.62	14.86	14.7	26.1	13.54	16.24	15.88	29.76	14.86	14.93	14.04	27.26	14.9	15.58	15.34	37.94	20.89	15.63	15.35	32.81	29.98
17.06.2002 02:00	15.18	14.57	33.36	19.64	14.79	14.61	26.12	13.54	16.11	15.76	29.75	14.86	14.85	13.98	27.28	14.9	15.45	15.18	37.94	20.88	15.54	15.25	32.83	29.98
17.06.2002 03:00	15.11	14.51	33.36	19.64	14.73	14.53	26.12	13.55	15.96	15.63	29.76	14.86	14.75	13.89	27.26	14.9	15.31	15.03	37.94	20.88	15.43	15.15	32.88	29.98
17.06.2002 04:00	15.04	14.44	33.41	19.65	14.67	14.45	26.12	13.55	15.84	15.54	29.75	14.86	14.66	13.89	27.26	14.9	15.19	14.88	37.94	20.88	15.34	15.05	32.95	29.99
17.06.2002 05:00	14.99	14.39	33.43	19.67	14.62	14.4	26.12	13.56	15.72	15.44	29.74	14.86	14.59	13.83	27.27	14.9	15.12	14.8	37.95	20.88	15.25	14.97	32.97	30.01
17.06.2002 06:00	14.93	14.34	33.47	19.67	14.57	14.33	26.12	13.54	15.64	15.36	29.75	14.86	14.52	14.01	27.27	14.91	15.06	14.72	37.95	20.88	15.17	14.9	32.96	30.01
17.06.2002 07:00	14.89	14.3	33.47	19.68	14.54	14.3	26.12	13.55	15.6	15.31	29.73	14.86	14.47	13.91	27.26	14.9	15.03	14.69	37.95	20.88	15.1	14.84	32.97	30.02
17.06.2002 08:00	14.87	14.3	33.47	19.67	14.54	14.3	26.13	13.55	15.62	15.33	29.71	14.86	14.45	13.79	27.27	14.9	15.06	14.77	37.97	20.87	15.11	14.84	32.96	29.98
17.06.2002 09:00	14.92	14.36	33.47	19.65	14.59	14.38	26.11	13.54	15.77	15.46	29.69	14.84	14.47	13.76	27.25	14.89	15.17	14.96	37.94	20.84	15.18	14.96	32.95	29.96
17.06.2002 10:00	15.02	14.5	33.45	19.6	14.68	14.51	26.07	13.53	16	15.66	29.63	14.82	14.56	13.86	27.21	14.86	15.37	15.24	37.87	20.81	15.35	15.17	32.92	29.9
17.06.2002 11:00	15.19	14.69	33.43	19.56	14.82	14.66	26.02	13.51	16.35	15.97	29.56	14.78	14.71	13.93	27.16	14.81	15.67	15.59	37.84	20.76	15.61	15.49	32.87	29.81
17.06.2002 12:00	15.35	14.84	33.4	19.52	14.97	14.82	25.96	13.49	16.76	16.28	29.5	14.74	14.91	14.21	27.09	14.75	16.05	15.96	37.77	20.72	15.97	15.92	32.83	29.73
17.06.2002 13:00	15.52	14.99	33.33	19.48	15.11	14.97	25.88	13.47	17.11	16.56	29.42	14.71	15.13	14.21	27.02	14.69	16.38	16.25	37.63	20.66	16.3	16.28	32.76	29.63
17.06.2002 14:00	15.76	15.15	33.26	19.42	15.28	15.17	25.78	13.44	17.48	16.83	29.35	14.66	15.39	14.51	26.94	14.62	16.75	16.56	37.59	20.6	16.59	16.59	32.72	29.53
17.06.2002 15:00	16.03	15.34	33.17	19.35	15.45	15.35	25.7	13.42	17.8	17.08	29.28	14.62	15.62	14.69	26.87	14.56	17.05	16.74	37.49	20.55	16.83	16.83	32.65	29.45
17.06.2002 16:00	16.18	15.47	33.13	19.31	15.57	15.43	25.64	13.4	18.03	17.27	29.22	14.58	15.8	14.77	26.83	14.52	17.22	16.81	37.47	20.5	16.98	16.97	32.64	29.37
17.06.2002 17:00	16.3	15.58	33.04	19.25	15.69	15.53	25.55	13.36	18.23	17.43	29.15	14.53	15.93	14.87	26.77	14.46	17.4	16.94	37.41	20.43	17.03	17.01	32.67	29.31
17.06.2002 18:00	16.4	15.69	33.01	19.21	15.78	15.65	25.49	13.35	18.44	17.67	29.08	14.48	16	14.88	26.74	14.42	17.5	17.02	37.34	20.39	17.07	17.03	32.6	29.26
17.06.2002 19:00	16.39	15.71	33.01	19.2	15.83	15.7	25.45	13.34	18.52	17.84	29.05	14.45	16.03	14.88	26.72	14.39	17.47	16.93	37.33	20.35	17.08	17	32.54	29.22
17.06.2002 20:00	16.3	15.64	33.03	19.18	15.81	15.66	25.44	13.33	18.4	17.81	29.03	14.41	16.03	14.87	26.72	14.36	17.34	16.75	37.33	20.33	17.02	16.94	32.54	29.18
17.06.2002 21:00	16.16	15.53	33.03	19.18	15.75	15.57	25.42	13.32	18.2	17.67	29.02	14.41	15.97	14.77	26.71	14.35	17.13	16.49	37.32	20.31	16.91	16.82	32.53	29.18
17.06.2002 22:00	15.92	15.35	33.05	19.18	15.63	15.4	25.42	13.31	17.9	17.41	29.01	14.39	15.84	14.64	26.7	14.35	16.86	16.18	37.33	20.29	16.72	16.63	32.53	29.18
17.06.2002 23:00	15.67	15.14	33.07	19.19	15.46	15.2	25.41	13.3	17.56	17.13	29	14.38	15.68	14.49	26.71	14.35	16.6	15.88	37.33	20.27	16.52	16.41	32.76	29.21
18.06.2002 00:00	15.42	14.94	33.1	19.19	15.27	14.98	25.41	13.3	17.23	16.86	28.98	14.37	15.48	14.35	26.7	14.34	16.32	15.62	37.33	20.26	16.29	16.18	32.62	29.2
18.06.2002 01:00	15.2	14.76	33.12	19.2	15.1	14.8	25.39	13.28	16.96	16.62	28.99	14.36	15.27	14.19	26.71	14.34	16.06	15.38	37.33	20.25	16.07	15.95	32.57	29.21
18.06.2002 02:00	14.97	14.57	33.12	19.21	14.96	14.63	25.38	13.28	16.72	16.41	28.99	14.37	15.07	14.04	26.71	14.34	15.81	15.15	37.32	20.23	15.85	15.71	32.53	29.22
18.06.2002 03:00	14.79	14.43	33.13	19.22	14.82	14.5	25.37	13.29	16.51	16.22	28.98	14.36	14.9	13.92	26.7	14.34	15.6	14.97	37.32	20.23	15.65	15.5	32.53	29.23
18.06.2002 04:00	14.6	14.26	33.15	19.22	14.7	14.37	25.37	13.28	16.3	16.04	28.98	14.35	14.74	13.84	26.7	14.34	15.39	14.79	37.31	20.22	15.46	15.3	32.52	29.24
18.06.2002 05:00	14.46	14.15	33.15	19.22	14.6	14.25	25.35	13.28	16.1	15.88	28.99	14.35	14.62	13.77	26.71	14.33	15.21	14.63	37.29	20.23	15.28	15.12	32.51	29.25
18.06.2002 06:00	14.35	14.05	33.16	19.22	14.51	14.18	25.34	13.27	15.92	15.75	29	14.35	14.49	13.71	26.7	14.33	15.05	14.52	37.31	20.23	15.13	14.96	32.53	29.26
18.06.2002 07:00	14.3	14.01	33.16	19.23	14.44	14.11	25.34	13.26	15.78	15.64	28.98	14.35	14.41	13.7	26.7	14.32	14.99	14.53	37.31	20.22	15.05	14.87	32.53	29.25
18.06.2002 08:00	14.31	14.04	33.17	19.22	14.43	14.12	25.33	13.26	15.73	15.6	28.98	14.34	14.36	13.73	26.7	14.31	15.03	14.69	37.3	20.19	15.07	14.91	32.52	29.2
18.06.2002 09:00	14.42	14.18	33.14	19.17	14.47	14.23	25.3	13.24	15.83	15.67	28.95	14.32	14.34	13.77	26.68	14.28	15.21	15.08	37.29	20.15	15.2	15.1	32.47	29.13
18.06.2002 10:00	14.63	14.41	33.06	19.12	14.6	14.44	25.24	13.24	16.06	15.84	28.89	14.28	14.44	13.87	26.64	14.23	15.5	15.57	37.26	20.1	15.48	15.46	32.43	29.02
18.06.2002 11:00	14.95	14.74	32.95	19.04	14.81	14.71	25.14	13.22	16.47	16.2	28.81	14.24	14.63	14.03	26.58	14.19	15.91	16.12	37.19	20.05	15.88	15.94	32.34	28.9
18.06.2002 12:00	15.3	15.1	32.8	18.97	15.06	15.02	25.02	13.2	17.05	16.67	28.72	14.19	14.96	14.29	26.52	14.12	16.39	16.66	37.13	19.98	16.38	16.5	32.24	28.76
18.06.2002 13:00	15.79	15.54	32.61	18.88	15.35	15.36	24.89	13.18	17.76	17.2	28.62	14.14	15.34	14.53	26.45	14.06	16.97	17.27	37.06	19.93	16.91	17.01	32.17	28.65
18.06.2002 14:00	16.34	15.97	32.4	18.79	15.62	15.72	24.73	13.15	18.54	17.77	28.53	14.09	15.79	14.82	26.37	13.99	17.55	17.8	36.98	19.88	17.42	17.5	32.14	28.5
18.06.2002 15:00	16.78	16.23	32.18	18.69	15.91	16.11	24.58	13.13	19.21	18.32	28.44	14.04	16.18	15.15	26.3	13.92	18.06	18.23	36.89	19.83	17.84	17.88	32.01	28.37
18.06.2002 16:00	17.25	16.58	31.96	18.6	16.15	16.43	24.4	13.12	19.72	18.75	28.35	13.97	16.52	15.44	26.24	13.85	18.43	18.48	36.84	19.77	18.11	18.1	31.94	28.24
18.06.2002 17:00	17.52	16.82	31.77	18.53	16.36	16.67	24.26	13.09	20.05	19.09	28.27	13.91	16.78	15.63	26.17	13.78	18.69	18.63	36.77	19.71	18.23	18.18	31.89	28.12
18.06.2002 18:00	17.61	16.94	31.62	18.47	16.55	16.86	24.14	13.08	20.13	19.33	28.2	13.85	16.94	15.81	26.12	13.72	18.79	18.7	36.72	19.66	18.27	18.18	31.92	28.03
18.06.2002 19:00	17.58	16.94	31.55	18.44	16.66	16.95	24.06	13.05	20.05	19.43	28.14	13.8	17.03	15.88	26.09	13.67	18.72	18.65	36.69	19.59	18.23	18.1	31.94	27.98
18.06.2002 20:00	17.48	16.9	31.53	18.41	16.69	16.96	24.02	13.02	19.82	19.35	28.12	13.77	17.05	15.86	26.07	13.63	18.54	18.45	36.68	19.55	18.12	17.97	31.81	27.98
18.06.2002 21:00	17.28	16.76	31.53	18.4	16.62	16.85	23.98	13.01	19.48	19.13	28.11	13.75	16.98	15.83	26.05	13.63	18.31	18.17	36.68	19.53	17.94	17.8	31.79	27.96
18.06.2002 22:00	17.01	16.54	31.53	18.39	16.5	16.66	23.96	12.99	19.09	18.8	28.1	13.73	16.85	15.66	26.05	13.62	18.01	17.82	36.66	19.47	17.73	17.58	31.82	27.96
18.06.2002 23:00	16.73	16.32	31.54	18.39	16.35	16.44	23.95	12.98	18.72	18.48	28.09	13.72	16.67	15.51	26.05	13.62	17.73	17.5	36.65	19.43	17.49	17.35	31.79	27.96
19.06.2002 00:00	16.47	16.08	31.55	18.39	16.16	16.21	23.93	12.96	18.4	18.19	28.08	13.7	16.48	15.36	26.06	13.62	17.46	17.21	36.63	19.4	17.26	17.1	31.79	27.98
19.06.2002 01:00	16.24	15.88	31.56	18.39	16.04	16.03	23.92	12.95	18.12	17.94	28.08	13.69	16.32	15.23	26.05	13.62	17.24	16.97	36.64	19.39	17.04	16.88	31.83	27.98
19.06.2002 02:00	16.04	15.71	31.56	18.39	15.91	15.86	23.91	12.94	17.88	17.73	28.07	13.68	16.15	15.09	26.05	13.61	17.03	16.77	36.62	19.37	16.85	16.68	32	28
19.06.2002 03:00	15.89	15.56	31.57	18.39	15.8	15.73	23.89	12.93	17.69	17.55	28.07	13.67	16.03	15	26.06	13.6	16.86	16.59	36.62	19.35	16.69	16.52	32.09	28.01
19.06.2002 04:00	15.72	15.42	31.57	18.39	15.71	15.63	23.88	12.93	17.52	17.4	28.06	13.66	15.91	14.95	26.05	13.6	16.69	16.44	36.6	19.34	16.52	16.35	32.25	28.03
19.06.2002 05:00	15.58	15.29	31.57	18.41	15.65	15.56	23.98	12.92	17.36	17.25	28.05	13.66	15.81	14.88	26.05	13.6	16.54	16.29	36.6	19.32	16.36	16.18	32.39	28.03
19.06.2002 06:00	15.47	15.2	31.58	18.41	15.61	15.51	23.94	12.92	17.25	17.16	28.04	13.66	15.73	14.86	26.05	13.59	16.44	16.22	36.6	19.33	16.25	16.07	32.44	28.04
19.06.2002 07:00	15.43	15.16	31.58	18.42	15.6	15.53	23.88	12.91	17.18	17.09	28.04	13.66	15.66	14.84	26.05	13.59	16.39	16.22	36.6	19.3	16.18	16.01	32.41	28.03
19.06.2002 08:00	15.45	15.19	31.57	18.4	15.6	15.54	23.86	12.89	17.15	17.07	28.01	13.65	15.65	14.88	26.05	13.56	16.46	16.39	36.6	19.29	16.22	16.06	32.41	27.97
19.06.2002 09:00	15.58	15.35	31.51	18.36	15.67	15.63	23.8	12.89	17.26	17.16	27.97	13.63	15.66	14.92	26.02	13.54	16.65	16.74	36.57	19.25	16.36	16.26	32.31	27.89
19.06.2002 10:00	15.81	15.64	31.4	18.31	15.81	15.83	23.81	12.87	17.48	17.34	27.9	13.61	15.77	15.18	25.98	13.5	16.96	17.23	36.52	19.2	16.66	16.62	32.26	27.77
19.06.2002 11:00	16.09	15.98	31.23	18.24	16.01	16.06	23.76	12.85	17.84	17.71	27.82	13.56	15.98	15.23	25.93	13.45	17.36	17.76	36.45	19.16	17.06	17.11	32.17	27.63
19.06.2002 12:00	16.44	16.38	31.01	18.16	16.26	16.37	23.36	12.84	18.34	18.18	27.73	13.52	16.29	15.41	25.85	13.38	17.82	18.32	36.36	19.1	17.56	17.62	32.06	27.48
19.06.2002 13:00	16.82	16.84	30.75	18.07	16.56	16.71	23.22	12.81	19.01	18.7	27.6	13.46	16.68	15.74	25.76	13.32	18.35	18.93	36.28	19.03	18.08	18.11	31.96	27.32
19.06.2002 14:00	17.26	17.27	30.51	18	16.86	17.07	23.15	12.78	19.73	19.29	27.49	13.39	17.08	15.97	25.68	13.25	18.92	19.53	36.18	18.97	18.57	18.57	31.91	27.11
19.06.2002 15:00	17.74	17.64	30.24	17.89	17.15	17.43	22.95	12.77	20.35	19.84	27.38	13.33	17.45	16.26	25.58	13.19	19.35	19.97	36.08	18.91	18.95	18.89	31.72	26.93
19.06.2002 16:00	18.15	17.94	29.99	17.81	17.39	17.74	22.58	12.75	20.8	20.28	27.26	13.26	17.75	16.53	25.5	13.13	19.65	20.24	35.96	18.84	19.19	19.08	31.63	26.76
19.06.2002 17:00	18.44	18.16	29.78	17.72	17.58	17.97	22.36	12.73	21.07	20.64	27.15	13.2	17.98	16.72	25.42	13.06	19.85	20.4	35.89	18.76	19.28	19.12	31.52	26.62
19.06.2002 18:00	18.57	18.26	29.62	17.65	17.72	18.12	22.22	12.71	21.16	20.91	27.06	13.14	18.1	16.91	25.35	13.01	19.96	20.46	35.81	18.69	19.3	19.09	31.42	26.51
19.06.2002 19:00	18.59	18.26	29.53	17.61	17.79	18.19	22.1	12.69	21.04	21	26.98	13.09	18.17	16.94	25.3	12.97	19.9	20.38	35.75	18.61	19.25	19.02	31.37	26.42
19.06.2002 20:00	18.49	18.17	29.5	17.59	17.8	18.19	22.03	12.67	20.78	20.92	26.94	13.06	18.17	16.98	25.26	12.93	19.74	20.18	35.72	18.56	19.14	18.9	31.43	26.39
19.06.2002 21:00	18.31	18	29.52	17.58	17.75	18.12	21.99	12.66	20.46	20.69	26.91	13.04	18.13	16.91	25.25	12.92	19.53	19.89	35.69	18.52	18.98	18.76	31.38	26.37
19.06.2002 22:00	18.07	17.78	29.53	17.58	17.65	17.99	22.05	12.64	20.12	20.39	26.88	13.02	18.02	16.82	25.23	12.9	19.27	19.57	35.69	18.48	18.78	18.55	31.39	26.39
19.06.2002 23:00	17.81	17.52	29.53	17.57	17.51	17.82	21.99	12.62	19.79	20.04	26.87	13.01	17.87	16.69	25.22	12.89	19	19.26	35.69	18.45	18.56	18.34	31.42	26.41
20.06.2002 00:00	17.58	17.3	29.54	17.56	17.4	17.68	21.93	12.61	19.48	19.74	26.85	12.99	17.73	16.56	25.22	12.89	18.74	18.98	35.66	18.41	18.33	18.1	31.43	26.42
20.06.2002 01:00	17.36	17.05	29.55	17.56	17.29	17.52	21.92	12.58	19.2	19.46	26.84	12.99	17.55	16.42	25.2	12.89	18.52	18.73	35.64	18.38	18.12	17.89	31.43	26.43
20.06.2002 02:00	17.17	16.87	29.56	17.57	17.18	17.38	21.9	12.57	18.98	19.22	26.82	12.99	17.39	16.31	25.2	12.89	18.31	18.5	35.62	18.36	17.92	17.7	31.46	26.43
20.06.2002 03:00	17.01	16.71	29.56	17.57	17.09	17.28	21.89	12.56	18.76	19	26.81	12.98	17.24	16.18	25.2	12.87	18.13	18.28	35.62	18.35	17.75	17.53	31.48	26.44
20.06.2002 04:00	16.88	16.57	29.56	17.58	17.01	17.16	21.88	12.55	18.56	18.78	26.8	12.97	17.09	16.08	25.2	12.87	17.94	18.05	35.62	18.34	17.6	17.38	31.51	26.46
20.06.2002 05:00	16.76	16.45	29.56	17.59	16.92	17.06	21.93	12.54	18.39	18.6	26.8	12.98	16.98	16	25.2	12.87	17.82	17.9	35.62	18.34	17.49	17.27	31.44	26.47
20.06.2002 06:00	16.66	16.33	29.57	17.59	16.86	16.99	21.85	12.54	18.26	18.46	26.79	12.98	16.87	15.91	25.2	12.87	17.72	17.78	35.62	18.33	17.39	17.16	31.43	26.47
20.06.2002 07:00	16.59	16.25	29.57	17.6	16.78	16.91	21.84	12.53	18.16	18.35	26.78	12.98	16.79	15.88	25.2	12.87	17.68	17.74	35.6	18.32	17.34	17.13	31.43	26.47
20.06.2002 08:00	16.6	16.25	29.57	17.6	16.78	16.89	21.82	12.53	18.15	18.32	26.75	12.98	16.73	15.88	25.19	12.87	17.7	17.82	35.57	18.3	17.37	17.18	31.39	26.43
20.06.2002 09:00	16.68	16.32	29.55	17.6	16.81	16.92	21.83	12.52	18.25	18.36	26.72	12.95	16.74	15.88	25.19	12.86	17.81	18	35.53	18.27	17.51	17.36	31.37	26.35
20.06.2002 10:00	16.79	16.43	29.51	17.58	16.88	16.99	21.74	12.52	18.46	18.52	26.68	12.94	16.82	15.87	25.16	12.84	18.03	18.28	35.49	18.22	17.7	17.61	31.32	26.29
20.06.2002 11:00	16.92	16.55	29.49	17.58	16.95	17.07	21.67	12.52	18.75	18.76	26.63	12.91	16.93	15.91	25.12	12.83	18.32	18.61	35.44	18.19	17.92	17.85	31.28	26.24
20.06.2002 12:00	17.02	16.66	29.47	17.57	17.04	17.16	21.67	12.52	19.23	19.12	26.55	12.87	17.08	15.99	25.09	12.82	18.63	18.91	35.39	18.15	18.08	18.01	31.25	26.2
20.06.2002 13:00	17.14	16.75	29.43	17.55	17.13	17.26	21.61	12.51	19.87	19.59	26.44	12.84	17.22	16.05	25.06	12.8	18.91	19.13	35.31	18.12	18.19	18.12	31.22	26.14
20.06.2002 14:00	17.24	16.85	29.38	17.53	17.17	17.32	21.53	12.5	20.5	20.1	26.34	12.81	17.35	16.1	25.03	12.79	19.07	19.22	35.29	18.09	18.28	18.21	31.19	26.11
20.06.2002 15:00	17.34	16.94	29.34	17.52	17.23	17.37	21.47	12.5	20.87	20.48	26.26	12.76	17.44	16.17	25.01	12.79	19.24	19.33	35.22	18.07	18.37	18.29	31.16	26.09
20.06.2002 16:00	17.43	17.03	29.28	17.51	17.26	17.4	21.44	12.5	21.07	20.75	26.2	12.72	17.52	16.21	24.96	12.77	19.41	19.42	35.16	18.03	18.4	18.31	31.12	26.07
20.06.2002 17:00	17.48	17.08	29.25	17.5	17.28	17.41	21.41	12.49	21.04	20.81	26.14	12.71	17.58	16.24	24.94	12.77	19.49	19.42	35.09	18	18.4	18.3	31.09	26.07
20.06.2002 18:00	17.44	17.08	29.24	17.5	17.28	17.41	21.39	12.48	20.87	20.73	26.1	12.68	17.62	16.25	24.92	12.77	19.51	19.37	35.06	17.96	18.38	18.26	31.08	26.07
20.06.2002 19:00	17.39	17.03	29.24	17.49	17.27	17.37	21.37	12.48	20.63	20.54	26.06	12.66	17.59	16.22	24.9	12.75	19.41	19.19	35.04	17.95	18.31	18.21	31.09	26.07
20.06.2002 20:00	17.31	16.95	29.24	17.49	17.23	17.32	21.36	12.48	20.38	20.32	26.04	12.66	17.54	16.16	24.89	12.75	19.25	18.98	35.01	17.93	18.23	18.11	31.11	26.09
20.06.2002 21:00	17.2	16.86	29.24	17.49	17.17	17.23	21.35	12.47	20.09	20.05	26.02	12.65	17.45	16.07	24.89	12.75	19.07	18.74	34.98	17.91	18.11	17.99	31.12	26.11
20.06.2002 22:00	17.1	16.76	29.25	17.5	17.09	17.12	21.35	12.47	19.8	19.74	26.01	12.64	17.34	15.95	24.89	12.75	18.87	18.48	34.96	17.88	17.99	17.86	31.14	26.11
20.06.2002 23:00	16.99	16.65	29.25	17.51	17.02	17.02	21.34	12.46	19.54	19.46	25.98	12.63	17.24	15.86	24.88	12.75	18.68	18.26	34.96	17.88	17.86	17.73	31.18	26.13
21.06.2002 00:00	16.9	16.56	29.26	17.52	16.94	16.89	21.35	12.46	19.31	19.21	25.98	12.62	17.13	15.75	24.87	12.75	18.52	18.06	34.93	17.87	17.75	17.61	31.21	26.15
21.06.2002 01:00	16.83	16.48	29.26	17.53	16.87	16.8	21.34	12.46	19.12	19.01	25.97	12.61	17.03	15.67	24.88	12.75	18.37	17.88	34.93	17.87	17.63	17.49	31.17	26.16
21.06.2002 02:00	16.75	16.4	29.28	17.53	16.8	16.72	21.34	12.45	18.96	18.83	25.97	12.62	16.93	15.59	24.88	12.75	18.23	17.73	34.92	17.86	17.53	17.39	31.17	26.18
21.06.2002 03:00	16.68	16.33	29.28	17.55	16.75	16.67	21.35	12.45	18.79	18.66	25.97	12.62	16.86	15.53	24.88	12.75	18.11	17.6	34.9	17.85	17.46	17.31	31.16	26.19
21.06.2002 04:00	16.63	16.28	29.28	17.56	16.7	16.59	21.35	12.46	18.66	18.51	25.95	12.62	16.78	15.47	24.88	12.75	17.99	17.47	34.89	17.85	17.38	17.23	31.33	26.21
21.06.2002 05:00	16.58	16.22	29.29	17.56	16.67	16.53	21.35	12.45	18.54	18.37	25.96	12.63	16.7	15.4	24.89	12.75	17.88	17.34	34.89	17.86	17.3	17.15	31.4	26.25
21.06.2002 06:00	16.54	16.18	29.29	17.57	16.62	16.47	21.35	12.45	18.37	18.2	25.95	12.63	16.63	15.34	24.88	12.75	17.75	17.19	34.88	17.86	17.22	17.07	31.41	26.28
21.06.2002 07:00	16.52	16.15	29.29	17.58	16.59	16.43	21.36	12.45	18.26	18.07	25.95	12.63	16.57	15.31	24.88	12.75	17.7	17.14	34.86	17.85	17.17	17.01	31.42	26.31
21.06.2002 08:00	16.55	16.15	29.29	17.58	16.6	16.46	21.36	12.46	18.26	18.03	25.93	12.63	16.56	15.31	24.88	12.75	17.71	17.21	34.83	17.85	17.16	17	31.41	26.34
21.06.2002 09:00	16.68	16.25	29.28	17.57	16.69	16.57	21.34	12.46	18.42	18.11	25.89	12.61	16.58	15.37	24.87	12.75	17.86	17.46	34.83	17.85	17.24	17.09	31.42	26.35
21.06.2002 10:00	16.87	16.42	29.22	17.54	16.83	16.74	21.29	12.45	18.71	18.34	25.84	12.59	16.71	15.49	24.85	12.75	18.1	17.84	34.78	17.82	17.44	17.31	31.41	26.36
21.06.2002 11:00	17.13	16.7	29.11	17.49	17.01	16.98	21.2	12.45	19.15	18.7	25.76	12.56	16.91	15.68	24.79	12.72	18.5	18.43	34.73	17.78	17.73	17.64	31.35	26.31
21.06.2002 12:00	17.49	17.07	28.94	17.42	17.29	17.34	21.07	12.44	19.72	19.16	25.64	12.52	17.22	15.93	24.71	12.69	19.06	19.17	34.59	17.74	18.23	18.21	31.29	26.24
21.06.2002 13:00	17.96	17.55	28.73	17.35	17.59	17.75	20.89	12.42	20.44	19.73	25.5	12.5	17.62	16.24	24.61	12.64	19.69	19.9	34.5	17.69	18.86	18.9	31.21	26.17
21.06.2002 14:00	18.43	18.04	28.52	17.28	17.92	18.22	20.71	12.41	21.19	20.34	25.36	12.45	18.03	16.59	24.5	12.6	20.27	20.57	34.36	17.66	19.49	19.53	31.13	26.08
21.06.2002 15:00	18.73	18.4	28.37	17.24	18.2	18.62	20.53	12.4	21.54	20.75	25.26	12.42	18.43	16.94	24.39	12.56	20.73	21.04	34.24	17.62	19.96	19.94	31.08	26.01
21.06.2002 16:00	18.93	18.6	28.28	17.21	18.42	18.92	20.38	12.4	21.78	20.99	25.11	12.38	18.77	17.26	24.29	12.52	21.08	21.34	34.11	17.58	20.27	20.18	30.99	25.94
21.06.2002 17:00	19.14	18.77	28.13	17.21	18.61	19.17	20.22	12.38	22.08	21.28	24.98	12.34	18.99	17.5	24.19	12.48	21.26	21.45	34	17.55	20.4	20.26	30.9	25.88
21.06.2002 18:00	19.19	18.84	28	17.19	18.69	19.28	20.1	12.37	22.06	21.37	24.87	12.3	19.08	17.61	24.13	12.45	21.22	21.32	33.92	17.52	20.36	20.19	30.88	25.87
21.06.2002 19:00	19.05	18.77	28.49	17.61	18.66	19.22	20.08	12.37	21.71	21.19	24.85	13.32	19.05	17.57	24.13	12.44	20.95	20.96	33.88	17.59	19.94	19.82	32.35	31.02
21.06.2002 20:00	18.72	18.54	29.1	18.27	18.47	18.96	20.23	12.36	21.19	20.79	24.89	13.76	18.9	17.44	24.21	12.55	20.56	20.45	33.89	17.65	19.59	19.46	32.96	30.73
21.06.2002 21:00	18.44	18.29	29.22	18.3	18.3	18.71	20.31	12.34	20.8	20.45	24.91	13.77	18.7	17.25	24.26	12.61	20.26	20.06	33.87	17.63	19.33	19.2	32.92	30.46
21.06.2002 22:00	18.23	18.09	29.28	18.28	18.16	18.49	20.38	12.33	20.46	20.15	24.91	13.78	18.5	17.07	24.29	12.62	19.91	19.64	33.87	17.6	19.13	18.99	32.93	30.32
21.06.2002 23:00	18.02	17.88	29.32	18.25	18.01	18.29	20.4	12.32	20.09	19.82	24.91	13.78	18.31	16.89	24.31	12.62	19.55	19.21	33.87	17.56	18.92	18.77	32.88	30.22
22.06.2002 00:00	17.81	17.67	29.34	18.22	17.85	18.08	20.42	12.32	19.78	19.51	24.92	13.76	18.11	16.71	24.34	12.61	19.26	18.84	33.87	17.53	18.73	18.56	32.82	30.13
22.06.2002 01:00	17.67	17.51	29.36	18.19	17.73	17.92	20.44	12.32	19.54	19.24	24.93	13.76	17.92	16.55	24.35	12.61	18.96	18.48	33.87	17.52	18.54	18.37	32.8	30.04
22.06.2002 02:00	17.5	17.35	29.37	18.17	17.6	17.75	20.46	12.33	19.3	19.01	24.93	13.75	17.74	16.38	24.36	12.61	18.73	18.21	33.87	17.51	18.35	18.17	32.76	29.98
22.06.2002 03:00	17.32	17.18	29.39	18.16	17.45	17.56	20.47	12.33	19.08	18.78	24.94	13.73	17.55	16.21	24.37	12.61	18.48	17.94	33.87	17.5	18.19	18.01	32.75	29.9
22.06.2002 04:00	17.18	17.01	29.39	18.13	17.33	17.39	20.49	12.33	18.92	18.6	24.95	13.72	17.37	16.05	24.38	12.6	18.27	17.71	33.87	17.5	18.05	17.86	32.72	29.85
22.06.2002 05:00	17.05	16.88	29.4	18.13	17.22	17.25	20.49	12.34	18.75	18.43	24.96	13.72	17.21	15.92	24.39	12.6	18.12	17.54	33.87	17.49	17.88	17.68	32.76	29.8
22.06.2002 06:00	16.97	16.8	29.4	18.11	17.14	17.14	20.49	12.35	18.61	18.27	24.96	13.71	17.08	15.8	24.4	12.6	17.99	17.42	33.87	17.49	17.72	17.53	32.75	29.76
22.06.2002 07:00	16.91	16.72	29.4	18.11	17.05	17.05	20.5	12.35	18.48	18.15	24.96	13.7	17.01	15.73	24.4	12.6	17.89	17.32	33.87	17.49	17.61	17.41	32.69	29.72
22.06.2002 08:00	16.89	16.68	29.41	18.11	17.03	17	20.52	12.36	18.4	18.05	24.96	13.7	16.94	15.68	24.4	12.6	17.89	17.37	33.87	17.48	17.57	17.38	32.67	29.68
22.06.2002 09:00	16.89	16.67	29.42	18.1	17.03	17.02	20.53	12.38	18.43	18.02	24.97	13.69	16.92	15.67	24.41	12.6	17.94	17.51	33.87	17.48	17.62	17.45	32.63	29.63
22.06.2002 10:00	16.94	16.7	29.4	18.1	17.06	17.08	20.52	12.39	18.64	18.15	24.96	13.68	16.96	15.74	24.4	12.61	18.12	17.79	33.87	17.48	17.72	17.59	32.6	29.6
22.06.2002 11:00	17.1	16.81	29.36	18.09	17.14	17.2	20.5	12.4	18.92	18.38	24.92	13.65	17.05	15.8	24.39	12.61	18.35	18.14	33.83	17.48	17.88	17.79	32.58	29.53
22.06.2002 12:00	17.36	17.02	29.27	18.08	17.3	17.41	20.46	12.41	19.37	18.75	24.87	13.62	17.19	15.9	24.36	12.61	18.57	18.45	33.78	17.47	18.15	18.09	32.53	29.46
22.06.2002 13:00	17.64	17.31	29.22	18.07	17.46	17.62	20.44	12.43	19.7	19.06	24.87	13.6	17.33	16.01	24.34	12.61	18.74	18.69	33.75	17.47	18.41	18.37	32.48	29.41
22.06.2002 14:00	17.7	17.44	29.21	18.07	17.54	17.73	20.44	12.44	19.71	19.15	24.88	13.6	17.42	16.09	24.33	12.61	18.8	18.75	33.75	17.48	18.56	18.51	32.46	29.38
22.06.2002 15:00	17.73	17.48	29.2	18.08	17.61	17.8	20.45	12.44	19.71	19.18	24.88	13.6	17.5	16.17	24.33	12.62	18.85	18.81	33.75	17.48	18.62	18.56	32.43	29.35
22.06.2002 16:00	17.78	17.53	29.21	18.09	17.64	17.83	20.45	12.46	19.79	19.27	24.88	13.59	17.55	16.22	24.32	12.62	18.89	18.87	33.75	17.48	18.66	18.6	32.42	29.32
22.06.2002 17:00	17.81	17.55	29.17	18.08	17.68	17.88	20.43	12.46	19.89	19.37	24.86	13.58	17.6	16.29	24.3	12.62	18.94	18.93	33.72	17.47	18.71	18.62	32.4	29.28
22.06.2002 18:00	17.9	17.62	29.11	18.07	17.75	17.98	20.4	12.46	20.11	19.56	24.82	13.56	17.65	16.36	24.28	12.61	19.05	19.07	33.68	17.47	18.78	18.69	32.39	29.25
22.06.2002 19:00	17.91	17.65	29.09	18.06	17.78	18.01	20.4	12.47	20.07	19.58	24.83	13.56	17.68	16.54	24.27	12.61	19.04	19.06	33.66	17.46	18.81	18.71	32.36	29.22
22.06.2002 20:00	17.85	17.62	29.08	18.06	17.76	17.98	20.39	12.48	19.98	19.54	24.81	13.54	17.69	16.44	24.27	12.61	18.97	18.94	33.65	17.46	18.8	18.67	32.35	29.19
22.06.2002 21:00	17.77	17.55	29.07	18.06	17.73	17.93	20.46	12.48	19.79	19.41	24.81	13.54	17.66	16.45	24.27	12.61	18.83	18.73	34.55	18.25	18.72	18.59	32.62	29.28
22.06.2002 22:00	17.65	17.44	29.1	18.05	17.64	17.8	20.75	12.49	19.54	19.2	24.79	13.53	17.57	16.37	24.36	12.61	18.59	18.4	34.37	18.7	18.57	18.43	32.85	29.52
22.06.2002 23:00	17.51	17.32	29.15	18.05	17.53	17.66	20.91	12.49	19.25	18.94	24.79	13.51	17.46	16.24	24.44	12.61	18.33	18.03	34.31	18.71	18.39	18.24	32.85	29.66
23.06.2002 00:00	17.36	17.19	29.15	18.05	17.4	17.51	21.03	12.49	18.95	18.67	24.79	13.5	17.3	16.11	24.49	12.61	18.07	17.7	34.28	18.7	18.18	18.03	32.84	29.73
23.06.2002 01:00	17.16	17.01	29.17	18.05	17.23	17.28	21.09	12.5	18.63	18.36	24.79	13.48	17.11	15.92	24.53	12.61	17.81	17.36	34.3	18.68	17.98	17.83	32.84	29.76
23.06.2002 02:00	16.9	16.78	29.17	18.05	17.06	17.06	21.15	12.5	18.32	18.06	24.79	13.46	16.9	15.74	24.56	12.62	17.55	17.02	34.29	18.66	17.77	17.62	32.83	29.76
23.06.2002 03:00	16.64	16.54	29.18	18.06	16.88	16.85	21.19	12.5	18.03	17.78	24.79	13.45	16.7	15.59	24.58	12.62	17.29	16.69	34.3	18.64	17.57	17.41	32.84	29.74
23.06.2002 04:00	16.39	16.3	29.2	18.05	16.71	16.63	21.22	12.5	17.77	17.52	24.79	13.45	16.5	15.44	24.59	12.62	17.04	16.39	34.3	18.62	17.39	17.22	32.82	29.73
23.06.2002 05:00	16.16	16.07	29.21	18.06	16.54	16.42	21.24	12.5	17.55	17.27	24.8	13.44	16.32	15.29	24.6	12.62	16.83	16.15	34.3	18.61	17.22	17.05	32.81	29.7
23.06.2002 06:00	16.02	15.9	29.23	18.06	16.39	16.23	21.26	12.51	17.39	17.09	24.8	13.43	16.16	15.16	24.61	12.62	16.68	15.98	34.32	18.6	17.06	16.87	32.8	29.69
23.06.2002 07:00	15.94	15.81	29.24	18.06	16.3	16.12	21.28	12.52	17.3	16.96	24.8	13.43	16.05	15.07	24.63	12.62	16.6	15.92	34.33	18.6	16.95	16.77	32.81	29.69
23.06.2002 08:00	15.94	15.77	29.24	18.06	16.29	16.1	21.29	12.52	17.33	16.94	24.8	13.43	16.01	15.03	24.63	12.63	16.64	16.02	34.33	18.61	16.91	16.72	32.8	29.68
23.06.2002 09:00	16.04	15.84	29.24	18.06	16.32	16.15	21.31	12.53	17.48	17.03	24.8	13.33	15.99	15.03	24.64	12.64	16.71	16.19	34.31	18.6	16.92	16.74	32.79	29.65
23.06.2002 10:00	16.2	15.98	29.22	18.07	16.4	16.28	21.32	12.54	17.71	17.2	24.78	13.29	16.06	15.1	24.64	12.65	16.89	16.5	34.31	18.6	17.04	16.85	32.78	29.63
23.06.2002 11:00	16.46	16.19	29.19	18.07	16.57	16.49	21.3	12.56	18.1	17.49	24.73	13.27	16.18	15.2	24.62	12.64	17.22	17.03	34.31	18.6	17.3	17.12	32.73	29.59
23.06.2002 12:00	16.81	16.52	29.1	18.05	16.77	16.73	21.25	12.57	18.53	17.81	24.68	13.25	16.41	15.35	24.58	12.64	17.68	17.73	34.24	18.59	17.76	17.58	32.65	29.51
23.06.2002 13:00	17.31	17.02	28.95	18.01	17	17.05	21.18	12.6	19.15	18.25	24.61	13.21	16.73	15.56	24.51	12.65	18.2	18.42	34.18	18.57	18.35	18.16	32.58	29.43
23.06.2002 14:00	17.83	17.6	28.79	17.98	17.26	17.42	21.08	12.61	19.99	18.84	24.52	13.16	17.14	15.83	24.46	12.64	18.73	19.05	34.1	18.55	18.93	18.72	32.5	29.34
23.06.2002 15:00	18.26	18.11	28.62	17.93	17.48	17.75	20.98	12.62	20.74	19.46	24.41	13.11	17.51	16.36	24.21	12.62	19.17	19.56	34.04	18.52	19.38	19.16	32.42	29.27
23.06.2002 16:00	18.56	18.44	28.47	17.89	17.69	18.08	20.88	12.64	21.27	19.98	24.29	13.05	17.81	16.53	24.1	12.61	19.52	19.92	33.96	18.49	19.67	19.42	32.35	29.17
23.06.2002 17:00	18.69	18.6	28.33	17.86	17.86	18.37	20.81	12.66	21.55	20.36	24.16	12.99	18	16.81	24.04	12.59	19.98	20.34	33.91	18.48	19.79	19.52	32.29	29.08
23.06.2002 18:00	18.72	18.63	28.26	17.84	18	18.57	20.75	12.68	21.57	20.56	24.04	12.93	18.06	16.86	23.99	12.59	19.89	20.17	33.88	18.46	19.8	19.49	32.27	29.01
23.06.2002 19:00	18.64	18.53	28.19	17.81	18.06	18.63	20.72	12.69	21.38	20.59	23.95	12.88	18.07	16.85	23.96	12.59	19.75	19.93	33.84	18.42	19.71	19.37	32.23	28.96
23.06.2002 20:00	18.5	18.4	28.17	17.8	18.06	18.58	20.72	12.7	21.08	20.47	23.89	12.84	18.03	16.94	23.93	12.59	19.53	19.63	33.81	18.39	19.57	19.21	32.2	28.93
23.06.2002 21:00	18.3	18.2	28.18	17.8	17.99	18.46	20.72	12.7	20.72	20.21	23.86	12.82	17.96	16.8	23.93	12.58	19.26	19.25	33.81	18.37	19.37	19.01	32.2	28.88
23.06.2002 22:00	18.05	17.96	28.2	17.79	17.84	18.24	20.72	12.69	20.27	19.84	23.84	12.8	17.81	16.66	23.91	12.58	18.93	18.8	33.81	18.33	19.13	18.78	32.2	28.86
23.06.2002 23:00	17.76	17.68	28.22	17.77	17.64	17.96	20.73	12.67	19.84	19.44	23.84	12.77	17.62	16.47	23.91	12.58	18.61	18.38	33.81	18.3	18.87	18.53	32.2	28.81
24.06.2002 00:00	17.5	17.43	28.23	17.77	17.45	17.71	20.73	12.66	19.48	19.07	23.84	12.75	17.41	16.28	23.91	12.58	18.31	17.99	33.81	18.28	18.6	18.28	32.21	28.79
24.06.2002 01:00	17.28	17.19	28.24	17.78	17.28	17.47	20.74	12.66	19.15	18.74	23.82	12.74	17.22	16.1	23.91	12.58	18.04	17.64	33.81	18.26	18.35	18.03	32.21	28.79
24.06.2002 02:00	17.09	17	28.25	17.78	17.13	17.25	20.74	12.66	18.88	18.47	23.82	12.72	17.05	15.94	23.91	12.58	17.78	17.34	33.82	18.25	18.1	17.79	32.19	28.78
24.06.2002 03:00	16.91	16.81	28.27	17.77	17	17.06	20.75	12.66	18.63	18.22	23.82	12.71	16.9	15.79	23.91	12.58	17.53	17.03	33.84	18.25	17.87	17.56	32.18	28.77
24.06.2002 04:00	16.76	16.63	28.27	17.77	16.89	16.91	20.74	12.66	18.43	18.01	23.82	12.71	16.76	15.68	23.91	12.58	17.33	16.78	33.85	18.24	17.65	17.34	32.19	28.77
24.06.2002 05:00	16.64	16.49	28.28	17.77	16.79	16.79	20.74	12.67	18.24	17.82	23.81	12.7	16.63	15.57	23.91	12.58	17.12	16.55	33.85	18.23	17.46	17.15	32.2	28.77
24.06.2002 06:00	16.57	16.39	28.29	17.77	16.73	16.71	20.75	12.67	18.06	17.64	23.81	12.69	16.53	15.49	23.89	12.58	16.97	16.37	33.85	18.23	17.3	17	32.2	28.76
24.06.2002 07:00	16.52	16.32	28.29	17.77	16.68	16.64	20.75	12.68	17.95	17.51	23.8	12.69	16.44	15.41	23.89	12.58	16.91	16.33	33.85	18.23	17.21	16.91	32.2	28.73
24.06.2002 08:00	16.55	16.33	28.29	17.77	16.65	16.61	20.74	12.68	17.94	17.44	23.78	12.67	16.4	15.39	23.87	12.58	16.99	16.52	33.84	18.23	17.23	16.94	32.17	28.69
24.06.2002 09:00	16.67	16.44	28.22	17.75	16.73	16.7	20.7	12.69	18.08	17.51	23.73	12.66	16.4	15.44	23.84	12.58	17.19	16.88	33.8	18.21	17.39	17.12	32.12	28.63
24.06.2002 10:00	16.93	16.69	28.11	17.72	16.85	16.87	20.63	12.7	18.36	17.66	23.63	12.61	16.5	15.56	23.8	12.58	17.49	17.39	33.73	18.19	17.69	17.45	32.08	28.54
24.06.2002 11:00	17.27	17.02	27.98	17.67	17.05	17.1	20.55	12.7	18.82	17.98	23.5	12.58	16.68	15.71	23.73	12.56	17.89	18	33.69	18.15	18.08	17.87	32	28.45
24.06.2002 12:00	17.66	17.4	27.83	17.62	17.26	17.36	20.47	12.7	19.43	18.42	23.35	12.53	16.96	15.91	23.65	12.54	18.35	18.62	33.6	18.12	18.49	18.32	31.94	28.36
24.06.2002 13:00	18.07	17.8	27.68	17.57	17.47	17.62	20.37	12.71	20.19	18.96	23.23	12.48	17.28	16.12	23.57	12.53	18.8	19.13	33.52	18.08	18.9	18.74	31.87	28.28
24.06.2002 14:00	18.33	18.13	27.59	17.52	17.62	17.8	20.33	12.72	20.76	19.47	23.11	12.44	17.54	16.24	23.51	12.53	19.14	19.47	33.44	18.05	19.22	19.03	31.8	28.21
24.06.2002 15:00	18.48	18.28	27.53	17.49	17.7	17.9	20.29	12.71	20.98	19.77	22.98	12.39	17.68	16.34	23.48	12.53	19.34	19.65	33.34	18.03	19.44	19.24	31.76	28.14
24.06.2002 16:00	18.58	18.38	27.44	17.47	17.77	17.97	20.24	12.71	21.18	20.05	22.83	12.35	17.75	16.39	23.44	12.52	19.46	19.71	33.27	17.99	19.56	19.35	31.7	28.06
24.06.2002 17:00	18.65	18.43	27.37	17.45	17.83	18.06	20.2	12.7	21.17	20.17	22.7	12.31	17.78	16.44	23.41	12.51	19.55	19.76	33.22	17.96	19.64	19.42	31.65	27.96
24.06.2002 18:00	18.66	18.44	27.31	17.43	17.88	18.12	20.17	12.71	21.06	20.2	22.61	12.29	17.79	16.46	23.37	12.5	19.56	19.72	33.17	17.93	19.66	19.43	31.62	27.91
24.06.2002 19:00	18.62	18.39	27.27	17.42	17.87	18.11	20.16	12.71	20.84	20.13	22.57	12.28	17.78	16.46	23.35	12.5	19.51	19.6	33.11	17.9	19.6	19.35	31.58	27.88
24.06.2002 20:00	18.46	18.27	27.27	17.41	17.82	18.04	20.17	12.71	20.53	19.93	22.54	12.26	17.73	16.43	23.33	12.5	19.35	19.36	33.09	17.89	19.49	19.24	31.57	27.88
24.06.2002 21:00	18.25	18.1	27.3	17.41	17.71	17.89	20.17	12.71	20.17	19.66	22.53	12.25	17.65	16.35	23.32	12.49	19.15	19.05	33.09	17.86	19.34	19.09	31.56	27.86
24.06.2002 22:00	18.05	17.9	27.3	17.41	17.58	17.72	20.17	12.7	19.85	19.37	22.53	12.23	17.51	16.23	23.3	12.49	18.91	18.74	33.07	17.84	19.14	18.9	31.55	27.86
24.06.2002 23:00	17.84	17.69	27.31	17.42	17.44	17.55	20.18	12.69	19.54	19.09	22.53	12.23	17.39	16.11	23.3	12.49	18.68	18.43	33.06	17.83	18.96	18.71	31.56	27.87
25.06.2002 00:00	17.66	17.52	27.32	17.42	17.3	17.38	20.19	12.69	19.29	18.85	22.53	12.22	17.26	15.97	23.3	12.49	18.46	18.16	33.03	17.81	18.77	18.52	31.56	27.87
25.06.2002 01:00	17.47	17.34	27.34	17.42	17.18	17.22	20.2	12.69	19.06	18.62	22.54	12.22	17.11	15.84	23.3	12.49	18.27	17.92	33.02	17.8	18.58	18.33	31.56	27.87
25.06.2002 02:00	17.31	17.18	27.36	17.42	17.05	17.08	20.2	12.7	18.84	18.41	22.54	12.22	16.98	15.73	23.3	12.49	18.09	17.69	33.02	17.79	18.41	18.16	31.56	27.86
25.06.2002 03:00	17.18	17.03	27.37	17.44	16.94	16.94	20.19	12.7	18.66	18.23	22.55	12.22	16.86	15.62	23.29	12.49	17.9	17.48	33.03	17.8	18.26	18	31.56	27.86
25.06.2002 04:00	17.04	16.9	27.4	17.44	16.83	16.81	20.2	12.69	18.49	18.06	22.55	12.22	16.72	15.5	23.29	12.49	17.73	17.27	33.03	17.79	18.11	17.86	31.57	27.86
25.06.2002 05:00	16.91	16.78	27.4	17.44	16.72	16.7	20.21	12.7	18.33	17.91	22.55	12.22	16.61	15.41	23.28	12.49	17.59	17.09	33.02	17.78	17.96	17.71	31.57	27.86
25.06.2002 06:00	16.78	16.65	27.42	17.45	16.63	16.59	20.22	12.7	18.17	17.75	22.55	12.22	16.51	15.31	23.28	12.49	17.44	16.91	33.03	17.78	17.82	17.57	31.55	27.86
25.06.2002 07:00	16.68	16.54	27.42	17.46	16.54	16.49	20.22	12.7	18.06	17.63	22.56	12.22	16.42	15.24	23.28	12.49	17.34	16.79	33	17.78	17.71	17.45	31.57	27.85
25.06.2002 08:00	16.63	16.47	27.42	17.47	16.48	16.41	20.21	12.71	18	17.55	22.55	12.23	16.33	15.15	23.26	12.49	17.27	16.72	33	17.78	17.64	17.37	31.54	27.85
25.06.2002 09:00	16.62	16.45	27.42	17.48	16.46	16.39	20.21	12.71	18.04	17.56	22.55	12.24	16.29	15.12	23.26	12.49	17.27	16.75	33	17.78	17.63	17.37	31.53	27.84
25.06.2002 10:00	16.67	16.46	27.42	17.49	16.49	16.43	20.2	12.7	18.18	17.65	22.52	12.25	16.31	15.16	23.25	12.49	17.38	16.95	32.96	17.76	17.71	17.48	31.51	27.79
25.06.2002 11:00	16.78	16.55	27.39	17.49	16.54	16.5	20.16	12.71	18.41	17.83	22.48	12.26	16.37	15.2	23.22	12.49	17.58	17.26	32.91	17.74	17.84	17.63	31.48	27.75
25.06.2002 12:00	16.94	16.7	27.33	17.46	16.66	16.66	20.1	12.7	18.73	18.09	22.43	12.25	16.5	15.32	23.16	12.47	17.96	17.87	32.84	17.71	18.09	17.89	31.44	27.68
25.06.2002 13:00	17.13	16.87	27.25	17.44	16.83	16.91	20.02	12.7	19.24	18.5	22.35	12.25	16.72	15.48	23.09	12.45	18.43	18.58	32.75	17.69	18.41	18.21	31.38	27.6
25.06.2002 14:00	17.37	17.08	27.14	17.39	17	17.15	19.93	12.7	19.81	18.99	22.27	12.25	17	15.69	23.01	12.42	18.83	19.03	32.65	17.64	18.75	18.53	31.32	27.49
25.06.2002 15:00	17.71	17.4	26.99	17.34	17.16	17.39	19.85	12.69	20.29	19.48	22.18	12.24	17.25	16.23	22.93	12.39	19.26	19.51	32.53	17.6	19.11	18.83	31.24	27.41
25.06.2002 16:00	17.98	17.67	26.85	17.3	17.29	17.6	19.75	12.67	20.68	19.92	22.07	12.2	17.48	16.39	22.84	12.38	19.62	19.84	32.41	17.55	19.3	19	31.2	27.33
25.06.2002 17:00	18.1	17.8	26.73	17.28	17.4	17.79	19.68	12.67	20.98	20.28	21.94	12.18	17.62	16.52	22.77	12.35	19.82	19.98	32.3	17.52	19.38	19.05	31.12	27.27
25.06.2002 18:00	18.09	17.82	26.62	17.26	17.45	17.85	19.63	12.66	21.05	20.48	21.84	12.17	17.7	16.53	22.71	12.33	19.81	19.85	32.24	17.49	19.37	19.01	31.09	27.18
25.06.2002 19:00	17.98	17.73	26.55	17.24	17.42	17.8	19.6	12.64	20.88	20.49	21.74	12.14	17.7	16.46	22.66	12.31	19.59	19.52	32.18	17.45	19.27	18.91	31.07	27.13
25.06.2002 20:00	17.8	17.59	26.55	17.24	17.33	17.67	19.57	12.63	20.56	20.33	21.68	12.14	17.65	16.41	22.62	12.3	19.26	19.08	32.13	17.42	19.1	18.74	31.05	27.12
25.06.2002 21:00	17.54	17.37	26.55	17.22	17.2	17.48	19.56	12.62	20.13	19.99	21.64	12.12	17.52	16.25	22.6	12.3	18.9	18.61	32.11	17.39	18.84	18.49	31.03	27.11
25.06.2002 22:00	17.23	17.09	26.55	17.22	17	17.23	19.56	12.62	19.65	19.55	21.63	12.11	17.29	16.02	22.59	12.29	18.47	18.08	32.13	17.36	18.57	18.24	31.02	27.11
25.06.2002 23:00	16.87	16.79	26.56	17.22	16.75	16.91	19.57	12.61	19.19	19.09	21.61	12.08	17.02	15.75	22.58	12.27	18.08	17.58	32.1	17.33	18.26	17.93	31.02	27.1
26.06.2002 00:00	16.53	16.48	26.58	17.23	16.48	16.58	19.56	12.6	18.78	18.67	21.62	12.07	16.72	15.51	22.56	12.27	17.71	17.14	32.07	17.32	17.96	17.65	31.01	27.12
26.06.2002 01:00	16.23	16.2	26.59	17.22	16.23	16.28	19.56	12.59	18.4	18.28	21.62	12.06	16.43	15.25	22.56	12.27	17.38	16.73	32.07	17.3	17.67	17.37	31.04	27.13
26.06.2002 02:00	15.94	15.93	26.6	17.23	15.99	15.99	19.57	12.59	18.05	17.9	21.62	12.05	16.16	15.2	22.55	12.26	17.08	16.38	32.07	17.29	17.39	17.1	31.05	27.12
26.06.2002 03:00	15.68	15.69	26.62	17.24	15.76	15.7	19.57	12.58	17.75	17.58	21.62	12.03	15.94	14.87	22.55	12.25	16.83	16.09	32.07	17.28	17.17	16.89	31.06	27.12
26.06.2002 04:00	15.43	15.46	26.63	17.24	15.58	15.47	19.57	12.58	17.5	17.29	21.61	12.03	15.77	14.69	22.55	12.25	16.64	15.88	32.07	17.27	16.95	16.66	31.07	27.13
26.06.2002 05:00	15.21	15.24	26.65	17.24	15.38	15.23	19.58	12.58	17.26	17.04	21.61	12.03	15.6	14.52	22.54	12.25	16.43	15.63	32.06	17.25	16.75	16.47	31.07	27.13
26.06.2002 06:00	15.04	15.06	26.65	17.24	15.21	15.04	19.58	12.58	17.07	16.81	21.61	12.03	15.43	14.37	22.54	12.25	16.25	15.44	32.05	17.25	16.56	16.29	31.07	27.13
26.06.2002 07:00	14.91	14.92	26.66	17.24	15.08	14.88	19.58	12.58	16.93	16.65	21.61	12.02	15.29	14.27	22.53	12.25	16.16	15.34	32.04	17.25	16.43	16.16	31.08	27.13
26.06.2002 08:00	14.91	14.89	26.66	17.25	15.05	14.85	19.59	12.58	16.89	16.56	21.61	12.03	15.21	14.22	22.53	12.25	16.15	15.39	32.02	17.25	16.4	16.14	31.09	27.14
26.06.2002 09:00	15.01	14.97	26.64	17.24	15.11	14.93	19.57	12.58	17.04	16.6	21.56	12.02	15.23	14.3	22.52	12.25	16.25	15.58	31.99	17.24	16.46	16.23	31.03	27.09
26.06.2002 10:00	15.22	15.18	26.56	17.2	15.26	15.12	19.51	12.57	17.32	16.76	21.47	12.03	15.34	14.46	22.47	12.24	16.48	15.99	31.94	17.21	16.9	16.7	30.98	27.01
26.06.2002 11:00	15.49	15.46	26.45	17.16	15.44	15.36	19.43	12.57	17.68	17.03	21.38	12.01	15.51	14.48	22.41	12.23	16.72	16.38	31.86	17.2	16.98	16.84	30.93	26.94
26.06.2002 12:00	15.81	15.77	26.34	17.11	15.65	15.64	19.33	12.56	18.1	17.37	21.27	11.99	15.79	14.62	22.33	12.19	17.08	16.94	31.77	17.16	17.23	17.14	30.86	26.84
26.06.2002 13:00	16.18	16.13	26.2	17.07	15.88	15.98	19.23	12.54	18.52	17.74	21.15	11.97	16.14	14.82	22.23	12.18	17.55	17.59	31.67	17.14	17.64	17.57	30.78	26.75
26.06.2002 14:00	16.58	16.52	26.04	17.01	16.08	16.25	19.15	12.53	19.01	18.15	21.02	11.96	16.45	15.05	22.13	12.16	17.98	18.06	31.58	17.1	17.98	17.93	30.71	26.65
26.06.2002 15:00	16.85	16.8	25.9	16.98	16.24	16.47	19.04	12.52	19.21	18.44	20.94	11.94	16.73	15.31	22.05	12.13	18.23	18.33	31.45	17.07	18.22	18.16	30.64	26.58
26.06.2002 16:00	16.99	16.95	25.81	16.96	16.41	16.7	18.94	12.5	19.32	18.63	20.82	11.92	16.93	15.48	21.97	12.13	18.35	18.46	31.39	17.05	18.36	18.29	30.59	26.51
26.06.2002 17:00	17.02	16.97	25.73	16.93	16.54	16.88	18.89	12.49	19.6	18.93	20.7	11.89	17.06	15.64	21.87	12.09	18.39	18.47	31.3	17.01	18.39	18.3	30.54	26.46
26.06.2002 18:00	17.03	16.95	25.64	16.9	16.58	16.91	18.85	12.49	19.61	19.05	20.63	11.88	17.14	15.78	21.79	12.07	18.45	18.52	31.2	16.97	18.38	18.27	30.48	26.41
26.06.2002 19:00	16.99	16.9	25.59	16.9	16.56	16.86	18.82	12.48	19.44	19	20.58	11.87	17.21	15.83	21.72	12.06	18.41	18.42	31.15	16.94	18.31	18.18	30.47	26.37
26.06.2002 20:00	16.87	16.78	25.58	16.89	16.48	16.76	18.81	12.47	19.18	18.83	20.55	11.86	17.19	15.82	21.69	12.05	18.23	18.19	31.09	16.91	18.2	18.04	30.44	26.35
26.06.2002 21:00	16.65	16.59	25.59	16.89	16.34	16.57	18.82	12.46	18.82	18.54	20.54	11.84	17.08	15.7	21.66	12.04	17.99	17.85	31.08	16.9	18.01	17.85	30.43	26.34
26.06.2002 22:00	16.39	16.35	25.61	16.89	16.13	16.32	18.82	12.45	18.45	18.23	20.52	11.84	16.88	15.54	21.64	12.03	17.65	17.39	31.05	16.88	17.78	17.61	30.42	26.36
26.06.2002 23:00	16.13	16.1	25.61	16.89	15.89	16.04	18.81	12.45	18.08	17.88	20.52	11.83	16.65	15.36	21.64	12.02	17.29	16.93	31.03	16.85	17.53	17.35	30.41	26.36
27.06.2002 00:00	15.86	15.85	25.61	16.89	15.67	15.75	18.82	12.43	17.73	17.53	20.5	11.81	16.4	15.14	21.62	12.02	16.95	16.5	31.02	16.84	17.26	17.08	30.42	26.36
27.06.2002 01:00	15.59	15.6	25.62	16.89	15.43	15.47	18.84	12.42	17.4	17.2	20.5	11.8	16.12	15.07	21.61	12.01	16.65	16.12	31	16.83	17	16.82	30.44	26.37
27.06.2002 02:00	15.35	15.36	25.63	16.9	15.22	15.21	18.83	12.42	17.1	16.9	20.51	11.81	15.88	14.78	21.6	12	16.37	15.79	30.99	16.82	16.74	16.55	30.43	26.37
27.06.2002 03:00	15.12	15.14	25.63	16.9	15.02	14.97	18.84	12.42	16.83	16.62	20.51	11.79	15.64	14.55	21.62	12	16.1	15.45	30.99	16.8	16.5	16.31	30.43	26.38
27.06.2002 04:00	14.9	14.93	25.65	16.91	14.84	14.75	18.84	12.42	16.57	16.35	20.51	11.78	15.41	14.36	21.69	12	15.84	15.15	30.98	16.79	16.27	16.08	30.43	26.39
27.06.2002 05:00	14.72	14.74	25.66	16.91	14.66	14.53	18.85	12.41	16.35	16.13	20.51	11.78	15.2	14.2	21.7	12	15.61	14.87	30.97	16.78	16.04	15.85	30.43	26.39
27.06.2002 06:00	14.55	14.57	25.67	16.91	14.51	14.36	18.85	12.41	16.17	15.92	20.51	11.78	15.02	14.06	21.69	12	15.41	14.65	30.95	16.78	15.86	15.67	30.43	26.39
27.06.2002 07:00	14.42	14.43	25.67	16.91	14.4	14.23	18.86	12.4	16.04	15.77	20.51	11.78	14.87	13.98	21.62	12	15.33	14.59	30.93	16.78	15.75	15.55	30.43	26.4
27.06.2002 08:00	14.4	14.39	25.69	16.92	14.37	14.18	18.86	12.4	16.01	15.68	20.49	11.77	14.79	13.91	21.6	12	15.39	14.71	30.91	16.77	15.75	15.56	30.43	26.38
27.06.2002 09:00	14.51	14.51	25.66	16.9	14.45	14.27	18.83	12.4	16.18	15.74	20.45	11.77	14.79	13.93	21.57	12	15.59	15.02	30.88	16.75	15.88	15.73	30.38	26.31
27.06.2002 10:00	14.72	14.74	25.57	16.86	14.66	14.52	18.75	12.4	16.5	15.92	20.34	11.76	14.89	14.06	21.51	11.97	15.88	15.49	30.8	16.73	16.13	16.03	30.32	26.2
27.06.2002 11:00	15.01	15.05	25.46	16.83	14.88	14.8	18.65	12.39	16.96	16.23	20.2	11.74	15.07	14.21	21.42	11.95	16.29	16.2	30.69	16.71	16.48	16.44	30.22	26.1
27.06.2002 12:00	15.4	15.43	25.27	16.77	15.15	15.15	18.54	12.37	17.63	16.72	20.04	11.71	15.32	14.36	21.35	11.95	16.75	16.95	30.6	16.69	16.89	16.91	30.13	25.97
27.06.2002 13:00	15.95	15.93	25.06	16.71	15.47	15.58	18.41	12.36	18.38	17.31	19.87	11.69	15.6	14.58	21.24	11.93	17.28	17.58	30.45	16.66	17.29	17.36	30.04	25.88
27.06.2002 14:00	16.51	16.47	24.84	16.65	15.78	15.99	18.25	12.34	19.2	17.96	19.69	11.66	15.93	14.85	21.1	11.9	17.7	18.01	30.34	16.64	17.67	17.76	29.93	25.75
27.06.2002 15:00	17.01	16.99	24.61	16.58	16.1	16.43	18.09	12.33	19.9	18.64	19.5	11.63	16.29	15.18	20.98	11.87	18.09	18.37	30.19	16.6	18.03	18.1	29.81	25.63
27.06.2002 16:00	17.37	17.36	24.39	16.53	16.41	16.82	17.96	12.31	20.41	19.23	19.34	11.6	16.63	15.52	20.85	11.84	18.46	18.71	30.04	16.56	18.29	18.34	29.73	25.51
27.06.2002 17:00	17.56	17.53	24.17	16.47	16.63	17.13	17.85	12.3	20.7	19.64	19.19	11.56	16.86	15.74	20.75	11.82	18.68	18.9	29.91	16.52	18.39	18.4	29.64	25.43
27.06.2002 18:00	17.61	17.55	24.01	16.45	16.79	17.34	17.76	12.29	20.72	19.85	19.04	11.53	16.96	15.87	20.65	11.79	18.75	18.93	29.8	16.49	18.41	18.38	29.59	25.36
27.06.2002 19:00	17.53	17.46	23.91	16.42	16.83	17.37	17.7	12.28	20.48	19.84	18.96	11.51	16.98	15.9	20.58	11.77	18.66	18.79	29.73	16.46	18.35	18.28	29.55	25.32
27.06.2002 20:00	17.43	17.32	23.88	16.41	16.82	17.32	17.67	12.26	20.1	19.63	18.91	11.49	16.95	15.89	20.53	11.76	18.42	18.5	29.68	16.44	18.24	18.13	29.52	25.3
27.06.2002 21:00	17.22	17.12	23.88	16.39	16.71	17.18	17.66	12.25	19.69	19.34	18.91	11.48	16.87	15.82	20.5	11.75	18.09	18.09	29.63	16.41	18.05	17.93	29.52	25.3
27.06.2002 22:00	16.93	16.87	23.89	16.38	16.52	16.94	17.65	12.23	19.2	18.92	18.9	11.46	16.68	15.67	20.48	11.75	17.73	17.63	29.61	16.39	17.79	17.67	29.53	25.31
27.06.2002 23:00	16.61	16.57	23.9	16.38	16.3	16.67	17.65	12.22	18.72	18.5	18.89	11.44	16.47	15.53	20.46	11.73	17.37	17.19	29.58	16.37	17.52	17.39	29.51	25.3
28.06.2002 00:00	16.33	16.31	23.92	16.38	16.09	16.39	17.65	12.22	18.32	18.1	18.88	11.43	16.25	15.3	20.46	11.72	17.03	16.77	29.56	16.34	17.25	17.11	29.51	25.31
28.06.2002 01:00	16.08	16.07	23.93	16.37	15.89	16.13	17.66	12.21	17.98	17.76	18.88	11.41	16.02	15.23	20.44	11.72	16.71	16.38	29.52	16.32	16.99	16.84	29.51	25.31
28.06.2002 02:00	15.86	15.83	23.94	16.37	15.73	15.91	17.66	12.2	17.7	17.48	18.87	11.41	15.84	14.96	20.43	11.72	16.42	16.03	29.52	16.32	16.73	16.59	29.53	25.31
28.06.2002 03:00	15.66	15.63	23.95	16.37	15.57	15.7	17.66	12.2	17.43	17.2	18.87	11.4	15.67	14.77	20.42	11.7	16.15	15.7	29.5	16.31	16.5	16.35	29.53	25.31
28.06.2002 04:00	15.5	15.46	23.96	16.37	15.45	15.55	17.66	12.19	17.19	16.97	18.87	11.4	15.52	14.62	20.41	11.7	15.9	15.42	29.5	16.3	16.28	16.12	29.53	25.33
28.06.2002 05:00	15.37	15.33	23.98	16.37	15.35	15.42	17.66	12.18	16.98	16.74	18.87	11.4	15.4	14.49	20.4	11.69	15.66	15.14	29.5	16.28	16.07	15.92	29.52	25.33
28.06.2002 06:00	15.27	15.21	23.98	16.38	15.26	15.29	17.67	12.18	16.82	16.57	18.88	11.4	15.26	14.4	20.39	11.69	15.49	14.95	29.49	16.27	15.92	15.76	29.53	25.33
28.06.2002 07:00	15.21	15.14	23.97	16.38	15.2	15.21	17.65	12.18	16.71	16.44	18.87	11.39	15.19	14.31	20.37	11.69	15.45	14.92	29.48	16.26	15.85	15.68	29.52	25.34
28.06.2002 08:00	15.2	15.13	23.95	16.37	15.18	15.18	17.61	12.18	16.69	16.36	18.85	11.38	15.13	14.28	20.34	11.69	15.53	15.07	29.46	16.26	15.88	15.7	29.49	25.29
28.06.2002 09:00	15.3	15.23	23.89	16.35	15.22	15.23	17.58	12.17	16.84	16.4	18.79	11.37	15.13	14.55	20.29	11.69	15.72	15.4	29.39	16.25	16.03	15.87	29.44	25.21
28.06.2002 10:00	15.5	15.44	23.77	16.31	15.36	15.4	17.5	12.16	17.12	16.53	18.71	11.37	15.25	14.58	20.23	11.67	16.03	15.91	29.31	16.23	16.34	16.18	29.35	25.1
28.06.2002 11:00	15.82	15.78	23.59	16.28	15.55	15.62	17.41	12.15	17.57	16.8	18.59	11.36	15.44	14.67	20.14	11.65	16.45	16.55	29.19	16.21	16.78	16.64	29.25	24.96
28.06.2002 12:00	16.21	16.23	23.31	16.25	15.76	15.88	17.3	12.14	18.08	17.14	18.46	11.35	15.72	14.83	20.02	11.64	16.9	17.14	29.07	16.2	17.27	17.16	29.12	24.81
28.06.2002 13:00	16.68	16.79	23	16.29	16	16.17	17.17	12.12	18.79	17.59	18.29	11.33	16.06	15.01	19.89	11.6	17.44	17.76	28.94	16.17	17.76	17.65	29.01	24.66
28.06.2002 14:00	17.18	17.4	22.85	16.28	16.28	16.52	17.02	12.12	19.44	18.09	18.15	11.31	16.38	15.21	19.77	11.58	17.85	18.19	28.79	16.14	18.12	18.02	28.9	24.54
28.06.2002 15:00	17.56	17.88	22.72	16.25	16.54	16.81	16.91	12.11	19.94	18.55	18.06	11.29	16.63	15.42	19.63	11.55	18.16	18.49	28.68	16.12	18.35	18.24	28.8	24.42
28.06.2002 16:00	17.8	18.18	22.57	16.23	16.66	16.95	16.81	12.11	20.19	18.86	17.92	11.25	16.84	15.55	19.52	11.53	18.3	18.61	28.56	16.09	18.46	18.34	28.73	24.33
28.06.2002 17:00	17.9	18.3	22.46	16.2	16.74	17	16.73	12.1	20.24	19	17.67	11.27	16.95	15.65	19.42	11.51	18.3	18.58	28.46	16.07	18.47	18.35	28.66	24.26
28.06.2002 18:00	17.79	18.22	22.41	16.17	16.73	16.98	16.68	12.09	19.96	18.96	17.6	11.24	17	15.66	19.36	11.5	18.18	18.43	28.39	16.04	18.43	18.3	28.62	24.21
28.06.2002 19:00	17.62	18.04	22.37	16.14	16.67	16.91	16.64	12.07	19.67	18.82	17.55	11.24	16.97	15.65	19.32	11.48	18.06	18.26	28.33	16	18.33	18.18	28.59	24.17
28.06.2002 20:00	17.41	17.82	22.35	16.11	16.58	16.82	16.61	12.06	19.34	18.63	17.48	11.21	16.92	15.6	19.27	11.47	17.88	18.01	28.27	15.98	18.17	18.03	28.57	24.15
28.06.2002 21:00	17.16	17.59	22.35	16.09	16.43	16.66	16.58	12.06	19.01	18.41	17.47	11.21	16.8	15.49	19.24	11.47	17.6	17.66	28.24	15.96	17.99	17.84	28.57	24.15
28.06.2002 22:00	16.88	17.32	22.35	16.07	16.24	16.47	16.58	12.05	18.65	18.13	17.44	11.19	16.64	15.36	19.22	11.46	17.32	17.31	28.22	15.94	17.78	17.62	28.58	24.15
28.06.2002 23:00	16.6	17.03	22.36	16.06	16.03	16.25	16.6	12.04	18.27	17.82	17.42	11.18	16.46	15.25	19.22	11.45	17.01	16.93	28.2	15.92	17.52	17.36	28.57	24.15
29.06.2002 00:00	16.29	16.73	22.38	16.04	15.79	15.99	16.6	12.03	17.91	17.51	17.41	11.17	16.26	15.04	19.2	11.44	16.73	16.55	28.19	15.91	17.28	17.12	28.56	24.18
29.06.2002 01:00	16.01	16.44	22.39	16.01	15.57	15.75	16.6	12.03	17.6	17.24	17.39	11.17	16.05	14.94	19.19	11.44	16.47	16.24	28.19	15.9	17.05	16.87	28.57	24.18
29.06.2002 02:00	15.78	16.19	22.41	16.01	15.4	15.56	16.6	12.03	17.35	17	17.38	11.16	15.86	14.76	19.19	11.44	16.27	15.99	28.18	15.89	16.86	16.67	28.56	24.19
29.06.2002 03:00	15.59	15.97	22.42	15.99	15.26	15.39	16.61	12.02	17.14	16.8	17.37	11.16	15.68	14.59	19.19	11.44	16.08	15.77	28.16	15.87	16.67	16.49	28.57	24.2
29.06.2002 04:00	15.44	15.8	22.43	15.98	15.11	15.22	16.61	12.02	16.96	16.62	17.36	11.16	15.49	14.5	19.18	11.43	15.88	15.54	28.14	15.87	16.49	16.31	28.57	24.19
29.06.2002 05:00	15.28	15.61	22.45	15.98	14.97	15.06	16.61	12.01	16.76	16.43	17.36	11.16	15.35	14.3	19.17	11.42	15.69	15.3	28.14	15.86	16.35	16.16	28.58	24.21
29.06.2002 06:00	15.13	15.44	22.46	15.97	14.84	14.9	16.61	12.01	16.6	16.27	17.36	11.16	15.2	14.15	19.16	11.41	15.55	15.13	28.14	15.86	16.22	16.02	28.58	24.21
29.06.2002 07:00	15.02	15.32	22.46	15.96	14.73	14.77	16.61	12	16.46	16.14	17.36	11.16	15.06	14.03	19.15	11.41	15.45	15.01	28.13	15.85	16.11	15.92	28.56	24.21
29.06.2002 08:00	14.95	15.27	22.47	15.97	14.67	14.68	16.59	12	16.38	16.06	17.34	11.17	14.99	13.96	19.14	11.41	15.48	15.06	28.13	15.85	16.09	15.9	28.55	24.19
29.06.2002 09:00	14.98	15.36	22.43	15.95	14.7	14.7	16.55	11.99	16.39	16.04	17.31	11.14	15	14.33	19.11	11.41	15.57	15.2	28.08	15.83	16.16	16	28.51	24.12
29.06.2002 10:00	15.08	15.52	22.38	15.94	14.85	14.83	16.49	11.98	16.52	16.12	17.25	11.13	15.07	14.01	19.07	11.4	15.73	15.45	28.01	15.82	16.33	16.2	28.43	23.95
29.06.2002 11:00	15.27	15.82	22.29	15.91	15.12	15.04	16.41	11.97	16.81	16.35	17.21	11.12	15.22	14.24	19	11.38	16.02	15.86	27.91	15.8	16.59	16.51	28.26	23.79
29.06.2002 12:00	15.63	16.31	22.16	15.89	15.48	15.3	16.32	11.96	17.26	16.72	17.14	11.11	15.48	14.28	18.92	11.36	16.41	16.36	27.8	15.79	16.92	16.86	28.15	23.69
29.06.2002 13:00	16.09	16.93	22.03	15.87	15.89	15.57	16.24	11.96	17.81	17.18	17.09	11.1	15.73	14.39	18.83	11.35	16.8	16.81	27.69	15.76	17.21	17.15	28.08	23.59
29.06.2002 14:00	16.52	17.49	21.9	15.85	16.24	15.85	16.15	11.96	18.19	17.55	17.02	11.09	15.97	14.49	18.74	11.33	17.04	17.04	27.59	15.76	17.45	17.41	27.99	23.49
29.06.2002 15:00	16.86	17.93	21.79	15.84	16.5	16.11	16.07	11.95	18.42	17.8	16.95	11.08	16.15	14.76	18.66	11.31	17.19	17.21	27.53	15.76	17.61	17.59	27.93	23.4
29.06.2002 16:00	17.02	18.1	21.68	15.82	16.65	16.32	16	11.95	18.63	18.01	16.89	11.07	16.26	14.75	18.57	11.29	17.29	17.34	27.45	15.73	17.68	17.66	27.86	23.3
29.06.2002 17:00	17.1	18.1	21.58	15.79	16.76	16.51	15.92	11.95	18.8	18.18	16.84	11.06	16.39	14.91	18.29	11.27	17.37	17.45	27.36	15.72	17.69	17.67	27.79	23.25
29.06.2002 18:00	17.04	17.98	21.5	15.76	16.71	16.56	15.88	11.94	18.8	18.23	16.81	11.04	16.68	15.25	18.05	11.25	17.33	17.41	27.31	15.7	17.65	17.63	27.75	23.18
29.06.2002 19:00	16.85	17.77	21.48	15.74	16.55	16.48	15.84	11.93	18.61	18.13	16.81	11.03	16.51	14.92	17.98	11.23	17.17	17.21	27.25	15.68	17.56	17.51	27.71	23.13
29.06.2002 20:00	16.61	17.5	21.46	15.71	16.33	16.32	15.82	11.92	18.32	17.9	16.79	11.03	16.27	14.8	17.94	11.21	16.93	16.92	27.22	15.65	17.41	17.36	27.69	23.12
29.06.2002 21:00	16.32	17.21	21.45	15.69	16.08	16.12	15.81	11.9	17.94	17.61	16.77	11.01	16.03	14.65	17.92	11.21	16.62	16.57	27.2	15.65	17.23	17.15	27.68	23.12
29.06.2002 22:00	16.05	16.92	21.45	15.67	15.83	15.9	15.8	11.89	17.57	17.3	16.78	11.01	15.8	14.54	17.91	11.21	16.33	16.22	27.18	15.63	17.04	16.95	27.68	23.13
29.06.2002 23:00	15.78	16.61	21.45	15.65	15.58	15.65	15.79	11.89	17.24	17	16.78	10.99	15.56	14.46	17.89	11.21	16.03	15.85	27.17	15.62	16.81	16.71	27.68	23.14
30.06.2002 00:00	15.53	16.31	21.46	15.64	15.35	15.43	15.79	11.87	16.94	16.72	16.77	11	15.31	14.27	17.9	11.22	15.76	15.52	27.17	15.6	16.61	16.5	27.68	23.15
30.06.2002 01:00	15.3	16.04	21.46	15.61	15.16	15.24	15.79	11.86	16.68	16.47	16.79	10.99	15.11	14.16	17.88	11.21	15.53	15.24	27.17	15.59	16.41	16.28	27.69	23.16
30.06.2002 02:00	15.11	15.81	21.47	15.6	14.99	15.06	15.78	11.86	16.45	16.24	16.79	11	14.91	13.96	17.88	11.2	15.28	14.94	27.17	15.59	16.24	16.1	27.7	23.16
30.06.2002 03:00	14.97	15.64	21.47	15.59	14.86	14.92	15.78	11.86	16.22	16.01	16.79	11	14.72	13.84	17.88	11.19	15.08	14.69	27.16	15.58	16.07	15.92	27.69	23.17
30.06.2002 04:00	14.83	15.47	21.48	15.58	14.7	14.76	15.78	11.85	16.06	15.83	16.8	11	14.56	13.77	17.88	11.19	14.89	14.48	27.16	15.58	15.91	15.76	27.7	23.17
30.06.2002 05:00	14.69	15.3	21.49	15.58	14.57	14.62	15.79	11.84	15.9	15.66	16.79	11	14.41	13.6	17.87	11.19	14.73	14.29	27.17	15.57	15.77	15.6	27.7	23.18
30.06.2002 06:00	14.56	15.15	21.5	15.58	14.44	14.48	15.79	11.83	15.77	15.52	16.79	11	14.28	13.5	17.87	11.19	14.6	14.15	27.18	15.57	15.66	15.48	27.71	23.19
30.06.2002 07:00	14.47	15.02	21.5	15.57	14.36	14.38	15.78	11.84	15.68	15.4	16.8	11	14.19	13.43	17.87	11.19	14.52	14.06	27.18	15.56	15.57	15.38	27.71	23.2
30.06.2002 08:00	14.45	14.97	21.52	15.56	14.31	14.31	15.8	11.83	15.64	15.34	16.8	11	14.13	13.37	17.88	11.19	14.47	14.02	27.19	15.56	15.49	15.3	27.72	23.21
30.06.2002 09:00	14.49	14.98	21.53	15.56	14.3	14.29	15.8	11.83	15.69	15.33	16.81	11.01	14.1	13.34	17.88	11.2	14.46	14.04	27.2	15.57	15.46	15.26	27.72	23.22
30.06.2002 10:00	14.59	15.1	21.51	15.56	14.36	14.31	15.8	11.83	15.83	15.4	16.81	11.03	14.14	13.38	17.87	11.22	14.57	14.24	27.22	15.58	15.49	15.28	27.73	23.22
30.06.2002 11:00	14.72	15.29	21.48	15.56	14.45	14.37	15.79	11.83	16.15	15.63	16.8	11.04	14.22	13.41	17.86	11.22	14.76	14.54	27.22	15.61	15.59	15.38	27.74	23.24
30.06.2002 12:00	14.84	15.5	21.51	15.57	14.58	14.45	15.8	11.84	16.49	15.91	16.81	11.06	14.36	13.47	17.86	11.22	14.98	14.85	27.22	15.61	15.74	15.53	27.74	23.24
30.06.2002 13:00	15.12	15.76	21.53	15.59	14.84	14.63	15.81	11.85	16.83	16.21	16.81	11.08	14.59	13.63	17.86	11.23	15.25	15.19	27.22	15.63	15.96	15.77	27.73	23.25
30.06.2002 14:00	15.5	16.11	21.52	15.59	15.18	14.87	15.8	11.86	17.28	16.58	16.8	11.09	14.88	13.76	17.83	11.25	15.67	15.71	27.24	15.66	16.24	16.09	27.7	23.24
30.06.2002 15:00	15.8	16.44	21.5	15.6	15.45	15.11	15.78	11.87	17.66	16.93	16.76	11.1	15.19	13.95	17.79	11.26	16	16.09	27.24	15.7	16.46	16.34	27.68	23.21
30.06.2002 16:00	16.02	16.67	21.43	15.6	15.64	15.31	15.75	11.88	17.92	17.18	16.75	11.1	15.39	14.08	17.75	11.26	16.24	16.39	27.24	15.71	16.63	16.55	27.66	23.17
30.06.2002 17:00	16.14	16.78	21.39	15.59	15.77	15.51	15.73	11.88	18.06	17.33	16.74	11.11	15.53	14.2	17.72	11.27	16.42	16.61	27.23	15.72	16.75	16.69	27.63	23.14
30.06.2002 18:00	16.06	16.74	21.39	15.59	15.77	15.59	15.71	11.89	18.06	17.39	16.72	11.12	15.59	14.26	17.68	11.26	16.45	16.63	27.23	15.74	16.79	16.74	27.61	23.13
30.06.2002 19:00	15.91	16.61	21.39	15.58	15.67	15.56	15.69	11.88	17.92	17.34	16.74	11.12	15.57	14.29	17.65	11.26	16.38	16.52	27.22	15.74	16.76	16.7	27.61	23.13
30.06.2002 20:00	15.73	16.42	21.39	15.57	15.54	15.47	15.69	11.88	17.68	17.19	16.74	11.11	15.49	14.28	17.63	11.26	16.22	16.31	27.22	15.75	16.68	16.62	27.62	23.13
30.06.2002 21:00	15.52	16.21	21.41	15.56	15.38	15.36	15.7	11.87	17.39	16.96	16.74	11.1	15.34	14.19	17.62	11.26	16	16.03	27.22	15.74	16.56	16.48	27.63	23.15
30.06.2002 22:00	15.27	15.95	21.42	15.56	15.16	15.17	15.69	11.86	17.03	16.68	16.72	11.09	15.12	14.07	17.62	11.25	15.7	15.62	27.22	15.73	16.37	16.28	27.63	23.17
30.06.2002 23:00	14.96	15.67	21.43	15.55	14.92	14.94	15.7	11.87	16.62	16.33	16.73	11.08	14.85	13.96	17.61	11.24	15.33	15.12	27.23	15.73	16.13	16.02	27.64	23.19
01.07.2002 00:00	14.66	15.36	21.44	15.54	14.68	14.71	15.71	11.85	16.24	16	16.74	11.08	14.58	13.76	17.6	11.24	14.98	14.67	27.23	15.73	15.86	15.75	27.64	23.19
01.07.2002 01:00	14.39	15.08	21.45	15.52	14.47	14.49	15.71	11.84	15.92	15.7	16.74	11.08	14.36	13.6	17.61	11.23	14.67	14.25	27.23	15.72	15.59	15.47	27.66	23.2
01.07.2002 02:00	14.15	14.82	21.46	15.52	14.29	14.3	15.71	11.83	15.66	15.44	16.72	11.08	14.16	13.44	17.6	11.23	14.39	13.9	27.24	15.71	15.37	15.23	27.67	23.21
01.07.2002 03:00	13.97	14.64	21.48	15.52	14.12	14.11	15.71	11.84	15.42	15.22	16.7	11.07	13.99	13.3	17.6	11.22	14.14	13.61	27.24	15.72	15.19	15.03	27.68	23.22
01.07.2002 04:00	13.75	14.43	21.48	15.51	13.96	13.94	15.72	11.83	15.2	15	16.71	11.07	13.79	13.14	17.61	11.22	13.89	13.32	27.26	15.7	15.02	14.85	27.68	23.23
01.07.2002 05:00	13.56	14.22	21.5	15.51	13.81	13.78	15.72	11.83	14.98	14.79	16.72	11.06	13.63	13.02	17.61	11.22	13.68	13.06	27.27	15.7	14.86	14.67	27.68	23.24
01.07.2002 06:00	13.43	14.06	21.51	15.53	13.67	13.63	15.72	11.83	14.79	14.6	16.73	11.05	13.48	12.95	17.6	11.22	13.47	12.8	27.28	15.69	14.7	14.5	27.69	23.25
01.07.2002 07:00	13.35	13.96	21.52	15.52	13.58	13.52	15.72	11.82	14.67	14.46	16.72	11.06	13.37	12.83	17.6	11.22	13.37	12.72	27.28	15.7	14.59	14.39	27.71	23.27
01.07.2002 08:00	13.37	13.93	21.51	15.53	13.55	13.49	15.73	11.82	14.68	14.41	16.71	11.06	13.31	12.81	17.59	11.22	13.46	12.9	27.3	15.71	14.57	14.39	27.7	23.26
01.07.2002 09:00	13.54	14.09	21.47	15.51	13.61	13.55	15.7	11.83	14.82	14.45	16.7	11.06	13.34	12.79	17.57	11.22	13.69	13.29	27.29	15.71	14.68	14.52	27.66	23.23
01.07.2002 10:00	13.82	14.45	21.39	15.5	13.8	13.72	15.66	11.83	15.1	14.63	16.67	11.07	13.46	12.9	17.52	11.22	14.12	13.94	27.25	15.72	14.96	14.8	27.6	23.17
01.07.2002 11:00	14.22	14.96	21.3	15.47	14.11	13.99	15.6	11.84	15.51	14.94	16.64	11.07	13.66	13.02	17.46	11.22	14.77	14.71	27.2	15.74	15.39	15.22	27.54	23.09
01.07.2002 12:00	14.7	15.5	21.22	15.47	14.44	14.24	15.57	11.84	15.96	15.3	16.6	11.07	13.91	13.14	17.4	11.21	15.3	15.23	27.18	15.75	15.85	15.67	27.47	23.02
01.07.2002 13:00	15.17	15.95	21.14	15.46	14.8	14.51	15.51	11.85	16.41	15.64	16.56	11.07	14.2	13.32	17.31	11.21	15.83	15.74	27.14	15.76	16.27	16.11	27.38	22.92
01.07.2002 14:00	15.63	16.35	21.04	15.46	15.21	14.82	15.44	11.85	16.94	16.03	16.52	11.06	14.55	13.57	17.22	11.21	16.36	16.25	27.09	15.76	16.64	16.52	27.29	22.82
01.07.2002 15:00	16.08	16.73	20.93	15.44	15.65	15.18	15.37	11.85	17.46	16.43	16.46	11.06	14.93	13.85	17.14	11.21	16.81	16.68	27.05	15.77	16.93	16.83	27.21	22.76
01.07.2002 16:00	16.44	17.05	20.82	15.43	16.03	15.56	15.29	11.87	17.92	16.82	16.41	11.06	15.22	14.11	17.05	11.21	17.09	16.98	27.02	15.78	17.09	17	27.14	22.68
01.07.2002 17:00	16.65	17.17	20.71	15.41	16.29	15.91	15.23	11.87	18.33	17.17	16.38	11.05	15.45	14.36	16.96	11.19	17.24	17.15	26.96	15.78	17.15	17.08	27.08	22.62
01.07.2002 18:00	16.72	17.19	20.62	15.39	16.38	16.13	15.18	11.86	18.55	17.43	16.35	11.05	15.58	14.5	16.89	11.18	17.26	17.16	26.94	15.78	17.15	17.06	27.03	22.58
01.07.2002 19:00	16.63	17.09	20.59	15.38	16.34	16.19	15.15	11.86	18.45	17.46	16.34	11.04	15.6	14.54	16.83	11.18	17.16	17.04	26.9	15.78	17.08	16.98	27	22.55
01.07.2002 20:00	16.44	16.89	20.58	15.35	16.2	16.14	15.13	11.83	18.2	17.35	16.33	11.03	15.5	14.58	16.8	11.18	16.95	16.81	26.88	15.76	16.98	16.85	26.99	22.54
01.07.2002 21:00	16.19	16.67	20.59	15.34	16.01	16.03	15.11	11.82	17.85	17.12	16.35	11.03	15.35	14.51	16.77	11.16	16.65	16.48	26.87	15.75	16.84	16.7	26.99	22.53
01.07.2002 22:00	15.9	16.41	20.59	15.32	15.75	15.82	15.1	11.81	17.44	16.84	16.33	11.02	15.17	14.38	16.76	11.16	16.3	16.06	26.86	15.74	16.64	16.49	27	22.55
01.07.2002 23:00	15.57	16.12	20.59	15.31	15.5	15.59	15.1	11.8	17.05	16.54	16.3	11.01	14.94	14.99	16.75	11.16	15.95	15.65	26.85	15.72	16.42	16.25	27	22.55
02.07.2002 00:00	15.26	15.83	20.6	15.29	15.28	15.38	15.1	11.79	16.72	16.27	16.29	11.01	14.74	14.3	16.75	11.16	15.64	15.28	26.85	15.71	16.2	16.03	27.01	22.57
02.07.2002 01:00	14.99	15.58	20.61	15.28	15.09	15.19	15.09	11.78	16.46	16.05	16.29	11	14.57	14.05	16.73	11.14	15.38	14.97	26.85	15.69	16.02	15.83	27	22.57
02.07.2002 02:00	14.76	15.36	20.62	15.27	14.92	15.02	15.09	11.78	16.23	15.85	16.28	11	14.41	13.9	16.73	11.14	15.12	14.69	26.85	15.7	15.85	15.64	27	22.58
02.07.2002 03:00	14.58	15.17	20.63	15.26	14.77	14.87	15.08	11.77	16.02	15.66	16.28	11	14.27	13.76	16.71	11.14	14.9	14.45	26.85	15.68	15.7	15.49	27.01	22.59
02.07.2002 04:00	14.45	15.03	20.63	15.26	14.64	14.73	15.08	11.77	15.85	15.5	16.28	11	14.14	13.69	16.71	11.14	14.73	14.26	26.85	15.69	15.58	15.36	27	22.58
02.07.2002 05:00	14.33	14.88	20.65	15.25	14.52	14.6	15.08	11.76	15.7	15.36	16.25	10.99	14.02	13.57	16.71	11.14	14.57	14.09	26.85	15.68	15.47	15.24	27.01	22.59
02.07.2002 06:00	14.24	14.78	20.65	15.25	14.4	14.47	15.08	11.76	15.57	15.23	16.26	10.99	13.92	13.48	16.7	11.14	14.45	13.97	26.84	15.68	15.37	15.13	27.01	22.6
02.07.2002 07:00	14.22	14.73	20.65	15.29	14.33	14.39	15.07	11.76	15.52	15.15	16.25	10.99	13.84	13.4	16.69	11.14	14.4	13.94	26.85	15.68	15.31	15.06	27	22.6
02.07.2002 08:00	14.25	14.73	20.65	15.31	14.31	14.35	15.06	11.75	15.56	15.14	16.24	10.99	13.81	13.4	16.67	11.14	14.46	14.03	26.84	15.69	15.3	15.04	26.99	22.59
02.07.2002 09:00	14.35	14.77	20.64	15.31	14.37	14.38	15.04	11.75	15.67	15.18	16.23	10.99	13.83	13.37	16.63	11.14	14.61	14.24	26.83	15.69	15.32	15.06	26.96	22.57
02.07.2002 10:00	14.49	14.88	20.63	15.3	14.45	14.43	15.02	11.75	15.85	15.27	16.21	11	13.89	13.43	16.58	11.13	14.84	14.52	26.8	15.69	15.43	15.16	26.93	22.53
02.07.2002 11:00	14.68	15.02	20.61	15.28	14.57	14.54	14.99	11.75	16.11	15.44	16.17	10.98	14.01	13.5	16.52	11.12	15.14	14.85	26.75	15.69	15.58	15.3	26.87	22.47
02.07.2002 12:00	14.91	15.21	20.58	15.27	14.72	14.67	14.95	11.74	16.41	15.64	16.11	10.97	14.14	13.61	16.45	11.11	15.43	15.15	26.7	15.69	15.77	15.51	26.79	22.39
02.07.2002 13:00	15.24	15.47	20.54	15.26	14.95	14.86	14.89	11.74	16.86	15.94	16.05	10.97	14.34	13.79	16.36	11.1	15.81	15.57	26.64	15.68	16.01	15.76	26.7	22.3
02.07.2002 14:00	15.57	15.75	20.5	15.25	15.15	15.04	14.84	11.74	17.41	16.33	16.01	10.96	14.56	13.95	16.28	11.09	16.3	16.06	26.57	15.68	16.27	16.05	26.61	22.19
02.07.2002 15:00	15.85	15.99	20.45	15.24	15.43	15.29	14.78	11.73	17.88	16.71	15.96	10.96	14.81	14.16	16.17	11.08	16.72	16.52	26.51	15.67	16.47	16.27	26.53	22.11
02.07.2002 16:00	16.19	16.25	20.41	15.22	15.68	15.54	14.71	11.73	18.11	16.96	15.93	10.95	15.01	14.31	16.09	11.06	16.98	16.78	26.46	15.67	16.6	16.41	26.45	22.03
02.07.2002 17:00	16.41	16.43	20.39	15.21	15.8	15.73	14.67	11.73	18.31	17.15	15.88	10.93	15.17	14.46	16	11.05	17.12	16.94	26.39	15.64	16.64	16.46	26.38	21.97
02.07.2002 18:00	16.43	16.46	20.37	15.2	15.87	15.87	14.65	11.73	18.36	17.26	15.86	10.93	15.24	14.53	15.93	11.04	17.14	16.97	26.35	15.64	16.68	16.5	26.32	21.91
02.07.2002 19:00	16.37	16.41	20.35	15.18	15.83	15.9	14.66	11.73	18.25	17.25	15.81	10.91	15.25	14.54	15.86	11.02	17.08	16.9	26.32	15.62	16.68	16.51	26.28	21.87
02.07.2002 20:00	16.24	16.29	20.35	15.17	15.73	15.84	14.66	11.72	18.07	17.17	15.82	10.91	15.19	14.51	15.82	11.01	16.95	16.76	26.3	15.61	16.64	16.45	26.24	21.86
02.07.2002 21:00	16.09	16.14	20.35	15.16	15.62	15.75	14.66	11.71	17.8	17.01	15.81	10.9	15.08	14.44	15.78	11	16.75	16.55	26.29	15.6	16.56	16.36	26.23	21.85
02.07.2002 22:00	15.9	15.98	20.35	15.15	15.47	15.6	14.65	11.7	17.5	16.8	15.8	10.9	14.97	14.41	15.76	11	16.53	16.29	26.28	15.59	16.46	16.25	26.22	21.86
02.07.2002 23:00	15.73	15.82	20.36	15.14	15.32	15.45	14.66	11.7	17.23	16.61	15.79	10.89	14.84	14.39	15.75	11	16.3	16.05	26.27	15.58	16.34	16.13	26.23	21.87
03.07.2002 00:00	15.56	15.66	20.37	15.13	15.19	15.31	14.66	11.7	17.01	16.44	15.79	10.89	14.74	14.33	15.74	10.99	16.09	15.82	26.25	15.58	16.21	15.99	26.24	21.88
03.07.2002 01:00	15.4	15.52	20.39	15.13	15.09	15.19	14.67	11.69	16.8	16.28	15.76	10.88	14.62	14.2	15.73	10.99	15.9	15.63	26.25	15.58	16.09	15.87	26.24	21.88
03.07.2002 02:00	15.27	15.39	20.4	15.13	14.96	15.05	14.66	11.68	16.63	16.14	15.78	10.88	14.53	14.12	15.73	10.98	15.74	15.45	26.25	15.58	15.99	15.76	26.25	21.91
03.07.2002 03:00	15.14	15.27	20.41	15.13	14.87	14.95	14.67	11.68	16.46	16	15.78	10.88	14.43	14.04	15.73	10.98	15.58	15.27	26.26	15.57	15.88	15.65	26.25	21.92
03.07.2002 04:00	15	15.15	20.42	15.12	14.74	14.81	14.67	11.68	16.31	15.89	15.8	10.88	14.32	13.95	15.72	10.98	15.42	15.09	26.24	15.57	15.78	15.54	26.26	21.94
03.07.2002 05:00	14.86	15.05	20.43	15.11	14.63	14.71	14.68	11.68	16.14	15.74	15.79	10.88	14.21	13.82	15.73	10.98	15.27	14.9	26.28	15.57	15.67	15.43	26.29	21.95
03.07.2002 06:00	14.75	14.95	20.44	15.13	14.53	14.58	14.68	11.68	15.98	15.61	15.8	10.9	14.08	13.74	15.74	10.98	15.11	14.73	26.32	15.57	15.55	15.31	26.36	22
03.07.2002 07:00	14.64	14.84	20.46	15.13	14.45	14.48	14.69	11.67	15.87	15.49	15.82	10.92	13.98	13.64	15.74	11	15	14.61	26.33	15.57	15.45	15.2	26.42	22.05
03.07.2002 08:00	14.58	14.78	20.47	15.13	14.41	14.44	14.7	11.68	15.82	15.41	15.82	11.43	13.97	13.56	15.76	11.01	14.91	14.49	26.35	15.57	15.39	15.13	26.5	22.11
03.07.2002 09:00	14.58	14.75	20.48	15.14	14.37	14.42	14.7	11.67	15.77	15.35	15.83	15.62	13.91	13.48	15.78	11.01	14.83	14.39	26.37	15.58	15.32	15.06	26.58	22.19
03.07.2002 10:00	14.59	14.75	20.5	15.15	14.34	14.39	14.71	11.68	15.73	15.29	15.96	15.62	13.83	13.43	15.79	11.02	14.77	14.31	26.39	15.59	15.28	15.03	26.68	22.28
03.07.2002 11:00	14.61	14.76	20.51	15.15	14.33	14.39	14.72	11.68	15.71	15.25	16.11	15.13	13.82	13.39	15.81	11.05	14.74	14.29	26.4	15.6	15.25	14.99	26.76	22.39
03.07.2002 12:00	14.63	14.77	20.54	15.16	14.32	14.39	14.72	11.69	15.72	15.23	16.2	14.9	13.8	13.35	15.83	11.05	14.72	14.28	26.41	15.62	15.24	14.97	26.82	22.5
03.07.2002 13:00	14.66	14.78	20.55	15.17	14.33	14.41	14.73	11.68	15.75	15.24	16.25	14.75	13.79	13.37	15.85	11.07	14.75	14.31	26.45	15.62	15.26	14.99	26.87	22.63
03.07.2002 14:00	14.74	14.83	20.56	15.17	14.36	14.46	14.74	11.69	15.81	15.27	16.3	15.66	13.78	13.36	15.87	11.09	14.81	14.4	26.48	15.63	15.31	15.03	26.98	22.8
03.07.2002 15:00	14.84	14.92	20.57	15.18	14.4	14.53	14.75	11.69	15.87	15.3	16.35	15.93	13.83	13.4	15.89	11.11	14.96	14.58	26.5	15.64	15.39	15.12	27.13	23.11
03.07.2002 16:00	14.97	15.01	20.6	15.19	14.47	14.63	14.76	11.69	16.11	15.42	16.43	15.74	13.92	13.45	15.91	11.17	15.17	14.81	26.53	15.65	15.55	15.28	27.25	23.58
03.07.2002 17:00	15.08	15.13	20.6	15.21	14.53	14.74	14.77	11.7	16.26	15.54	16.52	15.59	13.99	13.47	15.93	11.21	15.35	15	26.57	15.67	15.68	15.43	27.31	24.08
03.07.2002 18:00	15.12	15.18	20.61	15.21	14.55	14.77	14.78	11.7	16.33	15.61	16.62	15.45	14.05	13.49	15.94	11.23	15.42	15.07	26.6	15.68	15.77	15.52	27.35	24.45
03.07.2002 19:00	15.09	15.16	20.61	15.21	14.51	14.71	14.79	11.71	16.24	15.56	16.7	15.33	14.04	13.48	15.95	11.26	15.38	15.01	26.64	15.69	15.75	15.51	27.39	24.72
03.07.2002 20:00	14.99	15.07	20.62	15.21	14.45	14.64	14.79	11.7	16.12	15.49	16.78	15.23	14.02	13.48	15.96	11.28	15.29	14.9	26.66	15.69	15.7	15.45	27.41	24.9
03.07.2002 21:00	14.84	14.95	20.63	15.21	14.38	14.54	14.79	11.7	15.99	15.4	16.85	15.15	13.94	13.39	15.97	11.31	15.15	14.74	26.69	15.69	15.62	15.37	27.42	25.01
03.07.2002 22:00	14.69	14.8	20.63	15.21	14.29	14.4	14.8	11.7	15.82	15.29	16.89	15.07	13.87	13.32	15.98	11.32	14.98	14.54	26.71	15.69	15.52	15.26	27.43	25.09
03.07.2002 23:00	14.52	14.66	20.64	15.21	14.16	14.22	14.8	11.71	15.62	15.15	16.96	15.01	13.8	13.25	15.99	11.34	14.8	14.34	26.75	15.69	15.38	15.12	27.45	25.14
04.07.2002 00:00	14.33	14.49	20.65	15.21	14.02	14.03	14.82	11.7	15.41	15	17	14.95	13.7	13.18	16	11.35	14.59	14.09	26.77	15.69	15.24	14.98	27.45	25.19
04.07.2002 01:00	14.15	14.31	20.65	15.21	13.89	13.84	14.81	11.7	15.21	14.83	17.04	14.9	13.57	13.08	16.01	11.37	14.4	13.87	26.8	15.69	15.11	14.83	27.46	25.23
04.07.2002 02:00	13.96	14.15	20.67	15.21	13.74	13.65	14.81	11.69	15.02	14.68	17.06	14.85	13.44	13.01	16.02	11.38	14.21	13.66	26.82	15.69	14.98	14.69	27.47	25.25
04.07.2002 03:00	13.78	13.99	20.67	15.21	13.62	13.49	14.82	11.69	14.82	14.51	17.1	14.81	13.32	12.87	16.04	11.4	14.04	13.46	26.86	15.7	14.86	14.55	27.48	25.27
04.07.2002 04:00	13.6	13.83	20.67	15.21	13.51	13.33	14.83	11.69	14.66	14.36	17.12	14.77	13.22	12.78	16.04	11.42	13.86	13.26	26.89	15.69	14.73	14.42	27.48	25.29
04.07.2002 05:00	13.43	13.67	20.68	15.21	13.41	13.2	14.82	11.69	14.54	14.24	17.15	14.74	13.1	12.71	16.06	11.43	13.72	13.11	26.92	15.7	14.64	14.32	27.48	25.29
04.07.2002 06:00	13.33	13.55	20.69	15.21	13.33	13.09	14.83	11.69	14.43	14.14	17.17	14.7	13	12.64	16.07	11.44	13.62	12.99	26.95	15.7	14.54	14.21	27.49	25.3
04.07.2002 07:00	13.32	13.53	20.7	15.22	13.3	13.07	14.84	11.7	14.41	14.1	17.19	14.67	12.99	12.61	16.08	11.46	13.58	12.97	26.99	15.71	14.49	14.15	27.5	25.3
04.07.2002 08:00	13.39	13.57	20.71	15.23	13.31	13.09	14.85	11.7	14.44	14.1	17.21	14.67	12.98	12.58	16.09	11.48	13.61	13.03	27.01	15.72	14.46	14.12	27.51	25.31
04.07.2002 09:00	13.55	13.68	20.72	15.24	13.36	13.17	14.86	11.7	14.52	14.14	17.24	14.66	12.99	12.62	16.09	11.5	13.69	13.15	27.03	15.72	14.47	14.13	27.51	25.3
04.07.2002 10:00	13.73	13.83	20.72	15.25	13.45	13.31	14.87	11.71	14.63	14.23	17.25	14.62	13.05	12.68	16.07	11.52	13.88	13.41	27.05	15.73	14.55	14.2	27.5	25.3
04.07.2002 11:00	14.03	14.07	20.72	15.25	13.62	13.55	14.87	11.72	14.89	14.44	17.28	14.57	13.21	12.83	16.02	11.58	14.28	13.89	27.08	15.75	14.74	14.4	27.46	25.25
04.07.2002 12:00	14.55	14.5	20.7	15.25	13.89	13.94	14.89	11.74	15.27	14.78	17.28	14.52	13.41	13.09	16.01	11.62	14.91	14.59	27.19	15.78	15.09	14.77	27.41	25.19
04.07.2002 13:00	15.23	15.06	20.69	15.27	14.31	14.54	14.91	11.76	15.76	15.24	17.28	14.47	13.73	13.49	16.01	11.64	15.36	15.12	27.22	15.81	15.51	15.21	27.36	25.13
04.07.2002 14:00	15.97	15.71	20.7	15.28	14.8	15.19	14.93	11.79	16.28	15.75	17.3	14.42	14.17	13.87	16.01	11.66	15.66	15.57	27.25	15.84	15.93	15.69	27.31	25.12
04.07.2002 15:00	16.67	16.29	20.68	15.3	15.26	15.8	14.96	11.81	16.63	16.14	17.32	14.37	14.6	14.16	16	11.68	15.88	15.94	27.29	15.86	16.27	16.07	27.31	25.15
04.07.2002 16:00	17.2	16.76	20.67	15.32	15.58	16.21	14.97	11.83	16.84	16.42	17.35	14.32	14.92	14.35	16	11.71	16	16.17	27.29	15.88	16.5	16.3	27.3	25.15
04.07.2002 17:00	17.37	16.95	20.67	15.32	15.73	16.4	14.99	11.85	16.93	16.55	17.37	14.28	15.11	14.46	16.01	11.73	16.04	16.26	27.3	15.9	16.58	16.35	27.31	25.16
04.07.2002 18:00	17.28	16.92	20.67	15.31	15.74	16.39	14.98	11.85	16.87	16.58	17.38	14.25	15.16	14.49	16	11.74	16.03	16.26	27.32	15.89	16.58	16.34	27.32	25.17
04.07.2002 19:00	17.14	16.8	20.66	15.31	15.71	16.31	14.99	11.84	16.78	16.53	17.38	14.22	15.15	14.51	15.99	11.75	15.98	16.18	27.32	15.9	16.53	16.27	27.32	25.16
04.07.2002 20:00	16.88	16.62	20.66	15.3	15.56	16.14	15	11.83	16.63	16.42	17.37	14.19	15.08	14.44	15.99	11.76	15.86	15.98	27.34	15.91	16.44	16.17	27.33	25.16
04.07.2002 21:00	16.58	16.39	20.66	15.29	15.4	15.91	15	11.83	16.43	16.25	17.36	14.17	14.95	14.33	16	11.77	15.71	15.76	27.35	15.91	16.3	16.03	27.33	25.15
04.07.2002 22:00	16.29	16.15	20.66	15.29	15.21	15.65	15	11.82	16.21	16.08	17.35	14.14	14.78	14.16	16	11.78	15.55	15.53	27.35	15.91	16.16	15.89	27.34	25.15
04.07.2002 23:00	16	15.9	20.66	15.27	15.03	15.41	15	11.82	15.99	15.89	17.35	14.11	14.64	14	16	11.79	15.4	15.3	27.36	15.91	16.01	15.74	27.35	25.14
05.07.2002 00:00	15.76	15.68	20.66	15.26	14.88	15.18	15	11.81	15.82	15.73	17.33	14.09	14.5	13.88	16	11.8	15.27	15.13	27.37	15.91	15.87	15.6	27.35	25.14
05.07.2002 01:00	15.55	15.49	20.66	15.26	14.74	15	15.05	11.8	15.68	15.59	17.33	14.07	14.37	13.79	16.02	11.83	15.16	14.98	28.08	15.91	15.74	15.48	27.35	25.14
05.07.2002 02:00	15.39	15.34	20.67	15.26	14.61	14.82	15.46	11.81	15.55	15.47	17.39	14.1	14.24	13.7	16.17	12.89	15.03	14.81	29.97	15.92	15.64	15.38	27.36	25.13
05.07.2002 03:00	15.22	15.21	20.69	15.26	14.5	14.67	15.49	11.84	15.42	15.34	17.45	14.16	14.11	13.63	16.36	13.72	14.91	14.65	29.16	15.91	15.55	15.28	27.37	25.12
05.07.2002 04:00	15.08	15.08	20.69	15.27	14.39	14.54	15.5	11.9	15.33	15.23	17.46	14.19	13.99	13.83	16.46	13.79	14.8	14.51	28.9	15.92	15.45	15.19	27.37	25.12
05.07.2002 05:00	14.92	14.96	20.7	15.27	14.3	14.43	15.5	11.95	15.22	15.13	17.46	14.2	13.88	13.6	16.54	13.7	14.67	14.35	28.83	15.93	15.35	15.09	27.38	25.11
05.07.2002 06:00	14.79	14.84	20.7	15.27	14.17	14.29	15.52	12	15.11	15.02	17.47	14.2	13.78	13.45	16.6	13.94	14.55	14.19	30.52	15.93	15.27	15	27.38	25.11
05.07.2002 07:00	14.66	14.73	20.71	15.27	14.06	14.16	15.52	12.02	15	14.91	17.46	14.2	13.66	13.34	16.66	14.32	14.42	14.02	30.39	15.93	15.18	14.92	27.39	25.1
05.07.2002 08:00	14.55	14.64	20.71	15.27	13.99	14.07	15.52	12.05	14.91	14.81	17.47	14.2	13.58	13.27	16.71	14.32	14.31	13.88	29.96	15.95	15.1	14.83	27.39	25.1
05.07.2002 09:00	14.48	14.59	20.72	15.27	13.93	14.02	15.53	12.08	14.83	14.71	17.48	14.2	13.49	13.19	16.75	14.24	14.21	13.76	29.79	15.96	15.01	14.74	27.38	25.09
05.07.2002 10:00	14.45	14.56	20.73	15.28	13.9	14.01	15.54	12.1	14.76	14.64	17.48	14.2	13.45	13.15	16.8	14.21	14.11	13.64	29.74	15.96	14.96	14.68	27.41	25.1
05.07.2002 11:00	14.46	14.58	20.74	15.28	13.88	14	15.55	12.11	14.72	14.59	17.48	14.2	13.4	13.12	16.84	14.58	14.06	13.58	29.76	15.97	14.91	14.62	27.47	25.16
05.07.2002 12:00	14.52	14.63	20.75	15.28	13.89	14.05	15.56	12.13	14.79	14.62	17.49	14.21	13.37	13.17	16.87	14.76	14.04	13.59	29.77	15.98	14.92	14.63	27.56	25.26
05.07.2002 13:00	14.59	14.71	20.75	15.3	13.91	14.1	15.57	12.15	14.92	14.73	17.5	14.2	13.38	13.19	16.89	14.73	14.03	13.6	29.75	16.01	14.96	14.66	27.64	25.37
05.07.2002 14:00	14.69	14.78	20.76	15.3	14	14.24	15.57	12.17	15.06	14.85	17.51	14.21	13.41	13.27	16.92	14.66	14.11	13.75	29.76	16.01	15.04	14.73	27.7	25.47
05.07.2002 15:00	14.81	14.89	20.76	15.31	14.11	14.44	15.59	12.18	15.19	14.99	17.51	14.21	13.49	13.33	16.95	14.62	14.15	13.84	29.74	16.03	15.15	14.83	27.74	25.54
05.07.2002 16:00	14.91	14.96	20.75	15.31	14.25	14.62	15.6	12.21	15.24	15.06	17.53	14.22	13.58	13.43	16.98	14.57	14.19	13.91	29.74	16.04	15.26	14.93	27.76	25.6
05.07.2002 17:00	15.17	15.12	20.74	15.31	14.39	14.83	15.62	12.23	15.41	15.22	17.55	14.22	13.75	13.59	17	14.54	14.31	14.13	29.73	16.06	15.4	15.07	27.77	25.64
05.07.2002 18:00	15.34	15.25	20.74	15.32	14.51	14.98	15.63	12.25	15.65	15.44	17.57	14.23	13.98	13.75	17.01	14.51	14.38	14.28	29.7	16.09	15.5	15.16	27.79	25.67
05.07.2002 19:00	15.32	15.25	20.75	15.32	14.5	14.96	15.63	12.26	15.7	15.52	17.59	14.23	14.13	13.83	17.04	14.5	14.4	14.32	29.7	16.1	15.51	15.19	27.84	25.78
05.07.2002 20:00	15.22	15.18	20.75	15.32	14.45	14.88	15.64	12.25	15.64	15.49	17.6	14.24	14.16	13.89	17.07	14.48	14.35	14.25	29.68	16.11	15.45	15.15	27.95	25.94
05.07.2002 21:00	15.07	15.06	20.76	15.32	14.35	14.73	15.65	12.27	15.52	15.39	17.62	14.24	14.1	13.83	17.09	14.47	14.28	14.15	29.67	16.12	15.38	15.09	28.05	26.09
05.07.2002 22:00	14.86	14.88	20.77	15.32	14.23	14.54	15.65	12.27	15.34	15.25	17.64	14.24	13.97	13.68	17.11	14.45	14.15	13.99	29.67	16.12	15.24	14.97	28.12	26.22
05.07.2002 23:00	14.62	14.66	20.77	15.32	14.07	14.3	15.66	12.27	15.11	15.05	17.64	14.23	13.82	13.5	17.13	14.44	14.01	13.79	29.65	16.12	15.05	14.8	28.16	26.32
06.07.2002 00:00	14.38	14.43	20.78	15.31	13.92	14.08	15.66	12.27	14.89	14.85	17.64	14.23	13.63	13.32	17.14	14.43	13.87	13.59	29.65	16.13	14.85	14.61	28.19	26.39
06.07.2002 01:00	14.16	14.22	20.78	15.31	13.78	13.87	15.67	12.27	14.67	14.64	17.66	14.24	13.45	13.2	17.17	14.41	13.69	13.35	29.65	16.14	14.65	14.42	28.21	26.44
06.07.2002 02:00	13.96	14.04	20.78	15.3	13.62	13.64	15.67	12.28	14.46	14.44	17.67	14.24	13.27	13.02	17.18	14.41	13.53	13.12	29.64	16.14	14.47	14.24	28.24	26.49
06.07.2002 03:00	13.77	13.87	20.79	15.31	13.49	13.45	15.68	12.28	14.26	14.25	17.67	14.25	13.11	12.88	17.2	14.41	13.35	12.87	29.63	16.15	14.29	14.06	28.24	26.5
06.07.2002 04:00	13.6	13.71	20.79	15.31	13.36	13.26	15.67	12.28	14.1	14.09	17.7	14.24	12.99	12.8	17.22	14.41	13.25	12.71	29.64	16.16	14.13	13.91	28.26	26.53
06.07.2002 05:00	13.46	13.58	20.8	15.31	13.25	13.1	15.69	12.28	13.98	13.96	17.71	14.24	12.87	12.77	17.24	14.4	13.19	12.65	29.65	16.16	13.99	13.76	28.26	26.55
06.07.2002 06:00	13.35	13.48	20.82	15.31	13.13	12.96	15.69	12.29	13.86	13.83	17.73	14.24	12.8	12.7	17.25	14.41	13.16	12.61	29.63	16.18	13.88	13.65	28.28	26.55
06.07.2002 07:00	13.27	13.4	20.82	15.32	13.06	12.86	15.7	12.29	13.78	13.72	17.73	14.24	12.77	12.65	17.27	14.4	13.16	12.63	29.63	16.19	13.83	13.59	28.28	26.57
06.07.2002 08:00	13.27	13.39	20.82	15.34	13.06	12.85	15.71	12.3	13.77	13.69	17.75	14.25	12.76	12.65	17.29	14.41	13.21	12.72	29.62	16.19	13.83	13.58	28.29	26.58
06.07.2002 09:00	13.44	13.56	20.84	15.35	13.16	13.01	15.72	12.31	13.85	13.73	17.76	14.25	12.8	12.68	17.31	14.41	13.29	12.87	29.64	16.21	13.93	13.66	28.3	26.57
06.07.2002 10:00	13.81	13.98	20.84	15.35	13.37	13.37	15.73	12.33	14.07	13.89	17.79	14.24	12.92	12.79	17.32	14.42	13.44	13.13	29.63	16.23	14.19	13.88	28.29	26.57
06.07.2002 11:00	14.39	14.61	20.83	15.35	13.6	13.78	15.74	12.35	14.43	14.2	17.79	14.23	13.1	12.96	17.32	14.41	13.69	13.5	29.61	16.25	14.56	14.22	28.29	26.56
06.07.2002 12:00	15.24	15.39	20.82	15.37	13.84	14.14	15.76	12.37	14.95	14.67	17.78	14.22	13.43	13.24	17.33	14.41	13.97	13.9	29.59	16.28	14.97	14.62	28.28	26.55
06.07.2002 13:00	16.23	16.2	20.83	15.39	14.19	14.63	15.77	12.39	15.55	15.23	17.79	14.21	13.81	13.65	17.34	14.41	14.35	14.4	29.57	16.31	15.37	15.03	28.27	26.55
06.07.2002 14:00	17.08	16.9	20.83	15.41	14.73	15.33	15.8	12.42	16.11	15.78	17.81	14.2	14.27	14.06	17.38	14.44	14.78	14.99	29.54	16.34	15.78	15.46	28.25	26.53
06.07.2002 15:00	17.71	17.42	20.82	15.42	15.33	16.09	15.82	12.47	16.67	16.34	17.85	14.2	14.85	14.55	17.4	14.45	15.19	15.54	29.54	16.39	16.19	15.91	28.23	26.52
06.07.2002 16:00	18.14	17.75	20.8	15.43	15.85	16.75	15.85	12.52	16.96	16.69	17.89	14.2	15.4	15.08	17.4	14.46	15.58	16.09	29.51	16.42	16.5	16.26	28.23	26.53
06.07.2002 17:00	18.33	17.9	20.79	15.42	16.32	17.33	15.86	12.57	17.12	16.89	17.91	14.19	15.73	15.4	17.4	14.47	15.89	16.55	29.48	16.46	16.61	16.4	28.22	26.51
06.07.2002 18:00	18.42	17.94	20.78	15.4	16.6	17.67	15.88	12.6	17.23	17.03	17.92	14.18	15.89	15.55	17.41	14.47	16.11	16.91	29.46	16.5	16.64	16.44	28.22	26.5
06.07.2002 19:00	18.38	17.9	20.75	15.4	16.67	17.71	15.88	12.62	17.15	17.01	17.92	14.17	15.97	15.62	17.4	14.47	16.19	17.07	29.44	16.53	16.55	16.38	28.22	26.48
06.07.2002 20:00	18.13	17.76	20.75	15.38	16.62	17.57	15.88	12.6	16.98	16.91	17.89	14.14	16	15.64	17.41	14.47	16.15	17.02	29.44	16.54	16.43	16.28	28.22	26.45
06.07.2002 21:00	17.73	17.5	20.75	15.36	16.4	17.26	15.86	12.59	16.77	16.72	17.88	14.14	15.92	15.54	17.42	14.47	16.03	16.8	29.41	16.56	16.24	16.11	28.22	26.41
06.07.2002 22:00	17.2	17.12	20.74	15.35	16.07	16.82	15.86	12.57	16.46	16.45	17.87	14.12	15.73	15.35	17.43	14.47	15.82	16.44	29.39	16.57	16.01	15.89	28.22	26.41
06.07.2002 23:00	16.65	16.69	20.75	15.34	15.72	16.36	15.85	12.54	16.13	16.15	17.85	14.1	15.48	15.07	17.43	14.46	15.6	16.08	29.4	16.56	15.75	15.65	28.22	26.4
07.07.2002 00:00	16.15	16.29	20.73	15.33	15.36	15.91	15.84	12.52	15.85	15.88	17.84	14.09	15.19	14.78	17.44	14.44	15.37	15.71	29.38	16.56	15.49	15.39	28.22	26.38
07.07.2002 01:00	15.71	15.92	20.74	15.31	15.06	15.52	15.84	12.51	15.58	15.63	17.83	14.08	14.91	14.5	17.45	14.44	15.16	15.37	29.36	16.57	15.25	15.16	28.22	26.37
07.07.2002 02:00	15.32	15.58	20.74	15.3	14.77	15.14	15.85	12.5	15.31	15.39	17.82	14.07	14.67	14.26	17.46	14.43	14.96	15.07	29.34	16.58	15.03	14.94	28.23	26.35
07.07.2002 03:00	14.99	15.28	20.74	15.3	14.53	14.82	15.84	12.48	15.1	15.18	17.82	14.07	14.43	14.03	17.46	14.43	14.77	14.78	29.34	16.58	14.81	14.73	28.22	26.35
07.07.2002 04:00	14.68	15.01	20.75	15.3	14.33	14.54	15.84	12.47	14.93	15.01	17.82	14.06	14.23	13.83	17.47	14.42	14.6	14.54	29.34	16.59	14.63	14.53	28.23	26.34
07.07.2002 05:00	14.44	14.76	20.76	15.3	14.15	14.31	15.84	12.47	14.78	14.84	17.81	14.05	14.05	13.66	17.47	14.41	14.44	14.33	29.31	16.6	14.48	14.38	28.22	26.33
07.07.2002 06:00	14.29	14.6	20.76	15.29	14.04	14.16	15.85	12.46	14.68	14.73	17.81	14.04	13.91	13.53	17.48	14.4	14.33	14.18	29.31	16.62	14.34	14.24	28.23	26.32
07.07.2002 07:00	14.25	14.51	20.77	15.3	14	14.09	15.85	12.46	14.63	14.66	17.81	14.03	13.82	13.46	17.48	14.4	14.27	14.11	29.3	16.63	14.28	14.16	28.23	26.32
07.07.2002 08:00	14.32	14.55	20.78	15.31	13.99	14.08	15.85	12.46	14.66	14.65	17.81	14.03	13.76	13.43	17.48	14.39	14.27	14.1	29.31	16.65	14.27	14.14	28.23	26.31
07.07.2002 09:00	14.48	14.67	20.77	15.3	14.05	14.16	15.86	12.47	14.73	14.68	17.81	14.03	13.79	13.47	17.48	14.39	14.3	14.17	29.31	16.67	14.33	14.17	28.23	26.31
07.07.2002 10:00	14.71	14.87	20.77	15.3	14.22	14.4	15.87	12.49	14.91	14.81	17.81	14.02	13.89	13.62	17.48	14.4	14.44	14.37	29.29	16.69	14.44	14.27	28.22	26.3
07.07.2002 11:00	15.03	15.16	20.76	15.3	14.44	14.7	15.87	12.5	15.21	15.06	17.8	14.01	14.1	13.84	17.48	14.38	14.61	14.62	29.27	16.72	14.62	14.45	28.22	26.28
07.07.2002 12:00	15.42	15.53	20.74	15.3	14.69	15.03	15.89	12.51	15.53	15.35	17.81	14	14.36	14.14	17.48	14.38	14.76	14.86	29.27	16.74	14.81	14.62	28.21	26.26
07.07.2002 13:00	15.66	15.8	20.74	15.31	14.86	15.26	15.89	12.52	15.69	15.52	17.81	13.99	14.6	14.41	17.48	14.38	14.89	15.05	29.24	16.77	14.98	14.78	28.21	26.26
07.07.2002 14:00	15.86	16	20.73	15.3	14.97	15.41	15.9	12.53	15.83	15.65	17.82	13.98	14.77	14.6	17.48	14.38	14.99	15.18	29.22	16.8	15.1	14.92	28.2	26.25
07.07.2002 15:00	16.01	16.17	20.73	15.31	15.05	15.53	15.91	12.53	15.91	15.75	17.83	13.98	14.9	14.73	17.49	14.38	15	15.21	29.22	16.81	15.21	15.02	28.21	26.25
07.07.2002 16:00	16	16.2	20.74	15.31	15.06	15.53	15.91	12.53	15.87	15.75	17.83	13.99	14.93	14.76	17.5	14.38	15.01	15.21	29.22	16.83	15.26	15.08	28.21	26.25
07.07.2002 17:00	15.99	16.18	20.75	15.31	15.06	15.52	15.92	12.53	15.84	15.74	17.83	13.99	14.95	14.74	17.51	14.38	15.02	15.22	29.21	16.85	15.31	15.13	28.2	26.24
07.07.2002 18:00	16.02	16.2	20.76	15.31	15.11	15.57	15.93	12.54	15.86	15.75	17.84	13.99	15.02	14.75	17.51	14.38	15.06	15.28	29.2	16.87	15.38	15.2	28.2	26.25
07.07.2002 19:00	16.05	16.23	20.77	15.32	15.17	15.65	15.93	12.54	15.89	15.79	17.85	13.99	15.1	14.79	17.53	14.38	15.1	15.33	29.21	16.89	15.43	15.25	28.21	26.25
07.07.2002 20:00	16.05	16.23	20.78	15.33	15.21	15.69	15.94	12.54	15.91	15.82	17.85	13.99	15.13	14.82	17.53	14.39	15.12	15.36	29.21	16.91	15.45	15.27	28.21	26.25
07.07.2002 21:00	15.98	16.18	20.79	15.33	15.16	15.62	15.94	12.55	15.85	15.77	17.85	13.98	15.15	14.81	17.53	14.38	15.07	15.29	29.22	16.93	15.4	15.25	28.21	26.25
07.07.2002 22:00	15.79	16.02	20.8	15.33	15.02	15.41	15.93	12.54	15.67	15.64	17.85	13.98	15.08	14.72	17.53	14.38	14.95	15.12	29.19	16.94	15.29	15.15	28.21	26.25
07.07.2002 23:00	15.51	15.77	20.8	15.33	14.82	15.14	15.94	12.54	15.43	15.43	17.85	13.98	14.95	14.57	17.54	14.39	14.82	14.92	29.2	16.94	15.14	15.01	28.22	26.24
08.07.2002 00:00	15.24	15.51	20.8	15.32	14.66	14.9	15.94	12.54	15.21	15.23	17.84	13.98	14.8	14.41	17.55	14.38	14.68	14.71	29.2	16.96	14.97	14.86	28.21	26.23
08.07.2002 01:00	15.02	15.29	20.81	15.32	14.51	14.69	15.94	12.53	15.02	15.06	17.84	13.98	14.64	14.23	17.55	14.37	14.56	14.55	29.19	16.97	14.83	14.73	28.21	26.23
08.07.2002 02:00	14.84	15.1	20.82	15.32	14.39	14.52	15.94	12.53	14.88	14.91	17.83	13.97	14.51	14.09	17.56	14.36	14.47	14.43	29.17	16.98	14.71	14.6	28.21	26.22
08.07.2002 03:00	14.72	14.96	20.82	15.32	14.3	14.4	15.95	12.53	14.79	14.81	17.82	13.96	14.4	13.97	17.56	14.37	14.4	14.33	29.17	16.99	14.62	14.51	28.21	26.22
08.07.2002 04:00	14.63	14.85	20.84	15.32	14.23	14.3	15.95	12.53	14.71	14.72	17.82	13.96	14.32	13.89	17.57	14.35	14.34	14.24	29.17	17.01	14.54	14.43	28.21	26.21
08.07.2002 05:00	14.53	14.75	20.84	15.31	14.12	14.15	15.95	12.54	14.65	14.66	17.82	13.96	14.25	13.81	17.57	14.36	14.3	14.19	29.17	17.03	14.45	14.34	28.22	26.2
08.07.2002 06:00	14.43	14.64	20.84	15.32	14.03	14.04	15.94	12.53	14.62	14.6	17.82	13.97	14.2	13.76	17.57	14.36	14.26	14.15	29.18	17.05	14.37	14.26	28.21	26.2
08.07.2002 07:00	14.41	14.59	20.83	15.32	14.01	14.01	15.95	12.53	14.64	14.61	17.82	13.97	14.16	13.74	17.58	14.34	14.25	14.13	29.17	17.07	14.34	14.21	28.21	26.19
08.07.2002 08:00	14.47	14.63	20.82	15.33	14.03	14.05	15.96	12.53	14.7	14.64	17.83	13.98	14.17	13.76	17.6	14.34	14.26	14.16	29.18	17.08	14.36	14.22	28.22	26.19
08.07.2002 09:00	14.6	14.73	20.83	15.34	14.12	14.18	15.97	12.54	14.82	14.72	17.84	13.98	14.21	13.81	17.6	14.34	14.31	14.24	29.18	17.11	14.43	14.29	28.22	26.18
08.07.2002 10:00	14.85	14.96	20.82	15.34	14.31	14.44	15.97	12.54	15	14.87	17.83	13.97	14.34	13.96	17.6	14.34	14.45	14.44	29.17	17.11	14.59	14.42	28.22	26.18
08.07.2002 11:00	15.28	15.42	20.8	15.35	14.61	14.89	15.99	12.57	15.39	15.19	17.83	13.96	14.59	14.25	17.6	14.34	14.67	14.77	29.17	17.15	14.84	14.66	28.21	26.18
08.07.2002 12:00	15.7	15.85	20.8	15.36	14.89	15.3	16	12.59	15.76	15.54	17.83	13.94	14.9	14.6	17.58	14.33	14.88	15.05	29.17	17.17	15.1	14.91	28.21	26.16
08.07.2002 13:00	16.19	16.31	20.79	15.36	15.25	15.77	16	12.6	16.12	15.88	17.81	13.93	15.23	14.97	17.57	14.33	15.18	15.45	29.14	17.19	15.45	15.26	28.18	26.13
08.07.2002 14:00	16.84	16.83	20.76	15.37	15.71	16.36	16	12.64	16.68	16.38	17.81	13.91	15.68	15.45	17.56	14.32	15.49	15.9	29.14	17.22	15.77	15.59	28.17	26.13
08.07.2002 15:00	17.45	17.38	20.75	15.38	16.1	16.88	16.01	12.68	17.01	16.74	17.83	13.91	16.14	15.88	17.56	14.33	15.63	16.09	29.12	17.26	15.95	15.78	28.16	26.14
08.07.2002 16:00	17.58	17.6	20.74	15.39	16.19	17.01	16.01	12.7	16.99	16.8	17.85	13.91	16.37	16.08	17.55	14.33	15.72	16.17	29.12	17.28	16	15.84	28.17	26.13
08.07.2002 17:00	17.52	17.6	20.73	15.39	16.15	16.94	16	12.69	16.92	16.79	17.85	13.9	16.37	16.08	17.56	14.32	15.7	16.13	29.1	17.31	15.95	15.82	28.16	26.13
08.07.2002 18:00	17.35	17.5	20.73	15.39	16.1	16.84	16	12.69	16.87	16.77	17.84	13.88	16.37	16.02	17.56	14.32	15.81	16.22	29.12	17.33	15.95	15.82	28.17	26.12
08.07.2002 19:00	17.23	17.38	20.73	15.37	16.14	16.84	15.99	12.69	16.92	16.83	17.84	13.87	16.38	16.02	17.56	14.31	15.83	16.25	29.12	17.34	15.96	15.84	28.16	26.13
08.07.2002 20:00	17.11	17.26	20.72	15.36	16.12	16.77	16	12.69	16.87	16.81	17.85	13.86	16.35	15.97	17.57	14.31	15.86	16.25	29.11	17.36	15.94	15.81	28.16	26.13
08.07.2002 21:00	16.89	17.09	20.73	15.35	15.98	16.57	16	12.68	16.7	16.68	17.83	13.85	16.23	15.84	17.57	14.3	15.71	16.03	29.11	17.36	15.85	15.74	28.17	26.13
08.07.2002 22:00	16.53	16.78	20.72	15.34	15.71	16.24	16	12.66	16.45	16.47	17.82	13.84	16.07	15.62	17.57	14.29	15.46	15.68	29.1	17.37	15.7	15.61	28.16	26.13
08.07.2002 23:00	16.13	16.42	20.72	15.33	15.42	15.88	15.99	12.65	16.18	16.23	17.8	13.83	15.83	15.36	17.58	14.28	15.2	15.32	29.09	17.37	15.53	15.45	28.18	26.13
09.07.2002 00:00	15.79	16.08	20.71	15.32	15.16	15.54	15.98	12.64	15.97	16.02	17.79	13.83	15.58	15.09	17.57	14.27	14.94	15	29.08	17.37	15.34	15.27	28.18	26.12
09.07.2002 01:00	15.49	15.77	20.76	15.31	14.91	15.23	15.98	12.61	15.75	15.81	17.78	13.81	15.29	14.83	17.58	14.25	14.68	14.67	29.08	17.38	15.15	15.09	28.19	26.11
09.07.2002 02:00	15.23	15.51	20.78	15.31	14.66	14.92	15.97	12.61	15.56	15.62	17.77	13.8	15.07	14.59	17.57	14.24	14.43	14.35	29.08	17.38	14.97	14.9	28.18	26.09
09.07.2002 03:00	14.98	15.28	20.78	15.31	14.42	14.63	15.97	12.6	15.39	15.46	17.76	13.81	14.88	14.39	17.58	14.23	14.18	14.06	29.09	17.39	14.79	14.73	28.18	26.09
09.07.2002 04:00	14.75	15.06	20.78	15.3	14.21	14.37	15.96	12.6	15.23	15.29	17.76	13.81	14.69	14.21	17.59	14.22	13.98	13.81	29.08	17.39	14.61	14.55	28.17	26.08
09.07.2002 05:00	14.52	14.83	20.78	15.3	13.99	14.13	15.97	12.59	15.08	15.14	17.76	13.79	14.52	14.03	17.59	14.22	13.79	13.59	29.08	17.4	14.45	14.4	28.17	26.07
09.07.2002 06:00	14.33	14.63	20.79	15.31	13.84	13.93	15.96	12.59	14.95	15	17.76	13.79	14.39	13.89	17.6	14.21	13.64	13.42	29.06	17.41	14.32	14.26	28.17	26.06
09.07.2002 07:00	14.25	14.51	20.8	15.31	13.76	13.83	15.96	12.59	14.88	14.91	17.75	13.79	14.31	13.79	17.6	14.21	13.63	13.44	29.06	17.42	14.25	14.19	28.17	26.05
09.07.2002 08:00	14.37	14.56	20.8	15.32	13.8	13.86	15.96	12.59	14.91	14.91	17.75	13.79	14.31	13.78	17.6	14.21	13.82	13.73	29.06	17.44	14.31	14.25	28.18	26.05
09.07.2002 09:00	14.7	14.87	20.81	15.32	14.01	14.08	15.96	12.6	15.03	14.99	17.75	13.78	14.39	13.87	17.59	14.2	14.22	14.31	29.06	17.47	14.53	14.45	28.16	26.03
09.07.2002 10:00	15.23	15.38	20.81	15.31	14.33	14.52	15.96	12.62	15.25	15.18	17.74	13.76	14.6	14.1	17.59	14.2	14.81	15.21	29.05	17.48	14.88	14.75	28.14	26
09.07.2002 11:00	16.05	16.02	20.82	15.32	14.77	15.08	15.97	12.64	15.57	15.45	17.73	13.74	14.93	14.41	17.57	14.2	15.56	16.23	29.04	17.53	15.31	15.16	28.12	25.96
09.07.2002 12:00	16.91	16.64	20.83	15.31	15.29	15.67	15.98	12.67	15.97	15.82	17.71	13.71	15.36	14.83	17.56	14.21	16.31	17.15	29.03	17.59	15.74	15.58	28.09	25.94
09.07.2002 13:00	17.99	17.38	20.83	15.33	16.03	16.44	16	12.7	16.48	16.28	17.67	13.67	15.89	15.35	17.54	14.2	17.3	18.32	29.02	17.66	16.12	15.99	28.07	25.9
09.07.2002 14:00	19.01	18.12	20.84	15.34	16.89	17.35	16.02	12.76	17.09	16.84	17.65	13.63	16.55	15.98	17.52	14.2	18.33	19.54	28.98	17.73	16.53	16.41	28.03	25.86
09.07.2002 15:00	19.98	18.86	20.84	15.36	17.73	18.28	16.02	12.82	17.76	17.46	17.64	13.59	17.23	16.69	17.51	14.21	19.27	20.6	28.95	17.8	16.92	16.82	28	25.82
09.07.2002 16:00	20.81	19.44	20.84	15.36	18.44	19.07	16.01	12.9	18.32	18.01	17.62	13.56	17.86	17.33	17.49	14.21	20.02	21.39	28.87	17.82	17.21	17.14	27.97	25.78
09.07.2002 17:00	21.27	19.8	20.83	15.36	18.96	19.67	16.01	12.95	18.7	18.4	17.6	13.52	18.35	17.82	17.46	14.22	20.45	21.79	28.84	17.85	17.38	17.34	27.95	25.74
09.07.2002 18:00	21.34	19.93	20.81	15.34	19.22	19.97	15.99	12.96	18.88	18.62	17.59	13.48	18.74	18.09	17.43	14.2	20.56	21.82	28.81	17.86	17.42	17.4	27.94	25.71
09.07.2002 19:00	21.14	19.89	20.79	15.32	19.27	20.03	15.98	12.96	18.9	18.72	17.58	13.45	18.82	18.18	17.41	14.19	20.43	21.57	28.78	17.85	17.36	17.34	27.91	25.69
09.07.2002 20:00	20.71	19.67	20.77	15.3	19.14	19.86	15.95	12.93	18.77	18.66	17.57	13.43	18.76	18.13	17.38	14.16	20.08	21.06	28.75	17.82	17.24	17.22	27.91	25.67
09.07.2002 21:00	20.11	19.35	20.76	15.28	18.87	19.53	15.93	12.89	18.54	18.48	17.55	13.41	18.57	17.93	17.39	14.14	19.59	20.39	28.74	17.82	17.05	17.04	27.9	25.66
09.07.2002 22:00	19.46	18.95	20.75	15.26	18.47	19.06	15.9	12.87	18.18	18.2	17.53	13.39	18.31	17.63	17.38	14.11	19.04	19.68	28.71	17.79	16.83	16.83	27.91	25.65
09.07.2002 23:00	18.85	18.52	20.73	15.24	18.08	18.6	15.89	12.84	17.81	17.85	17.5	13.37	17.98	17.32	17.36	14.09	18.53	19.03	28.71	17.77	16.59	16.6	27.91	25.65
10.07.2002 00:00	18.34	18.13	20.73	15.21	17.7	18.14	15.87	12.81	17.47	17.54	17.47	13.34	17.68	17	17.36	14.06	18.06	18.45	28.7	17.74	16.35	16.36	27.9	25.64
10.07.2002 01:00	17.9	17.78	20.74	15.2	17.38	17.75	15.85	12.78	17.16	17.24	17.46	13.33	17.35	16.71	17.35	14.05	17.65	17.96	28.71	17.72	16.15	16.16	27.91	25.64
10.07.2002 02:00	17.53	17.49	20.74	15.18	17.1	17.42	15.85	12.77	16.9	17	17.45	13.3	17.16	16.46	17.35	14.03	17.28	17.51	28.68	17.71	15.94	15.96	27.9	25.62
10.07.2002 03:00	17.17	17.18	20.73	15.18	16.85	17.12	15.84	12.74	16.66	16.76	17.45	13.3	16.89	16.22	17.35	14.01	16.96	17.11	28.67	17.7	15.76	15.78	27.9	25.62
10.07.2002 04:00	16.84	16.89	20.73	15.17	16.61	16.84	15.84	12.73	16.46	16.57	17.46	13.29	16.67	16.01	17.34	13.99	16.65	16.76	28.65	17.69	15.56	15.58	27.9	25.61
10.07.2002 05:00	16.53	16.61	20.72	15.17	16.41	16.6	15.84	12.72	16.28	16.38	17.46	13.29	16.48	15.82	17.33	13.98	16.36	16.42	28.64	17.69	15.41	15.42	27.9	25.62
10.07.2002 06:00	16.25	16.35	20.73	15.15	16.21	16.37	15.83	12.71	16.11	16.21	17.46	13.28	16.28	15.65	17.33	13.96	16.12	16.15	28.63	17.69	15.26	15.26	27.9	25.61
10.07.2002 07:00	16.08	16.16	20.73	15.15	16.06	16.19	15.82	12.69	15.98	16.07	17.47	13.26	16.18	15.5	17.32	13.95	16.03	16.06	28.63	17.69	15.18	15.19	27.9	25.6
10.07.2002 08:00	16.04	16.12	20.73	15.15	16.02	16.13	15.81	12.68	15.95	16.02	17.49	13.25	16.06	15.43	17.31	13.93	16.15	16.26	28.63	17.69	15.26	15.26	27.89	25.6
10.07.2002 09:00	16.25	16.37	20.73	15.13	16.17	16.28	15.8	12.69	16.03	16.07	17.47	13.22	16.08	15.48	17.29	13.92	16.53	16.84	28.57	17.71	15.49	15.48	27.88	25.57
10.07.2002 10:00	16.76	16.87	20.73	15.14	16.47	16.69	15.79	12.71	16.31	16.29	17.43	13.19	16.27	15.67	17.26	13.91	17.14	17.76	28.55	17.72	15.85	15.81	27.84	25.51
10.07.2002 11:00	17.57	17.55	20.72	15.13	16.94	17.3	15.77	12.72	16.86	16.83	17.39	13.17	16.69	16.03	17.23	13.9	17.96	18.89	28.5	17.76	16.33	16.26	27.81	25.46
10.07.2002 12:00	18.59	18.34	20.72	15.13	17.7	18.15	15.75	12.76	17.4	17.2	17.45	13.15	17.21	16.56	17.18	13.88	18.99	20.15	28.45	17.81	16.83	16.77	27.76	25.4
10.07.2002 13:00	19.81	19.2	20.69	15.15	18.61	19.08	15.74	12.82	18.06	17.76	17.37	13.11	17.84	17.21	17.13	13.87	20.1	21.45	28.39	17.85	17.36	17.32	27.71	25.35
10.07.2002 14:00	20.96	20.07	20.67	15.16	19.57	20.09	15.71	12.89	18.97	18.62	17.24	13.09	18.66	17.96	17.08	13.85	21.18	22.65	28.31	17.88	17.85	17.84	27.66	25.29
10.07.2002 15:00	21.98	20.85	20.66	15.18	20.44	21.02	15.68	12.94	19.8	19.44	17.21	13.06	19.38	18.71	17.03	13.84	22.14	23.67	28.24	17.91	18.29	18.3	27.61	25.25
10.07.2002 16:00	22.74	21.41	20.65	15.16	21.1	21.77	15.65	12.99	20.5	20.15	17.15	13.03	20.02	19.39	16.98	13.82	22.88	24.42	28.17	17.93	18.6	18.64	27.57	25.13
10.07.2002 17:00	23.05	21.71	20.64	15.16	21.29	22.01	15.72	12.92	20.94	20.65	17.1	13	20.52	19.85	16.93	13.8	23.25	24.73	28.08	17.93	18.78	18.84	27.53	25.09
10.07.2002 18:00	23.06	21.75	20.62	15.15	21.17	21.9	15.68	12.85	21.07	20.87	17.1	12.99	20.76	20.04	16.89	13.76	23.41	24.83	28.02	17.92	18.81	18.89	27.49	25.06
10.07.2002 19:00	22.83	21.62	20.59	15.12	21.01	21.69	15.65	12.82	20.92	20.83	17.07	12.99	20.71	20.04	16.84	13.72	23.28	24.59	27.97	17.9	18.71	18.8	27.49	25.03
10.07.2002 20:00	22.29	21.31	20.57	15.1	20.75	21.38	15.62	12.81	20.6	20.6	17.06	12.97	20.52	19.89	16.84	13.69	22.87	24.02	27.94	17.86	18.57	18.65	27.47	25.02
10.07.2002 21:00	21.65	20.93	20.56	15.08	20.38	20.97	15.6	12.77	20.2	20.27	17.03	12.95	20.28	19.62	16.82	13.65	22.36	23.32	27.92	17.84	18.42	18.49	27.47	25.02
10.07.2002 22:00	20.99	20.49	20.54	15.05	19.96	20.49	15.58	12.74	19.74	19.85	16.99	12.92	19.96	19.28	16.81	13.61	21.78	22.58	27.88	17.79	18.2	18.28	27.47	25.02
10.07.2002 23:00	20.4	20.06	20.54	15.03	19.61	20.07	15.56	12.69	19.33	19.47	16.97	12.9	19.64	18.93	16.79	13.58	21.26	21.94	27.86	17.74	18.01	18.09	27.47	25.02
11.07.2002 00:00	19.99	19.73	20.52	15.01	19.32	19.73	15.54	12.67	19.02	19.15	16.93	12.87	19.29	18.58	16.79	13.56	20.77	21.36	27.84	17.71	17.81	17.89	27.46	25
11.07.2002 01:00	19.6	19.45	20.62	15	19.04	19.41	15.54	12.64	18.73	18.86	16.93	12.86	18.94	18.3	16.79	13.54	20.26	20.77	27.9	17.69	17.65	17.72	28.94	26.92
11.07.2002 02:00	19.21	19.15	20.94	15	18.76	19.1	15.53	12.63	18.47	18.61	16.92	12.86	18.69	18.04	16.79	13.53	19.83	20.24	27.94	17.66	17.47	17.54	28.84	26.61
11.07.2002 03:00	18.86	18.86	20.96	14.99	18.5	18.79	15.53	12.61	18.24	18.38	16.92	12.86	18.41	17.79	16.79	13.52	19.47	19.79	27.95	17.65	17.29	17.37	28.87	26.65
11.07.2002 04:00	18.54	18.58	20.98	14.99	18.26	18.48	15.53	12.6	18	18.15	16.91	12.88	18.22	17.55	16.79	13.5	19.11	19.35	27.95	17.64	17.13	17.21	28.87	26.72
11.07.2002 05:00	18.21	18.3	21	14.99	17.99	18.17	15.51	12.58	17.79	17.93	16.9	12.89	17.94	17.33	16.79	13.49	18.76	18.92	27.95	17.62	16.97	17.05	28.88	26.76
11.07.2002 06:00	17.94	18.01	21.01	14.99	17.77	17.9	15.51	12.57	17.59	17.73	16.88	12.88	17.76	17.11	16.8	13.49	18.47	18.58	27.96	17.62	16.81	16.88	28.86	26.79
11.07.2002 07:00	17.77	17.84	21.02	14.99	17.62	17.71	15.5	12.56	17.44	17.57	16.89	12.88	17.57	16.94	16.8	13.49	18.28	18.36	27.96	17.62	16.71	16.76	28.85	26.8
11.07.2002 08:00	17.7	17.78	21.03	15.01	17.55	17.61	15.51	12.56	17.35	17.46	16.89	12.89	17.41	16.83	16.84	13.49	18.29	18.43	27.98	17.63	16.82	16.86	28.84	26.8
11.07.2002 09:00	17.93	18.01	21.05	15.02	17.7	17.77	15.52	12.56	17.44	17.51	16.88	12.9	17.43	16.83	16.87	13.48	18.6	18.89	27.97	17.62	16.92	16.98	28.87	26.81
11.07.2002 10:00	18.58	18.52	21.07	15.04	18.1	18.2	15.55	12.58	17.8	17.77	16.88	12.9	17.67	17.05	16.87	13.48	19.03	19.49	27.97	17.63	17.19	17.27	28.85	26.8
11.07.2002 11:00	19.48	19.25	21.1	15.08	18.68	18.83	15.57	12.61	18.38	18.26	16.87	12.91	18.14	17.45	16.85	13.49	19.72	20.4	28	17.67	17.58	17.73	28.83	26.78
11.07.2002 12:00	20.39	20.03	21.12	15.12	19.32	19.52	15.61	12.65	19	18.84	16.87	12.94	18.66	17.99	16.84	13.51	20.52	21.34	27.97	17.73	17.98	18.2	28.79	26.75
11.07.2002 13:00	21.13	20.64	21.13	15.15	19.82	20.03	15.61	12.69	19.51	19.33	16.86	12.94	19.13	18.5	16.81	13.51	21.19	22.1	27.95	17.77	18.33	18.63	28.78	26.71
11.07.2002 14:00	21.84	21.21	21.15	15.17	20.36	20.6	15.63	12.73	20.09	19.85	16.85	12.94	19.62	19	16.78	13.51	21.82	22.8	27.91	17.82	18.69	19.09	28.76	26.66
11.07.2002 15:00	22.16	21.56	21.15	15.2	20.61	20.89	15.62	12.75	20.43	20.25	16.84	12.95	20.06	19.43	16.75	13.51	22.13	23.06	27.9	17.81	18.93	19.38	28.73	26.62
11.07.2002 16:00	22.18	21.66	21.15	15.19	20.82	21.14	15.61	12.77	20.66	20.49	16.8	12.93	20.29	19.67	16.69	13.51	22.21	23.1	27.87	17.79	19.02	19.5	28.71	26.62
11.07.2002 17:00	22.07	21.63	21.15	15.19	20.92	21.29	15.6	12.8	20.7	20.55	16.8	12.94	20.08	19.53	24.66	13.51	21.99	22.8	27.87	17.94	19.02	19.51	30.35	30.23
11.07.2002 18:00	21.45	21.33	21.13	15.19	20.53	20.97	15.59	12.78	20.28	20.26	16.81	12.93	19.72	19.28	22.58	13.49	21.21	21.74	28.4	18.24	18.78	19.28	32.56	31.08
11.07.2002 19:00	20.8	20.87	21.11	15.17	20.14	20.57	15.57	12.75	19.87	19.91	16.78	12.93	19.44	18.97	21.98	13.48	20.58	20.92	28.48	18.38	18.5	18.97	32.47	30.41
11.07.2002 20:00	20.28	20.48	21.1	15.16	19.81	20.18	15.55	12.72	19.55	19.62	16.79	12.94	19.19	18.68	21.7	13.48	20.14	20.38	28.56	18.47	18.29	18.72	32.26	29.99
11.07.2002 21:00	19.74	20.05	21.08	15.14	19.44	19.77	15.53	12.69	19.2	19.3	16.78	12.94	18.91	18.38	21.56	13.49	19.69	19.84	28.63	18.55	18.13	18.49	32.12	29.76
11.07.2002 22:00	19.25	19.63	21.07	15.13	19.05	19.32	15.52	12.66	18.83	18.95	16.77	12.94	18.64	18.15	21.55	13.51	19.26	19.31	28.69	18.6	17.94	18.25	32.02	29.6
11.07.2002 23:00	18.82	19.23	21.07	15.12	18.69	18.9	15.52	12.63	18.52	18.64	16.76	12.93	18.33	17.78	21.42	13.52	18.85	18.82	28.75	18.63	17.76	18.01	31.94	29.48
12.07.2002 00:00	18.48	18.9	21.06	15.1	18.4	18.56	15.51	12.62	18.22	18.35	16.93	12.93	18.03	17.49	21.38	13.55	18.5	18.41	28.8	18.64	17.58	17.78	31.88	29.36
12.07.2002 01:00	18.13	18.56	21.06	15.1	18.08	18.2	15.5	12.6	17.98	18.11	17.14	12.93	17.85	17.19	21.37	13.58	18.17	18.02	28.84	18.66	17.4	17.56	31.82	29.27
12.07.2002 02:00	17.74	18.2	21.06	15.09	17.74	17.82	15.49	12.58	17.72	17.85	16.88	12.92	17.55	16.92	21.36	13.6	17.81	17.61	28.9	18.69	17.22	17.36	31.78	29.19
12.07.2002 03:00	17.36	17.83	21.06	15.09	17.41	17.45	15.48	12.57	17.43	17.57	16.87	12.92	17.22	16.63	21.27	13.62	17.41	17.12	28.91	18.7	17.03	17.12	31.73	29.11
12.07.2002 04:00	17	17.47	21.06	15.09	17.09	17.1	15.48	12.55	17.17	17.32	16.84	12.92	16.95	16.31	21.23	13.65	17.05	16.68	28.96	18.72	16.84	16.88	31.69	29.05
12.07.2002 05:00	16.69	17.15	21.05	15.09	16.81	16.78	15.47	12.55	16.95	17.09	16.85	12.93	16.69	16.06	21.23	13.68	16.71	16.29	28.98	18.73	16.65	16.65	31.67	29.01
12.07.2002 06:00	16.42	16.85	21.05	15.09	16.56	16.49	15.46	12.54	16.78	16.9	16.85	12.92	16.49	15.87	21.19	13.71	16.47	16.04	29	18.75	16.5	16.48	31.63	28.95
12.07.2002 07:00	16.26	16.63	21.05	15.11	16.37	16.28	15.46	12.52	16.67	16.77	17.1	12.92	16.33	15.72	21.17	13.75	16.35	15.94	29.01	18.76	16.37	16.35	31.61	28.91
12.07.2002 08:00	16.22	16.54	21.06	15.11	16.31	16.22	15.46	12.53	16.63	16.7	17.29	12.92	16.23	15.63	21.2	13.79	16.31	15.93	29.02	18.77	16.3	16.27	31.6	28.88
12.07.2002 09:00	16.3	16.56	21.05	15.11	16.31	16.22	15.46	12.53	16.62	16.66	17.25	12.92	16.24	15.58	21.21	13.82	16.29	15.94	29.04	18.78	16.27	16.25	31.57	28.83
12.07.2002 10:00	16.44	16.66	21.05	15.11	16.36	16.31	15.48	12.53	16.65	16.66	17.2	12.92	16.24	15.58	21.18	13.86	16.39	16.11	29.05	18.79	16.31	16.3	31.54	28.8
12.07.2002 11:00	16.86	16.97	21.06	15.12	16.6	16.58	15.49	12.54	16.88	16.82	17.19	12.93	16.31	15.69	21.12	13.9	16.78	16.7	29.04	18.8	16.46	16.5	31.51	28.75
12.07.2002 12:00	17.41	17.51	21.07	15.12	16.88	16.94	15.5	12.55	17.13	17.03	17.16	12.93	16.48	15.87	21.07	13.93	17.13	17.14	29.05	18.8	16.63	16.71	31.46	28.72
12.07.2002 13:00	17.82	17.85	21.08	15.12	17.29	17.39	15.5	12.58	17.36	17.23	17.13	12.94	16.74	16.13	21	13.98	17.55	17.67	29.04	18.82	16.8	16.92	31.43	28.66
12.07.2002 14:00	18.48	18.33	21.08	15.14	17.93	18.08	15.51	12.6	17.61	17.45	17.09	12.95	17.04	16.47	20.94	14.02	17.95	18.15	29.04	18.83	17.05	17.21	31.39	28.61
12.07.2002 15:00	19.05	18.8	21.08	15.17	18.54	18.77	15.53	12.65	17.85	17.68	17.14	12.96	17.3	16.8	20.89	14.06	18.29	18.52	29.03	18.86	17.22	17.39	31.37	28.59
12.07.2002 16:00	19.11	18.96	21.09	15.18	18.66	18.98	15.55	12.66	17.85	17.74	17.21	12.97	17.44	16.96	20.87	14.11	18.22	18.37	29.05	18.88	17.27	17.43	31.43	28.64
12.07.2002 17:00	19.03	18.91	21.09	15.18	18.67	19.02	15.56	12.66	18.07	17.9	17.28	12.99	17.61	17.08	20.86	14.15	18.48	18.73	29.06	18.88	17.41	17.58	31.49	28.74
12.07.2002 18:00	19.33	19.07	21.1	15.18	18.96	19.3	15.6	12.67	18.6	18.37	17.32	13.02	17.93	17.41	20.84	14.2	18.86	19.16	29.09	18.9	17.6	17.73	31.53	28.77
12.07.2002 19:00	19.43	19.15	21.1	15.18	19.06	19.41	15.61	12.69	18.81	18.63	17.34	13.04	18.11	17.62	20.81	14.24	18.93	19.17	29.11	18.92	17.69	17.78	31.53	28.79
12.07.2002 20:00	19.26	19.09	21.1	15.19	18.96	19.28	15.62	12.68	18.7	18.58	17.35	13.04	18.13	17.63	20.79	14.27	18.79	18.95	29.12	18.93	17.68	17.74	31.51	28.79
12.07.2002 21:00	18.86	18.83	21.08	15.19	18.73	18.99	15.63	12.66	18.48	18.42	17.34	13.05	18	17.49	20.77	14.31	18.46	18.52	29.14	18.93	17.59	17.6	31.51	28.8
12.07.2002 22:00	18.34	18.43	21.09	15.17	18.37	18.56	15.62	12.63	18.14	18.13	17.32	13.04	17.8	17.26	20.75	14.33	18.06	17.99	29.16	18.92	17.4	17.38	31.48	28.77
12.07.2002 23:00	17.84	17.99	21.07	15.16	17.97	18.09	15.61	12.6	17.79	17.8	17.3	13.03	17.5	16.96	20.73	14.34	17.67	17.52	29.2	18.92	17.17	17.13	31.47	28.76
13.07.2002 00:00	17.39	17.6	21.06	15.15	17.61	17.67	15.61	12.58	17.43	17.47	17.28	13.02	17.18	16.65	20.73	14.36	17.26	17.02	29.21	18.91	16.94	16.86	31.48	28.72
13.07.2002 01:00	16.96	17.21	21.06	15.14	17.28	17.28	15.61	12.57	17.08	17.14	17.24	13.02	16.87	16.35	20.71	14.37	16.87	16.54	29.22	18.91	16.7	16.59	31.47	28.72
13.07.2002 02:00	16.57	16.84	21.05	15.14	16.98	16.94	15.6	12.55	16.76	16.83	17.23	13.03	16.61	16.07	20.77	14.39	16.51	16.11	29.25	18.9	16.47	16.33	31.46	28.7
13.07.2002 03:00	16.24	16.51	21.05	15.13	16.73	16.64	15.6	12.54	16.5	16.56	17.24	13.01	16.37	15.83	20.72	14.4	16.22	15.79	29.27	18.9	16.26	16.11	31.46	28.68
13.07.2002 04:00	16.03	16.26	21.05	15.13	16.52	16.39	15.6	12.53	16.3	16.35	17.24	13.02	16.16	15.62	20.69	14.43	15.97	15.51	29.3	18.9	16.07	15.9	31.46	28.67
13.07.2002 05:00	15.86	16.08	21.05	15.15	16.34	16.17	15.6	12.53	16.14	16.18	17.24	13.02	15.98	15.44	20.68	14.46	15.79	15.3	29.3	18.91	15.92	15.75	31.42	28.64
13.07.2002 06:00	15.74	15.93	21.04	15.15	16.21	16.02	15.6	12.53	16.03	16.04	17.22	13.03	15.86	15.28	20.68	14.48	15.65	15.16	29.31	18.92	15.81	15.61	31.43	28.62
13.07.2002 07:00	15.66	15.83	21.04	15.15	16.11	15.91	15.6	12.53	15.95	15.95	17.23	13.03	15.74	15.17	20.68	14.5	15.56	15.08	29.31	18.93	15.73	15.54	31.42	28.6
13.07.2002 08:00	15.68	15.84	21.05	15.16	16.09	15.88	15.6	12.53	15.92	15.91	17.23	13.03	15.7	15.14	20.65	14.52	15.66	15.28	29.33	18.95	15.72	15.54	31.42	28.59
13.07.2002 09:00	15.92	16.11	21.05	15.16	16.26	16.09	15.61	12.54	16.04	16	17.19	13.03	15.79	15.19	20.67	14.54	16.06	15.89	29.32	18.96	15.85	15.72	31.39	28.57
13.07.2002 10:00	16.48	16.64	21.05	15.16	16.62	16.57	15.62	12.56	16.35	16.25	17.16	13.02	16.11	15.42	20.6	14.56	16.67	16.8	29.32	18.97	16.15	16.08	31.36	28.54
13.07.2002 11:00	17.33	17.35	21.06	15.17	17.15	17.25	15.63	12.58	16.89	16.69	17.14	13.03	16.55	15.81	20.54	14.58	17.55	18	29.32	19	16.65	16.67	31.32	28.47
13.07.2002 12:00	18.39	18.2	21.07	15.19	17.95	18.09	15.64	12.62	17.63	17.34	17.13	13.04	17.09	16.39	20.51	14.61	18.66	19.32	29.3	19.04	17.31	17.45	31.29	28.43
13.07.2002 13:00	19.59	19.12	21.08	15.23	18.72	18.87	15.65	12.67	18.35	18.04	17.13	13.05	17.66	17.01	20.5	14.63	19.57	20.28	29.28	19.1	17.99	18.21	31.21	28.37
13.07.2002 14:00	20.4	19.81	21.09	15.26	19.26	19.45	15.65	12.71	19.02	18.68	17.12	13.08	18.24	17.62	20.46	14.67	20.35	21.1	29.21	19.13	18.53	18.79	31.16	28.33
13.07.2002 15:00	20.74	20.12	21.08	15.26	19.72	19.94	15.64	12.74	19.38	19.09	17.15	13.08	18.82	18.2	20.4	14.7	21.03	21.83	29.21	19.15	18.85	19.1	31.1	28.29
13.07.2002 16:00	20.88	20.26	21.07	15.26	20.05	20.33	15.64	12.77	19.65	19.38	17.13	13.09	19.39	18.71	20.33	14.72	21.53	22.32	29.17	19.17	19.04	19.27	31.05	28.27
13.07.2002 17:00	20.94	20.3	21.06	15.25	20.14	20.45	15.62	12.78	19.84	19.59	17.11	13.08	19.64	19.01	20.27	14.74	21.72	22.43	29.15	19.18	19.16	19.36	31.02	28.22
13.07.2002 18:00	20.81	20.24	21.04	15.23	20.19	20.52	15.6	12.77	19.94	19.73	17.09	13.07	19.72	19.12	20.23	14.75	21.66	22.28	29.11	19.18	19.18	19.35	30.97	28.19
13.07.2002 19:00	20.62	20.09	21.03	15.22	20.06	20.4	15.59	12.77	20.02	19.84	17.09	13.07	19.76	19.17	20.18	14.77	21.48	22.01	29.07	19.18	19.12	19.24	30.95	28.16
13.07.2002 20:00	20.3	19.84	21.02	15.2	19.79	20.11	15.56	12.75	19.86	19.76	17.09	13.07	19.66	19.08	20.14	14.78	21.11	21.53	29.06	19.16	18.98	19.06	30.94	28.12
13.07.2002 21:00	19.84	19.53	21.01	15.19	19.47	19.74	15.54	12.72	19.51	19.47	17.09	13.05	19.44	18.85	20.06	14.78	20.57	20.84	29.05	19.15	18.78	18.81	30.91	28.08
13.07.2002 22:00	19.26	19.11	20.99	15.17	19.06	19.27	15.52	12.69	19.04	19.05	17.06	13.03	19.15	18.51	20.02	14.78	19.98	20.1	29.06	19.13	18.51	18.51	30.89	28.07
13.07.2002 23:00	18.69	18.66	20.97	15.15	18.64	18.82	15.5	12.65	18.57	18.62	17.05	13.02	18.72	18.1	20.02	14.76	19.42	19.43	29.05	19.11	18.22	18.18	30.88	28.06
14.07.2002 00:00	18.18	18.22	20.97	15.13	18.23	18.36	15.49	12.62	18.17	18.23	17.03	13.01	18.32	17.7	19.98	14.75	18.91	18.81	29.05	19.1	17.93	17.86	30.88	28.03
14.07.2002 01:00	17.71	17.82	20.96	15.12	17.88	17.94	15.48	12.6	17.79	17.86	17.02	12.99	17.95	17.34	19.95	14.75	18.44	18.26	29.04	19.1	17.64	17.56	30.88	28
14.07.2002 02:00	17.29	17.44	20.95	15.11	17.55	17.57	15.46	12.58	17.46	17.53	17	12.98	17.67	17.02	19.93	14.75	18.01	17.76	29.04	19.09	17.39	17.29	30.88	27.97
14.07.2002 03:00	16.92	17.09	20.94	15.1	17.26	17.24	15.45	12.56	17.16	17.24	17.01	12.97	17.37	16.72	19.91	14.75	17.62	17.32	29.04	19.1	17.15	17.02	30.87	27.96
14.07.2002 04:00	16.59	16.78	20.94	15.1	17	16.94	15.44	12.55	16.9	16.96	17	12.96	17.1	16.46	19.89	14.75	17.26	16.89	29.06	19.1	16.92	16.77	30.88	27.96
14.07.2002 05:00	16.29	16.49	20.94	15.1	16.76	16.68	15.45	12.55	16.67	16.73	17	12.95	16.86	16.23	19.88	14.75	16.95	16.53	29.07	19.11	16.7	16.54	30.86	27.94
14.07.2002 06:00	16.07	16.26	20.93	15.1	16.57	16.46	15.44	12.53	16.49	16.55	17	12.95	16.68	16.03	19.88	14.75	16.68	16.25	29.08	19.11	16.52	16.34	30.85	27.94
14.07.2002 07:00	15.98	16.11	20.94	15.12	16.47	16.35	15.44	12.52	16.39	16.41	17	12.95	16.59	15.91	19.86	14.75	16.55	16.11	29.08	19.12	16.39	16.21	30.85	27.91
14.07.2002 08:00	16.07	16.13	20.94	15.12	16.46	16.32	15.44	12.52	16.41	16.39	17	12.95	16.5	15.85	19.84	14.76	16.57	16.19	29.08	19.13	16.34	16.15	30.85	27.91
14.07.2002 09:00	16.27	16.25	20.94	15.12	16.56	16.42	15.44	12.53	16.51	16.46	16.99	12.94	16.51	15.88	19.83	14.77	16.71	16.41	29.05	19.14	16.38	16.21	30.85	27.88
14.07.2002 10:00	16.57	16.46	20.95	15.12	16.76	16.63	15.44	12.52	16.73	16.63	16.98	12.94	16.67	16.04	19.79	14.76	17.1	16.94	29.01	19.13	16.55	16.41	30.81	27.87
14.07.2002 11:00	16.93	16.75	20.95	15.11	17.14	17.05	15.44	12.54	17.16	16.97	16.97	12.94	17.06	16.33	19.74	14.77	17.89	18	28.97	19.14	16.91	16.84	30.77	27.81
14.07.2002 12:00	17.24	17.02	20.96	15.11	17.49	17.47	15.45	12.56	17.57	17.35	16.97	12.95	17.49	16.72	19.73	14.77	18.59	18.82	28.97	19.16	17.32	17.32	30.74	27.77
14.07.2002 13:00	17.52	17.26	20.95	15.11	17.64	17.67	15.44	12.56	17.69	17.54	16.97	12.95	17.67	16.97	19.76	14.77	18.79	18.99	28.94	19.18	17.57	17.58	30.72	27.75
14.07.2002 14:00	17.96	17.56	20.94	15.12	17.91	17.94	15.44	12.56	17.97	17.79	16.95	12.95	17.86	17.19	19.7	14.77	19.05	19.27	28.89	19.19	17.69	17.69	30.66	27.72
14.07.2002 15:00	18.38	17.91	20.95	15.13	18.21	18.28	15.44	12.57	18.24	18.08	16.94	12.95	18.15	17.46	19.62	14.79	19.38	19.6	28.89	19.21	17.81	17.8	30.65	27.7
14.07.2002 16:00	18.89	18.27	20.94	15.13	18.58	18.66	15.43	12.59	18.5	18.35	16.94	12.95	18.37	17.71	19.53	14.78	19.55	19.75	28.86	19.21	17.92	17.9	30.61	27.67
14.07.2002 17:00	19.29	18.62	20.93	15.14	18.93	19.04	15.43	12.6	18.63	18.53	16.94	12.95	18.57	17.88	19.5	14.79	19.61	19.79	28.83	19.22	18	17.97	30.57	27.64
14.07.2002 18:00	19.42	18.8	20.93	15.14	19.04	19.19	15.42	12.61	18.6	18.55	16.94	12.95	18.61	17.93	19.46	14.79	19.66	19.82	28.8	19.21	18.07	18.03	30.54	27.61
14.07.2002 19:00	19.39	18.81	20.91	15.14	19.02	19.19	15.41	12.61	18.57	18.54	16.93	12.95	18.57	17.9	19.43	14.78	19.62	19.74	28.79	19.21	18.09	18.03	30.54	27.59
14.07.2002 20:00	19.27	18.76	20.92	15.14	18.92	19.09	15.4	12.6	18.51	18.51	16.92	12.94	18.49	17.83	19.4	14.77	19.44	19.51	28.78	19.2	18.04	17.97	30.51	27.59
14.07.2002 21:00	18.97	18.6	20.9	15.13	18.72	18.88	15.39	12.57	18.31	18.35	16.93	12.93	18.33	17.69	19.39	14.77	19.15	19.15	28.77	19.19	17.93	17.85	30.49	27.59
14.07.2002 22:00	18.59	18.34	20.9	15.12	18.44	18.57	15.38	12.56	18.04	18.11	16.92	12.92	18.19	17.49	19.38	14.76	18.79	18.72	28.77	19.18	17.79	17.7	30.47	27.56
14.07.2002 23:00	18.21	18.04	20.9	15.11	18.16	18.27	15.37	12.53	17.8	17.88	16.91	12.92	17.9	17.24	19.37	14.75	18.45	18.33	28.76	19.15	17.64	17.53	30.46	27.57
15.07.2002 00:00	17.93	17.8	20.89	15.1	17.94	18.01	15.36	12.52	17.61	17.69	17.79	14.55	17.67	17.03	19.37	14.75	18.18	18.04	28.74	19.15	17.49	17.37	30.46	27.55
15.07.2002 01:00	17.71	17.61	20.89	15.63	17.72	17.79	15.4	12.52	17.42	17.46	21.61	18.44	17.16	16.71	27.04	14.92	17.95	17.78	29.55	19.25	17.27	17.23	31.57	32.74
15.07.2002 02:00	17.52	17.45	20.92	16.09	17.52	17.59	15.57	12.56	17.23	17.3	22.31	18.62	16.99	16.52	23.71	14.97	17.69	17.5	30.6	19.38	17.02	17.03	33.71	33.66
15.07.2002 03:00	17.34	17.29	21.03	16.07	17.35	17.37	15.83	12.63	17.06	17.14	22.72	18.28	16.9	16.39	24.03	15.12	17.47	17.23	31.99	19.51	16.89	16.88	34.2	33.16
15.07.2002 04:00	17.19	17.15	21.16	16.04	17.24	17.21	16.06	12.7	16.93	17.02	22.14	17.45	16.83	16.27	23.05	15.3	17.29	17.03	31.69	19.71	16.8	16.77	34.22	32.36
15.07.2002 05:00	17.08	17.05	21.27	16.01	17.14	17.08	16.25	12.73	16.85	16.92	21.9	17.14	16.78	16.2	22.81	15.46	17.14	16.87	31.39	19.88	16.72	16.67	34.15	31.77
15.07.2002 06:00	16.97	16.96	21.34	15.99	17.03	16.94	16.4	12.75	16.76	16.83	21.77	16.96	16.69	16.13	22.7	15.6	17.03	16.75	31.18	20.02	16.66	16.6	34.04	31.43
15.07.2002 07:00	16.88	16.87	21.41	15.97	16.95	16.85	16.52	12.77	16.7	16.75	21.67	16.82	16.6	16.06	22.62	15.73	16.96	16.68	31.07	20.13	16.61	16.53	33.92	31.17
15.07.2002 08:00	16.84	16.81	21.46	15.95	16.92	16.81	16.63	12.78	16.72	16.74	21.58	16.71	16.6	16.03	22.55	15.83	16.97	16.72	31.06	20.22	16.58	16.48	33.84	30.98
15.07.2002 09:00	16.89	16.84	21.51	15.95	16.99	16.89	16.71	12.79	16.83	16.82	21.51	16.62	16.64	16.06	22.51	15.94	17.1	16.9	31.05	20.3	16.6	16.49	33.75	30.83
15.07.2002 10:00	17.03	16.95	21.56	15.93	17.12	17.03	16.8	12.8	16.93	16.92	21.45	16.55	16.7	16.12	22.47	16.02	17.27	17.12	31.06	20.37	16.64	16.53	33.67	30.71
15.07.2002 11:00	17.22	17.08	21.6	15.93	17.26	17.19	16.85	12.82	17.11	17.07	21.38	16.48	16.82	16.25	22.43	16.12	17.5	17.41	31.08	20.43	16.74	16.63	33.61	30.6
15.07.2002 12:00	17.6	17.36	21.64	15.93	17.51	17.48	16.92	12.84	17.35	17.29	21.33	16.43	17.02	16.45	22.4	16.16	17.88	17.9	31.07	20.48	16.93	16.84	33.56	30.5
15.07.2002 13:00	17.94	17.66	21.67	15.93	17.81	17.82	16.97	12.87	17.59	17.51	21.3	16.38	17.29	16.72	22.37	16.24	18.37	18.51	31.07	20.55	17.17	17.11	33.51	30.42
15.07.2002 14:00	18.31	17.99	21.7	15.93	18.18	18.25	17.03	12.9	17.79	17.72	21.36	16.33	17.55	16.97	22.32	16.29	18.74	18.94	31.07	20.62	17.37	17.31	33.45	30.35
15.07.2002 15:00	18.64	18.34	21.73	15.94	18.5	18.63	17.08	12.93	17.99	17.89	21.18	16.29	17.82	17.2	22.27	16.34	19.03	19.26	31.07	20.66	17.55	17.5	33.38	30.28
15.07.2002 16:00	18.75	18.52	21.76	15.95	18.79	18.95	17.12	12.96	18.14	18.06	21.16	16.26	17.95	17.36	22.26	16.38	19.16	19.38	31.07	20.71	17.67	17.61	33.32	30.23
15.07.2002 17:00	18.78	18.6	21.78	15.95	18.93	19.11	17.13	12.98	18.12	18.07	21.1	16.22	17.99	17.44	22.23	16.43	19.16	19.35	31.07	20.73	17.72	17.67	33.28	30.18
15.07.2002 18:00	18.81	18.65	21.79	15.96	19	19.18	17.16	13	18.16	18.12	21.06	16.19	18.05	17.5	22.2	16.47	19.24	19.42	31.03	20.76	17.77	17.71	33.22	30.13
15.07.2002 19:00	18.87	18.69	21.81	15.95	19.05	19.22	17.17	13.02	18.27	18.24	21.03	16.16	18.09	17.56	22.18	16.49	19.31	19.48	31.04	20.78	17.81	17.73	33.16	30.08
15.07.2002 20:00	18.75	18.64	21.83	15.95	18.94	19.11	17.19	13.01	18.3	18.31	21	16.14	18.09	17.54	22.2	16.53	19.23	19.36	31.04	20.8	17.81	17.73	33.13	30.05
15.07.2002 21:00	18.5	18.5	21.84	15.94	18.75	18.89	17.19	13.01	18.15	18.2	20.97	16.1	17.99	17.46	22.24	16.55	19.01	19.07	31.03	20.82	17.73	17.64	33.1	30.03
15.07.2002 22:00	18.19	18.23	21.84	15.93	18.53	18.63	17.2	13	17.96	18.04	20.94	16.08	17.87	17.32	22.22	16.57	18.74	18.76	31.02	20.82	17.64	17.54	33.05	30.01
15.07.2002 23:00	17.94	17.98	21.87	15.91	18.35	18.41	17.2	13	17.79	17.88	20.91	16.05	17.73	17.18	22.12	16.58	18.54	18.51	31.03	20.83	17.55	17.44	33.03	29.95
16.07.2002 00:00	17.78	17.81	21.87	15.9	18.21	18.23	17.2	13	17.67	17.74	20.87	16.02	17.59	17.05	22.12	16.6	18.36	18.3	31.04	20.83	17.45	17.33	32.98	29.9
16.07.2002 01:00	17.67	17.7	21.89	15.9	18.06	18.06	17.21	13	17.56	17.63	20.85	15.99	17.46	16.93	22.11	16.62	18.19	18.1	31.03	20.85	17.37	17.26	32.94	29.88
16.07.2002 02:00	17.56	17.58	21.9	15.89	17.94	17.92	17.22	13.01	17.43	17.5	20.81	15.97	17.35	16.82	22.1	16.63	18.01	17.9	31.03	20.85	17.29	17.16	32.94	29.86
16.07.2002 03:00	17.45	17.47	21.9	15.9	17.8	17.77	17.22	13.02	17.32	17.39	20.78	15.95	17.28	16.7	22.15	16.65	17.85	17.72	31.03	20.86	17.21	17.07	32.91	29.81
16.07.2002 04:00	17.35	17.38	21.92	15.88	17.66	17.61	17.22	13.02	17.21	17.28	20.76	15.93	17.16	16.58	22.13	16.66	17.7	17.53	31.02	20.87	17.14	17	32.87	29.8
16.07.2002 05:00	17.23	17.25	21.93	15.88	17.54	17.48	17.22	13.01	17.1	17.17	20.73	15.91	17.05	16.48	22.07	16.67	17.53	17.35	31.03	20.89	17.05	16.91	32.86	29.77
16.07.2002 06:00	17.13	17.15	21.93	15.87	17.4	17.32	17.23	13.03	16.99	17.06	20.7	15.89	16.93	16.35	22.07	16.68	17.37	17.14	31.05	20.89	16.97	16.82	32.84	29.73
16.07.2002 07:00	17.06	17.07	21.94	15.87	17.31	17.22	17.23	13.03	16.93	17	20.68	15.87	16.83	16.26	22.05	16.68	17.25	17.01	31.05	20.91	16.89	16.75	32.81	29.73
16.07.2002 08:00	17.08	17.06	21.96	15.87	17.29	17.2	17.24	13.04	16.92	16.97	20.66	15.85	16.76	16.2	22.1	16.71	17.2	16.99	31.04	20.91	16.84	16.68	32.78	29.7
16.07.2002 09:00	17.1	17.07	21.96	15.86	17.26	17.16	17.23	13.04	16.96	17	20.64	15.84	16.75	16.16	22.1	16.71	17.23	17.02	31.02	20.93	16.8	16.65	32.77	29.65
16.07.2002 10:00	17.15	17.09	21.96	15.87	17.28	17.18	17.24	13.05	16.96	17	20.62	15.82	16.74	16.16	22.02	16.72	17.27	17.08	31	20.94	16.8	16.65	32.76	29.65
16.07.2002 11:00	17.32	17.2	21.97	15.87	17.38	17.28	17.24	13.07	17.03	17.06	20.59	15.8	16.8	16.22	21.98	16.72	17.42	17.3	30.99	20.95	16.84	16.69	32.72	29.62
16.07.2002 12:00	17.54	17.38	21.97	15.88	17.52	17.45	17.26	13.09	17.22	17.22	20.55	15.79	16.93	16.33	21.96	16.73	17.71	17.66	30.95	20.96	16.91	16.76	32.68	29.59
16.07.2002 13:00	17.67	17.5	21.97	15.89	17.6	17.56	17.25	13.12	17.37	17.39	20.53	15.79	17.03	16.43	21.94	16.74	17.96	17.94	30.93	20.98	17	16.86	32.65	29.56
16.07.2002 14:00	17.81	17.62	21.98	15.89	17.65	17.62	17.24	13.15	17.49	17.52	20.51	15.75	17.08	16.48	21.93	16.75	18.09	18.06	30.91	21	17.07	16.94	32.64	29.53
16.07.2002 15:00	17.85	17.7	21.98	15.88	17.67	17.65	17.25	13.17	17.54	17.61	20.47	15.71	17.09	16.49	21.94	16.76	18.15	18.13	30.9	21.01	17.11	16.98	32.6	29.52
16.07.2002 16:00	17.87	17.72	21.99	15.89	17.68	17.66	17.25	13.18	17.56	17.64	20.46	15.69	17.1	16.5	21.91	16.76	18.17	18.14	30.86	21.02	17.11	16.97	32.58	29.5
16.07.2002 17:00	17.88	17.76	21.99	15.89	17.72	17.71	17.25	13.19	17.59	17.67	20.44	15.68	17.12	16.53	21.89	16.76	18.22	18.2	30.82	21.04	17.09	16.96	32.54	29.46
16.07.2002 18:00	17.91	17.79	21.99	15.89	17.7	17.69	17.26	13.2	17.59	17.69	20.42	15.68	17.1	16.51	21.88	16.77	18.18	18.12	30.8	21.06	17.09	16.94	32.53	29.46
16.07.2002 19:00	17.87	17.79	21.99	15.89	17.62	17.61	17.25	13.21	17.53	17.64	20.41	15.66	17.06	16.48	21.87	16.79	18.07	17.99	30.79	21.06	17.07	16.92	32.52	29.45
16.07.2002 20:00	17.76	17.71	21.99	15.89	17.54	17.52	17.25	13.21	17.41	17.54	20.39	15.65	17	16.43	21.87	16.79	17.93	17.81	30.78	21.07	17.04	16.88	32.49	29.45
16.07.2002 21:00	17.64	17.6	21.99	15.89	17.45	17.42	17.24	13.22	17.29	17.42	20.38	15.63	16.91	16.34	21.85	16.79	17.78	17.62	30.79	21.07	16.98	16.81	32.48	29.41
16.07.2002 22:00	17.48	17.47	21.99	15.89	17.31	17.27	17.24	13.22	17.15	17.29	20.36	15.62	16.84	16.25	21.84	16.8	17.6	17.41	30.78	21.07	16.9	16.71	32.44	29.4
16.07.2002 23:00	17.31	17.3	21.99	15.88	17.17	17.12	17.24	13.22	17	17.14	20.35	15.6	16.74	16.14	21.84	16.8	17.38	17.17	30.77	21.07	16.8	16.61	32.44	29.39
17.07.2002 00:00	17.17	17.17	22	15.88	17.04	16.97	17.24	13.22	16.86	17	20.33	15.59	16.61	16.03	21.92	16.8	17.2	16.95	30.77	21.07	16.68	16.48	32.44	29.36
17.07.2002 01:00	17.05	17.05	22	15.88	16.92	16.84	17.24	13.24	16.76	16.88	20.32	15.58	16.51	15.94	21.88	16.8	17.03	16.77	30.77	21.07	16.59	16.39	32.43	29.35
17.07.2002 02:00	16.94	16.95	22	15.88	16.83	16.73	17.23	13.25	16.65	16.77	20.3	15.57	16.42	15.85	21.86	16.81	16.9	16.61	30.75	21.07	16.51	16.29	32.41	29.33
17.07.2002 03:00	16.84	16.85	22.01	15.87	16.75	16.64	17.24	13.25	16.57	16.69	20.29	15.56	16.35	15.76	21.89	16.81	16.75	16.45	30.73	21.08	16.44	16.22	32.4	29.32
17.07.2002 04:00	16.79	16.78	22.02	15.87	16.68	16.56	17.23	13.26	16.49	16.6	20.27	15.55	16.33	15.68	21.81	16.81	16.63	16.32	30.74	21.1	16.36	16.14	32.38	29.31
17.07.2002 05:00	16.72	16.72	22.01	15.87	16.6	16.49	17.24	13.27	16.43	16.53	20.26	15.55	16.23	15.63	21.8	16.82	16.5	16.2	30.74	21.1	16.3	16.07	32.38	29.3
17.07.2002 06:00	16.65	16.65	22.01	15.88	16.53	16.41	17.24	13.27	16.37	16.46	20.25	15.54	16.14	15.56	21.82	16.82	16.4	16.09	30.74	21.1	16.24	16.01	32.37	29.29
17.07.2002 07:00	16.62	16.61	22.02	15.88	16.46	16.35	17.24	13.29	16.32	16.41	20.25	15.53	16.12	15.49	21.79	16.83	16.32	16	30.74	21.11	16.19	15.96	32.36	29.28
17.07.2002 08:00	16.62	16.59	22.02	15.88	16.45	16.32	17.24	13.29	16.33	16.4	20.23	15.52	16.07	15.46	21.79	16.83	16.32	16.02	30.74	21.12	16.17	15.93	32.35	29.27
17.07.2002 09:00	16.71	16.65	22.02	15.88	16.46	16.34	17.24	13.31	16.42	16.48	20.21	15.51	16.04	15.45	21.77	16.83	16.42	16.16	30.74	21.12	16.16	15.93	32.35	29.25
17.07.2002 10:00	16.86	16.77	22.02	15.89	16.54	16.43	17.23	13.32	16.56	16.6	20.19	15.51	16.07	15.5	21.77	16.84	16.61	16.39	30.74	21.12	16.2	15.97	32.35	29.24
17.07.2002 11:00	16.96	16.87	22.05	15.86	16.65	16.57	17.23	13.33	16.75	16.77	20.17	15.5	16.15	15.55	21.76	16.84	16.85	16.7	30.74	21.14	16.26	16.03	32.34	29.24
17.07.2002 12:00	17.11	17	22.06	15.87	16.78	16.71	17.23	13.35	16.99	17	20.15	15.49	16.28	15.64	21.76	16.84	17.12	17	30.73	21.15	16.34	16.13	32.33	29.23
17.07.2002 13:00	17.22	17.12	22.06	15.88	16.89	16.84	17.23	13.36	17.21	17.24	20.13	15.48	16.33	15.71	21.77	16.85	17.31	17.2	30.73	21.16	16.4	16.19	32.33	29.22
17.07.2002 14:00	17.25	17.19	22.07	15.88	16.97	16.95	17.23	13.37	17.37	17.42	20.08	15.47	16.39	15.77	21.74	16.85	17.48	17.39	30.73	21.17	16.46	16.26	32.32	29.2
17.07.2002 15:00	17.26	17.22	22.07	15.88	17	16.99	17.23	13.38	17.46	17.53	19.9	15.46	16.43	15.83	21.71	16.86	17.59	17.51	30.72	21.18	16.52	16.32	32.3	29.19
17.07.2002 16:00	17.26	17.23	22.07	15.88	17.02	17.02	17.23	13.39	17.58	17.66	19.87	15.45	16.51	15.87	21.71	16.86	17.69	17.62	30.71	21.2	16.56	16.36	32.28	29.19
17.07.2002 17:00	17.4	17.34	22.08	15.89	17.08	17.09	17.24	13.4	17.71	17.78	19.87	15.44	16.55	15.91	21.7	16.87	17.77	17.71	30.7	21.21	16.6	16.4	32.27	29.19
17.07.2002 18:00	17.49	17.46	22.09	15.91	17.15	17.16	17.25	13.41	17.72	17.83	19.87	15.44	16.54	15.94	21.7	16.88	17.81	17.77	30.7	21.21	16.62	16.44	32.33	29.19
17.07.2002 19:00	17.52	17.48	22.09	15.91	17.15	17.16	17.26	13.42	17.66	17.8	19.86	15.44	16.57	15.99	21.7	16.88	17.79	17.74	30.7	21.22	16.64	16.46	32.7	29.27
17.07.2002 20:00	17.53	17.48	22.1	15.92	17.15	17.16	17.26	13.43	17.6	17.74	19.87	15.43	16.58	16.02	21.69	16.91	17.75	17.69	30.7	21.22	16.65	16.47	32.75	29.43
17.07.2002 21:00	17.48	17.44	22.1	15.92	17.13	17.13	17.26	13.44	17.51	17.65	19.85	15.43	16.61	16.02	21.7	16.89	17.68	17.61	30.7	21.23	16.64	16.45	32.75	29.52
17.07.2002 22:00	17.4	17.35	22.1	15.92	17.09	17.09	17.27	13.45	17.39	17.53	19.84	15.43	16.64	16.01	21.74	16.9	17.56	17.48	30.69	21.24	16.61	16.43	32.76	29.57
17.07.2002 23:00	17.29	17.26	22.1	15.92	17.02	17.01	17.28	13.46	17.26	17.4	19.84	15.42	16.58	15.98	21.7	16.9	17.42	17.32	30.7	21.24	16.58	16.4	32.75	29.6
18.07.2002 00:00	17.2	17.18	22.1	15.91	16.97	16.95	17.28	13.46	17.16	17.29	19.82	15.42	16.51	15.95	21.68	16.9	17.32	17.2	30.7	21.24	16.54	16.37	32.77	29.62
18.07.2002 01:00	17.14	17.11	22.1	15.92	16.91	16.88	17.28	13.46	17.08	17.2	19.82	15.47	16.46	15.9	21.67	16.9	17.22	17.1	30.7	21.24	16.49	16.3	32.81	29.66
18.07.2002 02:00	17.05	17.04	22.11	15.91	16.84	16.8	17.28	13.47	17	17.11	19.82	15.46	16.41	15.86	21.67	16.91	17.12	16.98	30.7	21.24	16.46	16.27	32.91	29.74
18.07.2002 03:00	16.96	16.96	22.1	15.91	16.77	16.73	17.28	13.48	16.93	17.03	19.81	15.45	16.44	15.82	21.67	16.91	17.02	16.86	30.71	21.24	16.42	16.23	32.96	29.82
18.07.2002 04:00	16.87	16.87	22.11	15.91	16.69	16.64	17.29	13.5	16.84	16.94	19.8	15.42	16.35	15.76	21.66	16.91	16.92	16.75	30.72	21.24	16.37	16.17	32.98	29.85
18.07.2002 05:00	16.8	16.8	22.11	15.91	16.65	16.58	17.3	13.49	16.76	16.86	19.8	15.39	16.26	15.71	21.65	16.91	16.83	16.65	30.7	21.24	16.32	16.12	32.99	29.86
18.07.2002 06:00	16.73	16.73	22.11	15.92	16.57	16.5	17.3	13.5	16.71	16.79	19.8	15.39	16.22	15.66	21.65	16.91	16.74	16.55	30.72	21.25	16.28	16.08	32.98	29.87
18.07.2002 07:00	16.69	16.68	22.11	15.92	16.54	16.46	17.3	13.52	16.67	16.75	19.78	15.39	16.16	15.61	21.65	16.92	16.7	16.52	30.7	21.26	16.23	16.03	32.97	29.9
18.07.2002 08:00	16.68	16.67	22.11	15.92	16.53	16.45	17.31	13.54	16.69	16.73	19.77	15.38	16.13	15.59	21.64	16.92	16.71	16.54	30.71	21.27	16.21	16.02	32.97	29.9
18.07.2002 09:00	16.7	16.67	22.13	15.93	16.55	16.48	17.31	13.55	16.73	16.77	19.78	15.38	16.14	15.61	21.6	16.9	16.75	16.6	30.72	21.27	16.23	16.03	33	29.9
18.07.2002 10:00	16.77	16.73	22.14	15.94	16.6	16.54	17.31	13.56	16.81	16.84	19.78	15.39	16.19	15.65	21.6	16.9	16.85	16.73	30.72	21.29	16.24	16.06	33	29.91
18.07.2002 11:00	16.86	16.82	22.14	15.94	16.69	16.65	17.32	13.57	16.92	16.94	19.78	15.4	16.24	15.69	21.61	16.91	16.97	16.88	30.72	21.3	16.3	16.12	32.98	29.9
18.07.2002 12:00	16.92	16.88	22.14	15.94	16.78	16.77	17.34	13.59	17.04	17.06	19.78	15.39	16.29	15.75	21.59	16.91	17.14	17.1	30.73	21.3	16.37	16.19	32.98	29.91
18.07.2002 13:00	17.03	16.98	22.15	15.95	16.89	16.9	17.35	13.6	17.13	17.15	19.78	15.4	16.38	15.83	21.59	16.92	17.34	17.32	30.73	21.32	16.44	16.28	32.96	29.91
18.07.2002 14:00	17.17	17.12	22.15	15.96	17.01	17.05	17.35	13.62	17.24	17.26	19.78	15.4	16.47	15.92	21.59	16.93	17.49	17.5	30.72	21.33	16.53	16.37	33.03	29.9
18.07.2002 15:00	17.3	17.27	22.15	15.97	17.13	17.19	17.37	13.63	17.42	17.42	19.79	15.4	16.57	15.99	21.59	16.93	17.65	17.7	30.73	21.35	16.63	16.48	33.03	29.9
18.07.2002 16:00	17.36	17.36	22.16	15.98	17.28	17.37	17.39	13.65	17.53	17.55	19.79	15.41	16.64	16.07	21.6	16.94	17.82	17.9	30.72	21.37	16.72	16.57	33.04	29.91
18.07.2002 17:00	17.42	17.44	22.17	15.98	17.35	17.47	17.38	13.67	17.59	17.62	19.8	15.41	16.72	16.14	21.65	16.94	17.96	18.06	30.72	21.38	16.79	16.66	33.04	29.91
18.07.2002 18:00	17.38	17.44	22.18	15.98	17.34	17.45	17.39	13.68	17.58	17.62	19.8	15.54	16.77	16.2	21.62	16.96	17.97	18.05	30.78	21.39	16.83	16.68	33.06	29.92
18.07.2002 19:00	17.27	17.35	22.2	15.98	17.26	17.36	17.4	14.14	17.48	17.55	19.94	18.51	16.81	16.2	21.64	16.97	17.85	17.87	31.89	21.43	16.82	16.67	33.05	29.94
18.07.2002 20:00	17.14	17.23	22.23	15.98	17.15	17.23	17.4	14.55	17.35	17.45	20.04	17.35	16.72	16.16	22.06	17.06	17.68	17.66	32.96	21.53	16.79	16.62	33.06	29.96
18.07.2002 21:00	17.01	17.12	22.25	15.98	17.04	17.09	17.41	14.33	17.23	17.33	22.74	18.1	16.6	16.07	22.38	17.26	17.52	17.47	33.26	21.64	16.72	16.55	33.1	29.99
18.07.2002 22:00	16.87	16.99	22.28	15.99	16.9	16.93	17.44	14.26	17.07	17.18	23.91	18.63	16.59	15.97	22.49	17.43	17.35	17.26	33.48	21.73	16.63	16.46	33.15	30.03
18.07.2002 23:00	16.72	16.85	22.29	15.98	16.79	16.78	17.48	14.23	16.92	17.05	23.42	18.08	16.45	15.88	22.63	17.61	17.19	17.07	33.58	21.82	16.57	16.38	33.22	30.08
19.07.2002 00:00	16.58	16.73	22.31	15.98	16.67	16.64	17.52	14.22	16.78	16.9	24.91	23.69	16.36	15.79	22.74	17.74	17.03	16.88	33.62	21.89	16.48	16.28	33.24	30.09
19.07.2002 01:00	16.47	16.6	22.32	15.98	16.54	16.49	17.57	14.21	16.64	16.78	24.26	20.39	16.3	15.69	22.81	17.86	16.88	16.71	33.63	21.97	16.4	16.19	33.24	30.1
19.07.2002 02:00	16.33	16.49	22.34	15.98	16.44	16.36	17.61	14.21	16.52	16.65	23.99	19.96	16.16	15.59	22.88	17.94	16.72	16.52	33.65	22.03	16.33	16.11	33.24	30.13
19.07.2002 03:00	16.2	16.36	22.35	15.98	16.31	16.23	17.66	14.21	16.42	16.54	23.77	19.79	16.12	15.49	22.93	18	16.56	16.33	33.66	22.09	16.23	16.01	33.22	30.12
19.07.2002 04:00	16.07	16.23	22.37	15.98	16.2	16.09	17.7	14.21	16.31	16.43	23.58	19.65	15.95	15.37	22.96	18.05	16.4	16.15	33.67	22.15	16.16	15.92	33.23	30.13
19.07.2002 05:00	15.93	16.11	22.38	15.98	16.08	15.95	17.73	14.21	16.2	16.32	23.4	19.54	15.84	15.28	22.99	18.08	16.27	16	33.68	22.22	16.06	15.81	33.23	30.12
19.07.2002 06:00	15.8	15.98	22.41	15.98	15.98	15.84	17.77	14.22	16.12	16.21	23.28	19.45	15.79	15.21	23.01	18.12	16.16	15.87	33.69	22.29	16	15.74	33.23	30.14
19.07.2002 07:00	15.72	15.89	22.42	15.98	15.9	15.75	17.81	14.22	16.06	16.14	23.15	19.37	15.71	15.14	23.03	18.16	16.08	15.8	33.67	22.35	15.92	15.66	33.23	30.13
19.07.2002 08:00	15.7	15.85	22.44	15.98	15.89	15.74	17.85	14.24	16.02	16.08	23.05	19.29	15.67	15.11	23.05	18.17	16.04	15.78	33.67	22.4	15.91	15.65	33.2	30.13
19.07.2002 09:00	15.74	15.87	22.46	15.99	15.9	15.77	17.88	14.25	16.02	16.04	22.98	19.23	15.72	15.11	23.07	18.19	16.05	15.82	33.67	22.46	15.93	15.68	33.2	30.13
19.07.2002 10:00	15.78	15.91	22.48	15.99	15.95	15.83	17.9	14.26	16.01	16.01	22.91	19.17	15.7	15.1	23.08	18.2	16.07	15.86	33.63	22.51	16	15.76	33.2	30.14
19.07.2002 11:00	15.87	15.99	22.49	16	16	15.9	17.93	14.28	16.01	16	22.85	19.12	15.69	15.12	23.09	18.21	16.04	15.84	33.6	22.55	16.05	15.81	33.15	30.12
19.07.2002 12:00	16.04	16.14	22.51	16.01	16.14	16.08	17.97	14.3	16.05	16.01	22.8	19.06	15.73	15.17	23.1	18.22	16.1	15.94	33.61	22.6	16.09	15.86	33.14	30.1
19.07.2002 13:00	16.21	16.33	22.53	16.02	16.29	16.28	17.99	14.31	16.1	16.04	22.75	19.01	15.83	15.25	23.13	18.23	16.17	16.03	33.55	22.64	16.14	15.91	33.12	30.1
19.07.2002 14:00	16.31	16.46	22.54	16.03	16.35	16.37	18.01	14.33	16.11	16.05	22.72	18.98	15.89	15.29	23.11	18.24	16.16	16.03	33.56	22.69	16.17	15.94	33.12	30.08
19.07.2002 15:00	16.31	16.52	22.57	16.03	16.28	16.31	18.02	14.35	16.07	16.02	22.69	18.96	15.82	15.27	23.15	18.23	16.11	15.97	33.53	22.72	16.17	15.94	33.12	30.09
19.07.2002 16:00	16.31	16.55	22.58	16.05	16.18	16.21	18.03	14.35	16.01	15.97	22.66	18.91	15.75	15.23	23.18	18.24	16.05	15.92	33.51	22.77	16.19	15.97	33.1	30.09
19.07.2002 17:00	16.23	16.53	22.59	16.05	16.09	16.1	18.06	14.37	15.94	15.91	22.64	18.87	15.68	15.17	23.18	18.25	16	15.86	33.52	22.8	16.23	15.99	33.06	30.07
19.07.2002 18:00	16.11	16.45	22.59	16.06	15.97	15.96	18.06	14.39	15.87	15.84	22.62	18.84	15.65	15.1	23.13	18.24	15.91	15.74	33.49	22.85	16.2	15.97	33.04	30.06
19.07.2002 19:00	15.95	16.31	22.62	16.06	15.84	15.81	18.07	14.41	15.77	15.74	22.61	18.8	15.53	15.01	23.12	18.25	15.77	15.57	33.47	22.88	16.14	15.9	33.02	30.05
19.07.2002 20:00	15.82	16.17	22.63	16.05	15.71	15.65	18.08	14.44	15.68	15.67	22.59	18.77	15.42	14.91	23.12	18.25	15.66	15.42	33.47	22.92	16.08	15.82	33.01	30.04
19.07.2002 21:00	15.68	16.03	22.64	16.05	15.6	15.52	18.1	14.46	15.58	15.57	22.57	18.74	15.34	14.82	23.12	18.26	15.52	15.27	33.45	22.94	15.99	15.72	33	30.04
19.07.2002 22:00	15.52	15.87	22.65	16.06	15.47	15.37	18.11	14.49	15.49	15.48	22.56	18.71	15.26	14.73	23.11	18.27	15.38	15.11	33.43	22.98	15.89	15.6	33	30.04
19.07.2002 23:00	15.37	15.7	22.67	16.06	15.34	15.22	18.11	14.51	15.41	15.4	22.54	18.67	15.17	14.64	23.11	18.27	15.28	14.98	33.41	23.02	15.8	15.5	32.99	30.03
20.07.2002 00:00	15.25	15.56	22.67	16.06	15.24	15.09	18.12	14.53	15.32	15.31	22.52	18.65	15.09	14.56	23.12	18.29	15.17	14.86	33.41	23.05	15.72	15.41	32.97	30.01
20.07.2002 01:00	15.13	15.43	22.69	16.06	15.14	14.97	18.12	14.56	15.25	15.24	22.51	18.62	15	14.47	23.12	18.29	15.06	14.73	33.41	23.09	15.61	15.31	32.97	30.01
20.07.2002 02:00	15.02	15.31	22.7	16.07	15.02	14.84	18.13	14.59	15.17	15.16	22.49	18.59	14.92	14.4	23.12	18.3	14.95	14.6	33.38	23.12	15.54	15.21	32.97	30.02
20.07.2002 03:00	14.91	15.18	22.71	16.07	14.92	14.73	18.14	14.62	15.09	15.07	22.49	18.56	14.86	14.31	23.12	18.31	14.86	14.48	33.37	23.15	15.44	15.1	32.96	30.02
20.07.2002 04:00	14.83	15.09	22.72	16.08	14.83	14.62	18.14	14.65	15.03	15.01	22.48	18.54	14.77	14.24	23.11	18.32	14.77	14.39	33.35	23.17	15.37	15.03	32.95	30.01
20.07.2002 05:00	14.75	14.99	22.73	16.09	14.74	14.52	18.15	14.68	14.97	14.94	22.47	18.52	14.69	14.16	23.11	18.34	14.68	14.3	33.35	23.21	15.28	14.93	32.93	30.01
20.07.2002 06:00	14.7	14.9	22.74	16.09	14.65	14.42	18.16	14.71	14.92	14.89	22.46	18.49	14.64	14.12	23.11	18.34	14.6	14.2	33.35	23.23	15.21	14.86	32.91	30
20.07.2002 07:00	14.65	14.84	22.74	16.1	14.61	14.39	18.16	14.74	14.88	14.84	22.45	18.47	14.67	14.06	23.11	18.34	14.55	14.15	33.34	23.26	15.15	14.79	32.91	29.99
20.07.2002 08:00	14.68	14.86	22.74	16.12	14.63	14.4	18.17	14.78	14.91	14.85	22.45	18.45	14.63	14.05	23.1	18.35	14.6	14.25	33.33	23.27	15.13	14.79	32.89	29.99
20.07.2002 09:00	14.79	14.99	22.74	16.12	14.78	14.59	18.17	14.8	15.04	14.95	22.44	18.42	14.69	14.12	23.08	18.35	14.74	14.46	33.3	23.29	15.25	14.93	32.88	29.97
20.07.2002 10:00	15.12	15.44	22.74	16.13	15	14.88	18.18	14.83	15.32	15.18	22.42	18.4	14.87	14.27	23.06	18.36	15.05	14.91	33.25	23.29	15.46	15.19	32.86	29.95
20.07.2002 11:00	15.69	16.14	22.74	16.14	15.35	15.3	18.18	14.87	15.72	15.52	22.42	18.37	15.17	14.51	23.03	18.35	15.47	15.48	33.19	23.3	15.76	15.53	32.8	29.91
20.07.2002 12:00	16.36	16.78	22.75	16.17	15.74	15.76	18.18	14.93	16.11	15.88	22.41	18.34	15.51	14.84	23	18.34	15.99	16.13	33.12	23.31	16.14	15.95	32.76	29.85
20.07.2002 13:00	16.98	17.32	22.74	16.19	16.22	16.29	18.18	14.98	16.62	16.31	22.39	18.32	15.9	15.25	22.94	18.32	16.66	17	33.04	23.32	16.63	16.5	32.7	29.83
20.07.2002 14:00	17.66	17.86	22.75	16.21	16.8	16.94	18.19	15.05	17.23	16.86	22.37	18.3	16.38	15.74	22.86	18.32	17.47	17.97	32.94	23.35	17.17	17.09	32.63	29.78
20.07.2002 15:00	18.18	18.29	22.74	16.24	17.27	17.48	18.19	15.11	17.78	17.38	22.34	18.28	16.87	16.23	22.81	18.31	18.12	18.69	32.86	23.38	17.61	17.54	32.56	29.75
20.07.2002 16:00	18.46	18.56	22.73	16.25	17.61	17.87	18.18	15.16	18.16	17.78	22.33	18.25	17.26	16.62	22.77	18.3	18.56	19.12	32.77	23.38	17.94	17.88	32.52	29.71
20.07.2002 17:00	18.59	18.69	22.73	16.25	17.88	18.16	18.17	15.2	18.4	18.08	22.29	18.21	17.54	16.92	22.71	18.3	18.86	19.39	32.69	23.38	18.19	18.13	32.46	29.69
20.07.2002 18:00	18.74	18.78	22.73	16.26	18.11	18.43	18.17	15.24	18.7	18.41	22.25	18.17	17.78	17.18	22.65	18.28	19.03	19.49	32.62	23.37	18.26	18.17	32.43	29.68
20.07.2002 19:00	18.74	18.75	22.73	16.26	18.16	18.48	18.15	15.27	18.85	18.63	22.24	18.14	17.93	17.35	22.63	18.28	18.96	19.3	32.55	23.36	18.2	18.05	32.41	29.65
20.07.2002 20:00	18.47	18.54	22.72	16.25	18.05	18.35	18.13	15.3	18.73	18.59	22.21	18.11	17.92	17.34	22.61	18.27	18.63	18.86	32.54	23.36	18.05	17.87	32.38	29.65
20.07.2002 21:00	18.08	18.24	22.72	16.24	17.78	18.04	18.11	15.31	18.4	18.34	22.2	18.07	17.7	17.16	22.62	18.26	18.19	18.3	32.52	23.36	17.83	17.62	32.38	29.65
20.07.2002 22:00	17.61	17.85	22.72	16.23	17.41	17.62	18.09	15.3	17.99	17.98	22.18	18.03	17.42	16.87	22.6	18.25	17.74	17.73	32.51	23.34	17.57	17.34	32.38	29.64
20.07.2002 23:00	17.11	17.39	22.72	16.21	17	17.16	18.07	15.28	17.58	17.59	22.15	18	17.08	16.54	22.6	18.25	17.31	17.2	32.5	23.33	17.3	17.04	32.38	29.62
21.07.2002 00:00	16.65	16.95	22.71	16.2	16.61	16.7	18.07	15.26	17.19	17.23	22.13	17.96	16.75	16.23	22.59	18.24	16.9	16.72	32.47	23.32	17.02	16.73	32.38	29.61
21.07.2002 01:00	16.23	16.55	22.72	16.19	16.25	16.28	18.06	15.25	16.82	16.86	22.1	17.93	16.44	15.93	22.58	18.23	16.53	16.28	32.45	23.32	16.76	16.45	32.38	29.61
21.07.2002 02:00	15.85	16.19	22.72	16.19	15.91	15.89	18.06	15.24	16.48	16.53	22.1	17.9	16.17	15.65	22.58	18.22	16.15	15.85	32.43	23.31	16.5	16.17	32.4	29.6
21.07.2002 03:00	15.5	15.85	22.72	16.21	15.6	15.51	18.05	15.25	16.16	16.2	22.08	17.89	15.91	15.4	22.58	18.2	15.81	15.44	32.43	23.31	16.25	15.91	32.4	29.6
21.07.2002 04:00	15.17	15.52	22.72	16.22	15.29	15.16	18.05	15.25	15.87	15.91	22.08	17.87	15.67	15.14	22.59	18.21	15.45	15.02	32.42	23.32	16.01	15.65	32.41	29.59
21.07.2002 05:00	14.86	15.22	22.73	16.23	15.01	14.83	18.05	15.25	15.63	15.64	22.06	17.85	15.45	14.91	22.58	18.22	15.13	14.65	32.41	23.31	15.78	15.41	32.41	29.56
21.07.2002 06:00	14.61	14.96	22.72	16.24	14.75	14.54	18.05	15.25	15.4	15.41	22.05	17.82	15.23	14.69	22.57	18.22	14.87	14.34	32.4	23.32	15.56	15.17	32.41	29.57
21.07.2002 07:00	14.49	14.79	22.73	16.24	14.57	14.32	18.05	15.27	15.21	15.2	22.04	17.81	15.05	14.5	22.56	18.22	14.71	14.19	32.38	23.33	15.4	15.01	32.41	29.57
21.07.2002 08:00	14.47	14.76	22.72	16.23	14.5	14.22	18.05	15.28	15.13	15.08	22.03	17.8	14.95	14.39	22.57	18.23	14.74	14.3	32.36	23.33	15.38	15.04	32.41	29.58
21.07.2002 09:00	14.66	15.01	22.73	16.24	14.64	14.37	18.06	15.3	15.2	15.13	22.02	17.78	14.98	14.36	22.57	18.23	15.02	14.76	32.31	23.32	15.57	15.31	32.4	29.56
21.07.2002 10:00	15.13	15.54	22.72	16.22	14.98	14.82	18.05	15.3	15.48	15.36	21.98	17.75	15.16	14.49	22.55	18.23	15.53	15.56	32.28	23.3	15.96	15.75	32.35	29.49
21.07.2002 11:00	15.82	16.26	22.72	16.22	15.49	15.49	18.04	15.32	15.94	15.76	21.93	17.72	15.51	14.77	22.51	18.2	16.25	16.53	32.2	23.29	16.41	16.26	32.28	29.43
21.07.2002 12:00	16.62	17	22.7	16.24	16.02	16.1	18.03	15.35	16.48	16.23	21.89	17.68	16	15.19	22.45	18.17	16.95	17.36	32.14	23.28	16.89	16.81	32.21	29.37
21.07.2002 13:00	17.43	17.69	22.69	16.26	16.58	16.68	18.02	15.37	17.15	16.82	21.84	17.63	16.63	15.7	22.35	18.13	17.64	18.15	32.03	23.25	17.42	17.42	32.15	29.31
21.07.2002 14:00	18.35	18.38	22.68	16.28	17.23	17.36	18.01	15.4	17.94	17.53	21.81	17.59	17.17	16.3	22.26	18.09	18.41	19.02	31.94	23.25	17.91	17.95	32.07	29.26
21.07.2002 15:00	19.21	19.07	22.67	16.29	17.88	18.08	17.98	15.43	18.64	18.21	21.78	17.55	17.76	16.9	22.18	18.06	19.11	19.76	31.84	23.23	18.32	18.37	32.01	29.2
21.07.2002 16:00	19.79	19.53	22.65	16.31	18.38	18.66	17.96	15.47	19.19	18.79	21.66	17.51	18.24	17.41	22.11	18.04	19.59	20.25	31.73	23.21	18.65	18.68	31.93	29.16
21.07.2002 17:00	20.13	19.76	22.62	16.3	18.72	19.04	17.93	15.49	19.58	19.19	21.68	17.46	18.53	17.75	22.04	18.01	19.95	20.62	31.66	23.18	18.86	18.87	31.87	29.11
21.07.2002 18:00	20.25	19.82	22.6	16.29	18.87	19.25	17.89	15.47	19.69	19.36	21.71	17.42	18.81	18.02	21.98	17.97	20.05	20.67	31.57	23.16	18.89	18.85	31.83	29.11
21.07.2002 19:00	20.08	19.68	22.58	16.29	18.83	19.22	17.87	15.48	19.56	19.32	21.74	17.38	18.87	18.17	21.93	17.96	19.97	20.52	31.49	23.09	18.83	18.74	31.83	29.09
21.07.2002 20:00	19.71	19.41	22.56	16.27	18.71	19.09	17.84	15.44	19.3	19.13	21.7	17.35	18.8	18.19	21.9	17.95	19.71	20.15	31.43	23.06	18.67	18.55	31.82	29.04
21.07.2002 21:00	19.21	19.04	22.56	16.26	18.46	18.82	17.82	15.41	18.95	18.85	21.71	17.32	18.6	18.04	21.89	17.93	19.28	19.59	31.42	23.03	18.44	18.28	31.83	29.03
21.07.2002 22:00	18.65	18.6	22.55	16.23	18.07	18.4	17.8	15.39	18.51	18.46	21.7	17.27	18.4	17.77	21.88	17.91	18.78	18.97	31.39	23.01	18.15	17.97	31.83	29.02
21.07.2002 23:00	18.11	18.15	22.54	16.22	17.67	17.93	17.78	15.36	18.1	18.08	21.56	17.24	18.02	17.42	21.87	17.9	18.3	18.38	31.38	22.97	17.86	17.66	31.83	29.02
22.07.2002 00:00	17.63	17.73	22.53	16.2	17.29	17.49	17.76	15.34	17.72	17.72	21.49	17.21	17.63	17.08	21.87	17.89	17.88	17.87	31.35	22.96	17.56	17.35	31.83	29.01
22.07.2002 01:00	17.18	17.33	22.53	16.19	16.96	17.1	17.76	15.32	17.4	17.4	21.49	17.18	17.31	16.75	21.87	17.88	17.49	17.4	31.34	22.93	17.28	17.04	31.83	29
22.07.2002 02:00	16.78	16.97	22.53	16.18	16.65	16.72	17.74	15.3	17.12	17.13	21.47	17.16	17	16.44	21.87	17.86	17.13	16.99	31.34	22.9	17.02	16.76	31.83	29
22.07.2002 03:00	16.46	16.66	22.53	16.17	16.37	16.39	17.74	15.29	16.86	16.87	21.46	17.15	16.75	16.18	21.86	17.84	16.82	16.61	31.33	22.89	16.77	16.5	31.83	29
22.07.2002 04:00	16.14	16.36	22.52	16.18	16.14	16.12	17.73	15.28	16.62	16.64	21.45	17.14	16.53	15.92	21.87	17.85	16.52	16.27	31.29	22.88	16.54	16.25	31.85	29
22.07.2002 05:00	15.87	16.08	22.51	16.19	15.92	15.85	17.72	15.27	16.42	16.42	21.45	17.13	16.28	15.69	21.87	17.83	16.23	15.93	31.28	22.87	16.33	16.04	31.85	29
22.07.2002 06:00	15.66	15.87	22.52	16.19	15.72	15.62	17.72	15.27	16.21	16.21	21.44	17.12	16.07	15.48	21.87	17.82	15.98	15.64	31.25	22.86	16.13	15.82	31.86	29
22.07.2002 07:00	15.53	15.71	22.51	16.19	15.59	15.47	17.72	15.26	16.06	16.07	21.43	17.11	15.91	15.3	21.86	17.82	15.82	15.49	31.23	22.85	15.97	15.67	31.88	29.01
22.07.2002 08:00	15.5	15.68	22.51	16.2	15.55	15.41	17.71	15.27	15.99	15.98	21.42	17.09	15.87	15.19	21.85	17.83	15.86	15.59	31.22	22.86	15.97	15.72	31.88	29
22.07.2002 09:00	15.67	15.92	22.49	16.19	15.65	15.51	17.7	15.26	16.06	16.03	21.39	17.07	15.92	15.2	21.84	17.82	16.09	15.97	31.18	22.83	16.12	15.95	31.84	28.96
22.07.2002 10:00	16.05	16.42	22.47	16.17	15.89	15.83	17.67	15.26	16.32	16.22	21.36	17.02	16.04	15.3	21.8	17.8	16.53	16.63	31.11	22.8	16.41	16.27	31.78	28.9
22.07.2002 11:00	16.64	17.08	22.45	16.17	16.25	16.31	17.65	15.24	16.72	16.54	21.29	16.98	16.29	15.52	21.74	17.76	17.12	17.42	31.01	22.76	16.8	16.73	31.71	28.82
22.07.2002 12:00	17.41	17.78	22.43	16.17	16.79	16.92	17.62	15.25	17.21	16.95	21.24	16.94	16.72	15.86	21.66	17.71	17.8	18.28	30.89	22.72	17.21	17.23	31.66	28.76
22.07.2002 13:00	18.16	18.41	22.41	16.2	17.34	17.51	17.59	15.25	17.73	17.42	21.18	16.93	17.19	16.32	21.57	17.66	18.56	19.15	30.78	22.69	17.66	17.76	31.58	28.69
22.07.2002 14:00	18.78	18.91	22.39	16.2	17.85	18.05	17.55	15.27	18.33	17.94	21.11	16.85	17.62	16.76	21.49	17.61	19.16	19.81	30.67	22.66	18.08	18.21	31.52	28.62
22.07.2002 15:00	19.21	19.27	22.36	16.2	18.25	18.5	17.5	15.28	18.84	18.44	21.05	16.79	18	17.15	21.38	17.56	19.54	20.19	30.55	22.6	18.37	18.52	31.44	28.58
22.07.2002 16:00	19.64	19.54	22.33	16.19	18.6	18.9	17.46	15.23	19.15	18.79	20.99	16.74	18.35	17.46	21.29	17.51	19.76	20.39	30.42	22.55	18.58	18.7	31.37	28.54
22.07.2002 17:00	19.93	19.69	22.29	16.17	18.82	19.18	17.41	15.22	19.36	19.02	20.93	16.68	18.57	17.7	21.19	17.45	19.76	20.34	30.31	22.49	18.68	18.77	31.32	28.48
22.07.2002 18:00	20.02	19.7	22.25	16.17	18.86	19.28	17.37	15.2	19.41	19.12	20.88	16.63	18.71	17.85	21.11	17.41	19.61	20.13	30.21	22.44	18.67	18.72	31.29	28.46
22.07.2002 19:00	19.79	19.53	22.21	16.16	18.72	19.15	17.32	15.18	19.27	19.07	20.82	16.59	18.69	17.87	21.05	17.37	19.32	19.75	30.14	22.37	18.55	18.54	31.25	28.44
22.07.2002 20:00	19.37	19.21	22.19	16.13	18.47	18.88	17.29	15.14	19.01	18.88	20.8	16.54	18.54	17.76	21.02	17.35	18.94	19.27	30.09	22.32	18.38	18.32	31.24	28.44
22.07.2002 21:00	18.89	18.85	22.17	16.1	18.16	18.53	17.26	15.11	18.65	18.59	20.78	16.51	18.29	17.54	21	17.32	18.51	18.76	30.03	22.28	18.17	18.07	31.24	28.44
22.07.2002 22:00	18.37	18.43	22.16	16.08	17.78	18.11	17.24	15.08	18.23	18.23	20.76	16.48	18.02	17.23	20.98	17.31	18.03	18.18	30	22.24	17.9	17.78	31.23	28.44
22.07.2002 23:00	17.89	18.01	22.15	16.07	17.41	17.69	17.22	15.04	17.82	17.85	20.74	16.45	17.65	16.92	20.97	17.29	17.59	17.64	29.99	22.2	17.64	17.48	31.22	28.43
23.07.2002 00:00	17.45	17.61	22.13	16.05	17.07	17.28	17.19	15.01	17.46	17.51	20.73	16.43	17.31	16.61	20.97	17.28	17.18	17.15	29.96	22.17	17.37	17.19	31.21	28.43
23.07.2002 01:00	17.06	17.26	22.13	16.03	16.77	16.93	17.19	14.99	17.14	17.19	20.72	16.41	17.01	16.35	20.96	17.27	16.84	16.75	29.94	22.15	17.12	16.92	31.22	28.43
23.07.2002 02:00	16.73	16.94	22.12	16.03	16.54	16.64	17.17	14.97	16.9	16.94	20.71	16.4	16.74	16.1	20.96	17.27	16.56	16.44	29.93	22.15	16.92	16.69	31.24	28.43
23.07.2002 03:00	16.49	16.7	22.11	16.01	16.31	16.38	17.16	14.96	16.72	16.75	20.7	16.38	16.61	15.91	20.96	17.26	16.33	16.17	29.92	22.14	16.74	16.51	31.25	28.44
23.07.2002 04:00	16.31	16.51	22.11	16.01	16.13	16.17	17.15	14.95	16.55	16.57	20.69	16.37	16.42	15.74	20.95	17.24	16.15	15.97	29.91	22.12	16.57	16.33	31.25	28.43
23.07.2002 05:00	16.13	16.34	22.11	16.01	15.93	15.94	17.14	14.93	16.36	16.39	20.69	16.37	16.22	15.56	20.95	17.24	15.94	15.72	29.89	22.11	16.41	16.15	31.25	28.43
23.07.2002 06:00	15.94	16.15	22.11	16.01	15.73	15.72	17.13	14.93	16.18	16.21	20.68	16.37	16.06	15.42	20.95	17.25	15.74	15.49	29.87	22.09	16.25	15.98	31.26	28.43
23.07.2002 07:00	15.75	15.96	22.09	16	15.57	15.53	17.13	14.92	16.04	16.06	20.68	16.35	15.95	15.28	20.94	17.24	15.58	15.32	29.86	22.08	16.14	15.87	31.26	28.44
23.07.2002 08:00	15.63	15.86	22.08	16	15.47	15.42	17.12	14.91	15.97	15.98	20.67	16.34	15.85	15.19	20.93	17.24	15.55	15.3	29.82	22.07	16.1	15.87	31.25	28.42
23.07.2002 09:00	15.68	15.96	22.07	15.99	15.5	15.44	17.1	14.9	15.98	15.95	20.65	16.33	15.82	15.16	20.92	17.22	15.63	15.45	29.8	22.05	16.13	15.93	31.23	28.4
23.07.2002 10:00	15.88	16.22	22.04	15.98	15.66	15.63	17.08	14.89	16.12	16.02	20.61	16.3	15.92	15.19	20.89	17.2	15.85	15.78	29.74	22.01	16.25	16.08	31.22	28.38
23.07.2002 11:00	16.23	16.57	22.03	15.98	15.86	15.89	17.05	14.87	16.39	16.23	20.57	16.27	16.09	15.32	20.84	17.16	16.2	16.23	29.67	21.97	16.43	16.28	31.19	28.32
23.07.2002 12:00	16.73	17.01	22	15.97	16.18	16.24	17.02	14.86	16.67	16.48	20.52	16.23	16.28	15.48	20.78	17.13	16.56	16.68	29.59	21.93	16.58	16.46	31.14	28.29
23.07.2002 13:00	17.17	17.46	21.98	15.97	16.41	16.5	17	14.84	16.87	16.66	20.49	16.22	16.46	15.63	20.73	17.09	16.79	16.93	29.53	21.9	16.71	16.6	31.13	28.27
23.07.2002 14:00	17.38	17.65	21.95	15.97	16.51	16.64	16.97	14.82	16.89	16.74	20.47	16.19	16.54	15.74	20.69	17.07	16.81	16.94	29.48	21.87	16.76	16.66	31.1	28.25
23.07.2002 15:00	17.46	17.71	21.94	15.97	16.57	16.71	16.95	14.8	16.89	16.75	20.43	16.16	16.65	15.82	20.63	17.02	16.81	16.95	29.41	21.84	16.81	16.7	31.06	28.23
23.07.2002 16:00	17.52	17.74	21.92	15.96	16.68	16.84	16.92	14.79	17.01	16.86	20.38	16.14	16.77	15.91	20.57	16.99	16.89	17.06	29.35	21.79	16.87	16.76	31.05	28.19
23.07.2002 17:00	17.54	17.73	21.9	15.95	16.78	16.96	16.88	14.76	17.23	17.01	20.32	16.1	16.87	16.04	20.5	16.95	17.03	17.22	29.27	21.75	16.95	16.84	31	28.16
23.07.2002 18:00	17.54	17.67	21.87	15.94	16.89	17.09	16.86	14.73	17.47	17.23	20.27	16.06	16.96	16.16	20.45	16.91	17.1	17.29	29.2	21.7	17.04	16.92	30.96	28.15
23.07.2002 19:00	17.45	17.58	21.85	15.92	16.9	17.13	16.82	14.72	17.55	17.35	20.25	16.03	17	16.2	20.41	16.88	17.08	17.23	29.15	21.67	17.03	16.88	30.94	28.13
23.07.2002 20:00	17.25	17.4	21.83	15.92	16.77	16.98	16.81	14.7	17.43	17.3	20.23	16.01	16.98	16.16	20.38	16.86	16.87	16.95	29.12	21.64	16.95	16.78	30.94	28.13
23.07.2002 21:00	16.93	17.12	21.83	15.9	16.52	16.71	16.79	14.68	17.2	17.12	20.22	15.99	16.79	16.03	20.37	16.85	16.59	16.61	29.1	21.62	16.82	16.62	30.94	28.12
23.07.2002 22:00	16.56	16.79	21.81	15.89	16.24	16.41	16.78	14.66	16.86	16.84	20.21	15.97	16.54	15.84	20.36	16.83	16.25	16.17	29.09	21.59	16.62	16.39	30.94	28.12
23.07.2002 23:00	16.26	16.48	21.8	15.88	16	16.12	16.76	14.63	16.54	16.55	20.2	15.96	16.28	15.62	20.36	16.82	15.95	15.81	29.05	21.57	16.42	16.19	30.94	28.13
24.07.2002 00:00	16	16.22	21.8	15.87	15.77	15.86	16.75	14.62	16.25	16.27	20.2	15.95	16.07	15.39	20.35	16.81	15.63	15.44	29.04	21.56	16.21	15.95	30.94	28.13
24.07.2002 01:00	15.72	15.96	21.8	15.86	15.53	15.59	16.75	14.61	15.96	15.99	20.19	15.93	15.82	15.16	20.34	16.82	15.32	15.06	29.03	21.54	16	15.71	30.94	28.13
24.07.2002 02:00	15.46	15.7	21.79	15.86	15.3	15.31	16.74	14.6	15.67	15.71	20.18	15.93	15.57	14.94	20.34	16.8	15.02	14.71	29.01	21.53	15.77	15.47	30.94	28.14
24.07.2002 03:00	15.22	15.46	21.79	15.85	15.07	15.06	16.73	14.59	15.42	15.47	20.17	15.91	15.38	14.73	20.34	16.8	14.74	14.37	29.01	21.51	15.55	15.24	30.94	28.14
24.07.2002 04:00	15	15.24	21.79	15.86	14.87	14.83	16.72	14.58	15.21	15.25	20.17	15.9	15.21	14.55	20.35	16.8	14.48	14.06	29.01	21.5	15.35	15.03	30.94	28.15
24.07.2002 05:00	14.79	15.03	21.78	15.85	14.69	14.63	16.72	14.57	15.06	15.09	20.16	15.9	14.97	14.35	20.34	16.79	14.25	13.79	29.01	21.5	15.16	14.82	30.94	28.16
24.07.2002 06:00	14.62	14.84	21.78	15.85	14.52	14.44	16.7	14.57	14.96	14.97	20.16	15.89	14.8	14.2	20.34	16.8	14.1	13.63	29.01	21.49	14.99	14.65	30.94	28.16
24.07.2002 07:00	14.53	14.73	21.78	15.85	14.43	14.33	16.7	14.56	14.95	14.92	20.16	15.89	14.73	14.12	20.34	16.79	14.08	13.64	29	21.48	14.93	14.59	30.95	28.15
24.07.2002 08:00	14.56	14.73	21.77	15.85	14.43	14.32	16.69	14.56	15.01	14.94	20.15	15.88	14.74	14.11	20.34	16.79	14.2	13.83	28.98	21.48	14.96	14.63	30.95	28.16
24.07.2002 09:00	14.71	14.88	21.75	15.85	14.55	14.45	16.68	14.55	15.14	15.04	20.12	15.87	14.83	14.18	20.32	16.78	14.43	14.18	28.95	21.46	15.06	14.77	30.94	28.14
24.07.2002 10:00	15.04	15.21	21.73	15.83	14.78	14.72	16.66	14.53	15.4	15.23	20.08	15.84	14.99	14.33	20.27	16.74	14.79	14.68	28.89	21.43	15.27	15.01	30.91	28.1
24.07.2002 11:00	15.43	15.6	21.71	15.82	15.06	15.04	16.63	14.52	15.71	15.5	20.04	15.82	15.23	14.53	20.22	16.71	15.19	15.17	28.86	21.4	15.49	15.26	30.89	28.07
24.07.2002 12:00	15.89	16.01	21.68	15.8	15.35	15.38	16.61	14.51	16.05	15.8	19.99	15.79	15.54	14.75	20.17	16.68	15.56	15.62	28.79	21.35	15.7	15.5	30.83	28.03
24.07.2002 13:00	16.29	16.37	21.66	15.8	15.64	15.72	16.58	14.49	16.34	16.07	19.94	15.76	15.78	14.99	20.1	16.63	15.93	16.08	28.71	21.32	15.91	15.73	30.81	27.98
24.07.2002 14:00	16.77	16.76	21.63	15.79	15.94	16.07	16.54	14.47	16.67	16.35	19.88	15.72	16.03	15.24	20.04	16.6	16.3	16.52	28.65	21.28	16.13	15.97	30.76	27.94
24.07.2002 15:00	17.18	17.13	21.61	15.79	16.22	16.4	16.5	14.45	16.86	16.56	19.84	15.69	16.22	15.43	19.97	16.55	16.56	16.81	28.58	21.24	16.31	16.17	30.73	27.9
24.07.2002 16:00	17.41	17.38	21.58	15.79	16.42	16.64	16.47	14.44	16.88	16.63	19.81	15.67	16.4	15.57	19.91	16.51	16.67	16.91	28.53	21.21	16.42	16.29	30.69	27.88
24.07.2002 17:00	17.5	17.5	21.56	15.78	16.49	16.74	16.44	14.42	16.89	16.68	19.79	15.65	16.46	15.65	19.86	16.48	16.66	16.88	28.47	21.17	16.45	16.31	30.67	27.87
24.07.2002 18:00	17.47	17.5	21.54	15.78	16.46	16.73	16.43	14.4	16.83	16.64	19.79	15.64	16.42	15.66	19.84	16.45	16.57	16.76	28.45	21.15	16.45	16.3	30.66	27.86
24.07.2002 19:00	17.31	17.39	21.53	15.77	16.36	16.63	16.41	14.39	16.74	16.59	19.79	15.63	16.35	15.64	19.83	16.44	16.46	16.6	28.44	21.13	16.41	16.25	30.65	27.87
24.07.2002 20:00	17.11	17.23	21.52	15.75	16.25	16.49	16.4	14.37	16.64	16.51	19.79	15.63	16.26	15.58	19.83	16.43	16.35	16.44	28.42	21.12	16.34	16.17	30.64	27.87
24.07.2002 21:00	16.89	17.05	21.51	15.75	16.11	16.31	16.4	14.35	16.52	16.43	19.79	15.62	16.15	15.49	19.82	16.43	16.21	16.27	28.41	21.09	16.27	16.08	30.64	27.88
24.07.2002 22:00	16.68	16.84	21.51	15.75	15.95	16.13	16.38	14.33	16.35	16.29	19.78	15.62	16.03	15.39	19.82	16.42	16.05	16.06	28.4	21.08	16.17	15.97	30.64	27.88
24.07.2002 23:00	16.48	16.65	21.51	15.73	15.81	15.96	16.38	14.31	16.21	16.16	19.78	15.61	15.9	15.29	19.82	16.41	15.9	15.87	28.39	21.06	16.08	15.86	30.64	27.88
25.07.2002 00:00	16.32	16.48	21.5	15.73	15.68	15.81	16.37	14.32	16.07	16.03	19.78	15.61	15.84	15.19	19.81	16.4	15.75	15.68	28.38	21.05	15.98	15.75	30.64	27.88
25.07.2002 01:00	16.15	16.32	21.51	15.72	15.54	15.66	16.36	14.3	15.93	15.91	19.77	15.61	15.69	15.08	19.8	16.4	15.57	15.47	28.37	21.03	15.87	15.63	30.65	27.88
25.07.2002 02:00	15.97	16.14	21.5	15.72	15.41	15.5	16.36	14.28	15.79	15.77	19.77	15.61	15.54	14.95	19.8	16.39	15.41	15.27	28.36	21.02	15.78	15.53	30.65	27.88
25.07.2002 03:00	15.82	15.97	21.5	15.71	15.3	15.37	16.35	14.28	15.64	15.62	19.77	15.6	15.41	14.83	19.81	16.39	15.25	15.08	28.35	21.01	15.68	15.43	30.65	27.89
25.07.2002 04:00	15.69	15.83	21.49	15.71	15.19	15.24	16.35	14.26	15.52	15.52	19.76	15.6	15.34	14.74	19.8	16.39	15.08	14.88	28.34	21	15.59	15.32	30.65	27.89
25.07.2002 05:00	15.59	15.72	21.49	15.71	15.11	15.15	16.34	14.25	15.42	15.41	19.76	15.6	15.25	14.65	19.79	16.38	14.98	14.75	28.33	21	15.48	15.22	30.65	27.89
25.07.2002 06:00	15.51	15.63	21.49	15.7	15.03	15.05	16.34	14.25	15.36	15.33	19.76	15.59	15.17	14.56	19.79	16.37	14.9	14.68	28.33	20.99	15.42	15.15	30.65	27.9
25.07.2002 07:00	15.46	15.57	21.49	15.7	14.96	14.98	16.33	14.24	15.33	15.29	19.75	15.58	15.15	14.52	19.8	16.37	14.9	14.69	28.33	20.98	15.37	15.11	30.65	27.9
25.07.2002 08:00	15.46	15.56	21.48	15.7	14.96	14.97	16.34	14.24	15.35	15.28	19.74	15.59	15.17	14.51	19.8	16.36	14.92	14.75	28.33	20.97	15.35	15.09	30.65	27.9
25.07.2002 09:00	15.51	15.6	21.48	15.7	15.02	15.02	16.33	14.23	15.42	15.33	19.75	15.59	15.15	14.54	19.8	16.36	15	14.86	28.32	20.97	15.37	15.11	30.65	27.9
25.07.2002 10:00	15.58	15.66	21.47	15.7	15.1	15.11	16.32	14.22	15.47	15.37	19.75	15.59	15.18	14.57	19.79	16.36	15.07	14.96	28.31	20.95	15.39	15.15	30.65	27.9
25.07.2002 11:00	15.78	15.82	21.45	15.69	15.23	15.25	16.3	14.22	15.54	15.43	19.75	15.59	15.23	14.62	19.79	16.35	15.17	15.1	28.3	20.94	15.49	15.26	30.65	27.9
25.07.2002 12:00	16.07	16.1	21.45	15.71	15.44	15.47	16.3	14.21	15.68	15.53	19.74	15.59	15.37	14.71	19.79	16.35	15.31	15.26	28.3	20.93	15.63	15.41	30.62	27.9
25.07.2002 13:00	16.27	16.31	21.45	15.71	15.66	15.71	16.28	14.2	15.9	15.69	19.74	15.6	15.46	14.81	19.78	16.35	15.49	15.51	28.3	20.92	15.81	15.62	30.61	27.87
25.07.2002 14:00	16.61	16.61	21.42	15.7	16.01	16.09	16.25	14.18	16.21	15.97	19.74	15.6	15.68	15.01	19.77	16.35	15.83	15.94	28.28	20.91	16.03	15.85	30.58	27.84
25.07.2002 15:00	17.02	16.97	21.4	15.7	16.32	16.45	16.22	14.17	16.46	16.2	19.72	15.59	15.95	15.25	19.76	16.34	16.16	16.35	28.25	20.89	16.24	16.09	30.56	27.81
25.07.2002 16:00	17.28	17.26	21.39	15.7	16.49	16.67	16.21	14.17	16.63	16.38	19.73	15.6	16.15	15.42	19.75	16.33	16.36	16.55	28.25	20.9	16.35	16.21	30.56	27.81
25.07.2002 17:00	17.32	17.35	21.38	15.7	16.59	16.79	16.19	14.16	16.75	16.5	19.72	15.6	16.33	15.58	19.74	16.34	16.54	16.75	28.25	20.88	16.45	16.3	30.56	27.82
25.07.2002 18:00	17.34	17.38	21.38	15.7	16.63	16.85	16.18	14.15	16.84	16.63	19.72	15.61	16.44	15.72	19.87	16.35	16.68	16.87	28.25	20.88	16.53	16.38	30.56	27.83
25.07.2002 19:00	17.16	17.27	21.37	15.69	16.53	16.75	16.18	14.14	16.76	16.62	19.72	15.61	16.45	15.72	19.95	16.35	16.68	16.82	28.26	20.88	16.54	16.38	30.56	27.83
25.07.2002 20:00	16.94	17.1	21.37	15.69	16.38	16.59	16.18	14.12	16.6	16.51	19.72	15.61	16.36	15.65	19.96	16.36	16.57	16.67	28.25	20.86	16.51	16.32	30.55	27.85
25.07.2002 21:00	16.68	16.89	21.36	15.68	16.21	16.38	16.17	14.1	16.41	16.37	19.72	15.61	16.24	15.53	19.96	16.37	16.38	16.39	28.25	20.85	16.41	16.19	30.56	27.85
25.07.2002 22:00	16.43	16.66	21.36	15.67	16.01	16.13	16.16	14.09	16.2	16.19	19.7	15.61	16.04	15.38	19.95	16.39	16.13	16.08	28.25	20.84	16.26	16.04	30.55	27.85
25.07.2002 23:00	16.18	16.42	21.36	15.67	15.8	15.89	16.16	14.08	15.98	15.98	19.7	15.61	15.84	15.21	19.96	16.4	15.89	15.76	28.25	20.82	16.11	15.86	30.56	27.85
26.07.2002 00:00	15.96	16.2	21.36	15.67	15.6	15.64	16.16	14.06	15.76	15.77	19.69	15.59	15.71	15.05	19.95	16.41	15.64	15.48	28.26	20.82	15.95	15.69	30.55	27.85
26.07.2002 01:00	15.75	15.98	21.36	15.66	15.42	15.42	16.15	14.05	15.56	15.57	19.68	15.6	15.55	14.88	19.95	16.42	15.41	15.2	28.26	20.8	15.81	15.53	30.54	27.85
26.07.2002 02:00	15.57	15.79	21.36	15.66	15.28	15.24	16.15	14.05	15.37	15.38	19.68	15.59	15.35	14.72	19.95	16.43	15.2	14.95	28.27	20.8	15.66	15.37	30.55	27.85
26.07.2002 03:00	15.4	15.62	21.36	15.64	15.12	15.06	16.15	14.04	15.21	15.22	19.67	15.59	15.2	14.59	19.95	16.44	15.03	14.75	28.27	20.79	15.52	15.23	30.57	27.86
26.07.2002 04:00	15.27	15.47	21.35	15.64	15	14.93	16.15	14.03	15.08	15.08	19.67	15.58	15.06	14.45	19.94	16.45	14.87	14.57	28.26	20.79	15.38	15.08	30.57	27.86
26.07.2002 05:00	15.14	15.33	21.35	15.64	14.89	14.8	16.15	14.02	14.98	14.96	19.66	15.58	14.98	14.36	19.94	16.46	14.76	14.43	28.27	20.78	15.26	14.95	30.57	27.86
26.07.2002 06:00	15.05	15.23	21.35	15.64	14.79	14.67	16.15	14.02	14.89	14.88	19.66	15.57	14.87	14.26	19.94	16.47	14.64	14.3	28.28	20.78	15.15	14.84	30.57	27.87
26.07.2002 07:00	14.98	15.14	21.36	15.64	14.72	14.59	16.15	14.02	14.84	14.8	19.65	15.57	14.8	14.2	19.94	16.48	14.58	14.24	28.29	20.78	15.08	14.77	30.58	27.87
26.07.2002 08:00	15	15.13	21.35	15.64	14.71	14.58	16.15	14.01	14.86	14.8	19.65	15.58	14.78	14.18	19.94	16.48	14.59	14.28	28.29	20.77	15.04	14.73	30.59	27.88
26.07.2002 09:00	15.06	15.17	21.36	15.65	14.73	14.6	16.15	14.02	14.95	14.86	19.65	15.58	14.82	14.2	19.93	16.5	14.63	14.35	28.29	20.78	15.03	14.72	30.58	27.88
26.07.2002 10:00	15.15	15.26	21.35	15.64	14.77	14.66	16.16	14.01	15.07	14.96	19.64	15.59	14.88	14.24	19.93	16.51	14.68	14.44	28.29	20.77	15.06	14.76	30.59	27.88
26.07.2002 11:00	15.31	15.41	21.35	15.64	14.88	14.79	16.15	14.01	15.28	15.11	19.63	15.58	14.99	14.33	19.93	16.51	14.87	14.71	28.27	20.75	15.17	14.89	30.58	27.86
26.07.2002 12:00	15.67	15.76	21.34	15.65	15.15	15.11	16.14	14	15.63	15.42	19.61	15.57	15.18	14.48	19.91	16.5	15.26	15.23	28.26	20.74	15.44	15.18	30.57	27.85
26.07.2002 13:00	15.91	16.06	21.31	15.66	15.35	15.35	16.13	13.99	15.83	15.64	19.58	15.56	15.42	14.65	19.89	16.5	15.44	15.43	28.24	20.73	15.66	15.42	30.56	27.85
26.07.2002 14:00	16.05	16.23	21.29	15.66	15.49	15.51	16.1	13.98	16	15.81	19.55	15.55	15.62	14.82	19.85	16.48	15.7	15.75	28.21	20.7	15.86	15.66	30.52	27.82
26.07.2002 15:00	16.19	16.35	21.27	15.64	15.68	15.72	16.1	13.97	16.3	16.06	19.52	15.53	15.81	14.98	19.82	16.48	16.02	16.17	28.18	20.68	16.05	15.86	30.51	27.81
26.07.2002 16:00	16.28	16.45	21.26	15.65	15.75	15.82	16.09	13.97	16.46	16.24	19.53	15.54	15.9	15.06	19.8	16.48	16.11	16.21	28.18	20.68	16.11	15.9	30.51	27.81
26.07.2002 17:00	16.15	16.37	21.25	15.64	15.67	15.74	16.08	13.95	16.31	16.18	19.52	15.54	15.9	15.07	19.8	16.46	16.01	16.03	28.17	20.68	16.09	15.87	30.51	27.83
26.07.2002 18:00	16.12	16.29	21.24	15.64	15.66	15.71	16.07	13.94	16.31	16.18	19.51	15.53	15.93	15.09	19.8	16.47	16.07	16.14	28.17	20.66	16.1	15.87	30.5	27.82
26.07.2002 19:00	16.15	16.29	21.23	15.64	15.69	15.74	16.06	13.94	16.42	16.29	19.7	15.53	15.93	15.13	19.78	16.47	16.15	16.23	28.16	20.65	16.15	15.91	30.5	27.82
26.07.2002 20:00	16.08	16.23	21.22	15.64	15.64	15.68	16.05	13.93	16.38	16.28	19.73	15.54	15.95	15.13	19.78	16.48	16.09	16.13	28.16	20.65	16.14	15.89	30.49	27.82
26.07.2002 21:00	15.88	16.06	21.22	15.62	15.51	15.53	16.05	13.92	16.19	16.14	19.72	15.53	15.83	15.04	19.77	16.48	15.91	15.89	28.16	20.64	16.06	15.79	30.48	27.83
26.07.2002 22:00	15.61	15.82	21.22	15.61	15.31	15.31	16.05	13.91	15.9	15.9	19.72	15.53	15.73	14.88	19.77	16.47	15.61	15.5	28.15	20.63	15.91	15.62	30.51	27.83
26.07.2002 23:00	15.31	15.53	21.21	15.61	15.03	14.99	16.05	13.89	15.6	15.62	19.59	15.52	15.42	14.68	19.76	16.47	15.29	15.09	28.15	20.61	15.7	15.39	30.51	27.83
27.07.2002 00:00	15	15.25	21.21	15.6	14.8	14.71	16.05	13.87	15.34	15.36	19.54	15.52	15.16	14.49	19.76	16.47	14.98	14.71	28.15	20.6	15.5	15.17	30.51	27.83
27.07.2002 01:00	14.76	14.99	21.22	15.6	14.6	14.48	16.04	13.87	15.13	15.14	19.57	15.51	14.94	14.29	19.77	16.47	14.77	14.46	28.16	20.6	15.31	14.97	30.52	27.85
27.07.2002 02:00	14.56	14.79	21.21	15.6	14.43	14.29	16.03	13.86	14.97	14.97	19.44	15.5	14.77	14.14	19.77	16.47	14.58	14.24	28.16	20.59	15.17	14.82	30.52	27.84
27.07.2002 03:00	14.41	14.63	21.2	15.6	14.3	14.13	16.03	13.86	14.82	14.81	19.39	15.5	14.65	14	19.77	16.47	14.41	14.05	28.15	20.59	15.02	14.67	30.52	27.84
27.07.2002 04:00	14.33	14.51	21.2	15.6	14.2	14.02	16.03	13.85	14.7	14.69	19.39	15.5	14.53	13.9	19.77	16.47	14.27	13.9	28.15	20.59	14.9	14.55	30.52	27.85
27.07.2002 05:00	14.27	14.44	21.2	15.6	14.12	13.93	16.03	13.85	14.62	14.6	19.39	15.5	14.43	13.79	19.77	16.49	14.17	13.78	28.16	20.58	14.8	14.44	30.52	27.85
27.07.2002 06:00	14.21	14.36	21.21	15.6	14.04	13.86	16.03	13.84	14.55	14.51	19.39	15.49	14.36	13.73	19.77	16.5	14.09	13.7	28.17	20.58	14.72	14.36	30.52	27.85
27.07.2002 07:00	14.21	14.33	21.21	15.59	14.01	13.81	16.03	13.85	14.53	14.47	19.38	15.49	14.32	13.66	19.77	16.5	14.03	13.66	28.16	20.58	14.66	14.3	30.53	27.85
27.07.2002 08:00	14.24	14.34	21.2	15.59	13.98	13.79	16.03	13.84	14.51	14.45	19.39	15.49	14.31	13.65	19.77	16.5	14.01	13.64	28.17	20.58	14.62	14.27	30.52	27.87
27.07.2002 09:00	14.3	14.38	21.21	15.59	14.01	13.82	16.04	13.84	14.54	14.46	19.39	15.49	14.31	13.64	19.76	16.5	14.03	13.71	28.17	20.58	14.62	14.27	30.53	27.87
27.07.2002 10:00	14.45	14.49	21.22	15.6	14.08	13.91	16.04	13.85	14.59	14.5	19.39	15.49	14.35	13.66	19.76	16.5	14.1	13.81	28.17	20.58	14.65	14.31	30.54	27.86
27.07.2002 11:00	14.65	14.66	21.21	15.6	14.23	14.09	16.04	13.85	14.71	14.57	19.37	15.47	14.38	13.68	19.76	16.5	14.25	14.04	28.17	20.58	14.76	14.44	30.53	27.87
27.07.2002 12:00	14.87	14.89	21.2	15.61	14.45	14.36	16.03	13.85	14.89	14.71	19.38	15.46	14.47	13.76	19.76	16.51	14.45	14.33	28.16	20.58	14.92	14.63	30.53	27.86
27.07.2002 13:00	15.07	15.09	21.19	15.6	14.65	14.61	16.03	13.85	14.97	14.79	19.37	15.46	14.57	13.84	19.72	16.5	14.58	14.48	28.15	20.57	15.05	14.78	30.53	27.86
27.07.2002 14:00	15.18	15.24	21.18	15.6	14.75	14.74	16.03	13.85	15.01	14.84	19.37	15.46	14.64	13.91	19.72	16.5	14.61	14.5	28.16	20.58	15.12	14.85	30.52	27.86
27.07.2002 15:00	15.32	15.36	21.18	15.6	14.87	14.89	16.04	13.85	15.06	14.89	19.37	15.46	14.67	13.96	19.72	16.49	14.67	14.58	28.17	20.56	15.16	14.89	30.52	27.85
27.07.2002 16:00	15.44	15.5	21.17	15.6	14.96	15	16.04	13.84	15.08	14.91	19.37	15.47	14.74	14	19.72	16.49	14.72	14.65	28.17	20.57	15.2	14.95	30.52	27.85
27.07.2002 17:00	15.55	15.61	21.17	15.6	15.09	15.15	16.04	13.85	15.11	14.95	19.37	15.47	14.81	14.05	19.72	16.49	14.8	14.75	28.16	20.56	15.23	14.99	30.52	27.85
27.07.2002 18:00	15.63	15.7	21.16	15.6	15.14	15.21	16.04	13.84	15.1	14.95	19.39	15.47	14.86	14.09	19.72	16.5	14.83	14.78	28.15	20.57	15.28	15.03	30.52	27.86
27.07.2002 19:00	15.61	15.7	21.16	15.6	15.11	15.18	16.03	13.83	15.08	14.94	19.38	15.47	14.82	14.11	19.72	16.49	14.82	14.75	28.16	20.56	15.27	15.03	30.52	27.87
27.07.2002 20:00	15.54	15.65	21.16	15.6	15.06	15.11	16.03	13.82	15.06	14.92	19.38	15.47	14.83	14.1	19.72	16.48	14.81	14.72	28.17	20.57	15.27	15.02	30.53	27.86
27.07.2002 21:00	15.44	15.56	21.16	15.6	14.99	15.03	16.03	13.83	15.01	14.89	19.38	15.47	14.77	14.09	19.72	16.48	14.76	14.65	28.17	20.57	15.24	14.98	30.54	27.87
27.07.2002 22:00	15.36	15.48	21.16	15.6	14.92	14.94	16.04	13.82	14.98	14.87	19.38	15.47	14.78	14.08	19.72	16.48	14.71	14.58	28.17	20.57	15.19	14.93	30.53	27.87
27.07.2002 23:00	15.27	15.38	21.16	15.6	14.86	14.86	16.03	13.82	14.94	14.83	19.37	15.47	14.76	14.06	19.72	16.49	14.67	14.54	28.17	20.57	15.16	14.9	30.55	27.87
28.07.2002 00:00	15.22	15.32	21.17	15.6	14.82	14.79	16.04	13.82	14.91	14.8	19.36	15.48	14.7	14.05	19.72	16.48	14.65	14.49	28.17	20.57	15.12	14.85	30.54	27.87
28.07.2002 01:00	15.18	15.26	21.17	15.6	14.77	14.74	16.05	13.82	14.89	14.78	19.36	15.48	14.68	14.03	19.72	16.48	14.61	14.46	28.17	20.57	15.08	14.81	30.56	27.89
28.07.2002 02:00	15.14	15.21	21.17	15.6	14.75	14.71	16.05	13.82	14.87	14.77	19.37	15.48	14.69	14.02	19.72	16.48	14.59	14.43	28.17	20.57	15.05	14.78	30.56	27.88
28.07.2002 03:00	15.12	15.17	21.18	15.6	14.71	14.67	16.05	13.82	14.85	14.74	19.36	15.48	14.69	14.01	19.72	16.48	14.57	14.41	28.17	20.57	15.02	14.75	30.55	27.89
28.07.2002 04:00	15.1	15.13	21.18	15.6	14.69	14.64	16.05	13.82	14.84	14.73	19.36	15.49	14.66	14.01	19.72	16.48	14.56	14.39	28.17	20.57	14.99	14.72	30.55	27.89
28.07.2002 05:00	15.08	15.11	21.18	15.6	14.67	14.61	16.06	13.82	14.82	14.71	19.36	15.49	14.62	13.99	19.72	16.48	14.46	14.26	28.18	20.57	14.95	14.68	30.56	27.9
28.07.2002 06:00	15.06	15.09	21.18	15.6	14.66	14.6	16.05	13.81	14.79	14.68	19.36	15.49	14.62	13.98	19.72	16.47	14.4	14.17	28.18	20.57	14.92	14.65	30.56	27.9
28.07.2002 07:00	15.05	15.07	21.19	15.6	14.66	14.6	16.06	13.81	14.82	14.71	19.36	15.49	14.62	13.98	19.72	16.47	14.42	14.2	28.19	20.57	14.89	14.61	30.56	27.9
28.07.2002 08:00	15.06	15.07	21.2	15.61	14.72	14.66	16.06	13.81	14.9	14.77	19.36	15.5	14.68	14.01	19.72	16.47	14.53	14.37	28.19	20.57	14.94	14.69	30.56	27.9
28.07.2002 09:00	15.19	15.2	21.19	15.61	14.87	14.83	16.06	13.81	15.06	14.91	19.36	15.5	14.76	14.11	19.72	16.47	14.77	14.69	28.19	20.57	15.09	14.86	30.56	27.9
28.07.2002 10:00	15.5	15.46	21.18	15.61	15.11	15.12	16.06	13.81	15.33	15.16	19.35	15.5	14.95	14.27	19.71	16.47	15.16	15.24	28.17	20.57	15.37	15.18	30.55	27.89
28.07.2002 11:00	15.97	15.91	21.16	15.61	15.48	15.56	16.04	13.81	15.7	15.52	19.34	15.5	15.29	14.52	19.69	16.45	15.64	15.87	28.16	20.56	15.82	15.67	30.53	27.86
28.07.2002 12:00	16.36	16.28	21.14	15.61	15.89	16.03	16.01	13.8	16.35	16.08	19.3	15.5	15.73	14.85	19.65	16.45	16.42	16.89	28.11	20.54	16.38	16.27	30.48	27.81
28.07.2002 13:00	17.04	16.77	21.11	15.61	16.39	16.59	15.98	13.79	17.1	16.79	19.28	15.5	16.23	15.24	19.6	16.43	17.56	18.33	28.05	20.53	17.04	16.98	30.41	27.76
28.07.2002 14:00	17.89	17.44	21.08	15.62	16.96	17.2	15.95	13.79	17.91	17.52	19.23	15.49	16.75	15.69	19.52	16.39	18.69	19.65	27.97	20.51	17.63	17.59	30.36	27.71
28.07.2002 15:00	18.55	17.93	21.05	15.62	17.55	17.85	15.89	13.79	18.79	18.32	19.19	15.47	17.42	16.17	19.46	16.36	19.47	20.46	27.87	20.48	18.04	18.01	30.29	27.65
28.07.2002 16:00	19.06	18.32	21.02	15.62	18.11	18.51	15.86	13.78	19.3	18.89	19.17	15.47	17.88	16.63	19.39	16.33	19.93	20.89	27.78	20.43	18.35	18.32	30.23	27.56
28.07.2002 17:00	19.45	18.58	20.97	15.6	18.4	18.87	15.83	13.79	19.48	19.12	19.12	15.46	18.25	17.04	19.31	16.29	20.17	21.08	27.72	20.39	18.54	18.5	30.18	27.55
28.07.2002 18:00	19.78	18.77	20.94	15.58	18.46	18.96	15.79	13.77	19.55	19.21	19.09	15.43	18.44	17.3	19.25	16.26	20.16	21	27.64	20.33	18.58	18.51	30.14	27.5
28.07.2002 19:00	19.63	18.76	20.92	15.57	18.38	18.89	15.76	13.74	19.37	19.11	19.08	15.41	18.52	17.43	19.22	16.25	19.99	20.74	27.61	20.3	18.53	18.44	30.11	27.48
28.07.2002 20:00	19.33	18.64	20.91	15.56	18.23	18.73	15.74	13.71	19.07	18.88	19.05	15.38	18.45	17.42	19.19	16.24	19.66	20.31	27.58	20.27	18.43	18.33	30.08	27.49
28.07.2002 21:00	18.93	18.43	20.9	15.54	18.01	18.48	15.73	13.68	18.74	18.6	19.04	15.37	18.26	17.29	19.18	16.22	19.31	19.84	27.55	20.24	18.27	18.15	30.08	27.48
28.07.2002 22:00	18.51	18.16	20.89	15.53	17.75	18.18	15.71	13.66	18.35	18.26	19.02	15.36	17.98	17.08	19.17	16.22	18.86	19.27	27.53	20.22	18.04	17.9	30.07	27.49
28.07.2002 23:00	18.06	17.84	20.89	15.51	17.48	17.87	15.7	13.62	17.97	17.91	19.01	15.35	17.73	16.83	19.17	16.2	18.4	18.7	27.52	20.2	17.77	17.62	30.08	27.49
29.07.2002 00:00	17.61	17.5	20.89	15.49	17.2	17.54	15.69	13.59	17.6	17.58	19	15.34	17.44	16.58	19.17	16.2	17.96	18.18	27.51	20.17	17.51	17.35	30.08	27.5
29.07.2002 01:00	17.21	17.16	20.88	15.49	16.94	17.23	15.67	13.57	17.3	17.27	18.99	15.32	17.22	16.37	19.16	16.18	17.63	17.78	27.5	20.15	17.27	17.09	30.09	27.49
29.07.2002 02:00	16.85	16.85	20.88	15.47	16.72	16.97	15.67	13.55	17.08	17.04	18.99	15.31	16.99	16.18	19.16	16.17	17.38	17.49	27.51	20.14	17.04	16.85	30.09	27.49
29.07.2002 03:00	16.52	16.56	20.87	15.46	16.52	16.72	15.67	13.53	16.86	16.83	18.98	15.32	16.86	16.01	19.16	16.16	17.14	17.2	27.5	20.12	16.84	16.64	30.1	27.5
29.07.2002 04:00	16.22	16.28	20.87	15.46	16.29	16.47	15.66	13.51	16.6	16.59	18.98	15.31	16.66	15.84	19.15	16.16	16.85	16.85	27.48	20.11	16.65	16.44	30.11	27.51
29.07.2002 05:00	15.95	16.04	20.86	15.45	16.08	16.21	15.66	13.5	16.36	16.35	18.97	15.31	16.45	15.67	19.15	16.15	16.54	16.48	27.49	20.1	16.45	16.24	30.11	27.51
29.07.2002 06:00	15.68	15.79	20.86	15.43	15.87	15.96	15.65	13.49	16.11	16.11	18.97	15.3	16.26	15.5	19.15	16.15	16.29	16.17	27.5	20.09	16.26	16.04	30.14	27.51
29.07.2002 07:00	15.48	15.6	20.87	15.43	15.71	15.78	15.65	13.48	15.94	15.93	18.97	15.29	16.11	15.36	19.15	16.14	16.09	15.96	27.49	20.09	16.12	15.91	30.13	27.5
29.07.2002 08:00	15.4	15.5	20.86	15.43	15.65	15.68	15.64	13.47	15.84	15.82	18.95	15.29	16.02	15.26	19.14	16.12	16.1	16.02	27.48	20.07	16.09	15.92	30.13	27.5
29.07.2002 09:00	15.53	15.66	20.85	15.42	15.71	15.72	15.61	13.45	15.91	15.86	18.93	15.28	15.97	15.24	19.12	16.1	16.33	16.35	27.43	20.04	16.27	16.18	30.1	27.46
29.07.2002 10:00	15.9	16.11	20.81	15.4	15.91	15.98	15.58	13.43	16.14	16.04	18.88	15.24	16.1	15.3	19.07	16.07	16.76	16.95	27.35	20	16.61	16.56	30.04	27.39
29.07.2002 11:00	16.53	16.77	20.77	15.4	16.24	16.43	15.54	13.4	16.6	16.42	18.81	15.21	16.41	15.52	19	16.02	17.44	17.83	27.26	19.94	17.1	17.12	29.97	27.3
29.07.2002 12:00	17.42	17.53	20.71	15.4	16.78	17.08	15.47	13.38	17.23	16.94	18.72	15.17	16.9	15.88	18.9	15.96	18.31	18.87	27.17	19.91	17.69	17.8	29.88	27.19
29.07.2002 13:00	18.51	18.34	20.68	15.41	17.41	17.8	15.42	13.37	18.02	17.64	18.65	15.13	17.55	16.41	18.78	15.9	19.24	19.97	27.05	19.85	18.3	18.48	29.78	27.11
29.07.2002 14:00	19.6	19.08	20.64	15.41	18.09	18.55	15.36	13.36	18.84	18.39	18.56	15.07	18.31	17.02	18.64	15.82	20.13	21	26.9	19.8	18.86	19.03	29.67	27
29.07.2002 15:00	20.6	19.72	20.59	15.41	18.71	19.26	15.31	13.36	19.59	19.07	18.46	15.02	19.07	17.64	18.49	15.75	20.85	21.8	26.77	19.74	19.3	19.45	29.56	26.87
29.07.2002 16:00	21.32	20.18	20.54	15.39	19.2	19.85	15.24	13.35	20.21	19.7	18.38	14.96	19.61	18.21	18.35	15.67	21.34	22.32	26.63	19.67	19.61	19.73	29.46	26.78
29.07.2002 17:00	21.74	20.44	20.47	15.37	19.54	20.28	15.18	13.33	20.6	20.11	18.3	14.9	20	18.64	18.22	15.59	21.55	22.51	26.51	19.59	19.77	19.84	29.37	26.71
29.07.2002 18:00	21.82	20.48	20.4	15.35	19.69	20.48	15.13	13.3	20.77	20.35	18.22	14.84	20.21	18.92	18.09	15.53	21.51	22.4	26.41	19.51	19.76	19.79	29.3	26.64
29.07.2002 19:00	21.59	20.36	20.36	15.32	19.67	20.48	15.09	13.28	20.7	20.37	18.16	14.79	20.21	19.02	18.02	15.47	21.25	22.03	26.34	19.45	19.64	19.62	29.25	26.6
29.07.2002 20:00	21.11	20.13	20.33	15.3	19.5	20.31	15.06	13.24	20.46	20.24	18.13	14.75	20.07	19	17.97	15.43	20.83	21.48	26.28	19.41	19.44	19.38	29.23	26.61
29.07.2002 21:00	20.52	19.8	20.32	15.27	19.22	20.01	15.04	13.21	20.06	19.9	18.12	14.73	19.79	18.82	17.94	15.41	20.34	20.87	26.27	19.36	19.18	19.09	29.23	26.62
29.07.2002 22:00	19.89	19.39	20.31	15.25	18.83	19.58	15.02	13.16	19.55	19.47	18.11	14.71	19.38	18.51	17.94	15.39	19.83	20.24	26.24	19.32	18.87	18.77	29.22	26.62
29.07.2002 23:00	19.3	18.98	20.31	15.22	18.44	19.11	15.01	13.11	19.09	19.04	18.11	14.69	19.02	18.17	17.92	15.38	19.38	19.69	26.23	19.28	18.58	18.47	29.21	26.63
30.07.2002 00:00	18.78	18.57	20.3	15.2	18.1	18.69	14.99	13.08	18.69	18.65	18.09	14.66	18.69	17.85	17.92	15.36	18.97	19.2	26.23	19.24	18.29	18.16	29.21	26.63
30.07.2002 01:00	18.34	18.22	20.29	15.18	17.77	18.29	14.98	13.05	18.34	18.3	18.08	14.64	18.37	17.53	17.91	15.34	18.61	18.77	26.22	19.21	18.01	17.88	29.2	26.64
30.07.2002 02:00	17.94	17.88	20.29	15.17	17.47	17.93	14.96	13.02	18.04	18	18.08	14.64	18.08	17.28	17.89	15.32	18.28	18.4	26.22	19.19	17.77	17.63	29.21	26.63
30.07.2002 03:00	17.59	17.56	20.29	15.14	17.19	17.59	14.96	13	17.77	17.74	18.07	14.62	17.86	17.06	17.89	15.3	17.97	18.04	26.2	19.18	17.54	17.39	29.21	26.64
30.07.2002 04:00	17.28	17.3	20.29	15.14	16.93	17.27	14.94	12.98	17.53	17.5	18.07	14.62	17.68	16.85	17.89	15.29	17.71	17.72	26.2	19.16	17.32	17.16	29.22	26.65
30.07.2002 05:00	17	17.04	20.27	15.12	16.71	16.99	14.94	12.96	17.29	17.26	18.06	14.61	17.48	16.67	17.88	15.29	17.47	17.46	26.19	19.14	17.13	16.96	29.22	26.65
30.07.2002 06:00	16.77	16.81	20.28	15.11	16.5	16.76	14.94	12.95	17.1	17.07	18.07	14.6	17.25	16.51	17.88	15.28	17.24	17.19	26.19	19.13	16.94	16.77	29.22	26.65
30.07.2002 07:00	16.63	16.66	20.28	15.11	16.36	16.58	14.94	12.94	16.98	16.93	18.07	14.6	17.12	16.37	17.87	15.25	17.12	17.08	26.18	19.11	16.83	16.65	29.23	26.66
30.07.2002 08:00	16.56	16.58	20.29	15.1	16.35	16.52	14.93	12.93	16.93	16.86	18.04	14.58	17.08	16.29	17.87	15.24	17.19	17.2	26.14	19.09	16.83	16.7	29.23	26.66
30.07.2002 09:00	16.73	16.76	20.27	15.1	16.5	16.64	14.91	12.9	17.02	16.92	18	14.55	17.11	16.31	17.83	15.21	17.46	17.59	26.1	19.06	17.04	16.99	29.21	26.6
30.07.2002 10:00	17.01	17.13	20.23	15.08	16.75	16.95	14.88	12.88	17.3	17.16	17.94	14.52	17.2	16.4	17.77	15.16	17.9	18.18	26	18.99	17.42	17.41	29.13	26.52
30.07.2002 11:00	17.56	17.71	20.17	15.07	16.98	17.29	14.82	12.86	17.74	17.51	17.66	14.45	17.46	16.63	17.69	15.09	18.57	19.03	25.88	18.94	17.93	17.98	29.05	26.42
30.07.2002 12:00	18.43	18.46	20.12	15.08	17.53	17.93	14.77	12.84	18.27	17.95	17.47	14.39	17.95	16.97	17.58	15.03	19.41	20.05	25.73	18.88	18.45	18.59	28.95	26.32
30.07.2002 13:00	19.42	19.22	20.08	15.07	18.22	18.67	14.72	12.82	19	18.61	17.38	14.33	18.61	17.44	17.48	14.95	20.33	21.12	25.58	18.83	18.98	19.16	28.84	26.23
30.07.2002 14:00	20.38	19.88	20.03	15.07	18.85	19.39	14.66	12.8	19.64	19.23	17.28	14.25	19.14	17.89	17.36	14.87	20.98	21.81	25.41	18.76	19.48	19.67	28.72	26.12
30.07.2002 15:00	21.27	20.48	19.98	15.07	19.39	20.02	14.61	12.78	20.3	19.84	17.2	14.19	19.56	18.35	17.23	14.78	21.59	22.51	25.25	18.69	19.85	20.04	28.63	26.05
30.07.2002 16:00	21.76	20.87	19.92	15.05	19.78	20.51	14.56	12.78	20.71	20.28	17.1	14.12	19.94	18.75	17.11	14.71	22.02	22.99	25.09	18.6	20.07	20.26	28.53	25.98
30.07.2002 17:00	22.05	21.04	19.87	15.03	19.99	20.78	14.51	12.76	20.98	20.59	17.03	14.06	20.23	19.07	16.99	14.63	22.12	23.06	24.97	18.54	20.16	20.33	28.47	25.9
30.07.2002 18:00	22.17	21.1	19.81	15	20.11	20.94	14.46	12.72	21.08	20.76	16.98	14.01	20.44	19.24	16.91	14.58	21.99	22.86	24.86	18.48	20.12	20.23	28.41	25.87
30.07.2002 19:00	22.01	21.05	19.77	14.98	20.15	21.02	14.42	12.69	20.96	20.72	16.93	13.98	20.45	19.29	16.83	14.53	21.78	22.56	24.75	18.4	20.03	20.12	28.39	25.86
30.07.2002 20:00	21.62	20.87	19.76	14.96	19.98	20.85	14.4	12.67	20.65	20.5	16.93	13.95	20.25	19.22	16.8	14.5	21.46	22.14	24.72	18.36	19.92	19.99	28.37	25.86
30.07.2002 21:00	21.09	20.56	19.74	14.94	19.67	20.5	14.37	12.64	20.21	20.14	16.93	13.94	20.03	19.04	16.78	14.48	21.01	21.58	24.7	18.33	19.73	19.77	28.36	25.87
30.07.2002 22:00	20.53	20.17	19.73	14.91	19.32	20.08	14.36	12.61	19.79	19.77	16.92	13.92	19.77	18.74	16.76	14.46	20.56	21.03	24.66	18.28	19.48	19.5	28.34	25.87
30.07.2002 23:00	20.02	19.79	19.72	14.89	18.98	19.69	14.35	12.57	19.42	19.42	16.91	13.89	19.4	18.47	16.75	14.44	20.16	20.56	24.63	18.25	19.22	19.23	28.34	25.89
31.07.2002 00:00	19.58	19.44	19.71	14.87	18.68	19.32	14.35	12.55	19.11	19.12	16.91	13.88	19.05	18.22	16.74	14.43	19.81	20.15	24.63	18.22	18.97	18.96	28.34	25.89
31.07.2002 01:00	19.2	19.13	19.72	14.84	18.43	18.99	14.33	12.53	18.84	18.85	16.9	13.87	18.86	17.99	16.74	14.41	19.51	19.78	24.61	18.19	18.74	18.71	28.35	25.89
31.07.2002 02:00	18.86	18.83	19.72	14.84	18.18	18.7	14.33	12.5	18.59	18.6	16.89	13.86	18.63	17.89	16.72	14.39	19.25	19.48	24.6	18.16	18.53	18.49	28.36	25.92
31.07.2002 03:00	18.56	18.57	19.71	14.81	17.96	18.42	14.32	12.5	18.38	18.4	16.89	13.84	18.37	17.75	16.72	14.37	18.99	19.18	24.58	18.15	18.34	18.28	28.36	25.92
31.07.2002 04:00	18.29	18.32	19.71	14.81	17.73	18.15	14.32	12.47	18.19	18.2	16.89	13.83	18.16	17.57	16.71	14.37	18.76	18.91	24.58	18.12	18.15	18.08	28.37	25.92
31.07.2002 05:00	18.02	18.07	19.71	14.8	17.54	17.92	14.32	12.47	18.01	18.01	16.88	13.83	18.02	17.43	16.7	14.36	18.53	18.64	24.57	18.11	17.96	17.89	28.38	25.93
31.07.2002 06:00	17.8	17.86	19.71	14.79	17.37	17.7	14.3	12.46	17.84	17.84	16.87	13.83	17.96	17.3	16.7	14.34	18.33	18.4	24.56	18.09	17.8	17.7	28.38	25.93
31.07.2002 07:00	17.64	17.68	19.71	14.78	17.26	17.55	14.3	12.44	17.72	17.71	16.87	13.83	17.88	17.37	16.7	14.32	18.2	18.27	24.55	18.08	17.67	17.58	28.38	25.93
31.07.2002 08:00	17.61	17.62	19.71	14.78	17.25	17.52	14.3	12.43	17.69	17.66	16.85	13.81	17.73	17.14	16.69	14.3	18.24	18.36	24.53	18.05	17.66	17.6	28.38	25.93
31.07.2002 09:00	17.79	17.78	19.69	14.78	17.4	17.64	14.27	12.42	17.8	17.74	16.82	13.79	17.75	17.15	16.64	14.23	18.53	18.74	24.46	18.02	17.84	17.83	28.35	25.89
31.07.2002 10:00	18.14	18.15	19.65	14.75	17.65	17.93	14.24	12.4	18.07	17.98	16.75	13.75	17.87	17.22	16.58	14.16	19.03	19.41	24.35	17.97	18.18	18.2	28.28	25.8
31.07.2002 11:00	18.67	18.71	19.59	14.75	18.05	18.43	14.2	12.37	18.55	18.37	16.68	13.69	18.21	17.46	16.47	14.1	19.67	20.2	24.22	17.91	18.63	18.69	28.14	25.7
31.07.2002 12:00	19.42	19.36	19.54	14.75	18.53	18.99	14.15	12.36	19.15	18.89	16.59	13.64	18.71	17.82	16.35	14.03	20.27	20.95	24.05	17.84	19.05	19.16	28.04	25.6
31.07.2002 13:00	20.29	20	19.49	14.73	19.03	19.56	14.12	12.34	19.85	19.51	16.5	13.57	19.21	18.25	16.25	13.95	21.02	21.81	23.9	17.79	19.5	19.63	27.94	25.49
31.07.2002 14:00	21.11	20.61	19.45	14.73	19.52	20.09	14.07	12.32	20.48	20.1	16.41	13.51	19.63	18.63	16.15	13.89	21.37	22.17	23.78	17.76	19.91	20.06	27.83	25.39
31.07.2002 15:00	21.65	20.99	19.39	14.72	19.97	20.61	14	12.31	20.79	20.48	16.35	13.46	19.91	18.91	16.02	13.81	21.48	22.26	23.63	17.67	20.27	20.4	27.72	25.32
31.07.2002 16:00	21.83	21.17	19.34	14.7	20.28	21.02	13.96	12.28	21.07	20.77	16.25	13.38	20.15	19.18	15.9	13.73	21.7	22.53	23.49	17.59	20.46	20.58	27.64	25.27
31.07.2002 17:00	21.93	21.21	19.28	14.68	20.52	21.33	13.9	12.28	21.33	21.03	16.17	13.33	20.42	19.43	15.78	13.66	21.77	22.6	23.35	17.53	20.52	20.6	27.64	25.28
31.07.2002 18:00	22.12	21.26	19.22	14.66	20.65	21.54	13.87	12.26	21.47	21.22	16.11	13.29	20.56	19.62	15.67	13.6	21.76	22.56	23.23	17.47	20.48	20.53	27.64	25.27
31.07.2002 19:00	21.99	21.23	19.2	14.64	20.59	21.52	13.95	12.25	21.33	21.18	16.1	13.26	20.5	19.66	15.63	13.56	21.54	22.26	23.18	17.43	20.34	20.36	27.64	25.27
31.07.2002 20:00	21.52	20.97	19.19	14.62	20.29	21.18	14.02	12.22	20.92	20.88	16.09	13.25	20.32	19.51	15.6	13.53	21.18	21.79	23.14	17.38	20.15	20.15	27.64	25.29
31.07.2002 21:00	20.98	20.64	19.17	14.59	19.98	20.8	14.06	12.2	20.48	20.5	16.08	13.23	20.06	19.48	15.59	13.51	20.82	21.33	23.12	17.34	19.93	19.91	27.64	25.3
31.07.2002 22:00	20.45	20.24	19.16	14.58	19.65	20.37	14.09	12.19	20.06	20.12	16.07	13.22	19.79	19.12	15.56	13.49	20.39	20.82	23.09	17.3	19.67	19.63	27.64	25.31
31.07.2002 23:00	19.94	19.84	19.15	14.55	19.28	19.91	14.12	12.17	19.67	19.74	16.06	13.2	19.42	18.87	15.55	13.46	20.02	20.36	23.08	17.28	19.4	19.33	27.65	25.31
01.08.2002 00:00	19.52	19.49	19.15	14.53	18.95	19.5	14.14	12.17	19.34	19.42	16.04	13.19	19.12	18.62	15.55	13.44	19.67	19.94	23.07	17.25	19.14	19.05	27.65	25.32
01.08.2002 01:00	19.12	19.16	19.15	14.51	18.65	19.13	14.16	12.16	19.03	19.11	16.04	13.18	18.95	18.37	15.53	13.43	19.35	19.56	23.06	17.24	18.89	18.77	27.67	25.33
01.08.2002 02:00	18.79	18.85	19.14	14.5	18.4	18.79	14.17	12.16	18.75	18.84	16.03	13.16	18.82	18.17	15.51	13.41	19.06	19.22	23.05	17.22	18.66	18.53	27.68	25.34
01.08.2002 03:00	18.48	18.58	19.13	14.48	18.14	18.49	14.18	12.16	18.51	18.59	16.02	13.15	18.55	17.94	15.51	13.4	18.79	18.9	23.04	17.2	18.44	18.3	27.69	25.34
01.08.2002 04:00	18.2	18.32	19.13	14.47	17.92	18.21	14.19	12.15	18.29	18.37	16.02	13.15	18.27	17.75	15.5	13.38	18.53	18.6	23.04	17.19	18.22	18.07	27.71	25.35
01.08.2002 05:00	17.97	18.09	19.12	14.46	17.7	17.94	14.2	12.16	18.09	18.17	16.02	13.14	18.1	17.62	15.49	13.38	18.3	18.33	23.03	17.17	18.01	17.85	27.71	25.36
01.08.2002 06:00	17.75	17.87	19.12	14.46	17.51	17.71	14.21	12.17	17.9	17.99	16.02	13.14	17.98	17.43	15.49	13.36	18.09	18.09	23.02	17.17	17.83	17.65	27.72	25.36
01.08.2002 07:00	17.6	17.7	19.12	14.45	17.37	17.53	14.21	12.17	17.8	17.88	16.01	13.13	17.87	17.38	15.47	13.35	17.97	17.96	23.02	17.16	17.68	17.5	27.73	25.37
01.08.2002 08:00	17.58	17.63	19.12	14.44	17.37	17.5	14.22	12.18	17.8	17.84	15.99	13.12	17.77	17.22	15.47	13.34	18.04	18.08	23.01	17.14	17.65	17.5	27.73	25.37
01.08.2002 09:00	17.78	17.8	19.1	14.43	17.55	17.68	14.23	12.19	17.94	17.95	15.97	13.1	17.77	17.22	15.45	13.31	18.3	18.47	22.94	17.11	17.82	17.74	27.73	25.37
01.08.2002 10:00	18.19	18.19	19.07	14.42	17.9	18.1	14.23	12.2	18.24	18.21	15.92	13.08	17.96	17.31	15.39	13.27	18.77	19.12	22.85	17.07	18.23	18.2	27.69	25.32
01.08.2002 11:00	18.78	18.77	19.01	14.42	18.28	18.6	14.23	12.22	18.56	18.5	15.88	13.06	18.22	17.46	15.34	13.23	19.24	19.7	22.78	17.05	18.77	18.78	27.63	25.26
01.08.2002 12:00	19.57	19.45	18.96	14.42	18.72	19.12	14.22	12.24	18.77	18.73	15.84	13.03	18.41	17.65	15.28	13.18	19.43	19.92	22.72	17.03	19.31	19.38	27.56	25.18
01.08.2002 13:00	20.42	20.1	18.94	14.82	18.99	19.4	14.22	12.25	19.17	19.06	15.79	13	18.69	17.88	15.19	13.13	19.75	20.31	22.64	17	19.84	19.95	27.48	25.1
01.08.2002 14:00	20.39	20.08	23.2	27.07	19.04	19.43	14.23	12.26	19.31	19.25	15.77	12.99	18.94	18.09	15.16	13.11	19.99	20.54	22.62	17	20.25	20.36	27.43	25.09
01.08.2002 15:00	19.91	19.75	25.33	23.86	19.04	19.43	14.24	12.25	19.65	19.53	15.69	12.95	19.16	18.35	15.06	13.05	20.19	20.77	22.54	16.95	20.39	20.48	27.4	25.07
01.08.2002 16:00	20.17	19.86	25.58	22.79	19.35	19.78	14.24	12.27	19.95	19.86	15.68	12.94	19.54	18.66	14.98	12.99	20.7	21.34	22.44	16.91	20.58	20.67	27.31	25
01.08.2002 17:00	20.35	20.03	25.66	22.25	19.55	20.03	14.25	12.28	19.86	19.86	15.67	12.93	19.71	18.83	14.95	12.97	20.84	21.45	22.38	16.9	20.8	20.85	27.25	24.96
01.08.2002 18:00	20.39	20.1	25.69	21.89	19.58	20.07	14.25	12.29	19.77	19.81	15.64	12.91	19.68	18.89	14.91	12.94	20.8	21.38	22.35	16.88	20.88	20.89	27.21	24.91
01.08.2002 19:00	20.34	20.08	25.71	21.64	19.63	20.12	14.26	12.29	19.75	19.79	15.63	12.9	19.64	18.91	14.86	12.91	20.8	21.36	22.33	16.86	20.85	20.84	27.18	24.9
01.08.2002 20:00	20.2	19.98	25.72	21.41	19.57	20.04	14.26	12.29	19.59	19.67	15.62	12.9	19.53	18.86	14.86	12.9	20.62	21.11	22.32	16.85	20.72	20.69	27.17	24.9
01.08.2002 21:00	19.95	19.81	25.72	21.23	19.42	19.86	14.26	12.29	19.38	19.49	15.63	12.89	19.39	18.77	14.84	12.88	20.34	20.74	22.32	16.83	20.52	20.46	27.19	24.92
01.08.2002 22:00	19.63	19.56	25.7	21.06	19.17	19.57	14.25	12.28	19.14	19.28	15.62	12.89	19.24	18.6	14.83	12.87	20.02	20.32	22.31	16.8	20.27	20.19	27.19	24.93
01.08.2002 23:00	19.33	19.32	25.69	20.92	18.94	19.29	14.25	12.28	18.89	19.03	15.62	12.88	18.99	18.42	14.83	12.86	19.68	19.92	22.31	16.79	19.99	19.9	27.2	24.93
02.08.2002 00:00	19.06	19.07	25.67	20.8	18.72	19.03	14.25	12.25	18.7	18.83	15.62	12.87	18.73	18.25	14.82	12.85	19.43	19.61	22.3	16.77	19.74	19.65	27.2	24.94
02.08.2002 01:00	18.88	18.9	25.65	20.68	18.58	18.85	14.24	12.25	18.55	18.66	15.62	12.87	18.57	18.03	14.81	12.82	19.21	19.36	22.3	16.76	19.52	19.42	27.2	24.92
02.08.2002 02:00	18.7	18.74	25.64	20.57	18.43	18.67	14.25	12.25	18.39	18.5	15.62	12.87	18.41	17.88	14.81	12.81	18.99	19.11	22.3	16.74	19.33	19.22	27.22	24.93
02.08.2002 03:00	18.5	18.56	25.61	20.47	18.27	18.48	14.25	12.26	18.2	18.32	15.61	12.87	18.21	17.7	14.8	12.81	18.72	18.79	22.29	16.74	19.14	19.02	27.24	24.94
02.08.2002 04:00	18.29	18.35	25.59	20.39	18.06	18.25	14.24	12.26	18.01	18.14	15.62	12.86	18.01	17.53	14.81	12.8	18.47	18.49	22.29	16.72	18.94	18.82	27.25	24.96
02.08.2002 05:00	18.08	18.17	25.56	20.3	17.88	18.03	14.24	12.25	17.83	17.96	15.62	12.84	17.85	17.38	14.8	12.8	18.22	18.19	22.29	16.71	18.74	18.61	27.25	24.96
02.08.2002 06:00	17.9	17.99	25.54	20.22	17.73	17.86	14.24	12.25	17.7	17.81	15.62	12.85	17.72	17.22	14.8	12.78	18.08	18.03	22.3	16.71	18.57	18.43	27.26	24.97
02.08.2002 07:00	17.82	17.87	25.51	20.16	17.65	17.76	14.24	12.24	17.68	17.76	15.61	12.86	17.63	17.15	14.8	12.78	18.07	18.04	22.29	16.7	18.45	18.31	27.27	24.98
02.08.2002 08:00	17.83	17.85	25.49	20.09	17.66	17.75	14.24	12.25	17.76	17.79	15.62	12.86	17.61	17.11	14.79	12.78	18.1	18.11	22.31	16.7	18.45	18.31	27.27	24.99
02.08.2002 09:00	17.98	17.97	25.46	20.04	17.75	17.85	14.25	12.27	17.81	17.84	15.62	12.87	17.65	17.13	14.79	12.78	18.15	18.18	22.32	16.7	18.45	18.33	27.28	25
02.08.2002 10:00	18.16	18.12	25.42	20	17.83	17.94	14.25	12.27	17.89	17.89	15.62	12.87	17.69	17.16	14.78	12.78	18.29	18.36	22.32	16.69	18.5	18.39	27.27	24.99
02.08.2002 11:00	18.41	18.33	25.37	19.94	17.97	18.11	14.26	12.27	17.97	17.96	15.61	12.87	17.73	17.22	14.78	12.77	18.32	18.44	22.3	16.69	18.6	18.51	27.25	24.98
02.08.2002 12:00	18.73	18.64	25.3	19.9	18.1	18.25	14.26	12.28	18.1	18.05	15.6	12.87	17.8	17.31	14.75	12.76	18.5	18.66	22.26	16.67	18.78	18.71	27.23	24.95
02.08.2002 13:00	19.06	18.94	25.22	19.85	18.3	18.49	14.26	12.28	18.42	18.29	15.55	12.84	17.98	17.47	14.7	12.74	18.91	19.19	22.19	16.64	18.86	18.81	27.2	24.91
02.08.2002 14:00	19.43	19.27	25.12	19.8	18.53	18.74	14.24	12.28	18.86	18.65	15.5	12.82	18.21	17.66	14.64	12.71	19.27	19.61	22.13	16.62	19.07	19.05	27.16	24.88
02.08.2002 15:00	19.83	19.62	25.01	19.74	18.73	18.98	14.23	12.29	19.14	18.92	15.47	12.8	18.38	17.82	14.59	12.69	19.39	19.74	22.07	16.6	19.24	19.23	27.12	24.84
02.08.2002 16:00	20.39	20.05	24.9	19.69	18.96	19.26	14.2	12.29	19.29	19.09	15.45	12.8	18.5	17.93	14.53	12.66	19.48	19.84	22	16.58	19.38	19.39	27.08	24.81
02.08.2002 17:00	20.72	20.36	24.83	19.62	19.19	19.52	14.18	12.29	19.33	19.16	15.43	12.77	18.58	18.01	14.49	12.63	19.51	19.89	21.93	16.54	19.47	19.48	27.03	24.78
02.08.2002 18:00	20.73	20.47	24.77	19.57	19.23	19.59	14.17	12.29	19.35	19.19	15.4	12.76	18.61	18.05	14.45	12.62	19.58	19.98	21.88	16.52	19.53	19.53	27.01	24.76
02.08.2002 19:00	20.57	20.43	24.73	19.5	19.17	19.51	14.17	12.28	19.34	19.2	15.39	12.75	18.6	18.04	14.42	12.6	19.56	19.91	21.85	16.51	19.5	19.49	27	24.77
02.08.2002 20:00	20.29	20.25	24.71	19.46	19.06	19.39	14.17	12.28	19.22	19.12	15.39	12.76	18.52	18	14.4	12.58	19.41	19.72	21.85	16.5	19.41	19.39	27.01	24.78
02.08.2002 21:00	19.96	20	24.69	19.41	18.89	19.2	14.18	12.27	19.01	18.96	15.39	12.74	18.4	17.92	14.4	12.58	19.15	19.4	21.84	16.49	19.28	19.23	27.01	24.8
02.08.2002 22:00	19.68	19.75	24.69	19.37	18.72	18.99	14.18	12.27	18.73	18.74	15.38	12.73	18.24	17.79	14.39	12.56	18.9	19.08	21.84	16.47	19.1	19.03	27.02	24.81
02.08.2002 23:00	19.44	19.54	24.68	19.33	18.57	18.81	14.18	12.26	18.5	18.53	15.38	12.72	18.09	17.68	14.38	12.54	18.68	18.81	21.84	16.45	18.93	18.84	27.03	24.81
03.08.2002 00:00	19.21	19.34	24.68	19.3	18.42	18.63	14.18	12.26	18.29	18.33	15.37	12.72	17.94	17.66	14.38	12.54	18.47	18.55	21.83	16.44	18.78	18.68	27.03	24.83
03.08.2002 01:00	18.99	19.14	24.66	19.26	18.25	18.43	14.18	12.25	18.12	18.15	15.37	12.72	17.8	17.56	14.37	12.53	18.28	18.33	21.84	16.44	18.63	18.51	27.04	24.83
03.08.2002 02:00	18.78	18.95	24.66	19.24	18.1	18.26	14.18	12.26	17.94	17.98	15.37	12.72	17.7	17.59	14.37	12.53	18.08	18.08	21.85	16.42	18.48	18.36	27.04	24.85
03.08.2002 03:00	18.6	18.76	24.65	19.21	17.94	18.08	14.17	12.25	17.8	17.84	15.36	12.71	17.57	17.36	14.37	12.52	17.93	17.9	21.84	16.42	18.34	18.2	27.05	24.85
03.08.2002 04:00	18.48	18.62	24.65	19.18	17.85	17.97	14.19	12.25	17.72	17.75	15.36	12.71	17.48	17.27	14.37	12.51	17.83	17.79	21.85	16.42	18.23	18.08	27.06	24.86
03.08.2002 05:00	18.36	18.49	24.64	19.17	17.75	17.85	14.19	12.25	17.63	17.66	15.37	12.71	17.39	17.21	14.38	12.51	17.7	17.64	21.86	16.41	18.1	17.94	27.07	24.86
03.08.2002 06:00	18.22	18.35	24.64	19.15	17.63	17.72	14.19	12.25	17.53	17.55	15.36	12.71	17.3	17.09	14.36	12.51	17.56	17.48	21.85	16.41	17.97	17.79	27.08	24.87
03.08.2002 07:00	18.13	18.25	24.64	19.13	17.55	17.61	14.19	12.25	17.46	17.48	15.37	12.71	17.23	16.94	14.37	12.5	17.47	17.37	21.86	16.4	17.86	17.69	27.1	24.88
03.08.2002 08:00	18.06	18.17	24.62	19.11	17.5	17.55	14.18	12.25	17.45	17.45	15.37	12.71	17.22	16.87	14.36	12.49	17.46	17.39	21.86	16.39	17.82	17.64	27.1	24.89
03.08.2002 09:00	18.08	18.2	24.59	19.08	17.51	17.56	14.19	12.25	17.53	17.5	15.35	12.71	17.21	16.82	14.35	12.47	17.53	17.49	21.84	16.39	17.82	17.66	27.1	24.88
03.08.2002 10:00	18.21	18.36	24.54	19.07	17.56	17.6	14.19	12.25	17.68	17.61	15.34	12.7	17.24	16.84	14.33	12.46	17.66	17.67	21.79	16.38	17.92	17.78	27.06	24.83
03.08.2002 11:00	18.55	18.73	24.47	19.04	17.78	17.86	14.16	12.24	17.93	17.81	15.29	12.68	17.35	16.89	14.28	12.45	18.05	18.17	21.68	16.35	18.21	18.13	26.98	24.74
03.08.2002 12:00	19.11	19.26	24.4	19.02	18.16	18.28	14.13	12.23	18.27	18.1	15.26	12.66	17.59	17.06	14.2	12.41	18.83	19.17	21.56	16.32	18.68	18.68	26.91	24.66
03.08.2002 13:00	19.74	19.76	24.32	19	18.66	18.82	14.09	12.23	18.74	18.47	15.19	12.62	18.04	17.4	14.11	12.37	19.74	20.3	21.42	16.3	19.19	19.28	26.8	24.56
03.08.2002 14:00	20.42	20.22	24.24	18.97	19.14	19.36	14.08	12.24	19.27	18.94	15.14	12.59	18.68	17.9	14	12.31	20.65	21.43	21.29	16.28	19.67	19.8	26.71	24.46
03.08.2002 15:00	20.74	20.49	24.18	18.95	19.36	19.62	14.05	12.23	19.78	19.4	15.07	12.54	19.33	18.45	13.89	12.27	21.27	22.18	21.16	16.26	20.04	20.17	26.64	24.43
03.08.2002 16:00	20.84	20.58	24.12	18.91	19.55	19.87	14.03	12.22	20.34	19.9	14.99	12.49	19.77	18.87	13.78	12.23	21.52	22.49	21.02	16.24	20.17	20.28	26.56	24.37
03.08.2002 17:00	20.81	20.54	24.05	18.88	19.78	20.15	14	12.21	20.77	20.31	14.92	12.44	20.02	19.17	13.66	12.18	21.53	22.5	20.89	16.2	20.26	20.36	26.46	24.3
03.08.2002 18:00	20.85	20.49	23.97	18.83	19.87	20.28	13.98	12.2	20.94	20.52	14.88	12.4	20.07	19.32	13.56	12.13	21.33	22.24	20.8	16.15	20.25	20.31	26.39	24.27
03.08.2002 19:00	20.8	20.43	23.91	18.79	19.81	20.24	13.96	12.17	20.83	20.51	14.85	12.37	19.97	19.34	13.49	12.09	21	21.84	20.72	16.1	20.1	20.12	26.35	24.26
03.08.2002 20:00	20.49	20.22	23.88	18.75	19.6	20.05	13.95	12.16	20.54	20.33	14.83	12.35	19.72	19.23	13.44	12.06	20.54	21.28	20.69	16.06	19.87	19.84	26.33	24.27
03.08.2002 21:00	20.05	19.92	23.86	18.71	19.27	19.73	13.95	12.14	20.1	19.98	14.82	12.33	19.37	19.03	13.41	12.03	20.04	20.63	20.68	16.02	19.59	19.53	26.32	24.28
03.08.2002 22:00	19.56	19.55	23.85	18.67	18.89	19.32	13.93	12.13	19.58	19.55	14.86	12.31	18.97	18.69	13.38	12.01	19.55	20.01	20.67	15.99	19.27	19.19	26.33	24.28
03.08.2002 23:00	19.09	19.17	23.84	18.64	18.51	18.88	13.91	12.12	19.1	19.11	14.84	12.29	18.59	18.35	13.37	11.99	19.08	19.41	20.66	15.97	18.96	18.84	26.33	24.29
04.08.2002 00:00	18.67	18.81	23.83	18.62	18.18	18.5	13.86	12.09	18.68	18.71	14.83	12.29	18.25	18.09	13.34	11.96	18.66	18.89	20.65	15.95	18.65	18.52	26.35	24.29
04.08.2002 01:00	18.31	18.47	23.83	18.6	17.86	18.14	13.85	12.09	18.32	18.35	14.8	12.26	17.96	17.68	13.34	11.94	18.29	18.43	20.64	15.91	18.37	18.21	26.35	24.29
04.08.2002 02:00	17.96	18.16	23.83	18.59	17.56	17.79	13.84	12.08	17.99	18.03	14.76	12.26	17.68	17.49	13.32	11.93	17.92	17.99	20.63	15.89	18.09	17.92	26.37	24.29
04.08.2002 03:00	17.64	17.86	23.82	18.58	17.28	17.47	13.83	12.06	17.7	17.74	14.76	12.24	17.41	17.2	13.31	11.91	17.59	17.59	20.63	15.88	17.86	17.67	26.39	24.3
04.08.2002 04:00	17.34	17.57	23.81	18.55	17	17.15	13.82	12.05	17.47	17.51	14.75	12.24	17.18	17.02	13.31	11.9	17.31	17.27	20.62	15.87	17.63	17.42	26.4	24.29
04.08.2002 05:00	17.06	17.31	23.79	18.53	16.75	16.86	13.82	12.06	17.26	17.28	14.75	12.23	16.93	16.82	13.3	11.89	17.07	16.97	20.63	15.86	17.41	17.19	26.41	24.31
04.08.2002 06:00	16.81	17.05	23.79	18.52	16.52	16.59	13.81	12.05	17.06	17.07	14.75	12.23	16.74	16.56	13.29	11.88	16.83	16.68	20.64	15.84	17.21	16.98	26.42	24.31
04.08.2002 07:00	16.63	16.85	23.79	18.51	16.36	16.4	13.8	12.04	16.93	16.92	14.74	12.22	16.57	16.38	13.29	11.88	16.72	16.58	20.62	15.83	17.05	16.82	26.44	24.31
04.08.2002 08:00	16.64	16.79	23.78	18.5	16.37	16.4	13.81	12.04	16.94	16.89	14.73	12.21	16.53	16.3	13.28	11.88	16.84	16.76	20.61	15.82	17.03	16.83	26.45	24.32
04.08.2002 09:00	16.83	16.96	23.76	18.48	16.55	16.57	13.81	12.04	17.06	16.98	14.71	12.21	16.62	16.32	13.28	11.86	17.12	17.12	20.57	15.82	17.21	17.04	26.42	24.28
04.08.2002 10:00	17.19	17.35	23.7	18.46	16.82	16.88	13.79	12.03	17.32	17.21	14.68	12.2	16.76	16.41	13.23	11.83	17.59	17.76	20.48	15.8	17.57	17.43	26.34	24.2
04.08.2002 11:00	17.77	17.93	23.64	18.45	17.21	17.39	13.76	12.02	17.78	17.6	14.64	12.17	17.08	16.62	13.18	11.8	18.28	18.63	20.39	15.78	18.08	18	26.24	24.11
04.08.2002 12:00	18.59	18.63	23.55	18.41	17.75	18.01	13.73	12.01	18.35	18.09	14.59	12.14	17.49	16.93	13.11	11.77	19.06	19.56	20.28	15.76	18.59	18.6	26.15	24.03
04.08.2002 13:00	19.55	19.34	23.46	18.4	18.29	18.62	13.7	12.02	18.93	18.62	14.55	12.11	17.97	17.28	13.03	11.74	19.72	20.35	20.19	15.75	19.02	19.11	26.07	23.93
04.08.2002 14:00	20.33	19.91	23.37	18.36	18.67	19.07	13.67	12.01	19.37	19.05	14.49	12.08	18.44	17.66	12.95	11.7	20.12	20.8	20.09	15.73	19.33	19.43	25.97	23.85
04.08.2002 15:00	21.02	20.36	23.28	18.32	19.03	19.51	13.64	12	19.86	19.52	14.44	12.04	18.95	18.1	12.84	11.66	20.69	21.47	19.96	15.69	19.66	19.76	25.85	23.75
04.08.2002 16:00	21.34	20.64	23.2	18.29	19.3	19.87	13.61	12.02	20.12	19.83	14.41	12.01	19.42	18.52	12.75	11.62	21.16	22.03	19.84	15.66	19.93	20.03	25.74	23.67
04.08.2002 17:00	21.35	20.7	23.12	18.25	19.4	20.03	13.59	11.98	20.26	19.98	14.35	11.97	19.69	18.84	12.66	11.58	21.38	22.28	19.71	15.63	20.08	20.18	25.62	23.58
04.08.2002 18:00	21.27	20.67	23.04	18.21	19.48	20.14	13.57	11.96	20.39	20.1	14.31	11.93	19.77	19.01	12.57	11.53	21.3	22.2	19.61	15.59	20.07	20.16	25.55	23.53
04.08.2002 19:00	21.2	20.59	22.98	18.17	19.49	20.17	13.55	11.95	20.37	20.13	14.29	11.91	19.71	19.07	12.52	11.5	21.04	21.88	19.56	15.56	19.96	20	25.5	23.5
04.08.2002 20:00	20.9	20.42	22.95	18.15	19.34	20.03	13.53	11.94	20.13	19.98	14.27	11.89	19.52	19.02	12.48	11.48	20.66	21.4	19.54	15.53	19.75	19.76	25.5	23.5
04.08.2002 21:00	20.44	20.12	22.94	18.11	19.08	19.75	13.53	11.92	19.76	19.69	14.26	11.88	19.23	18.8	12.45	11.46	20.19	20.81	19.53	15.49	19.53	19.5	25.49	23.51
04.08.2002 22:00	19.97	19.77	22.93	18.08	18.8	19.42	13.51	11.9	19.35	19.33	14.25	11.86	18.96	18.54	12.43	11.44	19.75	20.25	19.52	15.47	19.27	19.22	25.5	23.52
04.08.2002 23:00	19.55	19.45	22.93	18.05	18.53	19.1	13.5	11.89	19	19	14.24	11.85	18.66	18.37	12.43	11.43	19.36	19.77	19.52	15.44	19.01	18.93	25.5	23.53
05.08.2002 00:00	19.15	19.12	22.92	18.03	18.27	18.78	13.49	11.87	18.66	18.68	14.24	11.85	18.36	18.19	12.4	11.43	18.98	19.3	19.51	15.41	18.77	18.67	25.52	23.54
05.08.2002 01:00	18.8	18.83	22.91	18.02	18	18.45	13.49	11.86	18.38	18.4	14.24	11.82	18.05	17.85	12.39	11.45	18.66	18.91	19.49	15.4	18.53	18.42	25.52	23.54
05.08.2002 02:00	18.48	18.53	22.9	17.99	17.74	18.15	13.47	11.85	18.13	18.15	14.22	11.81	17.79	17.67	12.38	11.36	18.37	18.56	19.51	15.38	18.29	18.16	25.53	23.55
05.08.2002 03:00	18.21	18.29	22.89	17.97	17.49	17.84	13.47	11.84	17.92	17.95	14.21	11.82	17.56	17.35	12.37	11.36	18.11	18.25	19.5	15.36	18.08	17.94	25.54	23.56
05.08.2002 04:00	18	18.09	22.89	17.96	17.28	17.59	13.47	11.83	17.71	17.73	14.21	11.81	17.36	17.13	12.37	11.34	17.88	17.96	19.49	15.35	17.9	17.75	25.55	23.57
05.08.2002 05:00	17.87	17.95	22.89	17.95	17.14	17.41	13.47	11.84	17.57	17.57	14.21	11.81	17.24	16.97	12.36	11.33	17.71	17.77	19.51	15.34	17.76	17.6	25.56	23.57
05.08.2002 06:00	17.77	17.83	22.89	17.94	17.06	17.3	13.47	11.83	17.48	17.47	14.21	11.8	17.14	16.84	12.35	11.32	17.59	17.63	19.51	15.33	17.64	17.48	25.57	23.59
05.08.2002 07:00	17.72	17.76	22.89	17.92	17.01	17.23	13.47	11.83	17.42	17.4	14.21	11.8	17.06	16.86	12.35	11.32	17.51	17.54	19.51	15.33	17.56	17.4	25.59	23.59
05.08.2002 08:00	17.68	17.72	22.87	17.91	17.01	17.22	13.47	11.82	17.4	17.36	14.21	11.81	17.03	16.89	12.35	11.31	17.5	17.54	19.51	15.32	17.53	17.37	25.6	23.61
05.08.2002 09:00	17.74	17.73	22.87	17.91	17.04	17.23	13.47	11.82	17.46	17.41	14.21	11.81	17.04	16.89	12.35	11.31	17.62	17.69	19.5	15.32	17.56	17.4	25.59	23.61
05.08.2002 10:00	17.81	17.79	22.86	17.9	17.1	17.3	13.45	11.82	17.56	17.49	14.21	11.82	17.1	16.85	12.34	11.29	17.75	17.84	19.5	15.32	17.58	17.43	25.59	23.62
05.08.2002 11:00	17.85	17.82	22.85	17.89	17.13	17.33	13.47	11.82	17.59	17.54	14.21	11.82	17.13	16.86	12.34	11.3	17.79	17.88	19.49	15.32	17.6	17.44	25.6	23.62
05.08.2002 12:00	17.85	17.84	22.85	17.88	17.15	17.36	13.47	11.82	17.63	17.57	14.21	11.82	17.16	16.9	12.34	11.29	17.84	17.94	19.5	15.31	17.64	17.48	25.6	23.63
05.08.2002 13:00	17.87	17.85	22.85	17.87	17.21	17.42	13.48	11.82	17.71	17.64	14.23	11.85	17.24	16.96	12.34	11.29	17.9	18	19.51	15.31	17.71	17.54	25.61	23.64
05.08.2002 14:00	17.98	17.91	22.84	17.87	17.28	17.51	13.48	11.82	17.77	17.72	14.24	11.85	17.32	16.98	12.34	11.29	18.02	18.15	19.52	15.31	17.8	17.63	25.61	23.64
05.08.2002 15:00	18.12	18.02	22.84	17.86	17.39	17.64	13.5	11.83	17.91	17.83	14.24	11.86	17.38	17	12.33	11.31	18.16	18.33	19.51	15.31	17.98	17.83	25.6	23.63
05.08.2002 16:00	18.47	18.21	22.81	17.86	17.63	17.93	13.5	11.83	18.32	18.16	14.23	11.87	17.51	17.15	12.32	11.31	18.48	18.71	19.49	15.31	18.26	18.08	25.59	23.62
05.08.2002 17:00	19.08	18.59	22.77	17.85	17.99	18.36	13.5	11.83	18.9	18.7	14.22	11.89	17.79	17.39	12.3	11.31	18.81	19.06	19.48	15.31	18.43	18.24	25.57	23.61
05.08.2002 18:00	19.5	18.85	22.74	17.84	18.25	18.66	13.5	11.85	19.27	19.1	14.21	11.9	18.03	17.6	12.29	11.3	18.99	19.23	19.46	15.3	18.51	18.32	25.55	23.59
05.08.2002 19:00	19.56	18.91	22.72	17.83	18.39	18.83	13.51	11.85	19.39	19.3	14.21	11.9	18.14	17.74	12.27	11.3	18.98	19.21	19.45	15.3	18.51	18.29	25.53	23.6
05.08.2002 20:00	19.34	18.83	22.72	17.82	18.35	18.84	13.51	11.84	19.26	19.25	14.22	11.91	18.1	17.79	12.26	11.3	18.77	18.95	19.46	15.29	18.41	18.17	25.54	23.61
05.08.2002 21:00	19	18.66	22.72	17.81	18.17	18.65	13.5	11.83	18.91	18.98	14.21	11.88	17.93	17.69	12.26	11.3	18.49	18.57	19.46	15.28	18.26	18.02	25.55	23.61
05.08.2002 22:00	18.61	18.41	22.72	17.8	17.9	18.32	13.5	11.82	18.55	18.65	14.2	11.88	17.74	17.53	12.27	11.29	18.18	18.21	19.46	15.27	18.09	17.84	25.57	23.63
05.08.2002 23:00	18.27	18.16	22.71	17.79	17.67	18.04	13.49	11.8	18.25	18.35	14.2	11.88	17.49	17.41	12.24	11.28	17.9	17.87	19.47	15.26	17.92	17.67	25.58	23.64
06.08.2002 00:00	17.97	17.91	22.7	17.78	17.47	17.78	13.49	11.79	17.99	18.08	14.2	11.87	17.26	17.18	12.24	11.27	17.66	17.59	19.49	15.24	17.76	17.5	25.59	23.65
06.08.2002 01:00	17.72	17.72	22.69	17.77	17.27	17.54	13.49	11.79	17.77	17.85	14.2	11.86	17.08	17.04	12.24	11.27	17.44	17.34	19.49	15.24	17.6	17.35	25.6	23.66
06.08.2002 02:00	17.49	17.52	22.69	17.77	17.11	17.33	13.48	11.78	17.59	17.66	14.19	11.86	16.91	16.83	12.24	11.26	17.28	17.14	19.49	15.24	17.48	17.22	25.61	23.66
06.08.2002 03:00	17.24	17.3	22.69	17.76	16.98	17.17	13.48	11.78	17.44	17.49	14.2	11.86	16.79	16.76	12.25	11.26	17.15	17.01	19.49	15.23	17.35	17.09	25.63	23.67
06.08.2002 04:00	17.08	17.13	22.69	17.75	16.85	17.01	13.49	11.78	17.31	17.35	14.2	11.86	16.69	16.64	12.24	11.26	17.02	16.87	19.49	15.23	17.23	16.97	25.64	23.68
06.08.2002 05:00	16.96	17.02	22.69	17.74	16.74	16.88	13.49	11.78	17.22	17.25	14.2	11.86	16.6	16.48	12.24	11.25	16.93	16.75	19.5	15.23	17.14	16.88	25.65	23.68
06.08.2002 06:00	16.87	16.92	22.68	17.73	16.65	16.76	13.48	11.77	17.13	17.16	14.2	11.86	16.52	16.43	12.25	11.25	16.82	16.65	19.51	15.23	17.05	16.8	25.65	23.7
06.08.2002 07:00	16.83	16.85	22.68	17.72	16.59	16.68	13.48	11.77	17.05	17.07	14.2	11.86	16.47	16.34	12.25	11.25	16.75	16.57	19.52	15.24	16.99	16.73	25.66	23.7
06.08.2002 08:00	16.88	16.86	22.68	17.72	16.59	16.68	13.49	11.77	17.02	17.02	14.2	11.86	16.44	16.32	12.26	11.26	16.72	16.56	19.52	15.24	16.95	16.69	25.68	23.71
06.08.2002 09:00	16.96	16.92	22.68	17.72	16.64	16.71	13.5	11.78	17.01	17	14.21	11.88	16.44	16.39	12.26	11.26	16.76	16.62	19.54	15.24	16.96	16.71	25.69	23.72
06.08.2002 10:00	17.05	17	22.68	17.72	16.65	16.75	13.5	11.78	17.03	17.01	14.22	11.88	16.47	16.38	12.3	11.26	16.82	16.71	19.55	15.24	17	16.77	25.68	23.73
06.08.2002 11:00	17.1	17.06	22.69	17.72	16.7	16.79	13.5	11.78	17.07	17.03	14.22	11.89	16.51	16.41	12.33	11.26	16.93	16.88	19.56	15.24	17.08	16.87	25.68	23.72
06.08.2002 12:00	17.3	17.21	22.66	17.7	16.86	16.99	13.5	11.78	17.24	17.14	14.22	11.91	16.69	16.55	12.35	11.28	17.31	17.41	19.54	15.25	17.31	17.16	25.64	23.67
06.08.2002 13:00	17.86	17.65	22.61	17.69	17.21	17.36	13.49	11.79	17.81	17.54	14.21	11.91	17.06	16.85	12.35	11.29	17.95	18.24	19.51	15.27	17.69	17.63	25.58	23.61
06.08.2002 14:00	18.74	18.4	22.55	17.69	17.7	17.92	13.48	11.79	18.42	18.06	14.21	14.07	17.54	17.18	12.34	11.3	18.48	18.85	19.52	15.28	18.07	18.06	25.54	23.57
06.08.2002 15:00	19.27	18.9	22.52	17.68	18.12	18.42	13.49	11.81	18.69	18.37	14.23	19.33	17.92	17.51	12.32	11.3	18.85	19.25	19.48	15.28	18.32	18.32	25.47	23.51
06.08.2002 16:00	19.47	19.12	22.46	17.67	18.34	18.69	13.47	11.79	19.07	18.69	14.25	16.6	18.2	17.81	12.29	11.29	19.23	19.68	19.44	15.27	18.51	18.54	25.4	23.45
06.08.2002 17:00	19.81	19.29	22.39	17.64	18.55	18.95	13.45	11.78	19.57	19.1	14.29	16.2	18.43	17.98	12.26	11.28	19.47	19.91	19.41	15.27	18.63	18.65	25.34	23.4
06.08.2002 18:00	19.94	19.34	22.33	17.62	18.67	19.11	13.44	11.78	19.76	19.32	14.31	15.95	18.52	18.1	12.23	11.28	19.43	19.84	19.38	15.26	18.64	18.64	25.28	23.37
06.08.2002 19:00	19.78	19.27	22.29	17.59	18.63	19.09	13.43	11.77	19.68	19.32	14.33	15.78	18.48	18.16	12.21	11.27	19.21	19.57	19.35	15.24	18.53	18.5	25.25	23.37
06.08.2002 20:00	19.41	19.05	22.26	17.58	18.46	18.93	13.42	11.77	19.41	19.16	14.34	15.64	18.32	18.08	12.21	11.27	18.86	19.13	19.35	15.23	18.37	18.29	25.25	23.38
06.08.2002 21:00	18.96	18.76	22.24	17.56	18.19	18.66	13.41	11.75	19.03	18.88	14.34	15.52	18.06	17.99	12.2	11.26	18.44	18.61	19.36	15.22	18.15	18.03	25.25	23.39
06.08.2002 22:00	18.49	18.41	22.22	17.54	17.86	18.29	13.41	11.74	18.6	18.52	14.34	15.43	17.74	17.65	12.2	11.24	17.99	18.04	19.34	15.19	17.89	17.75	25.26	23.4
06.08.2002 23:00	18.06	18.07	22.26	17.52	17.54	17.91	13.4	11.72	18.18	18.15	14.34	15.35	17.42	17.4	12.18	11.23	17.58	17.55	19.34	15.18	17.63	17.46	25.27	23.41
07.08.2002 00:00	17.64	17.71	22.35	17.5	17.27	17.58	13.38	11.71	17.8	17.8	14.34	15.28	17.13	17.06	12.17	11.22	17.21	17.1	19.34	15.17	17.39	17.18	25.28	23.41
07.08.2002 01:00	17.27	17.39	22.26	17.5	17.01	17.26	13.38	11.7	17.47	17.48	14.33	15.22	16.85	16.88	12.18	11.21	16.87	16.68	19.34	15.16	17.14	16.92	25.29	23.43
07.08.2002 02:00	16.93	17.09	22.25	17.49	16.72	16.93	13.37	11.69	17.17	17.2	14.33	15.15	16.61	16.62	12.19	11.2	16.55	16.3	19.35	15.14	16.91	16.67	25.3	23.43
07.08.2002 03:00	16.63	16.81	22.27	17.49	16.46	16.62	13.37	11.69	16.89	16.92	14.34	15.1	16.38	16.4	12.17	11.2	16.25	15.95	19.35	15.14	16.69	16.44	25.31	23.44
07.08.2002 04:00	16.35	16.54	22.29	17.47	16.22	16.33	13.36	11.68	16.63	16.67	14.34	15.06	16.15	16.14	12.17	11.17	16.03	15.69	19.35	15.13	16.48	16.22	25.33	23.44
[truncated: 12,284 more rows]
