# Supplementary material for: Effects of plant productivity and species richness on the drought response of soil respiration in temperate grasslands
Source: PLoS One. 2018 Dec 21;13(12):e0209031. doi: 10.1371/journal.pone.0209031 (PMC6303019; doi:10.1371/journal.pone.0209031)
Supplement: S3 Dataset — (CSV) [file pone.0209031.s004.csv]

# Assimilated (see methods for details) continuous soil temperature (ST) data set for the 19 sites used for modeling soil respiration published in Burri et al.
# Column description: Variable.SiteTreatment whereas c=control, r= roof = drought treatment, e.g. ST.01c = soil temperature at site 1 on control plot
timestamp	ST.01c	ST.02c	ST.03c	ST.04c	ST.05c	ST.06c	ST.07c	ST.08c	ST.09c	ST.10c	ST.11c	ST.12c	ST.13c	ST.14c	ST.15c	ST.16c	ST.17c	ST.18c	ST.19c	ST.01r	ST.02r	ST.03r	ST.04r	ST.05r	ST.06r	ST.07r	ST.08r	ST.09r	ST.10r	ST.11r	ST.12r	ST.13r	ST.14r	ST.15r	ST.16r	ST.17r	ST.18r	ST.19r
16.05.2002 00:00	12.9862172	12.92606785	12.63589588	13.02537513	13.84903055	13.36087779	13.11449321	13.25283692	12.69943625	13.40389424	13.43998411	12.30591705	12.5733732	12.51146029	12.47069867	12.75324489	12.43309918	12.72450117	12.58825122	13.00657178	12.936198	12.64579862	13.04541417	13.84903055	13.40256539	13.17620847	13.753547	12.72950595	13.36217005	13.39772001	12.22815455	12.4938578	12.16057799	11.96744207	12.77317184	12.37417454	12.66405223	12.51655247
16.05.2002 01:00	12.80302605	12.7437252	12.45764657	12.82498474	13.62753044	13.17328356	12.92934742	13.13564946	12.52904129	13.20570436	13.24979566	12.1212311	12.39446354	12.33100654	12.28952629	12.53404849	12.24650449	12.54315436	12.43461105	12.82338062	12.7639855	12.47745205	12.8550433	13.63807807	13.21497116	13.00134856	13.5830925	12.55911099	13.20570436	13.22866361	12.06290921	12.32488756	12.01019986	11.81646509	12.56393891	12.19740062	12.48270542	12.37315498
16.05.2002 02:00	12.63001219	12.5715127	12.28929999	12.65465292	13.43767321	12.99611123	12.76477339	12.99715518	12.36866956	13.01794553	13.07017323	11.95598576	12.21555388	12.16057799	12.12848418	12.32481557	12.05990979	12.36180755	12.29121356	12.66054404	12.59177299	12.30910547	12.68471147	13.45876845	13.03779884	12.82648865	13.41263801	12.39873926	13.03880762	13.0596072	11.89766388	12.15591733	11.85982173	11.67555324	12.35470599	12.0206267	12.30135861	12.21951481
16.05.2002 03:00	12.48753018	12.42969064	12.15066164	12.50436013	13.26891122	12.83978271	12.62077111	12.87996772	12.2283443	12.87191089	12.92224887	11.81018106	12.07640193	12.03025028	11.99763746	12.15543654	11.91259819	12.21068521	12.14781607	12.50788475	12.44995093	12.17046712	12.53441868	13.30055409	12.89189222	12.68248637	13.25283692	12.25841399	12.90320402	12.91168285	11.76157949	12.01676537	11.73951923	11.57490192	12.17536348	11.8733151	12.16031109	12.08636
16.05.2002 04:00	12.35522546	12.28786858	12.01202328	12.34404782	13.10014923	12.70429799	12.48705471	12.77343366	12.09804227	12.75716938	12.79545657	11.68381698	11.93724997	11.89992257	11.86679075	11.99602098	11.77510736	12.06963769	12.03514661	12.38575732	12.31825902	12.0417315	12.39414541	13.15288735	12.7564075	12.54876997	13.11434265	12.1381352	12.78846252	12.79545657	11.64493573	11.89749227	11.62924194	11.47425059	12.02591139	11.74564504	12.0293384	11.97369054
16.05.2002 05:00	12.23309802	12.17643696	11.90309314	12.22381358	12.96303012	12.57923517	12.36362419	12.677553	11.9877867	12.64242787	12.66866427	11.57689353	11.82791629	11.77962006	11.74600916	11.8764593	11.66707885	11.95881464	11.92247715	12.26362988	12.2068274	11.93280136	12.27391118	13.01576824	12.63134468	12.43562533	12.99715518	12.02787964	12.6945831	12.67923029	11.53801228	11.78815859	11.52898985	11.38366441	11.89638625	11.63761653	11.90844052	11.8507784
16.05.2002 06:00	12.13132516	12.07513548	11.80406575	12.11359887	12.84700625	12.46459425	12.26076542	12.57101895	11.88755437	12.54854846	12.57357004	11.46997008	11.71858261	11.68939319	11.6654881	11.73697069	11.54922957	11.83791676	11.82005037	12.16185702	12.09539578	11.82387123	12.16369647	12.89974437	12.51670376	12.32248068	12.87996772	11.91762407	12.59027264	12.57357004	11.43108883	11.67882491	11.43876297	11.29307822	11.76686111	11.51976725	11.79761747	11.74835162
16.05.2002 07:00	12.06008416	11.99409431	11.72484383	12.03344272	12.76262526	12.39164094	12.18876428	12.50709851	11.81739174	12.48596218	12.49960786	11.40192789	11.64900663	11.60919152	11.57490192	11.67718985	11.48048416	11.767393	11.73810895	12.07026144	12.0143546	11.74464931	12.07352079	12.80481576	12.43332855	12.22990779	12.77343366	11.83743821	12.51725532	12.49960786	11.36304663	11.60924893	11.36858651	11.23268742	11.6971168	11.45102184	11.72709371	11.6664102
16.05.2002 08:00	12.03972959	11.98396416	11.71494109	12.0234232	12.75207763	12.37079714	12.16819252	12.4857917	11.79734528	12.46510009	12.47847581	11.39220757	11.63906721	11.55906548	11.51451112	11.6971168	11.48048416	11.75731818	11.72786627	12.04990687	11.98396416	11.71494109	12.04346224	12.76262526	12.40206284	12.20933603	12.75212685	11.81739174	12.47553113	12.46790979	11.35332632	11.58937008	11.33851089	11.18236176	11.73697069	11.45102184	11.72709371	11.65616752
16.05.2002 09:00	12.1007933	12.0346149	11.76445479	12.09355983	12.825911	12.43332855	12.21962191	12.50709851	11.84746144	12.52768636	12.54187196	11.45052946	11.69870376	11.57911589	11.50444599	11.82664194	11.55905035	11.83791676	11.80980769	12.08043873	12.02448475	11.75455205	12.07352079	12.79426813	12.43332855	12.24019366	12.77343366	11.84746144	12.48596218	12.49960786	11.40192789	11.64900663	11.35856131	11.18236176	11.89638625	11.5394088	11.8076923	11.72786627
16.05.2002 10:00	12.21274345	12.15617666	11.88328767	12.22381358	12.98412537	12.55839137	12.33276656	12.54971213	11.957717	12.65285892	12.65809824	11.56717322	11.81797687	11.63926714	11.54470652	12.02591139	11.69654117	11.97896428	11.97369054	12.19238888	12.12578622	11.86348219	12.18373551	12.910292	12.54796947	12.34305243	12.8586609	11.94769377	12.53811741	12.59470209	11.51857165	11.76827974	11.40868735	11.20249203	12.14547306	11.69654117	11.94873981	11.89174912
16.05.2002 11:00	12.40611189	12.34864946	12.07143972	12.42420397	13.19507785	12.74598559	12.50762647	12.63493938	12.12811197	12.88234193	12.87998477	11.77129981	12.03664423	11.79967048	11.6654881	12.35470599	11.94206051	12.21068521	12.19902946	12.35522546	12.28786858	12.02192602	12.34404782	13.08960161	12.71471989	12.50762647	12.97584837	12.09804227	12.65285892	12.74262644	11.70325761	11.95712882	11.50893943	11.25281769	12.52408502	11.94206051	12.18046074	12.10684535
16.05.2002 12:00	12.66054404	12.60190314	12.31900821	12.69473099	13.49041133	13.00653313	12.75448751	12.75212685	12.37869279	13.20570436	13.17583348	12.0531889	12.31494814	11.99014944	11.80639995	12.80306225	12.26614603	12.52300471	12.50630979	12.57912575	12.52086196	12.2397863	12.55445772	13.30055409	12.93357982	12.72362988	13.15695627	12.30853016	12.84061775	12.975079	11.96570608	12.22549331	11.66934277	11.34340388	13.0421856	12.27596681	12.51292989	12.44485373
16.05.2002 13:00	12.99639449	12.92606785	12.64579862	13.02537513	13.85957817	13.32961208	13.06306382	12.92258134	12.68941302	13.61251516	13.54564436	12.40312019	12.67276745	12.26083008	12.03789799	13.28130894	12.6491562	12.89577316	12.90577423	12.85391248	12.79437594	12.50716027	12.81496523	13.57479232	13.21497116	13.00134856	13.42329142	12.57915745	13.11182495	13.27092771	12.2670358	12.5336155	11.85982173	11.47425059	13.53039575	12.62951465	12.85547386	12.83407549
16.05.2002 14:00	13.35259951	13.29075315	12.99239451	13.36603879	14.20764977	13.68395673	13.40249777	13.12499605	13.04022617	14.13406746	13.98941742	12.80165305	13.0802839	12.59166196	12.33985196	13.81933646	13.08127023	13.32899053	13.30523868	13.16940836	13.1084105	12.8141452	13.08549225	13.83848292	13.51720631	13.30992487	13.74289359	12.89990091	13.47691156	13.61960654	12.60724678	12.88149539	12.11045195	11.6654881	14.03853285	13.02234559	13.23831713	13.25402529
16.05.2002 15:00	13.67827267	13.61491786	13.30928218	13.66662437	14.5240785	14.00703568	13.71107408	13.33806417	13.37099286	14.53044722	14.36979433	13.17102497	13.45798207	12.94254426	12.68206645	14.31751008	13.47410117	13.72190862	13.63300437	13.46454966	13.40218477	13.10132465	13.33598023	14.09162591	13.80901955	13.59792943	14.05184236	13.2005979	13.81070503	13.95771935	12.91829681	13.199557	12.37110737	11.89698614	14.46696217	13.36607266	13.5808611	13.5715483
16.05.2002 16:00	13.90217296	13.8377811	13.52714246	13.86701475	14.73503098	14.21547371	13.92707749	13.47655845	13.58148075	14.68691291	14.59168086	13.40431249	13.7064677	13.25332572	13.02428094	14.59648732	13.72944128	13.99392884	13.93004203	13.67827267	13.61491786	13.30928218	13.53637062	14.29203076	14.01745758	13.81393285	14.25425708	13.41108579	14.01932596	14.17960588	13.14186403	13.42816379	12.61171238	12.14861445	14.69612204	13.59195045	13.81258203	13.83785793
16.05.2002 17:00	14.00394582	13.93908257	13.62616986	13.97722947	14.85105485	14.33011463	14.02993627	13.52982548	13.67168985	14.67648186	14.65507701	13.52095626	13.82574081	13.4638551	13.28597437	14.71604899	13.86693211	14.12490153	14.11441023	13.78004553	13.71621933	13.40830958	13.63656581	14.39750701	14.1216766	13.91679162	14.31817751	13.51131812	14.11320537	14.28526613	13.24878748	13.53749747	12.78214092	12.34991709	14.77582982	13.69997896	13.9334799	14.00174078
16.05.2002 18:00	14.03447768	13.96947301	13.65587808	13.98724899	14.85105485	14.35095843	14.0607939	13.5724391	13.71178278	14.68691291	14.68677509	13.55983751	13.86549851	13.5741324	13.42688622	14.70608551	13.88657365	14.16520082	14.14513827	13.83093196	13.76687007	13.45782328	13.67664389	14.4396975	14.16336421	13.95793513	14.32883092	13.56143429	14.17579165	14.34866228	13.29738904	13.5871946	12.89241822	12.49082894	14.7459394	13.72944128	13.96370437	14.04271149
16.05.2002 19:00	13.99376854	13.92895243	13.61626712	13.93715139	14.7877691	14.30927083	14.01965039	13.5724391	13.68171308	14.65561977	14.65507701	13.51123594	13.81580138	13.5741324	13.46714675	14.55663343	13.81782824	14.09467707	14.10416756	13.81057739	13.74660978	13.4380178	13.65660485	14.41860225	14.1529423	13.93736337	14.31817751	13.55141106	14.18622269	14.33809626	13.2682281	13.55737632	12.93251905	12.57134999	14.59648732	13.66069586	13.91333026	13.9914981
16.05.2002 20:00	13.88181839	13.81752081	13.50733698	13.79687812	14.61900711	14.18420801	13.91679162	13.55113229	13.58148075	14.52001617	14.52828471	13.39459218	13.69652828	13.51398115	13.42688622	14.3474005	13.68033741	13.96370437	14.01198346	13.73933638	13.67569874	13.36869862	13.58646821	14.33422126	14.07998899	13.86536223	14.26491048	13.49127166	14.14449851	14.2747001	13.18074528	13.46792149	12.91246863	12.59148026	14.38725439	13.54284658	13.8025072	13.899314
16.05.2002 21:00	13.70880452	13.6453083	13.3389904	13.61652677	14.42914988	14.01745758	13.75221759	13.45525163	13.42110903	14.3009642	14.33809626	13.20990622	13.50767919	13.38365344	13.3262349	14.0584598	13.4642804	13.76220791	13.83785793	13.59685438	13.53387668	13.23006027	13.45621446	14.20764977	13.93408237	13.73164583	14.1264162	13.35094639	14.029757	14.12677575	13.02522026	13.30889068	12.80219134	12.5109592	14.07838674	13.33661034	13.60101075	13.73543115
16.05.2002 22:00	13.45437237	13.39205462	13.09142191	13.34599975	14.12326878	13.75691005	13.50535654	13.31675736	13.18055143	13.99846386	14.05281357	12.94745775	13.23931471	13.17312406	13.14506252	13.67984784	13.17947797	13.48011288	13.61251901	13.39330865	13.33127374	13.03200547	13.25582408	13.99669729	13.72564434	13.51564241	13.9346549	13.15048173	13.84199817	13.91545525	12.79193274	13.07034447	12.63176279	12.38011248	13.68981131	13.07144946	13.33906536	13.52033491
16.05.2002 23:00	13.17958564	13.11854065	12.82404794	13.04541417	13.7857448	13.4755187	13.24820961	13.16760968	12.91994737	13.66467039	13.75696487	12.67528897	12.96101079	12.92249384	12.91356449	13.35105324	12.89467554	13.19801784	13.35645207	13.14905378	13.08815021	12.79433972	13.00533609	13.73300668	13.4755187	13.27906724	13.72158678	12.91994737	13.60208411	13.67243667	12.55864521	12.82185884	12.43125862	12.19894011	13.36101672	12.80628857	13.07711997	13.27451064
17.05.2002 00:00	12.90479891	12.84502667	12.55667397	12.74482859	13.45876845	13.19412736	12.98077681	12.99715518	12.66936655	13.35173901	13.46111616	12.40312019	12.69264631	12.67186363	12.67200131	13.02225865	12.60987311	12.90584798	13.07989976	12.89462163	12.83489653	12.54677123	12.76486763	13.46931608	13.22539307	13.03220619	13.49786526	12.66936655	13.34130796	13.40828603	12.30591705	12.5733732	12.21070403	12.0077026	13.02225865	12.53130692	12.79502493	13.00820101
17.05.2002 01:00	12.64018947	12.58164285	12.29920273	12.46428205	13.14233973	12.92315792	12.72362988	12.82670069	12.41878572	13.07010076	13.1863995	12.15039204	12.42428182	12.43125862	12.43043814	12.713391	12.34471222	12.63382776	12.83407549	12.66054404	12.60190314	12.31900821	12.51437965	13.19507785	12.97526743	12.79563102	13.28479714	12.44885542	13.11182495	13.16526745	12.07262953	12.33482699	12.01019986	11.82653022	12.713391	12.27596681	12.54315436	12.76237674
17.05.2002 02:00	12.3959346	12.33851931	12.06153698	12.20377455	12.85755388	12.67303228	12.48705471	12.64559279	12.18825136	12.8301867	12.9328149	11.91710451	12.18573561	12.20067882	12.20900524	12.4244503	12.08937211	12.38195719	12.57800854	12.42646646	12.36890975	12.0912452	12.27391118	12.94193487	12.73556369	12.55905585	13.07172902	12.2283443	12.90320402	12.9328149	11.84906231	12.09628078	11.80969569	11.63529271	12.41448682	12.0206267	12.30135861	12.51655247
17.05.2002 03:00	12.18221159	12.12578622	11.85357945	11.98334512	12.62550614	12.45417235	12.28133717	12.4964451	11.99780994	12.62156578	12.72149439	11.70325761	11.96706825	12.00017465	12.01776773	12.13550959	11.85367355	12.15023627	12.35266962	12.22292074	12.16630681	11.8931904	12.06350128	12.72043476	12.52712566	12.36362419	12.87996772	12.02787964	12.71544519	12.73206042	11.64493573	11.88755284	11.63926714	11.49438086	12.12554612	11.79474891	12.06963769	12.29121356
17.05.2002 04:00	11.98884315	11.93331342	11.66542739	11.78295473	12.40400604	12.25615622	12.08590551	12.34729742	11.80736851	12.43380695	12.52073991	11.49913102	11.75834031	11.79967048	11.82653022	11.88642278	11.63761653	11.92859017	12.12733071	12.0295523	11.97383401	11.70503835	11.87313041	12.50948228	12.32910953	12.16819252	12.69885982	11.84746144	12.53811741	12.54187196	11.45052946	11.69870376	11.4688386	11.33333875	11.88642278	11.58851267	11.86814123	12.08636
17.05.2002 05:00	11.805652	11.75097077	11.48717808	11.60260339	12.20360118	12.06856199	11.90075972	12.19814974	11.63697355	12.25647917	12.33055146	11.32416538	11.57943065	11.62924194	11.65542297	11.66722638	11.45102184	11.73716854	11.93271983	11.85653843	11.80162151	11.53669177	11.70279858	12.33017267	12.15193721	11.99333261	12.50709851	11.67706648	12.39208277	12.37281556	11.28528412	11.52973353	11.31846047	11.1924269	11.66722638	11.40191797	11.6767196	11.89174912
17.05.2002 06:00	11.64281542	11.58888842	11.32873424	11.43227156	12.02429157	11.90181157	11.74647157	12.05965546	11.47660182	12.11044452	12.17206108	11.15892005	11.41046042	11.4688386	11.50444599	11.46795693	11.27424792	11.56589655	11.74835162	11.70387914	11.6496693	11.38815068	11.53246675	12.15086306	11.98518678	11.82875858	12.34729742	11.52671798	12.25647917	12.22489121	11.13947942	11.37070272	11.17810755	11.07164531	11.4779204	11.2447856	11.51552243	11.70738091
17.05.2002 07:00	11.56139713	11.50784724	11.24951232	11.3521154	11.93991057	11.81843636	11.66418455	11.99573503	11.39641595	12.0374272	12.08753288	11.08115754	11.33094502	11.37861172	11.40379467	11.38824915	11.19568173	11.47522314	11.62543949	11.60210628	11.54836783	11.28912328	11.42225204	12.02429157	11.88096777	11.73618569	12.27272358	11.44653212	12.16259975	12.12979698	11.06171691	11.29118732	11.10793109	11.00118939	11.40817609	11.16621941	11.43492385	11.59471146
17.05.2002 08:00	11.59192899	11.53823768	11.27922054	11.39219348	11.99264869	11.84970206	11.69504218	12.01704184	11.42648565	12.06872034	12.11923095	11.11031848	11.36076329	11.35856131	11.36353414	11.48788387	11.23496482	11.51552243	11.61519681	11.61228356	11.55849798	11.29902602	11.42225204	12.02429157	11.89138967	11.73618569	12.28337699	11.44653212	12.13130661	12.12979698	11.08115754	11.32100559	11.09790588	10.97099399	11.53770124	11.21532328	11.47522314	11.58446878
17.05.2002 09:00	11.734411	11.68005974	11.4178589	11.57254483	12.19305355	12.00603058	11.83904446	12.1235759	11.55678768	12.20432394	12.25658928	11.24640287	11.48997583	11.41871256	11.38366441	11.71704374	11.3920972	11.66664478	11.7585943	11.74458829	11.69018989	11.42776164	11.58256435	12.20360118	12.03729629	11.86990209	12.38991105	11.55678768	12.18346184	12.22489121	11.20752161	11.45021812	11.15805713	10.99112425	11.82664194	11.3920972	11.64649513	11.72786627
17.05.2002 10:00	11.97866587	11.92318328	11.65552465	11.84307185	12.50948228	12.26657812	12.07561963	12.27272358	11.76727558	12.45466904	12.49960786	11.4796904	11.73846146	11.56909069	11.48431573	12.08569223	11.66707885	11.92859017	12.02490393	11.96848858	11.91305313	11.64562191	11.83305233	12.47783941	12.26657812	12.09619138	12.58167235	11.76727558	12.33992753	12.42564569	11.43108883	11.67882491	11.28838485	11.06158018	12.25507126	11.67689963	11.91851535	11.98393322
17.05.2002 11:00	12.37558003	12.31825902	12.0417315	12.2839307	12.99467299	12.67303228	12.46648296	12.53905873	12.1381352	12.86147984	12.90111682	11.87822326	12.13603848	11.83977132	11.68561837	12.70342753	12.11883443	12.37188237	12.44485373	12.3246936	12.26760828	11.9922178	12.20377455	12.88919675	12.64176658	12.46648296	12.91192793	12.09804227	12.5798416	12.75319247	11.81018106	12.0664625	11.51896464	11.20249203	12.98240476	12.15811753	12.38195719	12.39364034
17.05.2002 12:00	12.92515349	12.86528697	12.57647945	12.87508234	13.65917331	13.23581497	12.98077681	12.86931431	12.63929685	13.47691156	13.48224821	12.4128405	12.69264631	12.23075445	11.98757233	13.52043228	12.72772239	12.96629691	12.9672303	12.82338062	12.7639855	12.47745205	12.70475051	13.42712558	13.15243976	12.94991918	13.37002439	12.54908775	12.9657903	13.21809758	12.31563737	12.59325205	11.84979652	11.4138598	13.89904424	12.78664703	12.98644656	12.94674495
17.05.2002 13:00	13.59685438	13.53387668	13.23006027	13.62654629	14.50298325	13.93408237	13.63907294	13.26349033	13.25071406	14.23837792	14.1901719	13.08354215	13.36852724	12.7520653	12.43043814	14.47692565	13.4642804	13.69168415	13.55106295	13.41366322	13.35153403	13.05181095	13.30592167	14.07053066	13.75691005	13.54650004	13.92400149	13.12041204	13.49777365	13.80979499	12.92801713	13.20949643	12.2909057	11.75607429	14.88542802	13.50356349	13.69168415	13.55106295
17.05.2002 14:00	14.29908712	14.23285684	13.91334931	14.41808832	15.38898368	14.66361548	14.31794082	13.63635953	13.90222421	15.06243057	14.95092572	13.78340473	14.08416587	13.33352739	12.94375988	15.45334596	14.23030072	14.44729586	14.15538095	14.03447768	13.96947301	13.65587808	13.94717091	14.75612623	14.39264604	14.16365267	14.4779786	13.71178278	14.13406746	14.45432253	13.5501172	13.84561966	12.78214092	12.15867958	15.79210402	14.2008384	14.3767721	14.15538095
17.05.2002 15:00	14.94025616	14.86092597	14.52731917	15.11945467	16.18005549	15.32019528	14.91452169	13.97726852	14.49359496	15.79260379	15.63771736	14.4055048	14.7202891	13.88491386	13.45708162	16.30024113	14.89811332	15.11223417	14.62654413	14.614583	14.54689141	14.22033424	14.53832255	15.3995313	14.98669443	14.73966178	14.98934208	14.27308383	14.75993023	15.067152	14.11389539	14.43204576	13.27337614	12.61161052	16.53936447	14.80972636	14.98126147	14.63678681
17.05.2002 16:00	15.40841132	15.32691274	14.9828452	15.61041112	16.72853195	15.78918085	15.36710028	14.25425708	14.93461721	16.36631133	16.1554526	14.87207985	15.20732095	14.35609867	13.9200777	16.84823212	15.37933122	15.59582566	14.99528054	15.0522063	14.98248774	14.64615205	14.9791814	15.86362677	15.43483619	15.17166862	15.3835181	14.70408285	15.30234463	15.55318916	14.54158919	14.86938048	13.70446011	13.03434607	16.99768421	15.23201962	15.41447885	14.96455251
17.05.2002 17:00	15.68319805	15.61055686	15.26012191	15.89095766	17.02386543	16.08099409	15.64481896	14.49928541	15.21526774	16.71053585	16.47243336	15.14424863	15.48562486	14.65685492	14.25222705	17.08735546	15.63467133	15.85777105	15.2001341	15.33717032	15.26613186	14.92342876	15.24970842	16.14841262	15.72664944	15.44938729	15.66050665	14.99475661	15.66743124	15.88073594	14.82347828	15.15762382	14.03529199	13.40675596	17.2168806	15.48735973	15.67642424	15.12843535
17.05.2002 18:00	15.75443905	15.67133775	15.31953835	15.9109967	17.0133178	16.1331036	15.7168201	14.6590865	15.30547684	16.8357084	16.56752758	15.21229083	15.55520084	14.80723305	14.44346456	17.04750157	15.67395442	15.90814517	15.23086213	15.43894318	15.36743333	15.02245616	15.30982554	16.19060312	15.82044655	15.55224607	15.79900093	15.12505864	15.88648321	16.04979235	14.93040173	15.2669575	14.25584658	13.67851452	17.17702671	15.54628437	15.75702282	15.13867803
17.05.2002 19:00	15.66284348	15.58016642	15.23041369	15.75068439	16.81291294	16.02888458	15.64481896	14.74431375	15.25536067	16.76269108	16.49356541	15.12480801	15.46574601	14.81725826	14.49379022	16.79841475	15.54628437	15.78724729	15.13867803	15.42876589	15.35730318	15.01255342	15.26974746	16.137865	15.79960275	15.54196019	15.82030774	15.12505864	15.96993158	16.0709244	14.91096111	15.24707865	14.34607346	13.83955664	16.93790337	15.4578974	15.67642424	15.03625125
17.05.2002 20:00	15.43894318	15.36743333	15.02245616	15.47013785	16.47538897	15.79960275	15.44938729	14.74431375	15.07494248	16.53320807	16.2822449	14.91096111	15.24707865	14.69695576	14.4233343	16.38991238	15.28112348	15.53537672	14.95430983	15.29646117	15.22561127	14.8838178	15.12947419	15.97965063	15.65369613	15.41852966	15.73508049	15.01480308	15.9073453	15.96526414	14.75543609	15.08804784	14.30597262	13.86975203	16.53936447	15.23201962	15.47492779	14.85188305
17.05.2002 21:00	15.14380188	15.07365906	14.7352767	15.12947419	16.07457925	15.4973676	15.17166862	14.64843309	14.81433842	16.15769041	15.95469812	14.6193517	14.94889588	14.49645159	14.28242245	15.9116657	14.94721719	15.21298239	14.73921359	15.07256088	15.00274803	14.66595753	14.90904477	15.73705528	15.43483619	15.20252625	15.57527941	14.81433842	15.71958647	15.74337761	14.51242825	14.8395622	14.17564491	13.80936124	16.04119084	14.91775487	15.1726831	14.62654413
17.05.2002 22:00	14.80795143	14.7393642	14.40848629	14.74873246	15.65267428	15.15344485	14.85280643	14.46732519	14.50361819	15.70915542	15.57432121	14.28886104	14.61095542	14.26587179	14.09118494	15.4732729	14.59366934	14.88051324	14.46266129	14.79777415	14.72923406	14.39858355	14.63851774	15.45226942	15.15344485	14.93509344	15.33025107	14.54371113	15.41708613	15.44752891	14.22081884	14.54137944	13.95509032	13.62818886	15.5828711	14.58384857	14.85028877	14.37047718
17.05.2002 23:00	14.47210099	14.40506934	14.08169588	14.36799072	15.22022169	14.7991002	14.52365836	14.2968707	14.19289797	15.29191358	15.20451033	13.95837037	14.27301495	13.98516595	13.83955664	15.04484358	14.24994227	14.52789444	14.1758663	14.50263285	14.43545979	14.1114041	14.33793216	15.1358407	14.85120971	14.63680301	15.07456933	14.25303737	15.09372371	15.11998212	13.9097688	14.22331783	13.6944349	13.39669083	15.14447831	14.2401215	14.5077448	14.09392488
18.05.2002 00:00	14.15660512	14.09103478	13.77471095	14.01730754	14.81941197	14.46559935	14.21508205	14.09445599	13.90222421	14.92682697	14.86639752	13.66676096	13.97483219	13.72451053	13.6080586	14.6761951	13.93567752	14.21557494	13.90955668	14.19731426	14.13155537	13.81432191	14.02732706	14.79831673	14.54897456	14.33851258	14.81888759	13.96236361	14.78079232	14.81356739	13.61815939	13.91519564	13.43377948	13.15512766	14.75590288	13.92585675	14.19542529	13.83785793
18.05.2002 01:00	13.88181839	13.81752081	13.50733698	13.71672196	14.481888	14.18420801	13.94764925	13.9346549	13.63159692	14.58260245	14.55998279	13.38487187	13.69652828	13.49393073	13.39669083	14.32747356	13.64105432	13.92340508	13.64324705	13.93270482	13.86817154	13.55685068	13.75680004	14.50298325	14.26758322	14.07107977	14.58451266	13.70175955	14.48872303	14.52828471	13.34599061	13.64683115	13.19317447	12.94375988	14.39721786	13.63123354	13.90325543	13.58179098
18.05.2002 02:00	13.60703166	13.54400683	13.23996301	13.4261559	14.16545927	13.90281667	13.69050232	13.74289359	13.38101609	14.29053316	14.28526613	13.13214371	13.42816379	13.25332572	13.17525792	13.99867896	13.36607266	13.65138486	13.39742278	13.66809538	13.60478771	13.29937945	13.49629254	14.22874502	14.00703568	13.81393285	14.35013773	13.46120196	14.22794688	14.25356805	13.09326246	13.37846666	12.97261988	12.73239211	14.0584598	13.35625189	13.62116039	13.33596671
18.05.2002 03:00	13.38313137	13.32114359	13.02210273	13.18568744	13.90176867	13.67353483	13.46421303	13.5724391	13.1705282	14.07148119	14.05281357	12.9085765	13.199557	13.05282155	12.98402041	13.70973826	13.1303741	13.40958912	13.16184118	13.45437237	13.39205462	13.09142191	13.27586311	13.99669729	13.77775385	13.58764355	14.1264162	13.24069083	14.01932596	14.03168152	12.86969525	13.14985988	12.7620905	12.5411546	13.76951909	13.11073255	13.37936465	13.12087047
18.05.2002 04:00	13.16940836	13.1084105	12.8141452	12.97527753	13.66972094	13.4546749	13.25849549	13.41263801	12.97006354	13.84199817	13.83092704	12.6947296	12.98088964	12.85231738	12.7927829	13.4407245	12.89467554	13.17786819	12.94674495	13.24064936	13.17932153	12.88346438	13.06545321	13.77519718	13.56931582	13.38192601	13.9346549	13.04022617	13.81070503	13.82036102	12.66556866	12.94113194	12.57161154	12.35998222	13.49054186	12.88485476	13.14764372	12.91601691
18.05.2002 05:00	12.97603992	12.9159377	12.62599314	12.76486763	13.44822083	13.25665877	13.06306382	13.26349033	12.77962211	13.62294621	13.60904051	12.49060301	12.77216171	12.67186363	12.62167565	13.18167421	12.67861852	12.96629691	12.74189139	13.04728092	12.98684873	12.69531232	12.87508234	13.57479232	13.37129969	13.18649435	13.74289359	12.84978474	13.61251516	13.60904051	12.46144207	12.74234343	12.401183	12.20900524	13.23149157	12.66879775	12.93607245	12.70092068
18.05.2002 06:00	12.80302605	12.7437252	12.45764657	12.5945358	13.25836359	13.07948644	12.89848979	13.13564946	12.61925038	13.45604947	13.43998411	12.32535768	12.60319148	12.51146029	12.46063354	12.97244129	12.5018446	12.7849501	12.55752318	12.87426705	12.81463623	12.52696575	12.70475051	13.38493509	13.19412736	13.02192032	13.5830925	12.68941302	13.46648051	13.45055014	12.29619674	12.5733732	12.24077966	12.05802826	13.02225865	12.49202382	12.75472564	12.52679515
18.05.2002 07:00	12.6910759	12.63229358	12.34871643	12.46428205	13.12124448	12.96484553	12.78534514	13.06107562	12.50899482	13.29958378	13.30262578	12.21843423	12.4938578	12.401183	12.34991709	12.87280656	12.39381609	12.67412705	12.4550964	12.75213962	12.69307446	12.40813287	12.56447724	13.23726835	13.05864264	12.88820392	13.46590504	12.56913422	13.31001482	13.31319181	12.18927329	12.45410009	12.14052757	11.95737694	12.9325874	12.39381609	12.65397741	12.42436837
18.05.2002 08:00	12.67072133	12.61203329	12.32891095	12.45426253	13.11069686	12.94400172	12.76477339	13.05042221	12.48894835	13.25785959	13.28149373	12.1989936	12.47397895	12.35105695	12.27946116	12.91266045	12.39381609	12.67412705	12.44485373	12.73178505	12.67281417	12.38832739	12.5444382	13.2161731	13.03779884	12.86763216	13.43394482	12.53906452	13.22656645	13.27092771	12.17955298	12.45410009	12.09040153	11.88692101	13.03222212	12.41345764	12.67412705	12.43461105
18.05.2002 09:00	12.80302605	12.7437252	12.45764657	12.60455532	13.27945884	13.08990835	12.89848979	13.15695627	12.59920392	13.3726011	13.39772001	12.32535768	12.60319148	12.401183	12.28952629	13.13185685	12.55094846	12.81517457	12.62922193	12.83355791	12.77411564	12.48735479	12.66467244	13.34274459	13.15243976	12.98077681	13.54047888	12.62927362	13.25785959	13.35545591	12.29619674	12.5733732	12.13050236	11.86679075	13.31119935	12.58041078	12.83532422	12.63946461
18.05.2002 10:00	13.09816735	13.03749947	12.74482602	12.91516042	13.61698282	13.39214349	13.18649435	13.35937098	12.87985444	13.71682562	13.72526679	12.6266874	12.90137424	12.58163675	12.41030788	13.58021311	12.89467554	13.14764372	13.01844369	13.10834464	13.04762962	12.75472876	12.94521898	13.64862569	13.4338311	13.24820961	13.77485381	12.87985444	13.44561842	13.59847449	12.57808584	12.86161654	12.27085528	11.93724667	13.85919035	12.9437794	13.17786819	12.99795834
18.05.2002 11:00	13.52561337	13.46296565	13.16074109	13.36603879	14.11272115	13.82986336	13.59792943	13.62570613	13.28078376	14.20708479	14.1901719	13.07382183	13.35858781	12.90244342	12.66193618	14.26769272	13.40535575	13.65138486	13.51009223	13.49508151	13.43257521	13.13103287	13.33598023	14.05998303	13.82986336	13.63907294	14.14772302	13.24069083	13.73768771	13.96828537	12.99605932	13.27907241	12.51146029	12.06809339	14.64630468	13.47410117	13.68160933	13.49984956
18.05.2002 12:00	14.0955414	14.0302539	13.71529451	13.97722947	14.7877691	14.40306794	14.14308091	13.9453083	13.82203835	14.90596488	14.82413342	13.64732034	13.95495334	13.33352739	13.00415067	15.10462442	14.04370603	14.2860987	14.09392488	13.99376854	13.92895243	13.61626712	13.8369562	14.60845949	14.34053653	14.13279504	14.58451266	13.71178278	14.19665374	14.46488856	13.50151563	13.80586196	12.85231738	12.29959143	15.49319985	14.08298912	14.27602388	14.11441023
18.05.2002 13:00	14.757065	14.68871347	14.3589726	14.70865438	15.61048379	15.08049154	14.77051941	14.27556389	14.42343233	15.68829333	15.53205711	14.29858135	14.61095542	13.87488866	13.48727701	15.96148306	14.74098094	14.97118665	14.70848556	14.54334199	14.47598038	14.15101506	14.38802976	15.19912644	14.90331922	14.66766064	15.05326252	14.2329909	14.73906814	15.0248879	14.06529382	14.37240921	13.26335093	12.62167565	16.32016807	14.7213394	14.91073771	14.7801843
18.05.2002 14:00	15.41858861	15.34717304	15.00265068	15.46011833	16.47538897	15.76833704	15.40824379	14.59516606	15.02482631	16.41846656	16.22941477	14.93040173	15.2669575	14.45635075	14.04085928	16.78845128	15.41861431	15.6562746	15.28207552	15.11327002	15.04326862	14.70556849	14.98920092	15.85307914	15.4869457	15.24366975	15.54331919	14.77424549	15.32320672	15.61658531	14.6193517	14.93895646	13.71448532	13.01421581	17.06742851	15.33022735	15.51522708	15.3845023
18.05.2002 15:00	15.96816206	15.88407084	15.52749588	16.06128949	17.13988929	16.33111973	15.92253764	14.90411483	15.52598796	17.04432933	16.81054616	15.46501898	15.8136259	14.96763639	14.54411589	17.42611353	15.9783984	16.21038985	15.76348139	15.59160247	15.51938554	15.17099725	15.48015737	16.36991273	15.97677508	15.7168201	15.95880202	15.24533744	15.88648321	16.14488657	15.08592675	15.41604888	14.14556929	13.41682109	17.60545603	15.81144525	15.99881857	15.86590817
18.05.2002 16:00	16.31418979	16.23862599	15.87409177	16.39193363	17.48796089	16.67504248	16.26197158	15.09587614	15.87680112	17.55545058	17.2437532	15.84411122	16.20126349	15.36864473	14.9567863	17.82465243	16.35158779	16.59323311	16.13221779	15.9376302	15.86381054	15.5076904	15.80078199	16.7074367	16.31027592	16.03568229	16.21448376	15.58612736	16.35588028	16.54639553	15.43585804	15.7738682	14.50647679	13.78923098	17.92428715	16.14535155	16.34136254	16.20391654
18.05.2002 17:00	16.43631723	16.36018776	15.99292465	16.45205074	17.53015139	16.77926149	16.36483035	15.19175679	16.01712638	17.76407151	17.42337563	15.99963623	16.35035487	15.58919932	15.21847974	17.90436021	16.48907862	16.73428063	16.30634332	16.08011221	16.00563261	15.64632876	15.9109967	16.82346057	16.44576065	16.16939869	16.27840419	15.73647586	16.62708748	16.74715001	15.58166275	15.92295958	14.72703138	14.05092441	17.95417757	16.25338005	16.46226042	16.35755671
18.05.2002 18:00	16.42613994	16.35005761	15.98302191	16.4320117	17.49850852	16.76883959	16.37511623	15.25567723	16.01712638	17.67019209	17.39167755	15.98019561	16.34041545	15.65937578	15.33926132	17.80472548	16.44979552	16.71413099	16.316586	16.10046678	16.0258929	15.66613424	15.94105526	16.84455582	16.46660445	16.18997044	16.31036441	15.76654556	16.71053585	16.79998014	15.59138306	15.932899	14.80723305	14.171706	17.82465243	16.22391773	16.4521856	16.34731403
18.05.2002 19:00	16.35489894	16.27914658	15.91370273	16.33181651	17.37193703	16.69588628	16.31340097	15.30894426	15.96701022	17.56588163	17.30714935	15.9024331	16.26090004	15.65937578	15.37952185	17.62538298	16.35158779	16.62345758	16.23464457	16.08011221	16.00563261	15.64632876	15.90097718	16.7918177	16.44576065	16.16939869	16.33167122	15.75652232	16.74182899	16.78941411	15.55250181	15.8931413	14.83730868	14.25222705	17.62538298	16.13553077	16.37158701	16.26537261
18.05.2002 20:00	16.17170779	16.09680393	15.73545342	16.1214066	17.12934167	16.50829205	16.13854106	15.26633063	15.79661525	17.26338129	17.07469679	15.70802683	16.07205096	15.54909849	15.29900079	17.33644227	16.14535155	16.42196113	16.0810044	15.95798478	15.88407084	15.52749588	15.79076247	16.68634145	16.33111973	16.06653992	16.24644398	15.64626676	16.63751853	16.67318784	15.41641742	15.75398935	14.77715743	14.23209679	17.33644227	15.95875685	16.20031503	16.09124708
18.05.2002 21:00	15.89692106	15.82328996	15.46807944	15.81080151	16.77072245	16.22690071	15.89168001	15.17044998	15.54603443	16.87743259	16.75771604	15.44557836	15.79374705	15.35861952	15.14802381	16.95783032	15.85072834	16.13986609	15.88639352	15.75443905	15.68146789	15.32944109	15.58035256	16.46484135	16.1226817	15.86082238	16.08664289	15.4458021	16.39760447	16.44073528	15.18312989	15.51544313	14.61675409	14.12138034	16.94786684	15.68377519	15.93836963	15.8966362
18.05.2002 22:00	15.59160247	15.51938554	15.17099725	15.46011833	16.36991273	15.91424367	15.60367545	15.03195571	15.2653839	16.46019074	16.4090372	15.15396895	15.49556428	15.13806493	14.96685143	16.56925489	15.54628437	15.83762141	15.67129729	15.5000069	15.42821421	15.08187259	15.32986458	16.19060312	15.86213416	15.61396133	15.88422818	15.20524451	16.11596622	16.16601862	14.93040173	15.24707865	14.42627513	13.97040336	16.54932794	15.38915199	15.6562746	15.67129729
18.05.2002 23:00	15.28628389	15.21548112	14.87391506	15.10943515	15.96910301	15.59116472	15.30538502	14.86150121	14.98473338	16.08467308	16.08149042	14.85263923	15.19738152	14.90748514	14.76554879	16.18067945	15.24184039	15.5253019	15.42547301	15.23539746	15.16483039	14.82440136	15.04931804	15.88472202	15.59116472	15.34652852	15.66050665	14.95466368	15.83432798	15.89130197	14.66795327	14.98865359	14.23579616	13.80936124	16.17071598	15.10434956	15.36410474	15.42547301
19.05.2002 00:00	15.00131987	14.931837	14.59663835	14.78881053	15.61048379	15.29935147	15.03795221	14.71235353	14.72412932	15.7717417	15.78564171	14.59019076	14.91907761	14.65685492	14.53405075	15.83195791	14.94721719	15.24320686	15.2001341	14.9809653	14.91157671	14.57683287	14.76877149	15.57884091	15.32019528	15.09966748	15.45809194	14.71410609	15.58398287	15.63771736	14.41522511	14.73022852	14.01524158	13.61812373	15.82199444	14.8293679	15.09208452	15.2001341
19.05.2002 01:00	14.74688772	14.67858332	14.34906986	14.50826399	15.30460269	15.03880394	14.79109117	14.55255244	14.49359496	15.47967241	15.51092506	14.3374626	14.66065255	14.43630033	14.32268298	15.50316332	14.6820563	14.98126147	14.98503786	14.74688772	14.67858332	14.34906986	14.53832255	15.32569793	15.08049154	14.8630923	15.25567723	14.48357173	15.33363777	15.38413276	14.18193759	14.49168231	13.82476261	13.44701649	15.49319985	14.56420702	14.84021395	14.98503786
19.05.2002 02:00	14.51281013	14.44558993	14.12130684	14.26779553	15.03036446	14.7991002	14.55451599	14.40340476	14.2630606	15.21889626	15.25734045	14.09445476	14.42210633	14.20572054	14.11131521	15.1843322	14.42671619	14.71931608	14.7801843	14.51281013	14.44558993	14.12130684	14.29785409	15.07255495	14.85120971	14.63680301	15.05326252	14.27308383	15.1145858	15.1516802	13.94865006	14.2531361	13.62425844	13.26584411	15.17436873	14.30886691	14.58834338	14.76994162
19.05.2002 03:00	14.27873255	14.21259655	13.89354383	14.00728803	14.7455786	14.54897456	14.3282267	14.23295026	14.04254947	14.94768906	15.00375585	13.86116724	14.18356012	13.99519116	13.91001256	14.89539149	14.18119686	14.47752033	14.57533074	14.28890984	14.23285684	13.91334931	14.07742466	14.8299596	14.62192787	14.42079959	14.86150121	14.05257271	14.88510278	14.92979367	13.73480316	14.02452932	13.43377948	13.09473686	14.86550108	14.07316835	14.34654763	14.57533074
19.05.2002 04:00	14.0243004	13.95934287	13.64597534	13.72674148	14.4396975	14.28842702	14.08136565	14.05184236	13.80199188	14.68691291	14.75017124	13.61815939	13.93507449	13.76461136	13.68857966	14.59648732	13.92585675	14.21557494	14.36023451	14.06500954	13.99986346	13.68558629	13.8369562	14.57681662	14.38222414	14.18422442	14.63777969	13.84208481	14.66605082	14.69734111	13.51123594	13.79592253	13.24330052	12.92362962	14.5665969	13.82764901	14.09467707	14.34999183
19.05.2002 05:00	13.78004553	13.71621933	13.40830958	13.46623398	14.14436403	14.02787949	13.8345046	13.84942765	13.57145752	14.44699885	14.49658663	13.38487187	13.69652828	13.55408198	13.48727701	14.30754661	13.68033741	13.97377919	14.12465291	13.83093196	13.76687007	13.45782328	13.59648773	14.31312601	14.1425204	13.95793513	14.41405816	13.61155045	14.44699885	14.46488856	13.28766873	13.56731575	13.04279634	12.74245724	14.27765619	13.58212968	13.85288132	14.12465291
19.05.2002 06:00	13.54596794	13.48322595	13.18054657	13.20572648	13.85957817	13.78817575	13.59792943	13.63635953	13.36096963	14.22794688	14.2747001	13.18074528	13.47786092	13.36360302	13.30610464	14.06842327	13.4642804	13.75213309	13.93004203	13.61720895	13.55413698	13.24986575	13.36603879	14.05998303	13.91323857	13.73164583	14.16902983	13.41108579	14.25924002	14.26413408	13.09326246	13.37846666	12.88239301	12.60154539	14.04849632	13.38571421	13.65138486	13.91979935
19.05.2002 07:00	13.39330865	13.33127374	13.03200547	13.03539465	13.66972094	13.62142533	13.44364127	13.48721185	13.22064437	14.08191223	14.12677575	13.04466089	13.34864839	13.21322489	13.15512766	13.9488616	13.32678957	13.62116039	13.8071299	13.45437237	13.39205462	13.09142191	13.18568744	13.85957817	13.74648814	13.5670718	13.97726852	13.2607373	14.10277433	14.1056437	12.96689838	13.24925413	12.7620905	12.49082894	13.93889813	13.25804415	13.53048699	13.8071299
19.05.2002 08:00	13.33224493	13.27049286	12.97258903	12.97527753	13.60643519	13.55889392	13.38192601	13.41263801	13.16050497	14.01932596	14.07394563	13.00577964	13.29895126	13.13302322	13.05447633	13.95882507	13.30714802	13.5808611	13.78664454	13.38313137	13.32114359	13.02210273	13.09551177	13.75410193	13.66311293	13.48478478	13.88138787	13.19057467	14.00889491	14.04224755	12.92801713	13.20949643	12.70193925	12.41030788	13.99867896	13.25804415	13.51033734	13.79688722
19.05.2002 09:00	13.41366322	13.36166418	13.06171369	13.06545321	13.70136381	13.64226913	13.46421303	13.47655845	13.2306676	14.12363642	14.15847383	13.09326246	13.38840609	13.14304843	13.02428094	14.12820411	13.41517653	13.68160933	13.90955668	13.44419508	13.39205462	13.09142191	13.14560936	13.80684005	13.72564434	13.54650004	13.9346549	13.25071406	14.029757	14.09507768	13.01549995	13.29895126	12.71196446	12.38011248	14.24776578	13.38571421	13.64131004	13.93004203
19.05.2002 10:00	13.66809538	13.60478771	13.29937945	13.31594119	13.96505441	13.89239477	13.7007882	13.66831975	13.48124842	14.44699885	14.45432253	13.34599061	13.64683115	13.31347698	13.14506252	14.49685259	13.69997896	13.96370437	14.21683701	13.66809538	13.60478771	13.29937945	13.34599975	14.00724491	13.93408237	13.76250346	14.14772302	13.46120196	14.19665374	14.30639818	13.25850779	13.54743689	12.84229217	12.44050328	14.73597593	13.70979973	13.94355472	14.22707969
19.05.2002 11:00	14.08536411	14.02012375	13.70539177	13.71672196	14.39750701	14.30927083	14.1019374	13.97726852	13.88217775	14.94768906	14.91922764	13.78340473	14.09410529	13.63428365	13.40675596	15.11458789	14.18119686	14.43722104	14.69824288	14.03447768	13.96947301	13.65587808	13.69668293	14.37641176	14.30927083	14.13279504	14.53124563	13.81201511	14.52001617	14.67620906	13.64732034	13.94501391	13.07287197	12.58141513	15.40352859	14.18119686	14.39692175	14.72897091
19.05.2002 12:00	14.614583	14.54689141	14.22033424	14.28783457	15.03036446	14.85120971	14.61623126	14.31817751	14.37331616	15.56312078	15.48979301	14.30830166	14.63083427	14.05534241	13.75903558	15.82199444	14.75080172	15.01148594	15.25134749	14.50263285	14.43545979	14.1114041	14.16760033	14.87215009	14.7886783	14.60594538	14.99999549	14.2630606	14.95812011	15.1516802	14.11389539	14.42210633	13.39367864	12.81291316	16.12089862	14.7213394	14.93088736	15.31280356
19.05.2002 13:00	15.2048656	15.14457009	14.80459588	14.93910332	15.75815053	15.4661019	15.18195449	14.64843309	14.93461721	16.34544924	16.16601862	14.90124079	15.23713922	14.516502	14.15157573	16.65892614	15.38915199	15.63612495	15.66105461	15.01149716	14.95209729	14.61644383	14.68861534	15.43117418	15.30977338	15.10995335	15.43678513	14.75419902	15.53182764	15.70111351	14.64851264	14.96877473	13.77463657	13.10480199	16.94786684	15.32040658	15.5253019	15.74299603
19.05.2002 14:00	15.60177976	15.52951569	15.18089999	15.40000121	16.28553173	15.87255606	15.55224607	14.80823418	15.30547684	16.971312	16.64148976	15.27061271	15.60489796	14.83730868	14.46359483	17.00764768	15.72305829	15.9685941	15.86590817	15.3473476	15.27626201	14.9333315	15.06935707	15.86362677	15.66411803	15.42881554	15.63919984	15.07494248	16.07424204	16.10262247	14.94012205	15.25701807	14.01524158	13.3262349	17.17702671	15.58556746	15.78724729	15.96833495
19.05.2002 15:00	15.80532548	15.73211863	15.37895479	15.69056727	16.64415096	16.1122598	15.77853536	14.96803527	15.45582533	16.9921741	16.75771604	15.4066971	15.75398935	15.02778764	14.6749626	17.15709977	15.88019066	16.12979127	16.01954834	15.55089333	15.47886495	15.13138629	15.30982554	16.14841262	15.88297796	15.63453308	15.79900093	15.25536067	16.26200087	16.2822449	15.09564707	15.41604888	14.19569533	13.51747241	17.27666144	15.71323751	15.92829481	16.10148976
19.05.2002 16:00	15.95798478	15.88407084	15.52749588	15.88093814	16.85510344	16.27901022	15.92253764	15.09587614	15.59615059	17.1069156	16.88450834	15.52334087	15.86332303	15.17816577	14.84606985	17.2168806	15.9783984	16.24061432	16.14246047	15.70355262	15.63081716	15.27992739	15.48015737	16.33826986	16.03930648	15.78882124	15.93749521	15.40570917	16.53320807	16.48299938	15.21229083	15.53532199	14.32602304	13.65838426	17.27666144	15.80162448	16.01896822	16.21415922
19.05.2002 17:00	15.91727563	15.84355025	15.48788492	15.84086006	16.81291294	16.24774452	15.90196588	15.17044998	15.54603443	16.84613945	16.75771604	15.46501898	15.8136259	15.23831702	14.94672117	17.11724588	15.92929453	16.20031503	16.15270315	15.71372991	15.64094731	15.28983013	15.52023544	16.38046035	16.07057219	15.80939299	16.01206905	15.4157324	16.42889761	16.44073528	15.1928502	15.51544313	14.41624992	13.79929611	17.13717282	15.75252061	15.98874375	16.21415922
19.05.2002 18:00	15.85621191	15.79289951	15.43837122	15.73064535	16.66524621	16.1747912	15.8505365	15.18110339	15.51596473	16.79398422	16.71545194	15.42613773	15.78380762	15.30849348	15.07756789	16.98772073	15.87036989	16.14994091	16.0810044	15.67302076	15.60042672	15.25021917	15.47013785	16.31717461	16.02888458	15.77853536	16.00141564	15.37563947	16.32458714	16.37733913	15.14424863	15.47568543	14.49645159	13.95027309	16.97775726	15.68377519	15.92829481	16.14246047
19.05.2002 19:00	15.75443905	15.68146789	15.32944109	15.58035256	16.48593659	16.06015029	15.74767773	15.14914317	15.43577887	16.79398422	16.65205578	15.32893459	15.67447394	15.22829181	15.01717709	16.76852434	15.73287906	16.01896822	15.94784959	15.59160247	15.51938554	15.17099725	15.36994265	16.21169837	15.93508747	15.68596247	15.9268418	15.30547684	16.3141561	16.31394298	15.05676581	15.37629118	14.43630033	13.9200777	16.76852434	15.54628437	15.80739694	15.99906298
19.05.2002 20:00	15.62213433	15.54977598	15.20070547	15.43005977	16.31717461	15.92466557	15.6242472	15.10652955	15.3255233	16.64794957	16.51469746	15.20257052	15.54526141	15.11801452	14.91652577	16.57921836	15.58556746	15.8779207	15.84542281	15.5000069	15.42821421	15.08187259	15.26974746	16.10622212	15.84129036	15.59338957	15.85226796	15.21526774	16.26200087	16.2399808	14.95956268	15.27689692	14.37614908	13.87981717	16.58918183	15.42843508	15.68649906	15.87615084
19.05.2002 21:00	15.45929775	15.38769362	15.04226164	15.24970842	16.10622212	15.75791514	15.46995905	15.04260911	15.17517481	16.40803551	16.324509	15.03732518	15.37629118	14.99771201	14.81587445	16.36002196	15.41861431	15.70664871	15.73275335	15.36770218	15.2965223	14.95313698	15.14951323	15.96910301	15.70580564	15.46995905	15.7457339	15.09498894	16.12639727	16.10262247	14.8331986	15.14768439	14.29594741	13.81942637	16.36998543	15.27130271	15.53537672	15.76348139
19.05.2002 22:00	15.28628389	15.21548112	14.87391506	15.06935707	15.90581726	15.58074282	15.31567089	14.95738186	15.00477984	16.13682831	16.1131885	14.86235954	15.19738152	14.85735909	14.69509287	16.15078904	15.24184039	15.53537672	15.58935586	15.22522017	15.15470024	14.81449862	15.00923996	15.82143627	15.57032091	15.33624265	15.62854643	14.96468691	15.93863844	15.94413209	14.68739389	14.99859301	14.19569533	13.74897045	16.16075251	15.11417033	15.38425438	15.6200839
19.05.2002 23:00	15.12344731	15.05339877	14.71547123	14.88900573	15.71596003	15.41399239	15.15109686	14.85084781	14.84440812	15.9073453	15.91243402	14.69711421	15.02841129	14.71700617	14.56424615	15.94155611	15.06506647	15.36410474	15.44595837	15.07256088	15.01287818	14.67586027	14.85894717	15.66322191	15.41399239	15.18195449	15.49005216	14.81433842	15.76131066	15.77507569	14.53186888	14.8395622	14.07539283	13.64831913	15.95151959	14.94721719	15.21298239	15.4766864
20.05.2002 00:00	14.97078801	14.90144656	14.56693013	14.73871294	15.54719804	15.26808577	15.00709458	14.76562056	14.70408285	15.71958647	15.74337761	14.54158919	14.86938048	14.58667846	14.44346456	15.74228666	14.89811332	15.20290757	15.30256088	14.94025616	14.87105612	14.53722191	14.72869342	15.53665042	15.27850767	15.04823809	15.37286469	14.67401315	15.59441392	15.61658531	14.38606417	14.69047082	13.95509032	13.54766781	15.74228666	14.78026404	15.05178523	15.32304623
20.05.2002 01:00	14.82830601	14.7596245	14.42829177	14.58842015	15.38898368	15.12217915	14.87337818	14.68039331	14.56375759	15.55268973	15.58488723	14.38606417	14.7202891	14.43630033	14.30255271	15.54301721	14.74098094	15.03163558	15.14892071	14.80795143	14.7393642	14.40848629	14.60845919	15.41007893	15.15344485	14.92480757	15.25567723	14.54371113	15.45881032	15.47922698	14.24025947	14.55131887	13.83478782	13.43695135	15.55298068	14.63295244	14.90066289	15.16940606
20.05.2002 02:00	14.69600129	14.62793258	14.29955616	14.46818591	15.25186457	14.99711633	14.74994766	14.59516606	14.4434788	15.40665509	15.43696288	14.24997978	14.58113714	14.31599783	14.18177113	15.3636747	14.59366934	14.89058806	15.02600857	14.685824	14.61780244	14.28965342	14.49824447	15.29405506	15.02838203	14.80137704	15.13848976	14.42343233	15.33363777	15.34186865	14.11389539	14.42210633	13.73453574	13.34636517	15.37363818	14.48564083	14.75961537	15.03625125
20.05.2002 03:00	14.57387385	14.50637082	14.18072328	14.34795168	15.12529307	14.87205351	14.62651713	14.50993882	14.3232	15.27105149	15.31017058	14.1236157	14.44198519	14.18567012	14.06098954	15.20425914	14.45617851	14.74954055	14.8723684	14.57387385	14.50637082	14.18072328	14.39804928	15.18857882	14.91374112	14.69851827	15.03195571	14.31317677	15.21889626	15.22564238	13.99725163	14.30283323	13.63428365	13.25577898	15.21422262	14.35797078	14.62864267	14.89285376
20.05.2002 04:00	14.4619237	14.3949392	14.07179314	14.23773697	15.00926921	14.75741259	14.51337249	14.41405816	14.2029212	15.14587894	15.18337828	13.99725163	14.31277265	14.07539283	13.95027309	15.02491664	14.30886691	14.60849303	14.75969895	14.47210099	14.40506934	14.08169588	14.29785409	15.0936502	14.8095221	14.58537362	14.92542165	14.2029212	15.10415475	15.1094161	13.88060786	14.1736207	13.52400636	13.15512766	15.03488011	14.22047995	14.49766998	14.7801843
20.05.2002 05:00	14.30926441	14.24298699	13.92325205	14.06740514	14.8299596	14.60108407	14.36937021	14.3075241	14.06259594	14.96855115	15.01432187	13.85144692	14.16368127	13.94506512	13.82949151	14.84557413	14.16155531	14.45737069	14.62654413	14.33979627	14.27337743	13.95296027	14.17761985	14.96707871	14.68445928	14.45165722	14.80823418	14.07261917	14.96855115	14.96149175	13.73480316	14.03446874	13.40370385	13.0444112	14.83561066	14.06334758	14.33647281	14.63678681
20.05.2002 06:00	14.08536411	14.02012375	13.70539177	13.8369562	14.56626899	14.37180224	14.15336679	14.14772302	13.85210805	14.707775	14.78186932	13.64732034	13.95495334	13.77463657	13.68857966	14.58652384	13.93567752	14.23572458	14.4114479	14.18713698	14.12142522	13.80441917	14.06740514	14.86160247	14.53855266	14.30765494	14.6590865	13.92227068	14.78079232	14.78186932	13.55983751	13.85555908	13.25332572	12.92362962	14.57656037	13.86693211	14.14505118	14.45241861
20.05.2002 07:00	13.8716411	13.80739066	13.49743424	13.60650725	14.32367364	14.1425204	13.93736337	13.96661512	13.64162015	14.46786094	14.54941676	13.42375312	13.73628598	13.58415761	13.50740728	14.32747356	13.70979973	14.00400366	14.16562362	14.0243004	13.94921272	13.64597534	13.92713187	14.73503098	14.38222414	14.15336679	14.49928541	13.74185248	14.58260245	14.58111484	13.36543124	13.64683115	13.09292239	12.77265264	14.29758314	13.65087509	13.92340508	14.22707969
20.05.2002 08:00	13.66809538	13.60478771	13.29937945	13.4261559	14.14436403	13.95492617	13.74193171	13.77485381	13.45117873	14.24880897	14.32753023	13.21962654	13.51761862	13.38365344	13.31616977	14.07838674	13.49374272	13.78235756	13.94028471	13.85128653	13.78713036	13.47762876	13.79687812	14.61900711	14.22589562	13.98879276	14.32883092	13.57145752	14.39484362	14.39092638	13.18074528	13.45798207	12.91246863	12.60154539	14.03853285	13.43481807	13.7118338	14.01198346
20.05.2002 09:00	13.51543609	13.45283551	13.15083835	13.29590215	14.00724491	13.78817575	13.57735768	13.60439932	13.28078376	14.09234328	14.15847383	13.0543812	13.35858781	13.21322489	13.14506252	13.89904424	13.31696879	13.61108557	13.71494579	13.70880452	13.6453083	13.3389904	13.68666341	14.51353087	14.07998899	13.84479048	14.16902983	13.42110903	14.22794688	14.22186998	13.01549995	13.28901183	12.7520653	12.44050328	13.85919035	13.26786493	13.54056181	13.79688722
20.05.2002 10:00	13.40348594	13.34140389	13.04190821	13.18568744	13.89122105	13.68395673	13.47449891	13.49786526	13.19057467	14.029757	14.0633796	12.95717807	13.25919356	13.08289718	13.00415067	13.80937298	13.21876106	13.51033734	13.60227634	13.59685438	13.53387668	13.23006027	13.57644869	14.39750701	13.96534808	13.73164583	14.04118896	13.31085346	14.12363642	14.11620973	12.9085765	13.18961758	12.63176279	12.31972169	13.76951909	13.16965719	13.43981358	13.67397508
20.05.2002 11:00	13.38313137	13.32114359	13.02210273	13.14560936	13.84903055	13.65269103	13.44364127	13.44459823	13.16050497	14.0506191	14.0633796	12.94745775	13.23931471	13.04279634	12.95382501	13.79940951	13.19911951	13.48011288	13.58179098	13.54596794	13.48322595	13.18054657	13.5263511	14.34476889	13.91323857	13.66993057	13.97726852	13.2607373	14.07148119	14.0633796	12.86969525	13.13992045	12.58163675	12.2593309	13.74959215	13.1303741	13.39951429	13.63300437
20.05.2002 12:00	13.41366322	13.35153403	13.05181095	13.1656484	13.8701258	13.67353483	13.46421303	13.45525163	13.2005979	14.14449851	14.11620973	12.98633901	13.27907241	13.05282155	12.94375988	13.85919035	13.24822338	13.52041217	13.63300437	13.54596794	13.48322595	13.18054657	13.50631206	14.31312601	13.90281667	13.66993057	13.97726852	13.2607373	14.09234328	14.07394563	12.88913587	13.1597993	12.56158633	12.2291355	13.80937298	13.15983642	13.41966394	13.65348973
20.05.2002 13:00	13.51543609	13.45283551	13.15083835	13.2658436	13.96505441	13.76733195	13.55678592	13.49786526	13.30083023	14.32182629	14.25356805	13.09326246	13.38840609	13.12299801	12.99408554	14.00864243	13.36607266	13.64131004	13.77640186	13.59685438	13.53387668	13.23006027	13.53637062	14.33422126	13.94450427	13.71107408	13.98792193	13.3208767	14.18622269	14.15847383	12.96689838	13.23931471	12.61171238	12.2593309	13.95882507	13.25804415	13.52041217	13.77640186
20.05.2002 14:00	13.63756352	13.57439727	13.26967123	13.39609735	14.11272115	13.89239477	13.66993057	13.56178569	13.41108579	14.44699885	14.38036036	13.21962654	13.50767919	13.23327531	13.10480199	14.13816758	13.49374272	13.77228274	13.96077007	13.68844995	13.62504801	13.31918492	13.60650725	14.40805463	14.03830139	13.80364697	14.05184236	13.41108579	14.29053316	14.26413408	13.07382183	13.34864839	12.70193925	12.33985196	14.09831369	13.37589343	13.63123522	13.95052739
20.05.2002 15:00	13.75969096	13.69595904	13.3885041	13.5263511	14.24984027	14.02787949	13.79336109	13.63635953	13.53136459	14.58260245	14.51771869	13.34599061	13.64683115	13.35357781	13.20545332	14.32747356	13.64105432	13.92340508	14.13489559	13.79022281	13.72634948	13.41821232	13.68666341	14.481888	14.1320985	13.89621986	14.1157628	13.51131812	14.40527466	14.38036036	13.1904656	13.47786092	12.81221655	12.44050328	14.28761967	13.52320504	13.77228274	14.11441023
20.05.2002 16:00	13.88181839	13.82765095	13.50733698	13.64658533	14.38695938	14.1529423	13.91679162	13.72158678	13.65164339	14.77036128	14.66564304	13.47235469	13.77604368	13.4538299	13.2960395	14.4569987	13.7589036	14.04430295	14.25780773	13.88181839	13.81752081	13.50733698	13.75680004	14.54517374	14.21547371	13.98879276	14.22229686	13.61155045	14.53044722	14.49658663	13.30710936	13.5871946	12.90244342	12.53108947	14.41714481	13.63123354	13.89318061	14.23732237
20.05.2002 17:00	13.95305939	13.88843184	13.57665616	13.70670245	14.45024513	14.21547371	13.97850688	13.77485381	13.72180602	14.87467174	14.75017124	13.54039689	13.83568023	13.50395594	13.34636517	14.51677954	13.82764901	14.10475189	14.32950647	13.94288211	13.87830169	13.56675342	13.80689764	14.58736424	14.26758322	14.04022214	14.26491048	13.68171308	14.63475768	14.58111484	13.37515155	13.65677057	12.97261988	12.60154539	14.48688912	13.69997896	13.96370437	14.30902112
20.05.2002 18:00	13.99376854	13.92895243	13.61626712	13.72674148	14.46079275	14.24673942	14.01965039	13.81746743	13.77192218	14.9789822	14.82413342	13.59871877	13.89531679	13.55408198	13.39669083	14.57656037	13.87675288	14.155126	14.36023451	13.98359125	13.91882228	13.60636438	13.81691716	14.58736424	14.29884893	14.07107977	14.2968707	13.72180602	14.72863709	14.64451099	13.42375312	13.7064677	13.03277114	12.66193618	14.53670648	13.74908283	14.01407848	14.33974915
20.05.2002 19:00	14.00394582	13.94921272	13.6360726	13.736761	14.46079275	14.25716132	14.02993627	13.82812084	13.79196865	15.03113743	14.85583149	13.61815939	13.91519564	13.58415761	13.42688622	14.5665969	13.88657365	14.17527565	14.38071986	13.98359125	13.91882228	13.60636438	13.79687812	14.55572137	14.28842702	14.07107977	14.27556389	13.74185248	14.80165441	14.68677509	13.44319375	13.72634655	13.06284676	12.70219671	14.52674301	13.7589036	14.01407848	14.33974915
20.05.2002 20:00	13.98359125	13.91882228	13.60636438	13.69668293	14.41860225	14.23631752	14.00936451	13.83877425	13.77192218	14.99984429	14.83469944	13.58899845	13.88537736	13.5741324	13.42688622	14.50681606	13.85711133	14.13497636	14.37047718	13.96323668	13.89856198	13.5865589	13.76681956	14.5240785	14.27800512	14.0607939	14.28621729	13.73182925	14.81208546	14.68677509	13.42375312	13.7064677	13.07287197	12.73239211	14.44703523	13.7196205	13.98385401	14.31926379
20.05.2002 21:00	13.90217296	13.8377811	13.52714246	13.60650725	14.31312601	14.1425204	13.92707749	13.79616062	13.69173632	14.88510278	14.73960522	13.50151563	13.79592253	13.53403156	13.40675596	14.35736397	13.74908283	14.04430295	14.28853576	13.90217296	13.8377811	13.52714246	13.70670245	14.45024513	14.20505181	13.99907863	14.24360367	13.67168985	14.75993023	14.62337894	13.35571093	13.63689172	13.04279634	12.71226184	14.30754661	13.63123354	13.90325543	14.24756505
20.05.2002 22:00	13.79022281	13.72634948	13.41821232	13.50631206	14.20764977	14.03830139	13.82421872	13.73224019	13.58148075	14.69734395	14.59168086	13.37515155	13.67664943	13.43377948	13.3262349	14.20791189	13.63123354	13.92340508	14.18610898	13.8004001	13.73647963	13.42811506	13.60650725	14.34476889	14.1112547	13.89621986	14.15837642	13.58148075	14.64518872	14.51771869	13.25850779	13.53749747	12.97261988	12.66193618	14.15809452	13.52320504	13.79243238	14.14513827
20.05.2002 23:00	13.64774081	13.59465757	13.27957397	13.37605831	14.07053066	13.90281667	13.69050232	13.63635953	13.44115549	14.50958512	14.42262446	13.22934685	13.52755804	13.31347698	13.21551845	14.00864243	13.47410117	13.76220791	14.07343952	13.68844995	13.62504801	13.31918492	13.49629254	14.23929264	13.99661378	13.78307522	14.05184236	13.46120196	14.50958512	14.38036036	13.13214371	13.40828494	12.8723678	12.58141513	13.95882507	13.37589343	13.65138486	14.02222613
21.05.2002 00:00	13.49508151	13.44270536	13.14093561	13.23578504	13.93341154	13.75691005	13.54650004	13.52982548	13.290807	14.29053316	14.232436	13.06410152	13.34864839	13.16309885	13.0746066	13.79940951	13.29732725	13.59093593	13.90955668	13.55614523	13.49335609	13.19044931	13.39609735	14.1338164	13.87155096	13.65964469	13.9453083	13.33089993	14.35311943	14.232436	12.9766187	13.24925413	12.74204009	12.47069867	13.73962867	13.19911951	13.48011288	13.86858596
21.05.2002 01:00	13.35259951	13.29075315	12.99239451	13.11555081	13.80684005	13.62142533	13.41278364	13.43394482	13.1404585	14.09234328	14.05281357	12.89885619	13.17967815	13.00269551	12.92362962	13.57024964	13.11073255	13.40958912	13.75591651	13.4340178	13.37179433	13.07161643	13.28588263	14.02834016	13.74648814	13.53621417	13.84942765	13.2005979	14.19665374	14.07394563	12.83081399	13.09022332	12.61171238	12.34991709	13.51046881	13.03216636	13.30884089	13.70470312
21.05.2002 02:00	13.2101175	13.14893109	12.85375616	12.97527753	13.66972094	13.4755187	13.26878137	13.31675736	13.00013324	13.9150155	13.88375717	12.73361085	13.02064735	12.86234259	12.78271777	13.37098019	12.9437794	13.23831713	13.59203366	13.30171308	13.24010241	12.94288082	13.1656484	13.91231629	13.62142533	13.40249777	13.72158678	13.06027264	14.029757	13.91545525	12.68500929	12.94113194	12.49140987	12.24926577	13.31119935	12.87503399	13.15771855	13.56130562
21.05.2002 03:00	13.03710363	12.98684873	12.69531232	12.81496523	13.49041133	13.30876828	13.10420733	13.17826308	12.83976151	13.73768771	13.71470077	12.57808584	12.85167711	12.71196446	12.64180592	13.17171074	12.76700548	13.06704514	13.42815081	13.15923107	13.09828035	12.80424246	13.04541417	13.7857448	13.48594061	13.27906724	13.60439932	12.92997061	13.88372236	13.76753089	12.52948427	12.79204056	12.36108216	12.12848418	13.10196643	12.70808084	12.98644656	13.39742278
21.05.2002 04:00	12.86408977	12.80450608	12.51706301	12.63461388	13.30055409	13.13159595	12.9396333	13.0397688	12.66936655	13.51863574	13.51394629	12.40312019	12.67276745	12.55156112	12.49082894	12.96247781	12.59023156	12.88569833	13.28475332	13.01674906	12.95645829	12.6656041	12.91516042	13.65917331	13.34003398	13.13506496	13.46590504	12.77962211	13.70639457	13.59847449	12.38367956	12.64294918	12.24077966	12.01776773	12.90269698	12.54112769	12.8252494	13.24378261
21.05.2002 05:00	12.6910759	12.63229358	12.34871643	12.45426253	13.11069686	12.95442363	12.76477339	12.89062112	12.49897159	13.32044587	13.32375783	12.22815455	12.50379722	12.401183	12.34991709	12.75324489	12.41345764	12.70435152	13.12087047	12.86408977	12.80450608	12.51706301	12.78490667	13.5220542	13.19412736	12.98077681	13.32741076	12.62927362	13.51863574	13.42941809	12.21843423	12.46403952	12.09040153	11.88692101	12.67353711	12.36435377	12.64390259	13.09014244
21.05.2002 06:00	12.52823932	12.47021123	12.1902726	12.29395022	12.94193487	12.7876732	12.60019936	12.74147344	12.33859986	13.13268704	13.1441354	12.06290921	12.33482699	12.23075445	12.18887497	12.56393891	12.24650449	12.53307954	12.97747298	12.73178505	12.67281417	12.38832739	12.66467244	13.40603033	13.05864264	12.84706041	13.17826308	12.48894835	13.35173901	13.27092771	12.07262953	12.32488756	11.96007382	11.76613943	12.50415808	12.20722139	12.49278024	12.94674495
21.05.2002 07:00	12.40611189	12.34864946	12.07143972	12.15367695	12.78372051	12.65218848	12.47676883	12.61363257	12.21832106	13.01794553	13.02790913	11.96570608	12.22549331	12.13050236	12.07815852	12.48423113	12.14829675	12.43233131	12.89553156	12.6198349	12.56138255	12.27939725	12.5444382	13.26891122	12.94400172	12.74420164	13.08238243	12.38871602	13.22656645	13.15470143	11.9851467	12.23543273	11.87987215	11.68561837	12.43441377	12.12865521	12.41218166	12.85456085
21.05.2002 08:00	12.3959346	12.33851931	12.06153698	12.14365743	12.76262526	12.64176658	12.46648296	12.60297916	12.20829783	13.00751449	13.02790913	11.96570608	12.23543273	12.09040153	12.01776773	12.56393891	12.1679383	12.45248095	12.88528888	12.6198349	12.56138255	12.27939725	12.53441868	13.25836359	12.94400172	12.74420164	13.10368924	12.37869279	13.16398018	13.13356938	11.99486702	12.24537216	11.85982173	11.63529271	12.56393891	12.17775907	12.45248095	12.85456085
21.05.2002 09:00	12.50788475	12.46008108	12.18036986	12.24385262	12.8681015	12.7564075	12.5796276	12.68820641	12.32857663	13.19527332	13.17583348	12.10179047	12.36464527	12.15055278	12.03789799	12.79309878	12.32507068	12.60360329	12.99795834	12.73178505	12.67281417	12.38832739	12.63461388	13.35329221	13.05864264	12.85734628	13.23153011	12.48894835	13.22656645	13.23922963	12.1212311	12.37458469	11.90994778	11.64535784	12.84291614	12.34471222	12.61367812	13.00820101
21.05.2002 10:00	12.74196233	12.68294432	12.39823013	12.49434061	13.14233973	12.98568933	12.79563102	12.8480075	12.54908775	13.5082047	13.43998411	12.32535768	12.59325205	12.32098133	12.17880984	13.05214907	12.55094846	12.8252494	13.21305457	12.93533077	12.87541711	12.58638219	12.84502378	13.58533994	13.26708067	13.06306382	13.46590504	12.67938978	13.40389424	13.42941809	12.30591705	12.56343377	12.02022507	11.71581377	13.12189338	12.56076924	12.8252494	13.25402529
21.05.2002 11:00	13.02692635	12.96658844	12.67550684	12.80494571	13.49041133	13.28792448	13.0733497	13.06107562	12.80969181	13.88372236	13.74639884	12.56836552	12.84173769	12.49140987	12.31972169	13.30123588	12.7964678	13.07711997	13.54082027	13.17958564	13.11854065	12.82404794	13.11555081	13.88067342	13.52762821	13.32021075	13.73224019	12.90992414	13.66467039	13.67243667	12.51976395	12.78210113	12.15055278	11.79633482	13.36101672	12.78664703	13.05697032	13.61251901
21.05.2002 12:00	13.34242222	13.280623	12.98249177	13.17566792	13.92286392	13.62142533	13.39221189	13.32741076	13.09034234	14.19665374	14.04224755	12.83081399	13.10016275	12.68188884	12.47069867	13.5503227	13.05180791	13.32899053	13.90955668	13.46454966	13.40218477	13.10132465	13.40611687	14.19710215	13.82986336	13.60821531	14.08380258	13.18055143	13.93587759	13.94715332	12.7627718	13.02064735	12.31095612	11.89698614	13.61010353	13.04198714	13.30884089	14.03246881
21.05.2002 13:00	13.61720895	13.55413698	13.24986575	13.4762535	14.24984027	13.92366047	13.68021645	13.64701294	13.36096963	14.40527466	14.30639818	13.08354215	13.35858781	12.8723678	12.61161052	13.92893465	13.35625189	13.63123522	14.24756505	13.71898181	13.65543845	13.34889314	13.63656581	14.42914988	14.09041089	13.87564811	14.4779786	13.43113226	14.12363642	14.17960588	13.00577964	13.26913298	12.47135946	12.0077026	13.96878854	13.32678957	13.59093593	14.36023451
21.05.2002 14:00	13.89199568	13.82765095	13.51723972	13.77683908	14.58736424	14.20505181	13.94764925	13.81746743	13.59150399	14.54087826	14.52828471	13.36543124	13.65677057	13.1029476	12.80284803	14.46696217	13.70979973	13.97377919	14.52411735	13.94288211	13.87830169	13.56675342	13.8369562	14.62955474	14.30927083	14.1019374	14.69104672	13.65164339	14.26967106	14.40149241	13.2682281	13.54743689	12.66183842	12.14861445	14.50681606	13.67051664	13.92340508	14.61630145
21.05.2002 15:00	14.14642783	14.08090463	13.76480821	14.0974637	14.95653109	14.48644315	14.1945103	13.9453083	13.81201511	14.68691291	14.73960522	13.61815939	13.91519564	13.3435526	13.03434607	14.89539149	14.01424371	14.27602388	14.6880002	14.15660512	14.09103478	13.77471095	14.07742466	14.90379297	14.53855266	14.30765494	14.79758078	13.84208481	14.41570571	14.59168086	13.49179532	13.77604368	12.85231738	12.31972169	14.90535497	13.93567752	14.18535047	14.79042698
21.05.2002 16:00	14.3194417	14.25311714	13.93315479	14.26779553	15.1358407	14.65319358	14.35908433	14.03053555	13.97238684	14.82251651	14.90866162	13.81256567	14.11398415	13.5741324	13.28597437	15.20425914	14.23030072	14.49766998	14.76994162	14.30926441	14.23285684	13.91334931	14.22771745	15.06200733	14.68445928	14.45165722	14.88280802	13.98241008	14.55130931	14.75017124	13.66676096	13.95495334	13.04279634	12.52102433	15.1843322	14.14191376	14.3767721	14.86212573
21.05.2002 17:00	14.43139184	14.36454876	14.04208492	14.31789312	15.15693595	14.74699069	14.4619431	14.10510939	14.11271211	15.06243057	15.1094161	13.98753131	14.30283323	13.77463657	13.49734215	15.43341901	14.41689542	14.67901679	14.85188305	14.40085999	14.33415831	14.01237671	14.26779553	15.08310258	14.75741259	14.53394424	14.91476824	14.09266564	14.72863709	14.90866162	13.81256567	14.11398415	13.23327531	12.72232698	15.39356512	14.29904614	14.53796927	14.91333912
21.05.2002 18:00	14.52298742	14.45572008	14.13120958	14.30787361	15.10419783	14.7886783	14.52365836	14.1264162	14.24301413	15.45881032	15.35243468	14.15277664	14.46186404	13.9250147	13.65838426	15.5828711	14.55438625	14.80998948	14.8723684	14.4619237	14.3949392	14.07179314	14.25777601	15.03036446	14.7886783	14.56480187	14.89346143	14.19289797	14.99984429	15.07771802	13.93892974	14.24319668	13.38365344	12.89343422	15.52309027	14.40707465	14.64879232	14.93382447
21.05.2002 19:00	14.54334199	14.47598038	14.15101506	14.24775649	15.00926921	14.7886783	14.53394424	14.15837642	14.30315353	15.64656915	15.45809493	14.22081884	14.53144001	14.0453172	13.79929611	15.59283457	14.59366934	14.8603636	14.85188305	14.48227828	14.41519949	14.09159862	14.21769793	14.96707871	14.7886783	14.57508775	14.89346143	14.24301413	15.21889626	15.1939443	14.00697194	14.30283323	13.4638551	12.99408554	15.52309027	14.44635774	14.68909161	14.90309644
21.05.2002 20:00	14.49245556	14.42532964	14.10150136	14.17761985	14.91434059	14.72614689	14.48251485	14.14772302	14.2630606	15.61527601	15.42639686	14.17221727	14.48174289	14.0453172	13.82949151	15.45334596	14.52492393	14.78983984	14.81091234	14.45174642	14.38480905	14.0618904	14.16760033	14.90379297	14.74699069	14.54423012	14.87215462	14.2329909	15.30234463	15.21507635	13.977811	14.27301495	13.4638551	13.02428094	15.37363818	14.37761233	14.61856785	14.84164037
21.05.2002 21:00	14.37032813	14.30376787	13.98266849	14.03734658	14.75612623	14.60108407	14.36937021	14.09445599	14.16282827	15.46924136	15.28903853	14.04585319	14.36246978	13.97514074	13.79929611	15.24411303	14.37761233	14.65886714	14.69824288	14.37032813	14.30376787	13.98266849	14.07742466	14.79831673	14.66361548	14.4619431	14.79758078	14.16282827	15.28148253	15.1516802	13.89032818	14.18356012	13.42375427	13.01421581	15.17436873	14.24994227	14.5077448	14.72897091
21.05.2002 22:00	14.18713698	14.12142522	13.80441917	13.82693668	14.5240785	14.41348984	14.20479617	13.99857533	13.99243331	15.2501894	15.09885007	13.87088755	14.18356012	13.85483824	13.69864479	14.99502622	14.19101763	14.46744551	14.55484539	14.23802341	14.17207596	13.85393287	13.93715139	14.65064999	14.52813076	14.3282267	14.68039331	14.04254947	15.16674103	15.0248879	13.7639641	14.05434759	13.3435526	12.95382501	14.9651358	14.10263067	14.35662246	14.57533074
21.05.2002 23:00	13.99376854	13.92895243	13.61626712	13.61652677	14.28148314	14.21547371	14.00936451	13.88138787	13.81201511	14.99984429	14.87696354	13.68620159	13.99471104	13.68440969	13.54766781	14.75590288	13.99460216	14.27602388	14.4114479	14.08536411	14.02012375	13.70539177	13.7868586	14.481888	14.36138034	14.17393854	14.54189903	13.89220098	15.02070638	14.86639752	13.60843908	13.89531679	13.20319968	12.83304343	14.73597593	13.92585675	14.18535047	14.42169057
22.05.2002 00:00	13.76986824	13.71621933	13.39840684	13.38607783	14.02834016	13.98619188	13.80364697	13.753547	13.60152722	14.69734395	14.62337894	13.45291406	13.75616483	13.50395594	13.38662569	14.4569987	13.7589036	14.03422813	14.23732237	13.90217296	13.8377811	13.52714246	13.59648773	14.28148314	14.17378611	13.98879276	14.37144454	13.71178278	14.83294755	14.67620906	13.42375312	13.7064677	13.06284676	12.71226184	14.46696217	13.7196205	13.97377919	14.24756505
22.05.2002 01:00	13.56632252	13.50348624	13.20035205	13.19570696	13.8279353	13.78817575	13.59792943	13.5830925	13.39103933	14.4365678	14.38036036	13.23906716	13.53749747	13.30345177	13.19538818	14.18798494	13.53302581	13.81258203	14.05295417	13.7291591	13.67569874	13.36869862	13.44619494	14.12326878	14.00703568	13.82421872	14.20099005	13.55141106	14.66605082	14.50715266	13.24878748	13.52755804	12.91246863	12.57134999	14.2378023	13.52320504	13.79243238	14.06319684
22.05.2002 02:00	13.40348594	13.35153403	13.05181095	13.03539465	13.66972094	13.63184723	13.44364127	13.46590504	13.24069083	14.24880897	14.20073793	13.07382183	13.36852724	13.14304843	13.0444112	13.96878854	13.34643111	13.63123522	13.87882864	13.59685438	13.53387668	13.23006027	13.30592167	13.97560204	13.87155096	13.69050232	14.08380258	13.41108579	14.52001617	14.35922831	13.10298277	13.37846666	12.78214092	12.45056841	14.0584598	13.37589343	13.63123522	13.88907132
22.05.2002 03:00	13.27118122	13.21984212	12.92307534	12.91516042	13.54314945	13.49636251	13.32021075	13.37002439	13.1103888	14.09234328	14.05281357	12.92801713	13.21943585	13.00269551	12.89343422	13.80937298	13.19911951	13.48011288	13.72518847	13.47472694	13.41231492	13.11122739	13.18568744	13.85957817	13.74648814	13.5670718	13.96661512	13.290807	14.38441257	14.22186998	12.98633901	13.25919356	12.65181321	12.32978682	13.92893465	13.24822338	13.51033734	13.73543115
22.05.2002 04:00	13.15923107	13.09828035	12.80424246	12.81496523	13.43767321	13.38172159	13.2070661	13.29545055	12.99011001	13.95673968	13.91545525	12.79193274	13.0802839	12.8723678	12.77265264	13.620067	13.05180791	13.32899053	13.5715483	13.35259951	13.29075315	12.99239451	13.08549225	13.75410193	13.63184723	13.45392715	13.87073446	13.18055143	14.25924002	14.09507768	12.85997493	13.12998103	12.55156112	12.23920063	13.74959215	13.10091178	13.36928983	13.58179098
22.05.2002 05:00	13.02692635	12.96658844	12.67550684	12.68471147	13.30055409	13.25665877	13.08363558	13.19956989	12.85980798	13.80027399	13.76753089	12.65584835	12.93119252	12.74204009	12.65187105	13.43076103	12.89467554	13.17786819	13.41790813	13.24064936	13.17932153	12.88346438	12.98529705	13.65917331	13.52762821	13.35106838	13.77485381	13.07029587	14.14449851	13.96828537	12.73361085	13.00076849	12.44128383	12.13854931	13.57024964	12.96342095	13.21816748	13.41790813
22.05.2002 06:00	12.88444434	12.83489653	12.53686849	12.52439916	13.12124448	13.11075215	12.94991918	13.10368924	12.73952918	13.66467039	13.63017256	12.52948427	12.81191941	12.63176279	12.55121973	13.29127241	12.76700548	13.0468955	13.294996	13.1388765	13.07802006	12.78443698	12.86506282	13.5220542	13.41298729	13.23792373	13.68962656	12.96004031	14.029757	13.86262512	12.6266874	12.90137424	12.35105695	12.05802826	13.46065144	12.85539244	13.11741926	13.294996
22.05.2002 07:00	12.77249419	12.72346491	12.43784109	12.39414541	12.97357774	12.99611123	12.83677453	13.0397688	12.63929685	13.53949784	13.51394629	12.43228113	12.71252516	12.53151071	12.44050328	13.20160116	12.67861852	12.94614727	13.21305457	13.04728092	12.98684873	12.69531232	12.76486763	13.40603033	13.31919018	13.15563672	13.62570613	12.88987768	13.93587759	13.77809692	12.55864521	12.83179826	12.28088049	11.9775072	13.42079755	12.7964678	13.05697032	13.21305457
22.05.2002 08:00	12.74196233	12.69307446	12.40813287	12.36408686	12.93138725	12.96484553	12.8059169	13.0291154	12.60922715	13.47691156	13.47168219	12.4128405	12.68270688	12.48138466	12.38011248	13.2215281	12.66879775	12.93607245	13.21305457	13.05745821	12.99697888	12.70521506	12.76486763	13.39548271	13.31919018	13.15563672	13.62570613	12.88987768	13.90458445	13.77809692	12.58780615	12.85167711	12.27085528	11.9473118	13.5503227	12.85539244	13.10734443	13.24378261
22.05.2002 09:00	12.82338062	12.7639855	12.47745205	12.43422349	13.01576824	13.03779884	12.87791804	13.08238243	12.66936655	13.52906679	13.54564436	12.49060301	12.77216171	12.51146029	12.38011248	13.38094366	12.76700548	13.03682067	13.35645207	13.14905378	13.08815021	12.79433972	12.86506282	13.51150658	13.4234092	13.24820961	13.67897316	12.97006354	13.93587759	13.85205909	12.70444991	12.97095022	12.31095612	11.9473118	13.8392634	13.02234559	13.25846677	13.42815081
22.05.2002 10:00	13.01674906	12.95645829	12.6656041	12.6446334	13.24781597	13.23581497	13.06306382	13.19956989	12.84978474	13.7585498	13.75696487	12.68500929	12.97095022	12.62173758	12.44050328	13.69977478	13.00270404	13.25846677	13.60227634	13.34242222	13.280623	12.98249177	13.07547273	13.74355431	13.62142533	13.4333554	13.80681403	13.1404585	14.06105014	14.0211155	12.89885619	13.16973873	12.401183	11.9775072	14.2378023	13.2776857	13.51033734	13.70470312
22.05.2002 11:00	13.2813585	13.21984212	12.92307534	12.91516042	13.54314945	13.49636251	13.32021075	13.35937098	13.10036557	14.09234328	14.05281357	12.95717807	13.24925413	12.83226696	12.62167565	14.07838674	13.29732725	13.55063664	13.85834329	13.58667709	13.52374654	13.22015753	13.33598023	14.02834016	13.87155096	13.68021645	14.00922874	13.36096963	14.28010211	14.26413408	13.14186403	13.42816379	12.57161154	12.09828878	14.63634121	13.5723089	13.79243238	13.9914981
22.05.2002 12:00	13.54596794	13.48322595	13.18054657	13.20572648	13.8701258	13.76733195	13.5670718	13.49786526	13.35094639	14.41570571	14.34866228	13.22934685	13.51761862	13.06284676	12.83304343	14.4569987	13.58212968	13.8428065	14.03246881	13.81057739	13.74660978	13.4380178	13.56642917	14.28148314	14.1008328	13.89621986	14.19033664	13.58148075	14.53044722	14.49658663	13.37515155	13.65677057	12.7620905	12.2593309	14.95517233	13.81782824	14.04430295	14.19635166
22.05.2002 13:00	13.8716411	13.80739066	13.49743424	13.57644869	14.28148314	14.1112547	13.88593399	13.64701294	13.66166662	14.87467174	14.72903919	13.5501172	13.85555908	13.36360302	13.11486713	14.86550108	13.91603597	14.16520082	14.19635166	14.06500954	13.99986346	13.68558629	13.8369562	14.58736424	14.36138034	14.14308091	14.35013773	13.82203835	14.8433786	14.78186932	13.61815939	13.91519564	12.97261988	12.46063354	15.28396692	14.08298912	14.29617352	14.34999183
22.05.2002 14:00	14.22784612	14.17207596	13.85393287	14.01730754	14.79831673	14.49686506	14.23565381	13.81746743	13.97238684	15.2501894	15.08828405	13.88060786	14.19349955	13.67438448	13.42688622	15.27400345	14.25976304	14.5077448	14.4114479	14.33979627	14.27337743	13.95296027	14.1475613	14.93543584	14.65319358	14.42079959	14.54189903	14.08264241	15.15630998	15.07771802	13.88060786	14.18356012	13.2232501	12.70219671	15.60279805	14.35797078	14.57826856	14.55484539
22.05.2002 15:00	14.62476028	14.55702155	14.23023698	14.49824447	15.36788843	14.91374112	14.60594538	13.98792193	14.31317677	15.61527601	15.45809493	14.24025947	14.56125829	14.00521637	13.72884019	15.8020675	14.66241476	14.90066289	14.65727217	14.65529214	14.58741199	14.2599452	14.49824447	15.32569793	14.98669443	14.7293759	14.76562056	14.37331616	15.45881032	15.38413276	14.1916579	14.50162174	13.50395594	12.96389015	16.04119084	14.70169785	14.91073771	14.7801843
22.05.2002 16:00	14.94025616	14.87105612	14.53722191	14.83890813	15.7476029	15.23682007	14.90423581	14.13706961	14.61387376	16.02208681	15.81733979	14.56102982	14.88925933	14.30597262	14.03079415	16.19064293	14.98650028	15.23313204	14.8723684	14.91990158	14.85079582	14.51741643	14.77879101	15.63157904	15.24724197	14.97623695	14.93607505	14.61387376	15.76131066	15.66941544	14.44438605	14.7600468	13.77463657	13.23564871	16.32016807	14.94721719	15.16260828	14.95430983
22.05.2002 17:00	15.15397917	15.08378921	14.74517944	15.06935707	15.99019826	15.45568	15.10995335	14.24360367	14.82436165	16.32458714	16.08149042	14.78459703	15.11786612	14.53655242	14.26229219	16.45965669	15.22219884	15.46485296	15.04649393	15.11327002	15.04326862	14.70556849	14.95914236	15.82143627	15.43483619	15.16138274	15.03195571	14.81433842	16.07424204	15.92300004	14.65823295	14.96877473	13.98516595	13.45708162	16.54932794	15.15345343	15.37417956	15.09770732
22.05.2002 18:00	15.25575203	15.18509068	14.84420684	15.11945467	16.03238875	15.52863331	15.20252625	14.3075241	14.93461721	16.52277702	16.22941477	14.91096111	15.24707865	14.67690534	14.40320404	16.58918183	15.34004812	15.58575084	15.11819268	15.22522017	15.15470024	14.81449862	15.03929852	15.88472202	15.52863331	15.26424151	15.07456933	14.94464045	16.33501819	16.1131885	14.81375797	15.13774497	14.1656197	13.65838426	16.71870697	15.3105858	15.5253019	15.13867803
22.05.2002 19:00	15.23539746	15.16483039	14.82440136	15.05933756	15.93746014	15.4973676	15.18195449	14.35013773	14.93461721	16.5853633	16.25054683	14.90124079	15.23713922	14.69695576	14.4535297	16.47958363	15.30076503	15.55552637	15.10795	15.25575203	15.18509068	14.84420684	15.00923996	15.83198389	15.53905521	15.27452739	15.07456933	15.00477984	16.52277702	16.22941477	14.87207985	15.19738152	14.275897	13.79929611	16.71870697	15.34004812	15.56560119	15.09770732
22.05.2002 20:00	15.10309273	15.03313847	14.69566575	14.89902525	15.7476029	15.36188288	15.05852397	14.32883092	14.83438488	16.43932865	16.12375452	14.77487672	15.10792669	14.64682971	14.43339943	16.23049682	15.14363265	15.40440403	15.0157659	15.2048656	15.13443994	14.79469314	14.9290838	15.72650765	15.4765238	15.223098	15.04260911	14.97471015	16.54363911	16.20828272	14.8331986	15.16756324	14.31599783	13.87981717	16.56925489	15.26148194	15.49507743	14.99528054
22.05.2002 21:00	14.89954701	14.84066567	14.50751369	14.64853726	15.46281705	15.15344485	14.87337818	14.28621729	14.65396669	16.1785525	15.90186799	14.58047044	14.90913818	14.52652721	14.35287838	15.90170222	14.91775487	15.19283275	14.88261108	15.08273816	15.01287818	14.67586027	14.77879101	15.55774567	15.34103908	15.09966748	14.96803527	14.86445458	16.4497597	16.09205645	14.70683452	15.02841129	14.275897	13.8898823	16.28031418	15.09452879	15.33388027	14.85188305
22.05.2002 22:00	14.64511486	14.57728185	14.25004246	14.36799072	15.1358407	14.89289731	14.63680301	14.16902983	14.4134091	15.80303484	15.59545326	14.31802198	14.64077369	14.34607346	14.21196653	15.54301721	14.64277321	14.92081253	14.6880002	14.88936972	14.82040538	14.48770821	14.56838111	15.32569793	15.14302295	14.91452169	14.82954099	14.68403639	16.24113878	15.89130197	14.51242825	14.82962278	14.1555945	13.81942637	15.95151959	14.85883022	15.11223417	14.66751484
22.05.2002 23:00	14.38050541	14.31389802	13.99257123	14.07742466	14.80886435	14.62192787	14.37965608	14.04118896	14.16282827	15.42751718	15.28903853	14.05557351	14.37240921	14.14556929	14.05092441	15.17436873	14.35797078	14.6387175	14.49338932	14.67564671	14.60767229	14.27975068	14.3579712	15.0936502	14.93458492	14.70880415	14.69104672	14.49359496	16.00122472	15.66941544	14.29858135	14.61095542	14.00521637	13.69864479	15.60279805	14.61331089	14.87043842	14.47290396
23.05.2002 00:00	14.14642783	14.08090463	13.76480821	13.82693668	14.53462612	14.38222414	14.16365267	13.9346549	13.94231714	15.10415475	15.00375585	13.80284535	14.12392357	13.9250147	13.84962177	14.8555376	14.10263067	14.38684693	14.28853576	14.48227828	14.41519949	14.09159862	14.16760033	14.89324534	14.74699069	14.52365836	14.56320585	14.30315353	15.76131066	15.44752891	14.08473445	14.40222748	13.84481303	13.56779807	15.30389387	14.3874331	14.6387175	14.25780773
23.05.2002 01:00	13.92252753	13.85804139	13.54694794	13.59648773	14.29203076	14.16336421	13.95793513	13.82812084	13.73182925	14.81208546	14.75017124	13.56955783	13.88537736	13.72451053	13.65838426	14.55663343	13.85711133	14.14505118	14.06319684	14.29908712	14.23285684	13.91334931	13.98724899	14.70338811	14.55939646	14.34879845	14.44601838	14.12273534	15.54225869	15.2362084	13.89032818	14.19349955	13.67438448	13.40675596	15.03488011	14.16155531	14.42714622	14.04271149
23.05.2002 02:00	13.71898181	13.65543845	13.34889314	13.38607783	14.05998303	13.95492617	13.76250346	13.71093338	13.53136459	14.54087826	14.50715266	13.36543124	13.66671	13.54405677	13.49734215	14.28761967	13.63123354	13.92340508	13.85834329	14.13625054	14.07077449	13.75490547	13.82693668	14.53462612	14.39264604	14.1945103	14.31817751	13.96236361	15.34406881	15.05658597	13.72508284	14.02452932	13.54405677	13.30610464	14.80572024	13.98478139	14.24579941	13.84810061
23.05.2002 03:00	13.53579066	13.4730958	13.17064383	13.20572648	13.85957817	13.77775385	13.58764355	13.62570613	13.36096963	14.32182629	14.30639818	13.17102497	13.47786092	13.37362823	13.33630003	14.02856938	13.4249973	13.7118338	13.67397508	13.97341397	13.90869213	13.59646164	13.66662437	14.35531651	14.23631752	14.04022214	14.22229686	13.81201511	15.15630998	14.87696354	13.55983751	13.85555908	13.41372906	13.18532305	14.57656037	13.79818669	14.0644526	13.65348973
23.05.2002 04:00	13.37295408	13.32114359	13.02210273	13.04541417	13.69081619	13.62142533	13.44364127	13.54047888	13.21062113	14.11320537	14.11620973	12.99605932	13.29895126	13.21322489	13.18532305	13.79940951	13.23840261	13.53048699	13.51009223	13.84110924	13.77700022	13.46772602	13.53637062	14.22874502	14.1008328	13.90650574	14.1157628	13.67168985	14.98941324	14.71847316	13.40431249	13.69652828	13.27337614	13.06454147	14.37729092	13.63123354	13.89318061	13.46912152
23.05.2002 05:00	13.2101175	13.14893109	12.85375616	12.8550433	13.46931608	13.444253	13.27906724	13.45525163	13.06027264	13.94630863	13.94715332	12.8405343	13.12998103	13.07287197	13.05447633	13.58021311	13.06162868	13.34914018	13.35645207	13.69862724	13.63517816	13.32908766	13.39609735	14.07053066	13.95492617	13.77278934	14.00922874	13.54138782	14.8433786	14.57054881	13.2682281	13.55737632	13.16309885	12.96389015	14.18798494	13.47410117	13.74205827	13.31548135
23.05.2002 06:00	13.04728092	12.99697888	12.70521506	12.65465292	13.23726835	13.27750257	13.12477909	13.3913312	12.91994737	13.80027399	13.79922897	12.6947296	12.98088964	12.94254426	12.93369475	13.37098019	12.90449631	13.19801784	13.24378261	13.55614523	13.50348624	13.20035205	13.22576552	13.8701258	13.80901955	13.63907294	13.9346549	13.42110903	14.71820605	14.44375651	13.14186403	13.42816379	13.06284676	12.87330396	14.00864243	13.33661034	13.61108557	13.21305457
23.05.2002 07:00	12.94550806	12.88554726	12.59628492	12.51437965	13.06850636	13.15243976	13.02192032	13.33806417	12.82973828	13.68553248	13.69356872	12.60724678	12.89143481	12.84229217	12.8229783	13.29127241	12.81610935	13.10734443	13.18232654	13.46454966	13.40218477	13.10132465	13.10553129	13.73300668	13.70480054	13.54650004	13.87073446	13.34092316	14.59303349	14.34866228	13.07382183	13.35858781	12.98264509	12.7927829	13.98871549	13.28750647	13.55063664	13.14135583
23.05.2002 08:00	12.9149762	12.85515682	12.56657671	12.46428205	13.00522061	13.12117405	12.99106269	13.33806417	12.80969181	13.65423934	13.67243667	12.58780615	12.88149539	12.80219134	12.7625875	13.32116283	12.81610935	13.10734443	13.21305457	13.46454966	13.40218477	13.10132465	13.08549225	13.70136381	13.69437864	13.53621417	13.86008106	13.34092316	14.56174035	14.33809626	13.10298277	13.38840609	12.95256947	12.73239211	14.14813105	13.35625189	13.61108557	13.2028119
23.05.2002 09:00	12.99639449	12.94632815	12.64579862	12.55445772	13.11069686	13.20454926	13.0733497	13.4019846	12.87985444	13.74811876	13.75696487	12.67528897	12.96101079	12.81221655	12.73239211	13.48057839	12.92413786	13.20809266	13.35645207	13.59685438	13.53387668	13.23006027	13.24580456	13.89122105	13.84028526	13.66993057	13.92400149	13.44115549	14.59303349	14.43319048	13.23906716	13.53749747	13.00269551	12.72232698	14.51677954	13.56248813	13.8025072	13.3871801
23.05.2002 10:00	13.24064936	13.17932153	12.88346438	12.82498474	13.40603033	13.4546749	13.299639	13.55113229	13.10036557	14.01932596	14.01054947	12.9085765	13.199557	12.94254426	12.81291316	13.8392634	13.18929874	13.47003805	13.65348973	13.85128653	13.78713036	13.47762876	13.53637062	14.2181974	14.1112547	13.91679162	14.1264162	13.66166662	14.71820605	14.63394496	13.49179532	13.78598311	13.12299801	12.7625875	15.03488011	13.89639443	14.12490153	13.72518847
23.05.2002 11:00	13.61720895	13.56426713	13.25976849	13.22576552	13.84903055	13.84028526	13.66993057	13.77485381	13.46120196	14.49915408	14.44375651	13.29738904	13.59713402	13.2232501	13.02428094	14.40718134	13.62141277	13.89318061	14.07343952	14.20749155	14.14168552	13.82422465	13.90709283	14.61900711	14.47602125	14.27679731	14.46732519	13.99243331	15.01027534	14.9826238	13.85144692	14.16368127	13.33352739	12.88336909	15.66257888	14.33832923	14.54804409	14.19635166
23.05.2002 12:00	14.13625054	14.07077449	13.75490547	13.76681956	14.4396975	14.36138034	14.15336679	14.06249577	13.94231714	15.14587894	15.0248879	13.83200629	14.14380242	13.62425844	13.36649543	15.16440525	14.21065918	14.46744551	14.60605878	14.65529214	14.58741199	14.2599452	14.37801024	15.12529307	14.94500682	14.7293759	14.87215462	14.4134091	15.44837927	15.42639686	14.28886104	14.61095542	13.61423323	13.0746066	16.34009502	14.84900945	15.05178523	14.75969895
23.05.2002 13:00	14.76724229	14.70897376	14.37877807	14.42810784	15.1780312	15.00753823	14.76023353	14.40340476	14.54371113	15.95950053	15.74337761	14.48326731	14.80974393	14.1656197	13.84962177	16.05115431	14.91775487	15.16260828	15.18989142	15.17433374	15.1040495	14.76498492	14.90904477	15.7054124	15.4765238	15.23338388	15.29829085	14.90454751	15.99079367	15.96526414	14.81375797	15.13774497	13.98516595	13.3564303	17.11724588	15.43825586	15.63612495	15.31280356
23.05.2002 14:00	15.45929775	15.38769362	15.04226164	15.17957179	16.01129351	15.70580564	15.41852966	14.73366034	15.19522127	16.82527736	16.52526348	15.18312989	15.52538256	14.79720784	14.44346456	16.95783032	15.65431287	15.89807034	15.76348139	15.70355262	15.63081716	15.27992739	15.43005977	16.26443649	16.00804078	15.74767773	15.72442709	15.4157324	16.59579434	16.54639553	15.34837522	15.69435279	14.43630033	13.74897045	17.85454285	16.02750226	16.22046467	15.86590817
23.05.2002 15:00	16.03940307	15.96511202	15.6067178	15.81080151	16.71798433	16.29985402	15.97396702	15.07456933	15.72645262	17.46157117	17.12752692	15.74690808	16.10186924	15.36864473	15.01717709	17.62538298	16.23373851	16.48241006	16.21415922	16.15135321	16.07654364	15.71564794	15.8608991	16.7074367	16.45618255	16.18997044	16.13990992	15.86677789	17.16950188	17.06413077	15.80522996	16.15156636	14.8673843	14.16164087	18.35271648	16.48907862	16.68390652	16.28585796
23.05.2002 16:00	16.40578537	16.32979732	15.96321643	16.21158228	17.16098454	16.67504248	16.32368684	15.29829085	16.06724255	17.85795092	17.51846985	16.10655968	16.46962798	15.74960266	15.40971725	18.0538123	16.6069279	16.86525333	16.48046884	16.44649451	16.3703179	16.00282739	16.15146516	17.0133178	16.75841769	16.48826087	16.40624506	16.16747488	17.55545058	17.4128096	16.09683937	16.44974913	15.18819098	14.50385536	18.61176676	16.76406027	16.96600156	16.51119688
23.05.2002 17:00	16.55844466	16.48174952	16.11175753	16.35185555	17.29810366	16.831371	16.48826087	15.45809194	16.22761427	17.98312347	17.67696023	16.27180502	16.63859821	15.98018245	15.67141068	18.2331548	16.78370182	17.03652532	16.61362366	16.60933109	16.53240026	16.16127122	16.28171891	17.13988929	16.90432431	16.64254903	16.55539275	16.33786984	17.80579569	17.61356408	16.2620847	16.61871936	15.40874557	14.76554879	18.70143802	16.9015511	17.1171239	16.62386634
23.05.2002 18:00	16.59915381	16.52227011	16.15136848	16.34183603	17.27700841	16.86263671	16.51911851	15.54331919	16.28775367	18.0561408	17.74035638	16.32040658	16.69823476	16.07040933	15.78212713	18.24311828	16.82298491	17.08689943	16.63410901	16.67039481	16.59318114	16.22068766	16.29173843	17.12934167	16.94601192	16.69397842	16.58735296	16.42807893	18.02484766	17.76148844	16.35928784	16.71811362	15.55912369	14.94672117	18.72136496	16.96047574	17.18764766	16.60338098
23.05.2002 19:00	16.47702637	16.41083849	16.04243835	16.20156276	17.0976988	16.73757389	16.41625974	15.53266578	16.18752134	17.9205372	17.61356408	16.20376282	16.57896166	16.02028329	15.772062	18.00399494	16.67567331	16.94585191	16.56241027	16.61950838	16.54253041	16.17117396	16.21158228	17.02386543	16.88348051	16.63226315	16.52343253	16.39800924	18.09786498	17.76148844	16.32040658	16.67835591	15.59922453	15.02724223	18.55198593	16.88190955	17.10704908	16.49071152
23.05.2002 20:00	16.29383522	16.2183657	15.85428629	15.98113333	16.85510344	16.54997966	16.24139983	15.49005216	16.01712638	17.63889895	17.39167755	15.99963623	16.37023372	15.89998079	15.69154094	17.67520034	16.44979552	16.73428063	16.4087701	16.48720366	16.42096864	16.05234109	16.07130901	16.86565106	16.74799579	16.50883263	16.41689847	16.28775367	18.01441661	17.65582818	16.18432219	16.54914338	15.54909849	15.03730736	18.25308175	16.70513563	16.94585191	16.34731403
23.05.2002 21:00	16.04958035	15.97524216	15.61662054	15.71060631	16.53867472	16.29985402	16.01511053	15.40482491	15.79661525	17.31553652	17.1169609	15.75662839	16.12174809	15.71952703	15.54056396	17.31651533	16.17481387	16.47233524	16.2244019	16.30401251	16.22849584	15.86418903	15.8608991	16.64415096	16.54997966	16.32368684	16.25709738	16.10733548	17.82665778	17.46563973	15.99963623	16.35035487	15.43882119	14.96685143	17.93425063	16.47925784	16.72420581	16.15270315
23.05.2002 22:00	15.78497091	15.71185834	15.35914931	15.41002073	16.20115074	16.02888458	15.76824948	15.28763745	15.54603443	16.95044991	16.79998014	15.49417993	15.8533836	15.51902286	15.37952185	16.94786684	15.89001144	16.1902402	16.00930566	16.0902895	16.0258929	15.6562315	15.6504892	16.41210322	16.34154163	16.1179693	16.1079497	15.90687082	17.59717477	17.23318717	15.77606902	16.13168751	15.28844306	14.86620011	17.56560214	16.22391773	16.47233524	15.93760691
23.05.2002 23:00	15.52036147	15.45860466	15.11158081	15.12947419	15.89526964	15.76833704	15.52138843	15.14914317	15.30547684	16.61665644	16.51469746	15.24145177	15.59495854	15.30849348	15.18828434	16.61907225	15.62485055	15.92829481	15.79420942	15.8663892	15.80302966	15.44827396	15.42004025	16.16950787	16.1122598	15.90196588	15.9268418	15.69638292	17.33639862	16.99016859	15.55250181	15.8931413	15.11801452	14.71522313	17.24677102	15.96857762	16.23053949	15.73275335
24.05.2002 00:00	15.29646117	15.22561127	14.8838178	14.88900573	15.63157904	15.52863331	15.30538502	15.0213023	15.08496571	16.3141561	16.25054683	15.00816424	15.35641233	15.10798931	15.00711196	16.32016807	15.37933122	15.67642424	15.58935586	15.66284348	15.60042672	15.25021917	15.22966938	15.95855539	15.91424367	15.70653422	15.76704071	15.49591826	17.09648456	16.76828206	15.33865491	15.68441337	14.95761118	14.58437641	16.93790337	15.73287906	15.99881857	15.53814247
24.05.2002 01:00	15.09291545	15.02300832	14.68576301	14.67859582	15.38898368	15.32019528	15.10995335	14.90411483	14.89452428	16.07424204	16.0286603	14.80403766	15.14768439	14.91751035	14.82593958	16.06111778	15.1632742	15.46485296	15.41523034	15.47965232	15.41808407	15.07196986	15.03929852	15.75815053	15.72664944	15.52138843	15.61789303	15.3255233	16.88786363	16.56752758	15.15396895	15.48562486	14.78718263	14.43339943	16.68881656	15.53646359	15.79732211	15.36401695
24.05.2002 02:00	14.91990158	14.85079582	14.51741643	14.49824447	15.19912644	15.15344485	14.93509344	14.78692737	14.73415255	15.87605216	15.83847184	14.6193517	14.95883531	14.7470818	14.65483234	15.82199444	14.96685873	15.27343133	15.26159017	15.31681575	15.24587156	14.90362328	14.87898621	15.58938854	15.55989901	15.3568144	15.47939875	15.15512834	16.68967376	16.37733913	14.9790033	15.3067152	14.6267793	14.28242245	16.45965669	15.3498689	15.60590048	15.22061945
24.05.2002 03:00	14.76724229	14.69884361	14.36887534	14.3579712	15.05145971	14.99711633	14.79109117	14.69104672	14.58380406	15.67786229	15.65884941	14.45410637	14.78986508	14.58667846	14.50385536	15.61276152	14.79990558	15.09208452	15.10795	15.16415645	15.09391936	14.75508218	14.73871294	15.4417218	15.40357049	15.21281212	15.35155788	15.00477984	16.51234597	16.20828272	14.81375797	15.14768439	14.49645159	14.16164087	16.24046029	15.17309497	15.43462849	15.06697929
24.05.2002 04:00	14.62476028	14.55702155	14.23023698	14.20767841	14.88269772	14.85120971	14.65737476	14.59516606	14.4434788	15.51096555	15.50035903	14.30830166	14.63083427	14.45635075	14.37300864	15.41349207	14.63295244	14.93088736	14.98503786	15.02167445	14.95209729	14.61644383	14.59843967	15.29405506	15.26808577	15.06880984	15.23437042	14.86445458	16.33501819	16.03922632	14.66795327	14.98865359	14.36612387	14.04085928	16.04119084	15.0159626	15.27343133	14.94406715
24.05.2002 05:00	14.49245556	14.42532964	14.10150136	14.08744418	14.75612623	14.72614689	14.53394424	14.50993882	14.31317677	15.35449986	15.35243468	14.17221727	14.49168231	14.31599783	14.24216192	15.23414956	14.48564083	14.78983984	14.86212573	14.88936972	14.82040538	14.48770821	14.47820543	15.16748357	15.13260105	14.94537932	15.11718295	14.73415255	16.1785525	15.89130197	14.53186888	14.84950163	14.23579616	13.9200777	15.86184833	14.85883022	15.12230899	14.81091234
24.05.2002 06:00	14.38050541	14.32402817	13.99257123	13.97722947	14.65064999	14.62192787	14.43108547	14.43536498	14.2029212	15.2293273	15.22564238	14.04585319	14.36246978	14.19569533	14.12138034	15.06477053	14.35797078	14.65886714	14.75969895	14.76724229	14.70897376	14.36887534	14.3579712	15.05145971	15.01796013	14.8219488	15.0213023	14.61387376	16.03251785	15.75394364	14.4055048	14.7202891	14.11549366	13.80936124	15.6924693	14.73116017	14.99133629	14.71872823
24.05.2002 07:00	14.30926441	14.24298699	13.92325205	13.90709283	14.57681662	14.54897456	14.35908433	14.38209795	14.13275857	15.15630998	15.14111417	13.96809069	14.28295438	14.10546845	14.02072902	14.97509927	14.26958382	14.56819374	14.67775752	14.685824	14.61780244	14.28965342	14.27781505	14.96707871	14.93458492	14.73966178	14.94672846	14.53368789	15.93863844	15.66941544	14.31802198	14.63083427	14.02526678	13.71877505	15.61276152	14.64277321	14.91073771	14.63678681
24.05.2002 08:00	14.3194417	14.25311714	13.93315479	13.93715139	14.61900711	14.55939646	14.35908433	14.38209795	14.13275857	15.17717207	15.1516802	13.95837037	14.28295438	14.08541804	13.99053362	14.9651358	14.25976304	14.55811891	14.63678681	14.66546943	14.59754214	14.26984794	14.25777601	14.94598346	14.91374112	14.71909003	14.93607505	14.50361819	15.9073453	15.63771736	14.28886104	14.61095542	13.98516595	13.65838426	15.60279805	14.62313166	14.88051324	14.60605878
24.05.2002 09:00	14.40085999	14.33415831	14.01237671	14.0473661	14.7455786	14.64277168	14.44137135	14.42471157	14.2029212	15.29191358	15.2362084	14.02641257	14.34259093	14.10546845	13.99053362	15.05480705	14.32850846	14.61856785	14.66751484	14.70617857	14.63806273	14.3094589	14.31789312	15.01981683	14.95542872	14.77051941	14.97868868	14.54371113	15.93863844	15.66941544	14.32774229	14.64077369	13.98516595	13.64831913	15.68250583	14.67223553	14.93088736	14.61630145
24.05.2002 10:00	14.54334199	14.47598038	14.15101506	14.18763937	14.90379297	14.7886783	14.58537362	14.52059222	14.3532697	15.5213966	15.41583083	14.17221727	14.50162174	14.20572054	14.07105468	15.26403998	14.48564083	14.77976501	14.76994162	14.80795143	14.74949435	14.40848629	14.41808832	15.12529307	15.05964774	14.87337818	15.07456933	14.64394346	16.06381099	15.78564171	14.44438605	14.7600468	14.03529199	13.65838426	15.89173875	14.80972636	15.05178523	14.71872823
24.05.2002 11:00	14.81812872	14.74949435	14.41838903	14.46818591	15.19912644	15.05964774	14.83223467	14.6590865	14.61387376	15.91777635	15.75394364	14.47354699	14.7998045	14.42627513	14.25222705	15.6924693	14.80972636	15.09208452	14.99528054	15.01149716	14.94196715	14.60654109	14.6184787	15.33624556	15.26808577	15.05852397	15.21306361	14.83438488	16.30372505	16.01809427	14.65823295	14.97871416	14.17564491	13.74897045	16.27035071	15.06506647	15.3036558	14.93382447
24.05.2002 12:00	15.18451102	15.1243098	14.7847904	14.83890813	15.59993616	15.43483619	15.18195449	14.85084781	14.97471015	16.4497597	16.20828272	14.87207985	15.20732095	14.75710701	14.54411589	16.23049682	15.23201962	15.51522708	15.36401695	15.29646117	15.23574142	14.89372054	14.89902525	15.62103141	15.54947711	15.34652852	15.49005216	15.12505864	16.66881167	16.34564105	14.95956268	15.28683635	14.35609867	13.86975203	16.69878003	15.39897276	15.63612495	15.27183284
24.05.2002 13:00	15.59160247	15.51938554	15.17099725	15.30982554	16.137865	15.85171226	15.57281782	15.04260911	15.33554653	16.8565705	16.60979168	15.25117208	15.60489796	15.11801452	14.89639551	16.72867045	15.6444921	15.92829481	15.712268	15.62213433	15.54977598	15.20070547	15.25972794	16.04293638	15.89339986	15.66539071	15.73508049	15.40570917	16.9921741	16.65205578	15.24145177	15.56514026	14.54657763	14.01066388	17.07739199	15.70341674	15.93836963	15.58935586
24.05.2002 14:00	15.99869392	15.92459143	15.56710684	15.74066487	16.62305571	16.26858832	15.95339527	15.22371701	15.71642939	17.36769175	17.07469679	15.67886588	16.03229326	15.49897244	15.25874026	17.31651533	16.10606845	16.37158701	16.00930566	15.92745292	15.8536804	15.49778766	15.59037208	16.4015556	16.20605691	15.96368115	15.9268418	15.69638292	17.34682966	16.99016859	15.56222212	15.90308073	14.78718263	14.20190139	17.58552909	16.07660613	16.29098843	15.87615084
24.05.2002 15:00	16.31418979	16.23862599	15.87409177	16.10136757	17.02386543	16.59166727	16.26197158	15.36221129	16.00710315	17.63889895	17.38111153	16.00935655	16.38017315	15.83982953	15.59088962	17.81468896	16.47925784	16.74435546	16.27561529	16.18188507	16.10693408	15.74535616	15.87091862	16.71798433	16.46660445	16.20025632	16.06533608	15.93694052	17.61803686	17.25431922	15.82467059	16.16150579	15.00773722	14.3931389	17.95417757	16.36140856	16.57308347	16.12197512
24.05.2002 16:00	16.44649451	16.3703179	16.00282739	16.20156276	17.12934167	16.71673009	16.3854021	15.44743853	16.12738194	17.73277837	17.51846985	16.15516125	16.52926453	16.04033371	15.82238766	18.01395841	16.64621099	16.91562744	16.39852742	16.30401251	16.22849584	15.86418903	16.00117237	16.85510344	16.59166727	16.32368684	16.12925651	16.04719608	17.74320941	17.38111153	15.94131435	16.28077889	15.13806493	14.53405075	18.08370272	16.47925784	16.70405616	16.25512993
24.05.2002 17:00	16.40578537	16.32979732	15.96321643	16.13142612	17.03441305	16.67504248	16.35454447	15.46874535	16.10733548	17.67019209	17.47620575	16.13572062	16.50938568	16.09045975	15.90290872	17.93425063	16.61674867	16.8954778	16.41901278	16.28365794	16.20823555	15.84438355	15.9610943	16.80236532	16.56040156	16.29282921	16.1079497	16.03717285	17.76407151	17.38111153	15.92187372	16.27083947	15.15811535	14.57431128	17.98406799	16.43997475	16.6738317	16.27561529
24.05.2002 18:00	16.32436708	16.25888629	15.89389725	16.09134805	17.0133178	16.60208917	16.27225746	15.37286469	16.01712638	17.53458849	17.35997948	16.02879717	16.400052	16.0303085	15.87271332	17.7250177	16.47925784	16.7645051	16.32682867	16.22259422	16.14745467	15.78496712	15.94105526	16.80236532	16.50829205	16.23111395	15.94814861	15.95698698	17.71191628	17.31771537	15.84411122	16.19132407	15.12803973	14.57431128	17.82465243	16.34176701	16.57308347	16.20391654
24.05.2002 19:00	16.17170779	16.10693408	15.74535616	15.95107478	16.85510344	16.45618255	16.12825518	15.28763745	15.86677789	17.31553652	17.16979102	15.85383153	16.22114234	15.89998079	15.772062	17.45600394	16.28284237	16.58315829	16.20391654	16.10046678	16.0258929	15.66613424	15.84086006	16.71798433	16.39365114	16.10768342	15.82030774	15.83670819	17.56588163	17.16979102	15.69830651	16.04223268	15.02778764	14.50385536	17.57556561	16.17481387	16.4118863	16.0810044
24.05.2002 20:00	15.97833935	15.90433113	15.54730136	15.74066487	16.62305571	16.25816642	15.94310939	15.2024102	15.67633646	17.04432933	16.93733847	15.63998463	16.00247498	15.72955224	15.61101989	17.15709977	16.05696459	16.35143737	16.02979101	15.9376302	15.86381054	15.5076904	15.70058679	16.57031759	16.23732261	15.95339527	15.68181346	15.66631322	17.36769175	16.97960257	15.51362055	15.8533836	14.87740951	14.37300864	17.29658838	15.96857762	16.21038985	15.92736423
24.05.2002 21:00	15.75443905	15.68146789	15.32944109	15.51021593	16.36991273	16.03930648	15.73739185	15.09587614	15.4758718	16.77312213	16.69431989	15.41641742	15.7738682	15.51902286	15.41978238	16.84823212	15.81144525	16.10964162	15.85566549	15.74426177	15.67133775	15.31953835	15.49017689	16.34881748	16.03930648	15.75796361	15.53266578	15.48589503	17.15907083	16.77884809	15.31921428	15.64465567	14.71700617	14.23209679	16.99768421	15.74269983	15.98874375	15.75323871
24.05.2002 22:00	15.55089333	15.47886495	15.13138629	15.29980602	16.14841262	15.83086845	15.54196019	14.99999549	15.27540714	16.50191493	16.4513013	15.1928502	15.54526141	15.31851869	15.21847974	16.54932794	15.57574669	15.8779207	15.69178264	15.56107061	15.4889951	15.14128903	15.31984506	16.15896024	15.85171226	15.5831037	15.39417151	15.30547684	16.94001886	16.56752758	15.12480801	15.44586716	14.54657763	14.08111981	16.71870697	15.52664282	15.77717247	15.59959854
24.05.2002 23:00	15.36770218	15.2965223	14.95313698	15.11945467	15.94800776	15.64327423	15.36710028	14.90411483	15.09498894	16.26200087	16.22941477	14.98872362	15.33653348	15.12803973	15.03730736	16.27035071	15.35968967	15.6562746	15.51765712	15.37787946	15.30665245	14.96303972	15.13949371	15.96910301	15.67453993	15.40824379	15.25567723	15.13508187	16.73139794	16.3667731	14.94012205	15.25701807	14.40622471	13.96033822	16.45965669	15.32040658	15.57567601	15.42547301
25.05.2002 00:00	15.17433374	15.1040495	14.76498492	14.9290838	15.7476029	15.45568	15.18195449	14.77627396	14.90454751	16.0429489	16.00752824	14.77487672	15.11786612	14.91751035	14.83600472	15.97144653	15.12399111	15.42455367	15.34353159	15.2048656	15.13443994	14.79469314	14.9791814	15.80034102	15.4973676	15.24366975	15.11718295	14.95466368	16.53320807	16.17658465	14.74571578	15.05822956	14.22577095	13.79929611	16.19064293	15.11417033	15.36410474	15.26159017
25.05.2002 01:00	14.99114259	14.92170685	14.58673561	14.74873246	15.55774567	15.26808577	15.00709458	14.64843309	14.72412932	15.82389693	15.80677377	14.58047044	14.91907761	14.73705659	14.66489747	15.72235972	14.91775487	15.22305722	15.17964874	15.04202902	14.97235759	14.63624931	14.80884957	15.63157904	15.33061718	15.06880984	14.95738186	14.79429195	16.34544924	15.99696222	14.58047044	14.88925933	14.08541804	13.66844939	15.97144653	14.92757564	15.18275793	15.08746464
25.05.2002 02:00	14.80795143	14.74949435	14.41838903	14.57840063	15.37843606	15.10133535	14.84252055	14.53124563	14.55373436	15.61527601	15.60601929	14.39578449	14.7202891	14.55660284	14.49379022	15.46330943	14.71151862	15.01148594	15.0157659	14.88936972	14.82040538	14.48770821	14.6685763	15.4839123	15.17428866	14.92480757	14.81888759	14.63392022	16.15769041	15.81733979	14.41522511	14.7202891	13.94506512	13.53760268	15.76221361	14.76062249	15.01148594	14.93382447
25.05.2002 03:00	14.60440571	14.53676126	14.2104315	14.38802976	15.1780312	14.89289731	14.63680301	14.35013773	14.34324646	15.385793	15.37356673	14.17221727	14.49168231	14.34607346	14.28242245	15.15444178	14.46599929	14.76969019	14.84164037	14.73671043	14.66845317	14.33916712	14.52830303	15.33624556	15.02838203	14.77051941	14.68039331	14.49359496	16.00122472	15.65884941	14.26942041	14.57119772	13.8047122	13.40675596	15.57290763	14.59366934	14.85028877	14.76994162
25.05.2002 04:00	14.3906827	14.32402817	14.00247397	14.19765889	14.98817396	14.68445928	14.42079959	14.16902983	14.12273534	15.13544789	15.13054815	13.92920943	14.24319668	14.09544324	14.03079415	14.83561066	14.21065918	14.5077448	14.66751484	14.59422842	14.52663111	14.20052876	14.4080688	15.20967407	14.89289731	14.63680301	14.56320585	14.3532697	15.84475902	15.50035903	14.11389539	14.41216691	13.67438448	13.28597437	15.37363818	14.42671619	14.67901679	14.58557342
25.05.2002 05:00	14.23802341	14.17207596	13.85393287	14.0473661	14.84050722	14.52813076	14.27679731	14.06249577	13.97238684	14.95812011	14.95092572	13.7639641	14.07422644	13.90496428	13.82949151	14.63634121	14.03388526	14.33647281	14.53436003	14.47210099	14.40506934	14.08169588	14.27781505	15.08310258	14.7678345	14.51337249	14.44601838	14.2329909	15.70915542	15.3630007	13.98753131	14.28295438	13.55408198	13.17525792	15.21422262	14.28922536	14.54804409	14.44217593
25.05.2002 06:00	14.11589597	14.05051419	13.73509999	13.93715139	14.71393573	14.41348984	14.16365267	13.97726852	13.86213128	14.83294755	14.82413342	13.64732034	13.95495334	13.78466178	13.70870992	14.49685259	13.9062152	14.21557494	14.42169057	14.36015084	14.29363773	13.97276575	14.16760033	14.96707871	14.65319358	14.40022784	14.33948432	14.11271211	15.57355183	15.2362084	13.87088755	14.16368127	13.4538299	13.08467173	15.06477053	14.17137608	14.41707139	14.32950647
25.05.2002 07:00	14.03447768	13.96947301	13.65587808	13.85699524	14.62955474	14.33011463	14.08136565	13.92400149	13.77192218	14.72863709	14.72903919	13.5501172	13.85555908	13.68440969	13.59799347	14.39721786	13.81782824	14.11482671	14.32950647	14.25837798	14.19233625	13.87373835	14.08744418	14.88269772	14.55939646	14.30765494	14.24360367	14.02250301	15.45881032	15.13054815	13.7639641	14.05434759	13.36360302	13.00415067	14.92528191	14.0535268	14.30624834	14.23732237
25.05.2002 08:00	13.97341397	13.90869213	13.59646164	13.7868586	14.55572137	14.25716132	14.01965039	13.86008106	13.71178278	14.67648186	14.66564304	13.50151563	13.79592253	13.62425844	13.53760268	14.3474005	13.7589036	14.05437777	14.25780773	14.17695969	14.12142522	13.80441917	14.00728803	14.79831673	14.47602125	14.22536793	14.15837642	13.94231714	15.3649309	15.04601995	13.6959219	13.98477161	13.29342656	12.94375988	14.84557413	13.98478139	14.23572458	14.1758663
25.05.2002 09:00	13.94288211	13.87830169	13.56675342	13.74678052	14.51353087	14.23631752	13.98879276	13.84942765	13.69173632	14.67648186	14.65507701	13.47235469	13.77604368	13.58415761	13.48727701	14.32747356	13.73926205	14.03422813	14.22707969	14.13625054	14.07077449	13.75490547	13.95719043	14.7455786	14.42391174	14.18422442	14.1157628	13.89220098	15.32320672	14.99318982	13.64732034	13.93507449	13.25332572	12.89343422	14.79575677	13.93567752	14.18535047	14.13489559
25.05.2002 10:00	13.96323668	13.89856198	13.5865589	13.74678052	14.50298325	14.23631752	14.00936451	13.83877425	13.72180602	14.75993023	14.70790714	13.52095626	13.82574081	13.60420802	13.49734215	14.40718134	13.78836592	14.07452742	14.25780773	14.12607326	14.06064434	13.74500273	13.93715139	14.72448336	14.41348984	14.16365267	14.07314918	13.88217775	15.31277567	14.99318982	13.65704065	13.94501391	13.24330052	12.88336909	14.84557413	13.95531907	14.20550012	14.16562362
25.05.2002 11:00	14.03447768	13.96947301	13.65587808	13.81691716	14.56626899	14.30927083	14.07107977	13.90269468	13.80199188	14.86424069	14.80300137	13.59871877	13.90525621	13.64430886	13.52753754	14.52674301	13.87675288	14.16520082	14.37047718	14.1667824	14.10116493	13.78461369	13.97722947	14.75612623	14.45517745	14.20479617	14.1264162	13.92227068	15.33363777	15.0248879	13.6959219	13.98477161	13.26335093	12.88336909	14.91531844	14.01424371	14.25587423	14.27829308
25.05.2002 12:00	14.13625054	14.07077449	13.75490547	13.91711235	14.68229286	14.41348984	14.17393854	13.99857533	13.89220098	14.98941324	14.90866162	13.68620159	13.98477161	13.72451053	13.59799347	14.59648732	13.95531907	14.24579941	14.44217593	14.22784612	14.17207596	13.85393287	14.0473661	14.8299596	14.52813076	14.27679731	14.23295026	13.99243331	15.39622404	15.08828405	13.74452347	14.03446874	13.30345177	12.92362962	14.94520886	14.0535268	14.30624834	14.36023451
25.05.2002 13:00	14.18713698	14.12142522	13.80441917	13.98724899	14.76667385	14.47602125	14.23565381	14.05184236	13.94231714	15.02070638	14.95092572	13.72508284	14.03446874	13.77463657	13.64831913	14.62637773	13.99460216	14.2860987	14.49338932	14.25837798	14.19233625	13.87373835	14.07742466	14.87215009	14.55939646	14.30765494	14.25425708	14.01247977	15.41708613	15.1094161	13.7639641	14.05434759	13.33352739	12.95382501	14.92528191	14.06334758	14.31632317	14.42169057
25.05.2002 14:00	14.23802341	14.17207596	13.85393287	14.02732706	14.79831673	14.51770886	14.27679731	14.09445599	13.99243331	15.08329266	15.00375585	13.78340473	14.08416587	13.82476261	13.69864479	14.70608551	14.0535268	14.34654763	14.53436003	14.26855527	14.2024664	13.88364109	14.07742466	14.86160247	14.55939646	14.31794082	14.26491048	14.03252624	15.42751718	15.13054815	13.78340473	14.08416587	13.36360302	12.99408554	14.95517233	14.0928099	14.34654763	14.47290396
25.05.2002 15:00	14.37032813	14.30376787	13.98266849	14.13754178	14.91434059	14.64277168	14.40022784	14.19033664	14.12273534	15.27105149	15.17281225	13.92920943	14.24319668	13.9250147	13.77916585	14.92528191	14.22047995	14.51781962	14.69824288	14.37032813	14.30376787	13.98266849	14.1475613	14.92488822	14.65319358	14.41051372	14.37144454	14.13275857	15.5213966	15.2362084	13.9097688	14.20343897	13.4538299	13.06454147	15.16440525	14.2401215	14.49766998	14.62654413
25.05.2002 16:00	14.56369657	14.49624067	14.17082054	14.3579712	15.15693595	14.85120971	14.5956595	14.31817751	14.30315353	15.53182764	15.39469878	14.11389539	14.43204576	14.07539283	13.89994743	15.14447831	14.41689542	14.70924125	14.89285376	14.52298742	14.45572008	14.13120958	14.28783457	15.06200733	14.7991002	14.56480187	14.54189903	14.28310707	15.67786229	15.39469878	14.05557351	14.35253036	13.58415761	13.18532305	15.32382081	14.39725387	14.64879232	14.81091234
25.05.2002 17:00	14.685824	14.61780244	14.28965342	14.48822495	15.29405506	14.97627253	14.70880415	14.40340476	14.42343233	15.65700019	15.52149108	14.24025947	14.55131887	14.18567012	14.00059875	15.30389387	14.54456547	14.84021395	15.04649393	14.63493757	14.5671517	14.24013972	14.38802976	15.16748357	14.92416302	14.68823239	14.68039331	14.40338586	15.79260379	15.52149108	14.18193759	14.48174289	13.71448532	13.30610464	15.48323637	14.52492393	14.77976501	14.93382447
25.05.2002 18:00	14.757065	14.68871347	14.3589726	14.55836159	15.37843606	15.03880394	14.77051941	14.45667179	14.48357173	15.71958647	15.58488723	14.28886104	14.61095542	14.23579616	14.06098954	15.34374776	14.59366934	14.89058806	15.10795	14.69600129	14.62793258	14.29955616	14.43812736	15.20967407	14.97627253	14.74994766	14.75496715	14.47354849	15.87605216	15.59545326	14.24025947	14.54137944	13.78466178	13.38662569	15.53305374	14.58384857	14.85028877	14.99528054
25.05.2002 19:00	14.73671043	14.66845317	14.33916712	14.53832255	15.35734081	15.02838203	14.76023353	14.4779786	14.46352526	15.64656915	15.54262313	14.26942041	14.59107657	14.24582137	14.08111981	15.30389387	14.57402779	14.87043842	15.11819268	14.69600129	14.63806273	14.3094589	14.41808832	15.1780312	14.97627253	14.74994766	14.77627396	14.48357173	15.86562112	15.60601929	14.25970009	14.56125829	13.83478782	13.45708162	15.54301721	14.60349011	14.8603636	14.99528054
25.05.2002 20:00	14.66546943	14.59754214	14.26984794	14.46818591	15.27295981	14.95542872	14.69851827	14.45667179	14.40338586	15.55268973	15.45809493	14.1916579	14.50162174	14.20572054	14.06098954	15.14447831	14.47582006	14.77976501	15.06697929	14.65529214	14.58741199	14.2599452	14.36799072	15.11474545	14.92416302	14.70880415	14.75496715	14.4434788	15.82389693	15.56375518	14.21109853	14.51156116	13.83478782	13.47721188	15.42345554	14.5347447	14.79991466	14.93382447
25.05.2002 21:00	14.53316471	14.46585023	14.14111232	14.32791264	15.11474545	14.8303659	14.57508775	14.40340476	14.28310707	15.37536195	15.31017058	14.05557351	14.37240921	14.09544324	13.97040336	14.95517233	14.32850846	14.6387175	14.96455251	14.56369657	14.49624067	14.17082054	14.26779553	15.00926921	14.84078781	14.61623126	14.70170012	14.3532697	15.73001752	15.46866096	14.11389539	14.41216691	13.77463657	13.44701649	15.24411303	14.41689542	14.68909161	14.83139769
25.05.2002 22:00	14.38050541	14.31389802	13.99257123	14.13754178	14.90379297	14.66361548	14.43108547	14.32883092	14.1427818	15.17717207	15.14111417	13.9097688	14.22331783	13.98516595	13.86975203	14.77582982	14.18119686	14.48759515	14.85188305	14.44156913	14.3746789	14.05198766	14.13754178	14.86160247	14.70530309	14.50308661	14.60581947	14.24301413	15.60484496	15.34186865	13.99725163	14.2928938	13.6944349	13.37656056	15.074734	14.28922536	14.55811891	14.72897091
25.05.2002 23:00	14.23802341	14.17207596	13.85393287	13.97722947	14.71393573	14.51770886	14.29736907	14.25425708	14.01247977	15.01027534	14.99318982	13.78340473	14.08416587	13.87488866	13.76910071	14.60645079	14.04370603	14.34654763	14.71872823	14.3194417	14.25311714	13.93315479	13.99726851	14.71393573	14.58024027	14.37965608	14.50993882	14.13275857	15.46924136	15.21507635	13.88060786	14.1736207	13.60420802	13.30610464	14.91531844	14.16155531	14.42714622	14.5958161
26.05.2002 00:00	14.11589597	14.05051419	13.73509999	13.84697572	14.57681662	14.39264604	14.17393854	14.17968323	13.89220098	14.86424069	14.85583149	13.65704065	13.95495334	13.75458615	13.64831913	14.46696217	13.91603597	14.22564976	14.58557342	14.20749155	14.14168552	13.82422465	13.88705379	14.59791187	14.46559935	14.26651144	14.41405816	14.02250301	15.34406881	15.08828405	13.7639641	14.06428702	13.50395594	13.21551845	14.77582982	14.03388526	14.31632317	14.47290396
26.05.2002 01:00	14.00394582	13.93908257	13.62616986	13.74678052	14.47134038	14.28842702	14.07107977	14.10510939	13.78194542	14.707775	14.71847316	13.54039689	13.83568023	13.64430886	13.54766781	14.32747356	13.79818669	14.10475189	14.47290396	14.11589597	14.05051419	13.73509999	13.80689764	14.51353087	14.37180224	14.17393854	14.32883092	13.92227068	15.21889626	14.9826238	13.66676096	13.95495334	13.41372906	13.13499739	14.65626815	13.93567752	14.20550012	14.34999183
26.05.2002 02:00	13.90217296	13.84791125	13.5370452	13.65660485	14.37641176	14.18420801	13.97850688	14.03053555	13.68171308	14.59303349	14.60224689	13.43347344	13.72634655	13.53403156	13.43695135	14.19794841	13.68033741	13.98385401	14.36023451	14.01412311	13.94921272	13.6360726	13.71672196	14.41860225	14.27800512	14.08136565	14.23295026	13.82203835	15.10415475	14.86639752	13.55983751	13.85555908	13.32350218	13.0444112	14.53670648	13.82764901	14.09467707	14.24756505
26.05.2002 03:00	13.82075467	13.75673992	13.44792054	13.57644869	14.29203076	14.1008328	13.88593399	13.95596171	13.59150399	14.48872303	14.50715266	13.3362703	13.63689172	13.4538299	13.3564303	14.07838674	13.58212968	13.88310579	14.2680504	13.93270482	13.86817154	13.55685068	13.63656581	14.33422126	14.19462991	13.98879276	14.14772302	13.74185248	15.01027534	14.78186932	13.482075	13.76610425	13.25332572	12.98402041	14.42710828	13.72944128	14.00400366	14.15538095
26.05.2002 04:00	13.73933638	13.67569874	13.36869862	13.50631206	14.22874502	14.02787949	13.81393285	13.89204128	13.51131812	14.37398152	14.40149241	13.24878748	13.54743689	13.36360302	13.26584411	13.98871549	13.49374272	13.8025072	14.18610898	13.85128653	13.78713036	13.47762876	13.56642917	14.27093552	14.1216766	13.91679162	14.07314918	13.66166662	14.90596488	14.68677509	13.39459218	13.68658885	13.17312406	12.91356449	14.33743703	13.65087509	13.92340508	14.07343952
26.05.2002 05:00	13.65791809	13.59465757	13.28947671	13.43617542	14.15491165	13.94450427	13.73164583	13.81746743	13.43113226	14.29053316	14.31696421	13.17102497	13.45798207	13.28340135	13.18532305	13.88908076	13.40535575	13.7118338	14.10416756	13.76986824	13.71621933	13.40830958	13.49629254	14.19710215	14.03830139	13.8345046	13.98792193	13.58148075	14.82251651	14.60224689	13.31682967	13.59713402	13.1129728	12.85317369	14.22783883	13.56248813	13.83273167	13.9914981
26.05.2002 06:00	13.59685438	13.53387668	13.23006027	13.38607783	14.10217353	13.88197286	13.66993057	13.753547	13.37099286	14.20708479	14.24300203	13.10298277	13.38840609	13.20319968	13.11486713	13.80937298	13.33661034	13.63123522	14.02222613	13.70880452	13.6453083	13.3389904	13.44619494	14.14436403	13.97576998	13.77278934	13.92400149	13.51131812	14.73906814	14.51771869	13.23906716	13.52755804	13.03277114	12.78271777	14.13816758	13.48392194	13.75213309	13.90955668
26.05.2002 07:00	13.54596794	13.48322595	13.18054657	13.33598023	14.05998303	13.84028526	13.62878706	13.72158678	13.3208767	14.14449851	14.17960588	13.04466089	13.32876953	13.15307364	13.05447633	13.73962867	13.2776857	13.57078628	13.96077007	13.64774081	13.58452742	13.27957397	13.38607783	14.08107828	13.92366047	13.72135995	13.88138787	13.46120196	14.66605082	14.45432253	13.1904656	13.46792149	12.98264509	12.73239211	14.07838674	13.4249973	13.70175898	13.85834329
26.05.2002 08:00	13.52561337	13.46296565	13.16074109	13.32596071	14.04943541	13.81944145	13.60821531	13.70027997	13.290807	14.12363642	14.15847383	13.02522026	13.30889068	13.1129728	13.00415067	13.74959215	13.25804415	13.56071146	13.91979935	13.62738623	13.56426713	13.25976849	13.35601927	14.04943541	13.89239477	13.69050232	13.86008106	13.44115549	14.63475768	14.43319048	13.17102497	13.45798207	12.96259468	12.70219671	14.10827716	13.4249973	13.69168415	13.8071299
26.05.2002 09:00	13.54596794	13.48322595	13.18054657	13.34599975	14.07053066	13.84028526	13.61850118	13.70027997	13.31085346	14.18622269	14.1901719	13.04466089	13.32876953	13.09292239	12.97395528	13.78944604	13.2776857	13.57078628	13.91979935	13.64774081	13.58452742	13.27957397	13.36603879	14.05998303	13.91323857	13.71107408	13.88138787	13.46120196	14.65561977	14.45432253	13.20990622	13.49773977	12.95256947	12.67200131	14.24776578	13.49374272	13.75213309	13.79688722
26.05.2002 10:00	13.5764998	13.51361639	13.21025479	13.38607783	14.12326878	13.87155096	13.64935882	13.71093338	13.34092316	14.25924002	14.24300203	13.06410152	13.34864839	13.1129728	12.98402041	13.78944604	13.29732725	13.59093593	13.91979935	13.67827267	13.61491786	13.30928218	13.38607783	14.08107828	13.93408237	13.74193171	13.89204128	13.49127166	14.71820605	14.49658663	13.23906716	13.52755804	12.98264509	12.69213158	14.27765619	13.51338426	13.77228274	13.8071299
26.05.2002 11:00	13.61720895	13.55413698	13.24986575	13.43617542	14.1760069	13.91323857	13.69050232	13.72158678	13.38101609	14.34268839	14.29583216	13.10298277	13.38840609	13.12299801	12.98402041	13.82929993	13.32678957	13.62116039	13.94028471	13.68844995	13.63517816	13.32908766	13.40611687	14.09162591	13.95492617	13.75221759	13.91334809	13.51131812	14.75993023	14.52828471	13.2682281	13.54743689	12.98264509	12.69213158	14.31751008	13.54284658	13.8025072	13.81737257
26.05.2002 12:00	13.69862724	13.63517816	13.32908766	13.53637062	14.30257839	14.00703568	13.77278934	13.77485381	13.45117873	14.45742989	14.38036036	13.17102497	13.45798207	13.15307364	12.99408554	13.92893465	13.40535575	13.69168415	14.02222613	13.76986824	13.70608919	13.39840684	13.4762535	14.16545927	14.02787949	13.82421872	13.99857533	13.58148075	14.82251651	14.60224689	13.3362703	13.6269523	13.04279634	12.73239211	14.42710828	13.62141277	13.88310579	13.899314
26.05.2002 13:00	13.92252753	13.85804139	13.54694794	13.80689764	14.60845949	14.23631752	13.98879276	13.89204128	13.65164339	14.707775	14.61281291	13.38487187	13.67664943	13.30345177	13.11486713	14.21787536	13.63123354	13.92340508	14.23732237	13.95305939	13.88843184	13.57665616	13.66662437	14.37641176	14.21547371	14.01965039	14.16902983	13.75187572	14.96855115	14.78186932	13.53067657	13.81580138	13.17312406	12.83304343	14.75590288	13.85711133	14.10475189	14.0836822
26.05.2002 14:00	14.20749155	14.13155537	13.81432191	14.12752226	14.97762634	14.52813076	14.25622556	14.04118896	13.90222421	14.99984429	14.89809559	13.63760002	13.93507449	13.52400636	13.30610464	14.57656037	13.91603597	14.20550012	14.46266129	14.17695969	14.11129508	13.79451643	13.89707331	14.61900711	14.45517745	14.24593968	14.39275135	13.97238684	15.17717207	15.00375585	13.75424379	14.05434759	13.35357781	12.97395528	15.11458789	14.12227222	14.36669728	14.29877844
26.05.2002 15:00	14.36015084	14.28350758	13.96286301	14.32791264	15.20967407	14.69488118	14.41051372	14.1264162	14.03252624	15.1145858	15.0248879	13.7639641	14.06428702	13.67438448	13.46714675	14.69612204	14.04370603	14.32639799	14.58557342	14.29908712	14.23285684	13.91334931	14.03734658	14.77722148	14.58024027	14.36937021	14.50993882	14.08264241	15.30234463	15.11998212	13.85144692	14.14380242	13.4538299	13.08467173	15.15444178	14.2008384	14.44729586	14.42169057
26.05.2002 16:00	14.40085999	14.33415831	14.01237671	14.39804928	15.30460269	14.75741259	14.45165722	14.14772302	14.06259594	15.10415475	15.04601995	13.79312504	14.09410529	13.73453574	13.54766781	14.70608551	14.07316835	14.36669728	14.62654413	14.3194417	14.25311714	13.93315479	14.07742466	14.8299596	14.61150597	14.38994196	14.50993882	14.10268887	15.30234463	15.13054815	13.85144692	14.15374185	13.50395594	13.15512766	15.09466094	14.19101763	14.44729586	14.48314664
26.05.2002 17:00	14.37032813	14.30376787	13.98266849	14.3579712	15.25186457	14.72614689	14.42079959	14.13706961	14.03252624	15.03113743	15.00375585	13.7639641	14.06428702	13.73453574	13.55773294	14.65626815	14.04370603	14.33647281	14.65727217	14.27873255	14.21259655	13.89354383	14.01730754	14.76667385	14.55939646	14.33851258	14.44601838	14.05257271	15.2501894	15.08828405	13.81256567	14.10404472	13.49393073	13.16519279	14.98506275	14.13209299	14.39692175	14.51387468
26.05.2002 18:00	14.28890984	14.22272669	13.90344657	14.25777601	15.1358407	14.63234978	14.34879845	14.09445599	13.96236361	14.91639592	14.90866162	13.68620159	13.98477161	13.68440969	13.53760268	14.51677954	13.94549829	14.24579941	14.61630145	14.18713698	14.12142522	13.80441917	13.93715139	14.67174524	14.46559935	14.25622556	14.36079113	13.97238684	15.15630998	14.99318982	13.71536253	14.01458989	13.43377948	13.13499739	14.80572024	14.02406448	14.2860987	14.47290396
26.05.2002 19:00	14.18713698	14.11129508	13.79451643	14.1475613	15.00926921	14.52813076	14.24593968	14.04118896	13.86213128	14.78079232	14.78186932	13.57927814	13.87543793	13.60420802	13.45708162	14.38725439	13.83746979	14.14505118	14.52411735	14.08536411	14.02012375	13.70539177	13.82693668	14.55572137	14.36138034	14.14308091	14.25425708	13.86213128	15.05199952	14.88752957	13.60843908	13.90525621	13.36360302	13.0746066	14.63634121	13.89639443	14.17527565	14.40120522
26.05.2002 20:00	14.05483226	13.98973331	13.67568355	14.00728803	14.85105485	14.40306794	14.12250916	13.95596171	13.75187572	14.64518872	14.65507701	13.46263438	13.75616483	13.50395594	13.37656056	14.22783883	13.70979973	14.01407848	14.43193325	13.96323668	13.89856198	13.5865589	13.70670245	14.42914988	14.23631752	14.01965039	14.1264162	13.75187572	14.93725801	14.76073727	13.482075	13.77604368	13.27337614	13.00415067	14.43707175	13.7589036	14.03422813	14.30902112
26.05.2002 21:00	13.91235025	13.84791125	13.5370452	13.84697572	14.67174524	14.24673942	13.97850688	13.83877425	13.61155045	14.49915408	14.51771869	13.3362703	13.6269523	13.39367864	13.26584411	14.07838674	13.58212968	13.88310579	14.31926379	13.83093196	13.76687007	13.45782328	13.58646821	14.30257839	14.1112547	13.89621986	13.98792193	13.62157369	14.81208546	14.62337894	13.35571093	13.63689172	13.15307364	12.90349935	14.24776578	13.611592	13.88310579	14.19635166
26.05.2002 22:00	13.76986824	13.70608919	13.39840684	13.67664389	14.481888	14.09041089	13.84479048	13.73224019	13.48124842	14.34268839	14.36979433	13.20990622	13.49773977	13.29342656	13.18532305	13.91897118	13.44463885	13.75213309	14.19635166	13.70880452	13.6453083	13.3389904	13.45621446	14.16545927	13.97576998	13.76250346	13.86008106	13.50129489	14.68691291	14.49658663	13.22934685	13.51761862	13.06284676	12.8229783	14.07838674	13.47410117	13.75213309	14.07343952
26.05.2002 23:00	13.64774081	13.58452742	13.27957397	13.5263511	14.31312601	13.95492617	13.71107408	13.64701294	13.37099286	14.20708479	14.24300203	13.09326246	13.37846666	13.18314926	13.0746066	13.79940951	13.32678957	13.63123522	14.06319684	13.59685438	13.53387668	13.23006027	13.33598023	14.03888778	13.86112906	13.64935882	13.74289359	13.39103933	14.58260245	14.39092638	13.13214371	13.40828494	12.97261988	12.74245724	13.9488616	13.36607266	13.64131004	13.95052739
27.05.2002 00:00	13.52561337	13.46296565	13.16074109	13.39609735	14.16545927	13.82986336	13.59792943	13.55113229	13.25071406	14.09234328	14.12677575	12.9766187	13.26913298	13.07287197	12.97395528	13.65992089	13.20894029	13.51033734	13.94028471	13.48490423	13.42244506	13.12113013	13.23578504	13.93341154	13.75691005	13.54650004	13.64701294	13.290807	14.46786094	14.2747001	13.01549995	13.28901183	12.8723678	12.66193618	13.78944604	13.23840261	13.51033734	13.82761525
27.05.2002 01:00	13.40348594	13.34140389	13.04190821	13.2658436	14.01779254	13.70480054	13.47449891	13.45525163	13.15048173	13.98803282	14.01054947	12.86969525	13.14985988	12.96259468	12.87330396	13.52043228	13.091091	13.38943947	13.82761525	13.38313137	13.32114359	13.02210273	13.12557032	13.81738768	13.64226913	13.44364127	13.54047888	13.18055143	14.36355048	14.15847383	12.9085765	13.18961758	12.78214092	12.58141513	13.65992089	13.12055332	13.39951429	13.70470312
27.05.2002 02:00	13.29153579	13.22997227	12.93297808	13.14560936	13.88067342	13.59015962	13.37164014	13.3913312	13.0502494	13.87329131	13.90488922	12.77249211	13.05046562	12.86234259	12.77265264	13.41083408	12.9830625	13.27861642	13.72518847	13.29153579	13.22997227	12.93297808	13.03539465	13.71191143	13.54847201	13.35106838	13.47655845	13.10036557	14.28010211	14.07394563	12.82109368	13.09022332	12.70193925	12.50089407	13.53039575	13.02234559	13.29876607	13.60227634
27.05.2002 03:00	13.19994021	13.13880094	12.84385342	13.04541417	13.77519718	13.49636251	13.26878137	13.29545055	12.95001707	13.7794119	13.79922897	12.67528897	12.95107137	12.77211571	12.68206645	13.31119935	12.89467554	13.18794302	13.62276169	13.19994021	13.13880094	12.84385342	12.94521898	13.62753044	13.4546749	13.25849549	13.38067779	13.01015647	14.18622269	13.9788514	12.73361085	13.00076849	12.63176279	12.44050328	13.42079755	12.92413786	13.20809266	13.49984956
27.05.2002 04:00	13.10834464	13.04762962	12.75472876	12.9552385	13.68026856	13.40256539	13.18649435	13.24218352	12.86983121	13.66467039	13.69356872	12.57808584	12.85167711	12.68188884	12.59148026	13.19163768	12.78664703	13.08719479	13.53057759	13.11852192	13.05775976	12.7646315	12.86506282	13.54314945	13.37129969	13.17620847	13.30610395	12.92997061	14.09234328	13.88375717	12.64612803	12.91131367	12.55156112	12.37004735	13.31119935	12.83575089	13.10734443	13.39742278
27.05.2002 05:00	13.02692635	12.96658844	12.67550684	12.87508234	13.59588757	13.31919018	13.10420733	13.17826308	12.77962211	13.57079097	13.59847449	12.49060301	12.76222228	12.58163675	12.49082894	13.09200296	12.69826007	12.98644656	13.43839349	13.03710363	12.97671859	12.68540958	12.79492619	13.46931608	13.29834638	13.10420733	13.23153011	12.84978474	13.99846386	13.79922897	12.55864521	12.83179826	12.48138466	12.29959143	13.20160116	12.73754316	13.01667103	13.30523868
27.05.2002 06:00	12.94550806	12.87541711	12.59628492	12.79492619	13.51150658	13.23581497	13.02192032	13.10368924	12.69943625	13.48734261	13.51394629	12.40312019	12.68270688	12.50143508	12.41030788	12.98240476	12.60987311	12.89577316	13.35645207	12.95568534	12.89567741	12.60618766	12.71477003	13.38493509	13.21497116	13.02192032	13.16760968	12.76959888	13.90458445	13.70413474	12.4808827	12.74234343	12.4112082	12.23920063	13.09200296	12.6491562	12.92599762	13.23353993
27.05.2002 07:00	12.88444434	12.82476638	12.53686849	12.74482859	13.46931608	13.18370546	12.96020505	13.05042221	12.63929685	13.41432528	13.43998411	12.335078	12.60319148	12.42123341	12.32978682	12.90269698	12.53130692	12.8252494	13.27451064	12.89462163	12.83489653	12.54677123	12.66467244	13.33219696	13.15243976	12.96020505	13.09303583	12.70945948	13.84199817	13.64073859	12.4128405	12.67276745	12.34103174	12.17880984	13.01229518	12.58041078	12.85547386	13.16184118
27.05.2002 08:00	12.86408977	12.80450608	12.51706301	12.74482859	13.46931608	13.16286166	12.94991918	13.0291154	12.61925038	13.41432528	13.42941809	12.31563737	12.58331263	12.38113258	12.27946116	12.88277003	12.51166537	12.80509975	13.25402529	12.87426705	12.81463623	12.52696575	12.65465292	13.33219696	13.14201785	12.9396333	13.08238243	12.68941302	13.81070503	13.60904051	12.38367956	12.6528886	12.32098133	12.14861445	12.97244129	12.55094846	12.8252494	13.13111315
27.05.2002 09:00	12.9149762	12.85515682	12.56657671	12.80494571	13.54314945	13.21497116	12.99106269	13.05042221	12.65934332	13.47691156	13.47168219	12.35451862	12.62307033	12.39115779	12.26939603	12.9325874	12.55094846	12.83532422	13.28475332	12.9149762	12.85515682	12.56657671	12.70475051	13.38493509	13.18370546	12.98077681	13.13564946	12.71948271	13.82113608	13.63017256	12.4128405	12.67276745	12.32098133	12.13854931	13.03222212	12.59023156	12.86554869	13.15159851
27.05.2002 10:00	13.03710363	12.97671859	12.68540958	12.9552385	13.72245906	13.35045588	13.11449321	13.11434265	12.76959888	13.63337725	13.60904051	12.45172176	12.72246458	12.46133425	12.31972169	13.05214907	12.6491562	12.93607245	13.39742278	13.01674906	12.95645829	12.6656041	12.82498474	13.53260182	13.29834638	13.08363558	13.2102233	12.80969181	13.90458445	13.72526679	12.50032333	12.76222228	12.38113258	12.18887497	13.15178379	12.68843929	12.96629691	13.27451064
27.05.2002 11:00	13.18976293	13.1286708	12.83395068	13.10553129	13.88067342	13.49636251	13.25849549	13.18891649	12.91994737	13.85242922	13.79922897	12.6266874	12.90137424	12.59166196	12.44050328	13.27134546	12.83575089	13.12749408	13.62276169	13.15923107	13.09828035	12.80424246	12.96525802	13.66972094	13.4338311	13.22763786	13.32741076	12.93999384	14.04018805	13.87319115	12.64612803	12.92125309	12.50143508	12.28952629	13.36101672	12.85539244	13.1375689	13.52033491
27.05.2002 12:00	13.36277679	13.3008833	13.00229725	13.22576552	13.98614966	13.65269103	13.41278364	13.27414373	13.10036557	14.15492956	14.04224755	12.85025462	13.12998103	12.78214092	12.61161052	13.58021311	13.08127023	13.359215	13.85834329	13.30171308	13.24010241	12.94288082	13.06545321	13.75410193	13.56931582	13.36135426	13.44459823	13.10036557	14.22794688	14.0633796	12.8405343	13.11010217	12.65181321	12.41030788	13.65992089	13.08127023	13.34914018	13.77640186
27.05.2002 13:00	13.5764998	13.51361639	13.21025479	13.34599975	14.07053066	13.82986336	13.59792943	13.38067779	13.35094639	14.5721714	14.39092638	13.16130465	13.44804264	13.05282155	12.85317369	14.0584598	13.4249973	13.70175898	14.13489559	13.48490423	13.42244506	13.12113013	13.15562888	13.80684005	13.71522244	13.52592829	13.5724391	13.30083023	14.48872303	14.31696421	13.11270309	13.38840609	12.85231738	12.57134999	14.15809452	13.41517653	13.67153451	14.06319684
27.05.2002 14:00	13.86146382	13.80739066	13.4875315	13.51633158	14.20764977	14.06956709	13.84479048	13.49786526	13.66166662	15.09372371	14.82413342	13.55983751	13.85555908	13.41372906	13.19538818	14.64630468	13.86693211	14.13497636	14.49338932	13.70880452	13.65543845	13.34889314	13.28588263	13.90176867	13.91323857	13.73164583	13.72158678	13.55141106	14.8433786	14.64451099	13.44319375	13.73628598	13.12299801	12.80284803	14.71604899	13.80800747	14.05437777	14.4114479
27.05.2002 15:00	14.07518683	14.02012375	13.70539177	13.64658533	14.30257839	14.25716132	14.04022214	13.59374591	13.90222421	15.42751718	15.13054815	13.87088755	14.1736207	13.75458615	13.56779807	15.04484358	14.2008384	14.46744551	14.79042698	13.89199568	13.8377811	13.52714246	13.38607783	13.97560204	14.06956709	13.89621986	13.86008106	13.76189895	15.14587894	14.90866162	13.67648128	13.97483219	13.3435526	13.02428094	15.01495316	14.06334758	14.31632317	14.71872823
27.05.2002 16:00	14.22784612	14.16194581	13.84403013	13.76681956	14.41860225	14.39264604	14.17393854	13.65766635	14.05257271	15.54225869	15.28903853	14.04585319	14.36246978	14.00521637	13.84962177	15.26403998	14.39725387	14.67901679	15.03625125	14.01412311	13.95934287	13.6360726	13.46623398	14.03888778	14.17378611	13.99907863	13.92400149	13.89220098	15.32320672	15.067152	13.83200629	14.133863	13.52400636	13.21551845	15.16440525	14.22047995	14.47752033	14.96455251
27.05.2002 17:00	14.36015084	14.30376787	13.97276575	13.91711235	14.58736424	14.52813076	14.30765494	13.73224019	14.1728515	15.65700019	15.41583083	14.17221727	14.49168231	14.1555945	14.01066388	15.39356512	14.5347447	14.80998948	15.2001341	14.12607326	14.07077449	13.74500273	13.56642917	14.14436403	14.27800512	14.11222328	14.01988215	14.00245654	15.45881032	15.1939443	13.94865006	14.2531361	13.64430886	13.33630003	15.26403998	14.32850846	14.58834338	15.11819268
27.05.2002 18:00	14.4619237	14.3949392	14.07179314	14.05738562	14.75612623	14.64277168	14.41051372	13.80681403	14.25303737	15.73001752	15.50035903	14.24025947	14.56125829	14.24582137	14.11131521	15.41349207	14.58384857	14.87043842	15.24110481	14.21766883	14.16194581	13.84403013	13.67664389	14.27093552	14.38222414	14.21508205	14.1157628	14.09266564	15.57355183	15.29960455	14.01669225	14.32271208	13.72451053	13.42688622	15.30389387	14.39725387	14.65886714	15.15916339
27.05.2002 19:00	14.47210099	14.40506934	14.08169588	14.0974637	14.80886435	14.67403738	14.43108547	13.86008106	14.2630606	15.76131066	15.50035903	14.21109853	14.52150059	14.22577095	14.11131521	15.26403998	14.51510315	14.80998948	15.21037678	14.25837798	14.2024664	13.88364109	13.71672196	14.31312601	14.42391174	14.25622556	14.19033664	14.1427818	15.68829333	15.3630007	14.04585319	14.34259093	13.76461136	13.47721188	15.23414956	14.37761233	14.64879232	15.10795
27.05.2002 20:00	14.3906827	14.32402817	14.00247397	14.02732706	14.73503098	14.59066217	14.34879845	13.86008106	14.18287474	15.65700019	15.39469878	14.09445476	14.40222748	14.14556929	14.04085928	15.02491664	14.36779155	14.66894196	15.09770732	14.21766883	14.16194581	13.84403013	13.67664389	14.27093552	14.39264604	14.22536793	14.21164345	14.11271211	15.67786229	15.3207366	13.977811	14.28295438	13.74456094	13.48727701	15.05480705	14.27940459	14.55811891	14.98503786
27.05.2002 21:00	14.19731426	14.14168552	13.82422465	13.82693668	14.5240785	14.40306794	14.18422442	13.79616062	14.00245654	15.40665509	15.17281225	13.88060786	14.19349955	13.97514074	13.89994743	14.70608551	14.13209299	14.43722104	14.92358179	14.0955414	14.04038404	13.72519725	13.56642917	14.15491165	14.26758322	14.1019374	14.13706961	13.99243331	15.56312078	15.1939443	13.83200629	14.12392357	13.64430886	13.41682109	14.75590288	14.08298912	14.36669728	14.81091234
27.05.2002 22:00	13.96323668	13.90869213	13.59646164	13.57644869	14.23929264	14.17378611	13.95793513	13.67897316	13.79196865	15.1145858	14.91922764	13.65704065	13.95495334	13.78466178	13.72884019	14.39721786	13.88657365	14.19542529	14.72897091	13.92252753	13.85804139	13.54694794	13.38607783	13.96505441	14.09041089	13.93736337	14.00922874	13.82203835	15.37536195	15.00375585	13.64732034	13.93507449	13.50395594	13.30610464	14.47692565	13.87675288	14.16520082	14.60605878
27.05.2002 23:00	13.70880452	13.65543845	13.34889314	13.30592167	13.93341154	13.91323857	13.71107408	13.51917207	13.55141106	14.80165441	14.63394496	13.40431249	13.7064677	13.58415761	13.54766781	14.07838674	13.62141277	13.9334799	14.49338932	13.71898181	13.6655686	13.34889314	13.19570696	13.75410193	13.88197286	13.73164583	13.82812084	13.62157369	15.14587894	14.78186932	13.44319375	13.72634655	13.35357781	13.18532305	14.19794841	13.65087509	13.94355472	14.37047718
28.05.2002 00:00	13.47472694	13.42244506	13.12113013	13.05543369	13.66972094	13.67353483	13.49507066	13.38067779	13.33089993	14.50958512	14.36979433	13.16130465	13.44804264	13.36360302	13.34636517	13.75955562	13.36607266	13.67153451	14.25780773	13.52561337	13.46296565	13.16074109	13.00533609	13.5642447	13.69437864	13.54650004	13.66831975	13.43113226	14.92682697	14.57054881	13.23906716	13.51761862	13.19317447	13.0444112	13.90900771	13.4249973	13.7118338	14.12465291
28.05.2002 01:00	13.26100393	13.19958183	12.90326986	12.84502378	13.43767321	13.4546749	13.27906724	13.2208767	13.1103888	14.24880897	14.12677575	12.93773744	13.21943585	13.17312406	13.16519279	13.47061492	13.12055332	13.42973876	14.02222613	13.35259951	13.3008833	13.00229725	12.8550433	13.40603033	13.52762821	13.38192601	13.50851866	13.27076053	14.74949918	14.38036036	13.0543812	13.33870896	13.04279634	12.91356449	13.65992089	13.21876106	13.51033734	13.899314
28.05.2002 02:00	13.06763549	13.00710903	12.7151178	12.63461388	13.2161731	13.25665877	13.09392146	13.09303583	12.92997061	14.029757	13.91545525	12.74333117	13.03058677	12.9926703	12.99408554	13.24145505	12.92413786	13.22824231	13.81737257	13.19994021	13.13880094	12.84385342	12.70475051	13.24781597	13.37129969	13.22763786	13.37002439	13.1103888	14.5721714	14.21130395	12.89885619	13.17967815	12.91246863	12.7927829	13.47061492	13.05180791	13.33906536	13.70470312
28.05.2002 03:00	12.92515349	12.86528697	12.57647945	12.50436013	13.07905398	13.12117405	12.96020505	12.98650178	12.78964535	13.88372236	13.76753089	12.59752646	12.87155596	12.84229217	12.84310856	13.06211254	12.75718471	13.06704514	13.63300437	13.07781278	13.02736932	12.73492328	12.5945358	13.14233973	13.25665877	13.11449321	13.28479714	13.00013324	14.42613675	14.07394563	12.77249211	13.0405262	12.80219134	12.69213158	13.31119935	12.91431708	13.19801784	13.51009223
28.05.2002 04:00	12.79284877	12.7437252	12.45764657	12.40416493	12.98412537	12.99611123	12.83677453	12.92258134	12.65934332	13.69596353	13.59847449	12.43228113	12.71252516	12.68188884	12.69213158	12.85287962	12.59023156	12.89577316	13.45887884	12.96586263	12.9159377	12.62599314	12.51437965	13.06850636	13.15243976	13.01163444	13.2102233	12.87985444	14.28010211	13.9365873	12.6266874	12.90137424	12.67186363	12.57134999	13.1119299	12.75718471	13.0468955	13.32572403
28.05.2002 05:00	12.67072133	12.61203329	12.32891095	12.29395022	12.8681015	12.87104841	12.71334401	12.8480075	12.52904129	13.51863574	13.42941809	12.28647643	12.56343377	12.55156112	12.57134999	12.65361016	12.42327841	12.73457599	13.28475332	12.86408977	12.81463623	12.51706301	12.43422349	12.98412537	13.05864264	12.90877567	13.13564946	12.77962211	14.15492956	13.80979499	12.51004364	12.77216171	12.57161154	12.49082894	12.9325874	12.60987311	12.90584798	13.15159851
28.05.2002 06:00	12.55877118	12.51073181	12.22988356	12.19375503	12.76262526	12.7772513	12.62077111	12.79474047	12.42880896	13.38303214	13.31319181	12.17955298	12.44416067	12.44128383	12.45056841	12.53404849	12.3152499	12.62375294	13.16184118	12.78267148	12.72346491	12.43784109	12.35406734	12.910292	12.97526743	12.82648865	13.06107562	12.68941302	14.0506191	13.71470077	12.42256082	12.68270688	12.50143508	12.42037301	12.83295267	12.52148614	12.81517457	13.03892905
28.05.2002 07:00	12.51806204	12.46008108	12.18036986	12.15367695	12.73098239	12.73556369	12.5796276	12.76278025	12.37869279	13.34130796	13.26036168	12.1212311	12.38452412	12.36108216	12.35998222	12.48423113	12.25632526	12.563304	13.07989976	12.74196233	12.69307446	12.40813287	12.3340283	12.89974437	12.94400172	12.79563102	13.0397688	12.64932008	13.98803282	13.66187064	12.37395925	12.63300975	12.43125862	12.34991709	12.79309878	12.47238228	12.76480046	12.95698762
28.05.2002 08:00	12.5485939	12.49047152	12.21007808	12.21379407	12.79426813	12.7668294	12.61048524	12.77343366	12.40876249	13.39346319	13.29205976	12.15039204	12.41434239	12.35105695	12.32978682	12.54401197	12.28578758	12.58345365	13.0594144	12.76231691	12.70320461	12.41803561	12.35406734	12.92083962	12.96484553	12.81620278	13.05042221	12.65934332	13.99846386	13.67243667	12.39339988	12.66282803	12.44128383	12.33985196	12.86284309	12.51166537	12.79502493	12.94674495
28.05.2002 09:00	12.64018947	12.58164285	12.29920273	12.30396974	12.89974437	12.86062651	12.69277225	12.81604728	12.48894835	13.52906679	13.39772001	12.23787486	12.50379722	12.401183	12.35998222	12.68350058	12.38399532	12.68420188	13.14135583	12.83355791	12.77411564	12.48735479	12.42420397	12.99467299	13.02737694	12.88820392	13.11434265	12.72950595	14.06105014	13.74639884	12.47116239	12.73240401	12.47135946	12.34991709	13.01229518	12.60005233	12.88569833	13.03892905
28.05.2002 10:00	12.74196233	12.69307446	12.40813287	12.42420397	13.03686349	12.97526743	12.79563102	12.90127453	12.58918068	13.6438083	13.51394629	12.335078	12.60319148	12.47135946	12.42037301	12.80306225	12.49202382	12.7849501	13.25402529	12.9149762	12.86528697	12.57647945	12.52439916	13.10014923	13.12117405	12.97049093	13.19956989	12.80969181	14.13406746	13.83092704	12.5489249	12.81191941	12.5214855	12.39017762	13.12189338	12.69826007	12.97637174	13.15159851
28.05.2002 11:00	12.89462163	12.83489653	12.54677123	12.61457484	13.25836359	13.13159595	12.9396333	12.98650178	12.71948271	13.82113608	13.66187064	12.46144207	12.73240401	12.57161154	12.50089407	12.94255087	12.60987311	12.90584798	13.31548135	13.02692635	12.97671859	12.67550684	12.65465292	13.25836359	13.24623687	13.08363558	13.30610395	12.90992414	14.22794688	13.92602127	12.63640772	12.90137424	12.58163675	12.43043814	13.24145505	12.78664703	13.06704514	13.22329725
28.05.2002 12:00	13.01674906	12.96658844	12.67550684	12.77488715	13.44822083	13.27750257	13.0733497	13.07172902	12.82973828	13.93587759	13.77809692	12.56836552	12.84173769	12.67186363	12.60154539	13.06211254	12.71790161	13.01667103	13.40766546	13.12869921	13.07802006	12.78443698	12.78490667	13.40603033	13.36087779	13.19678023	13.41263801	13.00013324	14.32182629	14.01054947	12.71417023	12.98088964	12.63176279	12.46063354	13.3311263	12.87503399	13.14764372	13.32572403
28.05.2002 13:00	13.11852192	13.05775976	12.7646315	12.88510186	13.57479232	13.37129969	13.16592259	13.12499605	12.90992414	13.98803282	13.85205909	12.64612803	12.92125309	12.7620905	12.69213158	13.17171074	12.81610935	13.11741926	13.55106295	13.19994021	13.13880094	12.84385342	12.86506282	13.50095895	13.4338311	13.25849549	13.46590504	13.0502494	14.35311943	14.0633796	12.77249211	13.0405262	12.67186363	12.49082894	13.41083408	12.9437794	13.21816748	13.44863617
28.05.2002 14:00	13.2101175	13.14893109	12.85375616	12.97527753	13.66972094	13.4650968	13.25849549	13.18891649	13.01015647	14.11320537	13.96828537	12.75305148	13.03058677	12.85231738	12.77265264	13.29127241	12.92413786	13.22824231	13.70470312	13.27118122	13.20971197	12.9131726	12.93519946	13.5642447	13.50678441	13.33049663	13.51917207	13.12041204	14.42613675	14.13734178	12.85025462	13.1200416	12.72198967	12.52102433	13.52043228	13.03216636	13.30884089	13.60227634
28.05.2002 15:00	13.29153579	13.22997227	12.93297808	13.04541417	13.73300668	13.53805011	13.33049663	13.23153011	13.09034234	14.24880897	14.08451165	12.85025462	13.12998103	12.94254426	12.86323882	13.39090713	13.02234559	13.31891571	13.81737257	13.32206765	13.27049286	12.96268629	12.97527753	13.60643519	13.55889392	13.38192601	13.56178569	13.18055143	14.49915408	14.21130395	12.9085765	13.17967815	12.77211571	12.56128486	13.60014006	13.10091178	13.37936465	13.70470312
28.05.2002 16:00	13.35259951	13.3008833	12.99239451	13.09551177	13.7857448	13.60058152	13.39221189	13.27414373	13.15048173	14.32182629	14.1479078	12.91829681	13.199557	13.02274593	12.94375988	13.48057839	13.10091178	13.39951429	13.88907132	13.36277679	13.3008833	13.00229725	12.99531657	13.62753044	13.59015962	13.41278364	13.60439932	13.21062113	14.54087826	14.24300203	12.94745775	13.21943585	12.79216613	12.57134999	13.64995742	13.14019487	13.41966394	13.77640186
28.05.2002 17:00	13.38313137	13.32114359	13.02210273	13.11555081	13.79629243	13.62142533	13.41278364	13.29545055	13.18055143	14.36355048	14.1901719	12.95717807	13.23931471	13.07287197	13.00415067	13.50050533	13.1303741	13.42973876	13.93004203	13.36277679	13.31101344	13.00229725	13.00533609	13.63807807	13.59015962	13.42306952	13.61505272	13.22064437	14.56174035	14.25356805	12.94745775	13.21943585	12.78214092	12.56128486	13.620067	13.1303741	13.40958912	13.81737257
28.05.2002 18:00	13.36277679	13.3008833	13.00229725	13.09551177	13.77519718	13.60058152	13.39221189	13.28479714	13.16050497	14.33225734	14.16903985	12.92801713	13.20949643	13.05282155	12.99408554	13.45068797	13.10091178	13.39951429	13.93004203	13.33224493	13.27049286	12.97258903	12.97527753	13.60643519	13.55889392	13.39221189	13.59374591	13.19057467	14.53044722	14.22186998	12.9085765	13.17967815	12.74204009	12.52102433	13.56028617	13.091091	13.36928983	13.8071299
28.05.2002 19:00	13.30171308	13.24010241	12.94288082	13.03539465	13.71191143	13.54847201	13.3407825	13.25283692	13.1103888	14.22794688	14.08451165	12.86969525	13.14985988	13.02274593	12.97395528	13.37098019	13.03216636	13.33906536	13.86858596	13.27118122	13.20971197	12.9131726	12.91516042	13.54314945	13.49636251	13.32021075	13.52982548	13.12041204	14.45742989	14.1479078	12.8405343	13.11010217	12.68188884	12.47069867	13.45068797	13.01252482	13.28869124	13.75591651
28.05.2002 20:00	13.22029479	13.15906124	12.8636589	12.9552385	13.62753044	13.4650968	13.25849549	13.19956989	13.03020294	14.10277433	13.9788514	12.78221242	13.06040505	12.95256947	12.91356449	13.26138199	12.9437794	13.24839195	13.79688722	13.18976293	13.1286708	12.83395068	12.84502378	13.46931608	13.41298729	13.23792373	13.44459823	13.04022617	14.36355048	14.0633796	12.75305148	13.02064735	12.61171238	12.41030788	13.34108977	12.92413786	13.19801784	13.67397508
28.05.2002 21:00	13.12869921	13.06788991	12.77453424	12.86506282	13.54314945	13.37129969	13.17620847	13.12499605	12.92997061	13.95673968	13.86262512	12.67528897	12.96101079	12.8723678	12.84310856	13.14182032	12.84557167	13.14764372	13.69446044	13.09816735	13.03749947	12.74482602	12.77488715	13.40603033	13.32961208	13.15563672	13.35937098	12.95001707	14.23837792	13.94715332	12.65584835	12.92125309	12.53151071	12.32978682	13.2215281	12.81610935	13.09726961	13.5715483
28.05.2002 22:00	13.02692635	12.97671859	12.68540958	12.78490667	13.45876845	13.28792448	13.08363558	13.05042221	12.82973828	13.83156713	13.74639884	12.56836552	12.85167711	12.7620905	12.73239211	13.01229518	12.72772239	13.03682067	13.60227634	13.00657178	12.95645829	12.65570136	12.69473099	13.33219696	13.24623687	13.06306382	13.25283692	12.84978474	14.13406746	13.84149307	12.55864521	12.82185884	12.43125862	12.23920063	13.10196643	12.71790161	12.99652138	13.48960688
28.05.2002 23:00	12.93533077	12.88554726	12.59628492	12.70475051	13.37438746	13.19412736	12.99106269	12.97584837	12.73952918	13.70639457	13.64073859	12.4808827	12.75228286	12.67186363	12.65187105	12.90269698	12.62951465	12.93607245	13.49984956	12.92515349	12.86528697	12.57647945	12.61457484	13.24781597	13.15243976	12.98077681	13.16760968	12.76959888	14.029757	13.74639884	12.47116239	12.73240401	12.36108216	12.16874471	13.0023317	12.61969388	12.90584798	13.3871801
29.05.2002 00:00	12.86408977	12.80450608	12.51706301	12.63461388	13.30055409	13.12117405	12.91906155	12.92258134	12.65934332	13.60208411	13.54564436	12.39339988	12.66282803	12.59166196	12.57134999	12.80306225	12.54112769	12.84539904	13.39742278	12.8437352	12.78424579	12.49725753	12.55445772	13.18453023	13.07948644	12.89848979	13.07172902	12.67938978	13.93587759	13.65130462	12.38367956	12.64294918	12.28088049	12.09828878	12.89273351	12.53130692	12.80509975	13.27451064
29.05.2002 01:00	12.78267148	12.73359505	12.44774383	12.56447724	13.23726835	13.04822074	12.84706041	12.8586609	12.57915745	13.5082047	13.45055014	12.30591705	12.58331263	12.51146029	12.49082894	12.713391	12.4625615	12.76480046	13.31548135	12.77249419	12.71333476	12.42793835	12.48432109	13.12124448	13.00653313	12.82648865	13.00780859	12.60922715	13.85242922	13.57734244	12.30591705	12.56343377	12.21070403	12.02783286	12.81302573	12.45274073	12.73457599	13.19256922
29.05.2002 02:00	12.72160776	12.66268402	12.37842465	12.51437965	13.18453023	12.98568933	12.78534514	12.81604728	12.50899482	13.41432528	13.36602193	12.22815455	12.4938578	12.42123341	12.39017762	12.63368322	12.38399532	12.68420188	13.21305457	12.70125319	12.64242373	12.35861917	12.43422349	13.06850636	12.94400172	12.76477339	12.93323475	12.53906452	13.7794119	13.50338026	12.23787486	12.4938578	12.13050236	11.9473118	12.74328142	12.38399532	12.65397741	13.07989976
29.05.2002 03:00	12.66054404	12.60190314	12.31900821	12.46428205	13.14233973	12.92315792	12.72362988	12.76278025	12.44885542	13.34130796	13.29205976	12.16011235	12.42428182	12.35105695	12.31972169	12.54401197	12.30542913	12.60360329	13.13111315	12.64018947	12.59177299	12.29920273	12.39414541	13.03686349	12.89189222	12.70305813	12.87996772	12.47892512	13.69596353	13.41885206	12.16011235	12.41434239	12.0603259	11.88692101	12.64364669	12.29560836	12.57337883	12.99795834
29.05.2002 04:00	12.58930304	12.53099211	12.24968903	12.40416493	13.07905398	12.86062651	12.66191462	12.70951322	12.37869279	13.25785959	13.21809758	12.09207015	12.35470584	12.28088049	12.24926577	12.46430419	12.22686294	12.53307954	13.0594144	12.57912575	12.53099211	12.2397863	12.34404782	12.98412537	12.82936081	12.65162874	12.81604728	12.40876249	13.62294621	13.35545591	12.10179047	12.35470584	12.00017465	11.82653022	12.57390238	12.23668371	12.51292989	12.92625959
29.05.2002 05:00	12.52823932	12.47021123	12.1902726	12.35406734	13.02631586	12.7980951	12.60019936	12.65624619	12.31855339	13.17441122	13.1441354	12.01430765	12.27519044	12.21070403	12.17880984	12.38459641	12.15811753	12.45248095	12.9672303	12.51806204	12.46008108	12.18036986	12.29395022	12.94193487	12.7668294	12.5796276	12.74147344	12.33859986	13.53949784	13.27092771	12.02402796	12.27519044	11.9400234	11.76613943	12.48423113	12.15811753	12.43233131	12.83407549
29.05.2002 06:00	12.46717561	12.40943034	12.13085616	12.29395022	12.96303012	12.73556369	12.5384841	12.60297916	12.25841399	13.12225599	13.08073925	11.95598576	12.21555388	12.14052757	12.10835392	12.3148521	12.08937211	12.39203202	12.90577423	12.45699832	12.3993002	12.12095342	12.2338331	12.87864912	12.70429799	12.51791234	12.6668996	12.27846046	13.48734261	13.21809758	11.96570608	12.21555388	11.87987215	11.70574863	12.4244503	12.09919289	12.37188237	12.77261942
29.05.2002 07:00	12.41628918	12.35877961	12.08134246	12.24385262	12.92083962	12.69387609	12.48705471	12.56036554	12.20829783	13.05966972	13.0173431	11.9073842	12.16585676	12.08037632	12.04796312	12.26503473	12.04026825	12.3416579	12.85456085	12.41628918	12.35877961	12.08134246	12.20377455	12.85755388	12.66261038	12.47676883	12.60297916	12.2283443	13.42475633	13.15470143	11.91710451	12.16585676	11.82974611	11.65542297	12.36466946	12.04026825	12.31143343	12.72140603
29.05.2002 08:00	12.37558003	12.31825902	12.0417315	12.21379407	12.88919675	12.65218848	12.4459112	12.50709851	12.1682049	13.00751449	12.975079	11.86850294	12.12609905	12.04027549	12.0077026	12.23514432	12.01080593	12.30135861	12.82383281	12.36540274	12.30812887	12.03182876	12.16369647	12.81536338	12.62092278	12.42533945	12.53905873	12.17822813	13.36217005	13.1018713	11.87822326	12.12609905	11.77962006	11.61516244	12.33477904	12.00098515	12.28120897	12.690678
29.05.2002 09:00	12.37558003	12.31825902	12.0417315	12.20377455	12.8681015	12.64176658	12.4459112	12.50709851	12.1682049	13.01794553	12.975079	11.86850294	12.12609905	12.03025028	11.98757233	12.25507126	12.01080593	12.30135861	12.82383281	12.35522546	12.29799872	12.02192602	12.15367695	12.80481576	12.61050087	12.41505357	12.51775192	12.17822813	13.35173901	13.09130528	11.87822326	12.12609905	11.77962006	11.61516244	12.35470599	12.01080593	12.28120897	12.68043532
29.05.2002 10:00	12.41628918	12.35877961	12.08134246	12.2338331	12.910292	12.68345419	12.47676883	12.51775192	12.1982746	13.09096285	13.02790913	11.91710451	12.16585676	12.0503007	11.99763746	12.3148521	12.05990979	12.35173273	12.86480352	12.38575732	12.32838916	12.05163424	12.19375503	12.85755388	12.64176658	12.4459112	12.52840532	12.1982746	13.36217005	13.11243733	11.89766388	12.14597791	11.78964527	11.60509731	12.40452335	12.04026825	12.31143343	12.73164871
29.05.2002 11:00	12.47735289	12.42969064	12.15066164	12.30396974	12.97357774	12.74598559	12.5384841	12.52840532	12.26843723	13.21613541	13.13356938	12.00458733	12.26525101	12.11045195	12.04796312	12.45434071	12.15811753	12.44240613	12.94674495	12.43664375	12.3790399	12.10114794	12.24385262	12.910292	12.69387609	12.49734059	12.53905873	12.24839076	13.42475633	13.17583348	11.96570608	12.21555388	11.82974611	11.63529271	12.52408502	12.11883443	12.39203202	12.81359013
29.05.2002 12:00	12.5485939	12.49047152	12.21007808	12.34404782	13.01576824	12.7980951	12.60019936	12.57101895	12.33859986	13.32044587	13.21809758	12.08234984	12.34476641	12.19065362	12.12848418	12.56393891	12.24650449	12.53307954	12.98771566	12.47735289	12.41956049	12.1407589	12.27391118	12.94193487	12.72514179	12.51791234	12.53905873	12.27846046	13.47691156	13.21809758	12.00458733	12.25531159	11.85982173	11.65542297	12.6037928	12.17775907	12.44240613	12.8750462
29.05.2002 13:00	12.59948033	12.54112226	12.25959177	12.39414541	13.06850636	12.85020461	12.65162874	12.60297916	12.38871602	13.36217005	13.27092771	12.14067172	12.40440297	12.26083008	12.19894011	12.65361016	12.30542913	12.59352847	13.02868637	12.50788475	12.44995093	12.17046712	12.31398926	12.98412537	12.7668294	12.55905585	12.57101895	12.30853016	13.5082047	13.26036168	12.04346859	12.29506929	11.88989736	11.68561837	12.64364669	12.21704217	12.48270542	12.91601691
29.05.2002 14:00	12.68089862	12.62216343	12.33881369	12.48432109	13.16343498	12.93357982	12.72362988	12.65624619	12.46890189	13.45604947	13.36602193	12.22815455	12.4938578	12.34103174	12.26939603	12.77317184	12.40363686	12.68420188	13.09014244	12.56894847	12.51073181	12.22988356	12.37410637	13.04741111	12.81893891	12.61048524	12.61363257	12.36866956	13.57079097	13.31319181	12.09207015	12.34476641	11.92999819	11.71581377	12.713391	12.27596681	12.53307954	12.98771566
29.05.2002 15:00	12.79284877	12.7437252	12.45764657	12.5945358	13.27945884	13.04822074	12.83677453	12.72016663	12.57915745	13.61251516	13.50338026	12.35451862	12.62307033	12.44128383	12.35998222	12.95251434	12.54112769	12.8252494	13.24378261	12.65036676	12.59177299	12.30910547	12.45426253	13.1317921	12.90231412	12.69277225	12.677553	12.44885542	13.65423934	13.40828603	12.18927329	12.44416067	11.99014944	11.75607429	12.87280656	12.39381609	12.65397741	13.14135583
29.05.2002 16:00	12.92515349	12.86528697	12.57647945	12.70475051	13.39548271	13.17328356	12.96020505	12.80539387	12.70945948	13.7585498	13.65130462	12.49060301	12.77216171	12.57161154	12.4807638	13.14182032	12.69826007	12.98644656	13.41790813	12.75213962	12.70320461	12.41803561	12.5444382	13.22672072	13.00653313	12.79563102	12.77343366	12.54908775	13.7585498	13.51394629	12.29619674	12.55349435	12.07035111	11.82653022	13.02225865	12.51166537	12.77487528	13.32572403
29.05.2002 17:00	13.04728092	12.98684873	12.69531232	12.80494571	13.49041133	13.28792448	13.0733497	12.90127453	12.83976151	13.94630863	13.80979499	12.64612803	12.92125309	12.70193925	12.60154539	13.34108977	12.85539244	13.1375689	13.55106295	12.85391248	12.79437594	12.50716027	12.62459436	13.30055409	13.10033025	12.88820392	12.8586609	12.64932008	13.87329131	13.63017256	12.40312019	12.66282803	12.16057799	11.89698614	13.17171074	12.62951465	12.89577316	13.46912152
29.05.2002 18:00	13.16940836	13.1084105	12.8141452	12.91516042	13.59588757	13.40256539	13.18649435	12.99715518	12.96004031	14.10277433	13.95771935	12.77249211	13.05046562	12.83226696	12.73239211	13.49054186	12.99288327	13.2685416	13.64324705	12.94550806	12.88554726	12.59628492	12.70475051	13.38493509	13.19412736	12.98077681	12.95454156	12.73952918	13.99846386	13.73583282	12.50032333	12.76222228	12.24077966	11.96744207	13.28130894	12.73754316	12.99652138	13.58179098
29.05.2002 19:00	13.24064936	13.17932153	12.88346438	12.97527753	13.65917331	13.4755187	13.25849549	13.08238243	13.04022617	14.19665374	14.04224755	12.85025462	13.12998103	12.91246863	12.8229783	13.56028617	13.06162868	13.34914018	13.70470312	13.00657178	12.94632815	12.65570136	12.76486763	13.43767321	13.24623687	13.04249207	13.0291154	12.80969181	14.08191223	13.80979499	12.55864521	12.82185884	12.2909057	12.01776773	13.3311263	12.78664703	13.0468955	13.64324705
29.05.2002 20:00	13.24064936	13.18945168	12.88346438	12.97527753	13.64862569	13.4755187	13.26878137	13.12499605	13.0502494	14.19665374	14.04224755	12.8405343	13.12998103	12.94254426	12.86323882	13.51046881	13.05180791	13.33906536	13.70470312	13.02692635	12.96658844	12.67550684	12.77488715	13.44822083	13.26708067	13.06306382	13.06107562	12.82973828	14.12363642	13.84149307	12.57808584	12.83179826	12.32098133	12.05802826	13.29127241	12.78664703	13.0468955	13.65348973
29.05.2002 21:00	13.15923107	13.09828035	12.80424246	12.88510186	13.55369707	13.39214349	13.18649435	13.08238243	12.96004031	14.06105014	13.9365873	12.75305148	13.03058677	12.89241822	12.83304343	13.35105324	12.9437794	13.23831713	13.65348973	12.97603992	12.9159377	12.62599314	12.72478955	13.39548271	13.21497116	13.01163444	13.0291154	12.77962211	14.08191223	13.78866294	12.51976395	12.77216171	12.30093091	12.05802826	13.15178379	12.70808084	12.97637174	13.60227634
29.05.2002 22:00	12.99639449	12.936198	12.64579862	12.71477003	13.36383984	13.23581497	13.03220619	12.97584837	12.80969181	13.82113608	13.74639884	12.59752646	12.87155596	12.78214092	12.74245724	13.16174727	12.78664703	13.08719479	13.54082027	12.86408977	12.81463623	12.51706301	12.60455532	13.25836359	13.10033025	12.90877567	12.94388815	12.68941302	13.96717073	13.68300269	12.42256082	12.68270688	12.24077966	12.02783286	13.02225865	12.60005233	12.87562351	13.4793642
29.05.2002 23:00	12.8437352	12.79437594	12.50716027	12.55445772	13.18453023	13.07948644	12.88820392	12.87996772	12.66936655	13.61251516	13.56677641	12.45172176	12.72246458	12.65181321	12.62167565	13.0023317	12.63933543	12.93607245	13.43839349	12.76231691	12.70320461	12.41803561	12.49434061	13.1317921	12.99611123	12.8059169	12.8480075	12.58918068	13.86286027	13.57734244	12.32535768	12.58331263	12.19065362	11.98757233	12.89273351	12.5018446	12.77487528	13.37693742
30.05.2002 00:00	12.73178505	12.67281417	12.38832739	12.42420397	13.03686349	12.95442363	12.77505927	12.81604728	12.55911099	13.46648051	13.43998411	12.335078	12.6131309	12.54153592	12.5109592	12.88277003	12.53130692	12.8252494	13.32572403	12.67072133	12.62216343	12.33881369	12.39414541	13.02631586	12.90231412	12.71334401	12.78408706	12.50899482	13.7585498	13.48224821	12.23787486	12.4938578	12.12047716	11.93724667	12.78313531	12.40363686	12.67412705	13.25402529
30.05.2002 01:00	12.63001219	12.58164285	12.29920273	12.3340283	12.94193487	12.86062651	12.69277225	12.76278025	12.45887866	13.34130796	13.32375783	12.23787486	12.50379722	12.44128383	12.42037301	12.75324489	12.42327841	12.71442635	13.21305457	12.59948033	12.54112226	12.25959177	12.31398926	12.94193487	12.82936081	12.64134287	12.73082003	12.42880896	13.66467039	13.39772001	12.16011235	12.41434239	12.07035111	11.89698614	12.67353711	12.3152499	12.59352847	13.15159851
30.05.2002 02:00	12.53841661	12.48034137	12.20017534	12.26389166	12.87864912	12.7772513	12.60019936	12.69885982	12.35864633	13.20570436	13.19696553	12.1212311	12.38452412	12.32098133	12.28952629	12.6037928	12.29560836	12.59352847	13.11062779	12.51806204	12.46008108	12.18036986	12.25387214	12.87864912	12.74598559	12.56934173	12.6668996	12.34862309	13.56035993	13.30262578	12.06290921	12.31494814	11.98012424	11.81646509	12.53404849	12.20722139	12.48270542	13.02868637
30.05.2002 03:00	12.41628918	12.35877961	12.08134246	12.16369647	12.78372051	12.66261038	12.48705471	12.61363257	12.23836753	13.03880762	13.04904118	11.96570608	12.23543273	12.19065362	12.17880984	12.38459641	12.12865521	12.42225648	12.9672303	12.41628918	12.35877961	12.08134246	12.17371599	12.80481576	12.65218848	12.46648296	12.56036554	12.23836753	13.45604947	13.1863995	11.94626545	12.19567503	11.88989736	11.74600916	12.33477904	12.05990979	12.3416579	12.88528888
30.05.2002 04:00	12.29416174	12.23721784	11.96250958	12.05348176	12.67824426	12.54796947	12.36362419	12.53905873	12.1080655	12.85104879	12.87998477	11.81018106	12.07640193	12.0603259	12.05802826	12.15543654	11.96170206	12.26105932	12.83407549	12.30433903	12.25747813	11.98231506	12.08354031	12.72043476	12.54796947	12.36362419	12.46448489	12.1381352	13.34130796	13.07017323	11.81990137	12.0664625	11.80969569	11.68561837	12.13550959	11.92241896	12.20061038	12.74189139
30.05.2002 05:00	12.16185702	12.10552593	11.83377397	11.95328656	12.58331565	12.42290665	12.25047954	12.45383148	11.97776347	12.68415206	12.72149439	11.66437636	11.91737112	11.92999819	11.93724667	11.93624014	11.78492814	12.08978733	12.67019264	12.20256617	12.14604651	11.87338493	11.98334512	12.62550614	12.44375045	12.26076542	12.36860423	12.02787964	13.2369975	12.95394695	11.70325761	11.9471894	11.7094436	11.60509731	11.95616708	11.78492814	12.06963769	12.58825122
30.05.2002 06:00	12.04990687	11.99409431	11.72484383	11.85309137	12.47783941	12.31868763	12.13733489	12.37925764	11.85748467	12.50682427	12.57357004	11.53801228	11.78815859	11.78964527	11.79633482	11.81667847	11.66707885	11.95881464	12.52679515	12.12114788	12.06500534	11.79416301	11.91320849	12.55167277	12.36037524	12.1784784	12.29403039	11.94769377	13.12225599	12.8482867	11.61577479	11.85773457	11.63926714	11.54470652	11.85653236	11.6867204	11.96888946	12.43461105
30.05.2002 07:00	11.94813401	11.89279283	11.62581643	11.75289618	12.37236316	12.21446862	12.044762	12.3153372	11.75725234	12.36078963	12.45734376	11.44080914	11.68876433	11.68939319	11.68561837	11.73697069	11.57869189	11.86814123	12.44485373	12.03972959	11.98396416	11.71494109	11.83305233	12.46729178	12.28742193	12.09619138	12.21945655	11.86750791	13.01794553	12.76375849	11.53801228	11.78815859	11.57911589	11.48431573	11.79675152	11.61797499	11.8983657	12.35266962
30.05.2002 08:00	11.91760215	11.86240239	11.59610821	11.72283762	12.34072029	12.18320291	12.01390437	12.29403039	11.72718264	12.31906544	12.42564569	11.42136851	11.66888548	11.61921673	11.59503218	11.77682458	11.56887112	11.85806641	12.44485373	12.04990687	11.99409431	11.72484383	11.84307185	12.47783941	12.29784383	12.10647726	12.20880315	11.87753114	13.00751449	12.76375849	11.56717322	11.80803744	11.55906548	11.4440552	11.92627667	11.67689963	11.94873981	12.37315498
30.05.2002 09:00	11.98884315	11.93331342	11.66542739	11.79297425	12.42510128	12.25615622	12.07561963	12.33664402	11.77729881	12.38165172	12.47847581	11.4796904	11.72852204	11.61921673	11.55477165	11.90634972	11.65725808	11.93866499	12.57800854	12.16185702	12.10552593	11.83377397	11.95328656	12.59386327	12.40206284	12.21962191	12.29403039	11.96774024	13.04923867	12.85885272	11.70325761	11.9471894	11.60919152	11.4440552	12.24510779	11.86349432	12.13008662	12.56776586
30.05.2002 10:00	12.15167973	12.09539578	11.82387123	11.96330608	12.6044109	12.42290665	12.22990779	12.41121786	11.93767054	12.59027264	12.67923029	11.66437636	11.91737112	11.71946881	11.61516244	12.2052539	11.8733151	12.15023627	12.83407549	12.33487089	12.27773843	12.00212054	12.12361839	12.77317288	12.57923517	12.38419594	12.40056445	12.1381352	13.17441122	13.02790913	11.91710451	12.16585676	11.73951923	11.51451112	12.68350058	12.14829675	12.40210684	12.88528888
30.05.2002 11:00	12.43664375	12.3790399	12.10114794	12.26389166	12.94193487	12.70429799	12.50762647	12.57101895	12.20829783	12.99708344	13.0173431	11.94626545	12.20561446	11.91997298	11.76613943	12.59382933	12.17775907	12.45248095	13.12087047	12.57912575	12.52086196	12.2397863	12.34404782	13.00522061	12.81893891	12.61048524	12.59232576	12.36866956	13.44561842	13.29205976	12.16011235	12.41434239	11.89992257	11.62522758	13.05214907	12.43309918	12.68420188	13.25402529
30.05.2002 12:00	12.75213962	12.69307446	12.40813287	12.62459436	13.35329221	13.03779884	12.81620278	12.76278025	12.50899482	13.41432528	13.36602193	12.24759517	12.51373665	12.1706032	11.98757233	12.95251434	12.48220305	12.75472564	13.33596671	12.82338062	12.7639855	12.47745205	12.62459436	13.31110172	13.07948644	12.85734628	12.81604728	12.59920392	13.71682562	13.54564436	12.37395925	12.63300975	12.07035111	11.76613943	13.29127241	12.65897697	12.90584798	13.49984956
30.05.2002 13:00	13.06763549	13.00710903	12.7151178	12.98529705	13.76464956	13.36087779	13.11449321	12.94388815	12.77962211	13.7585498	13.68300269	12.52948427	12.80197999	12.42123341	12.21907037	13.30123588	12.77682625	13.0468955	13.56130562	13.04728092	12.98684873	12.69531232	12.86506282	13.58533994	13.31919018	13.09392146	13.0397688	12.80969181	13.95673968	13.77809692	12.58780615	12.84173769	12.24077966	11.91711641	13.52043228	12.86521321	13.11741926	13.71494579
30.05.2002 14:00	13.34242222	13.280623	12.98249177	13.23578504	14.01779254	13.63184723	13.37164014	13.10368924	13.06027264	14.17579165	14.03168152	12.8405343	13.11010217	12.69191404	12.4807638	13.68981131	13.091091	13.36928983	13.81737257	13.25082664	13.18945168	12.89336712	13.03539465	13.74355431	13.50678441	13.27906724	13.19956989	13.0201797	14.21751583	14.0211155	12.81137336	13.0802839	12.43125862	12.09828878	13.82929993	13.11073255	13.359215	13.96077007
30.05.2002 15:00	13.66809538	13.60478771	13.29937945	13.54639014	14.34476889	13.94450427	13.66993057	13.24218352	13.39103933	14.75993023	14.47545458	13.1904656	13.47786092	12.9926703	12.7625875	14.09831369	13.44463885	13.7118338	14.0836822	13.46454966	13.40218477	13.10132465	13.19570696	13.90176867	13.70480054	13.48478478	13.35937098	13.24069083	14.59303349	14.31696421	13.0543812	13.32876953	12.641788	12.27946116	14.11824063	13.36607266	13.61108557	14.21683701
30.05.2002 16:00	13.86146382	13.79726051	13.4875315	13.76681956	14.58736424	14.1425204	13.85507636	13.35937098	13.58148075	15.04156847	14.70790714	13.38487187	13.66671	13.19317447	12.97395528	14.25772925	13.62141277	13.89318061	14.22707969	13.62738623	13.56426713	13.25976849	13.34599975	14.04943541	13.86112906	13.63907294	13.49786526	13.42110903	14.8433786	14.52828471	13.21962654	13.49773977	12.90244342	12.60154539	14.13816758	13.48392194	13.75213309	14.34999183
30.05.2002 17:00	13.97341397	13.90869213	13.59646164	13.84697572	14.67174524	14.24673942	13.95793513	13.45525163	13.69173632	15.20846521	14.85583149	13.50151563	13.79592253	13.33352739	13.11486713	14.38725439	13.73926205	14.01407848	14.27829308	13.7291591	13.67569874	13.35879588	13.4261559	14.11272115	13.95492617	13.74193171	13.5830925	13.54138782	15.01027534	14.66564304	13.3362703	13.61701287	13.12299801	12.88336909	14.168058	13.5723089	13.85288132	14.38071986
30.05.2002 18:00	14.05483226	13.98973331	13.67568355	13.89707331	14.71393573	14.31969273	14.02993627	13.50851866	13.79196865	15.42751718	14.99318982	13.59871877	13.89531679	13.40370385	13.18532305	14.47692565	13.82764901	14.09467707	14.31926379	13.75969096	13.69595904	13.3885041	13.4261559	14.10217353	13.97576998	13.76250346	13.64701294	13.58148075	15.19803417	14.76073727	13.36543124	13.64683115	13.05282155	12.7625875	14.18798494	13.58212968	13.86295614	14.39096254
30.05.2002 19:00	14.04465497	13.98973331	13.66578081	13.87703427	14.67174524	14.30927083	14.02993627	13.51917207	13.80199188	15.47967241	15.0248879	13.60843908	13.90525621	13.4538299	13.24571384	14.43707175	13.81782824	14.09467707	14.29877844	13.75969096	13.69595904	13.3885041	13.40611687	14.07053066	13.96534808	13.76250346	13.64701294	13.59150399	15.29191358	14.80300137	13.37515155	13.65677057	13.09292239	12.8229783	14.12820411	13.5723089	13.8428065	14.33974915
30.05.2002 20:00	13.97341397	13.90869213	13.59646164	13.7868586	14.57681662	14.23631752	13.968221	13.51917207	13.73182925	15.33363777	14.91922764	13.54039689	13.82574081	13.42375427	13.24571384	14.31751008	13.73926205	14.01407848	14.23732237	13.70880452	13.6453083	13.3389904	13.33598023	13.99669729	13.91323857	13.71107408	13.62570613	13.55141106	15.2501894	14.75017124	13.31682967	13.59713402	13.08289718	12.84310856	13.99867896	13.49374272	13.77228274	14.2680504
30.05.2002 21:00	13.85128653	13.78713036	13.47762876	13.65660485	14.42914988	14.1112547	13.85507636	13.47655845	13.61155045	15.1145858	14.76073727	13.40431249	13.69652828	13.3435526	13.18532305	14.13816758	13.60177122	13.88310579	14.14513827	13.59685438	13.54400683	13.23996301	13.25582408	13.91231629	13.80901955	13.60821531	13.52982548	13.44115549	15.10415475	14.62337894	13.20018591	13.47786092	13.00269551	12.78271777	13.80937298	13.35625189	13.64131004	14.16562362
30.05.2002 22:00	13.70880452	13.6453083	13.3389904	13.51633158	14.27093552	13.96534808	13.71107408	13.4019846	13.47122519	14.86424069	14.57054881	13.24878748	13.53749747	13.23327531	13.10480199	13.92893465	13.43481807	13.72190862	14.02222613	13.46454966	13.40218477	13.10132465	13.12557032	13.7857448	13.67353483	13.47449891	13.4019846	13.31085346	14.92682697	14.46488856	13.0543812	13.31883011	12.89241822	12.69213158	13.59017659	13.18929874	13.48011288	14.04271149
30.05.2002 23:00	13.53579066	13.4730958	13.17064383	13.35601927	14.10217353	13.80901955	13.5670718	13.31675736	13.31085346	14.62432663	14.35922831	13.06410152	13.34864839	13.09292239	12.98402041	13.67984784	13.23840261	13.53048699	13.84810061	13.32206765	13.26036271	12.96268629	13.00533609	13.66972094	13.53805011	13.3407825	13.27414373	13.15048173	14.72863709	14.28526613	12.88913587	13.14985988	12.7520653	12.57134999	13.37098019	13.01252482	13.30884089	13.85834329
31.05.2002 00:00	13.35259951	13.29075315	12.99239451	13.18568744	13.92286392	13.62142533	13.39221189	13.2208767	13.12041204	14.34268839	14.12677575	12.85997493	13.12998103	12.92249384	12.8229783	13.40087061	13.01252482	13.30884089	13.64324705	13.14905378	13.09828035	12.80424246	12.86506282	13.5220542	13.38172159	13.17620847	13.13564946	12.99011001	14.53044722	14.09507768	12.70444991	12.97095022	12.61171238	12.44050328	13.12189338	12.81610935	13.10734443	13.65348973
31.05.2002 01:00	13.1388765	13.07802006	12.78443698	12.97527753	13.70136381	13.41298729	13.18649435	13.11434265	12.90992414	14.029757	13.86262512	12.6266874	12.90137424	12.72198967	12.65187105	13.09200296	12.76700548	13.06704514	13.43839349	12.97603992	12.92606785	12.63589588	12.71477003	13.37438746	13.21497116	13.01163444	12.99715518	12.80969181	14.3009642	13.88375717	12.51004364	12.77216171	12.44128383	12.28952629	12.87280656	12.60987311	12.89577316	13.42815081
31.05.2002 02:00	12.92515349	12.86528697	12.57647945	12.76486763	13.4798637	13.20454926	12.99106269	12.99715518	12.70945948	13.74811876	13.60904051	12.39339988	12.66282803	12.5214855	12.46063354	12.78313531	12.52148614	12.8252494	13.22329725	12.81320334	12.75385535	12.46754931	12.55445772	13.2161731	13.04822074	12.84706041	12.8586609	12.64932008	14.12363642	13.69356872	12.32535768	12.58331263	12.28088049	12.13854931	12.61375627	12.40363686	12.6942767	13.21305457
31.05.2002 03:00	12.70125319	12.64242373	12.35861917	12.5444382	13.23726835	12.98568933	12.77505927	12.8586609	12.48894835	13.44561842	13.34488988	12.16011235	12.42428182	12.31095612	12.2593309	12.4941946	12.27596681	12.57337883	13.01844369	12.64018947	12.58164285	12.29920273	12.39414541	13.04741111	12.87104841	12.68248637	12.70951322	12.47892512	13.9150155	13.50338026	12.15039204	12.40440297	12.13050236	12.0077026	12.38459641	12.20722139	12.50285507	13.00820101
31.05.2002 04:00	12.49770747	12.43982078	12.16056438	12.35406734	13.04741111	12.7876732	12.5796276	12.72016663	12.27846046	13.16398018	13.09130528	11.93654514	12.19567503	12.09040153	12.04796312	12.22518084	12.05008902	12.3416579	12.82383281	12.47735289	12.41956049	12.1407589	12.25387214	12.910292	12.72514179	12.52819822	12.58167235	12.31855339	13.72725667	13.31319181	11.97542639	12.21555388	11.97009903	11.86679075	12.14547306	12.01080593	12.31143343	12.79310478
31.05.2002 05:00	12.29416174	12.23721784	11.96250958	12.17371599	12.8681015	12.58965707	12.39448182	12.56036554	12.0779958	12.90320402	12.85885272	11.71297792	11.96706825	11.88989736	11.85672561	11.93624014	11.81439046	12.10993698	12.62922193	12.3246936	12.26760828	11.9922178	12.12361839	12.77317288	12.56881327	12.37391006	12.45383148	12.15818166	13.53949784	13.13356938	11.80046075	12.03664423	11.82974611	11.73594403	11.89638625	11.81439046	12.10993698	12.60873657
31.05.2002 06:00	12.12114788	12.06500534	11.79416301	12.01340368	12.69933951	12.42290665	12.21962191	12.42187126	11.90760084	12.68415206	12.65809824	11.53801228	11.77821916	11.71946881	11.68561837	11.71704374	11.61797499	11.91851535	12.46533908	12.19238888	12.13591637	11.86348219	11.99336464	12.64660139	12.43332855	12.25047954	12.33664402	12.02787964	13.3726011	12.98564502	11.66437636	11.89749227	11.7094436	11.62522758	11.73697069	11.67689963	11.96888946	12.43461105
31.05.2002 07:00	11.97866587	11.92318328	11.65552465	11.87313041	12.55167277	12.27700003	12.08590551	12.3153372	11.76727558	12.48596218	12.48904184	11.39220757	11.62912778	11.56909069	11.53464139	11.56759165	11.48048416	11.77746783	12.3629123	12.1007933	12.04474504	11.77435753	11.90318897	12.54112515	12.33953143	12.15790665	12.25141677	11.93767054	13.24742855	12.87998477	11.57689353	11.81797687	11.62924194	11.54470652	11.67718985	11.59833344	11.88829088	12.33218427
31.05.2002 08:00	11.91760215	11.86240239	11.59610821	11.80299377	12.46729178	12.20404671	12.01390437	12.24076336	11.69711295	12.41294486	12.42564569	11.34360601	11.58937008	11.47886381	11.42392493	11.59748207	11.46084261	11.74724336	12.3629123	12.09061602	12.0346149	11.76445479	11.88314993	12.5200299	12.32910953	12.13733489	12.21945655	11.91762407	13.19527332	12.85885272	11.59633416	11.83785572	11.59916631	11.48431573	11.84656889	11.65725808	11.93866499	12.35266962
31.05.2002 09:00	11.97866587	11.92318328	11.65552465	11.86311089	12.53057753	12.26657812	12.07561963	12.27272358	11.76727558	12.51725532	12.51017389	11.42136851	11.66888548	11.48888902	11.38366441	11.77682458	11.55905035	11.84799159	12.4550964	12.19238888	12.14604651	11.86348219	11.9733256	12.61495852	12.43332855	12.24019366	12.28337699	12.0178564	13.25785959	12.96451297	11.74213886	11.9869471	11.65931756	11.50444599	12.2052539	11.8733151	12.13008662	12.51655247
31.05.2002 10:00	12.19238888	12.13591637	11.86348219	12.06350128	12.75207763	12.47501615	12.27105129	12.36860423	11.957717	12.79889356	12.75319247	11.65465604	11.89749227	11.61921673	11.47425059	12.13550959	11.82421123	12.09986216	12.73164871	12.46717561	12.41956049	12.1407589	12.21379407	12.84700625	12.69387609	12.49734059	12.42187126	12.28848369	13.43518738	13.23922963	12.09207015	12.35470584	12.09040153	11.96744207	12.76320836	12.28578758	12.55322918	12.83407549
31.05.2002 11:00	12.46717561	12.40943034	12.13085616	12.30396974	12.99467299	12.73556369	12.52819822	12.50709851	12.24839076	13.2369975	13.12300335	11.9851467	12.24537216	11.86984694	11.67555324	12.63368322	12.19740062	12.46255578	13.07989976	12.79284877	12.7437252	12.45764657	12.44424301	13.05795874	12.98568933	12.8059169	12.60297916	12.62927362	13.74811876	13.61960654	12.51976395	12.80197999	12.61171238	12.53108947	13.38094366	12.77682625	13.03682067	13.26426796
31.05.2002 12:00	12.76231691	12.70320461	12.41803561	12.50436013	13.1739826	12.98568933	12.76477339	12.58167235	12.55911099	13.86286027	13.58790846	12.37395925	12.63300975	12.14052757	11.89698614	13.17171074	12.60987311	12.86554869	13.46912152	12.96586263	12.90580756	12.6160904	12.57449676	13.1739826	13.13159595	12.94991918	12.68820641	12.79966858	14.1653606	13.90488922	12.73361085	13.01070792	12.49140987	12.2291355	13.88908076	13.06162868	13.29876607	13.68421776
31.05.2002 13:00	13.04728092	12.98684873	12.69531232	12.70475051	13.35329221	13.22539307	13.01163444	12.65624619	12.87985444	14.64518872	14.1056437	12.73361085	13.00076849	12.37110737	12.07815852	13.57024964	12.95360018	13.20809266	13.79688722	13.14905378	13.09828035	12.79433972	12.69473099	13.27945884	13.28792448	13.10420733	12.76278025	13.01015647	14.67648186	14.232436	12.96689838	13.23931471	12.58163675	12.2593309	14.14813105	13.28750647	13.52041217	14.02222613
31.05.2002 14:00	13.29153579	13.22997227	12.93297808	12.91516042	13.55369707	13.4546749	13.22763786	12.77343366	13.1404585	15.08329266	14.45432253	13.03494058	13.29895126	12.62173758	12.29959143	13.98871549	13.26786493	13.51033734	13.9914981	13.33224493	13.280623	12.98249177	12.84502378	13.41657796	13.4650968	13.27906724	12.89062112	13.21062113	15.05199952	14.51771869	13.1904656	13.46792149	12.72198967	12.35998222	14.44703523	13.52320504	13.75213309	14.20659434
31.05.2002 15:00	13.56632252	13.50348624	13.20035205	13.23578504	13.93341154	13.73606624	13.49507066	12.87996772	13.37099286	15.28148253	14.69734111	13.29738904	13.57725517	12.94254426	12.64180592	14.35736397	13.56248813	13.81258203	14.16562362	13.53579066	13.48322595	13.18054657	13.05543369	13.64862569	13.67353483	13.47449891	13.05042221	13.40106256	15.26062044	14.72903919	13.38487187	13.66671	12.93251905	12.58141513	14.65626815	13.7196205	13.95362955	14.36023451
31.05.2002 16:00	13.75969096	13.69595904	13.3885041	13.46623398	14.18655452	13.94450427	13.69050232	13.01846199	13.54138782	15.35449986	14.84526547	13.47235469	13.76610425	13.21322489	12.96389015	14.52674301	13.74908283	14.00400366	14.31926379	13.66809538	13.61491786	13.30928218	13.215746	13.83848292	13.81944145	13.61850118	13.19956989	13.53136459	15.37536195	14.84526547	13.482075	13.76610425	13.04279634	12.69213158	14.68615857	13.79818669	14.03422813	14.503632
31.05.2002 17:00	13.85128653	13.78713036	13.47762876	13.58646821	14.33422126	14.05914519	13.79336109	13.13564946	13.62157369	15.27105149	14.86639752	13.54039689	13.83568023	13.37362823	13.17525792	14.55663343	13.80800747	14.07452742	14.40120522	13.75969096	13.69595904	13.3885041	13.32596071	13.96505441	13.92366047	13.71107408	13.32741076	13.60152722	15.37536195	14.88752957	13.52095626	13.80586196	13.17312406	12.87330396	14.59648732	13.80800747	14.0644526	14.58557342
31.05.2002 18:00	13.88181839	13.82765095	13.51723972	13.66662437	14.42914988	14.1112547	13.84479048	13.19956989	13.63159692	15.14587894	14.82413342	13.54039689	13.83568023	13.42375427	13.24571384	14.55663343	13.82764901	14.09467707	14.46266129	13.75969096	13.69595904	13.3885041	13.36603879	14.02834016	13.93408237	13.72135995	13.37002439	13.59150399	15.31277567	14.84526547	13.482075	13.76610425	13.09292239	12.7625875	14.55663343	13.77854515	14.03422813	14.61630145
31.05.2002 19:00	13.8716411	13.80739066	13.49743424	13.65660485	14.41860225	14.1008328	13.8345046	13.19956989	13.62157369	15.08329266	14.79243534	13.53067657	13.82574081	13.43377948	13.25577898	14.55663343	13.81782824	14.09467707	14.44217593	13.7291591	13.6655686	13.35879588	13.35601927	14.01779254	13.91323857	13.69050232	13.32741076	13.55141106	15.23975835	14.79243534	13.44319375	13.72634655	13.05282155	12.73239211	14.52674301	13.73926205	13.99392884	14.57533074
31.05.2002 20:00	13.79022281	13.72634948	13.41821232	13.54639014	14.29203076	14.01745758	13.76250346	13.19956989	13.55141106	15.01027534	14.71847316	13.44319375	13.73628598	13.36360302	13.20545332	14.39721786	13.7196205	13.99392884	14.36023451	13.65791809	13.59465757	13.28947671	13.28588263	13.94395917	13.84028526	13.62878706	13.30610395	13.48124842	15.18760312	14.71847316	13.35571093	13.63689172	13.00269551	12.69213158	14.3474005	13.63123354	13.88310579	14.46266129
31.05.2002 21:00	13.66809538	13.60478771	13.29937945	13.40611687	14.1338164	13.89239477	13.64935882	13.17826308	13.44115549	14.8433786	14.58111484	13.31682967	13.61701287	13.29342656	13.15512766	14.20791189	13.5723089	13.85288132	14.22707969	13.55614523	13.49335609	13.19044931	13.17566792	13.8279353	13.73606624	13.52592829	13.25283692	13.39103933	15.07286161	14.60224689	13.24878748	13.51761862	12.93251905	12.65187105	14.14813105	13.49374272	13.75213309	14.32950647
31.05.2002 22:00	13.51543609	13.45283551	13.15083835	13.24580456	13.95450679	13.73606624	13.50535654	13.10368924	13.30083023	14.62432663	14.39092638	13.16130465	13.44804264	13.16309885	13.03434607	13.99867896	13.40535575	13.69168415	14.09392488	13.42384051	13.36166418	13.06171369	13.05543369	13.70136381	13.61100342	13.40249777	13.15695627	13.2607373	14.91639592	14.45432253	13.09326246	13.36852724	12.81221655	12.55121973	13.90900771	13.31696879	13.5808611	14.18610898
31.05.2002 23:00	13.33224493	13.27049286	12.97258903	13.04541417	13.73300668	13.54847201	13.33049663	12.99715518	13.12041204	14.39484362	14.1901719	12.9766187	13.25919356	13.00269551	12.89343422	13.75955562	13.20894029	13.4901877	13.93004203	13.26100393	13.19958183	12.90326986	12.89512138	13.53260182	13.444253	13.24820961	13.0291154	13.10036557	14.72863709	14.2747001	12.92801713	13.199557	12.68188884	12.43043814	13.68981131	13.14019487	13.40958912	14.01198346
01.06.2002 00:00	13.1388765	13.08815021	12.78443698	12.8550433	13.5220542	13.36087779	13.14535084	12.86931431	12.93999384	14.15492956	13.9788514	12.79193274	13.07034447	12.84229217	12.75252237	13.53039575	13.01252482	13.29876607	13.74567383	13.09816735	13.03749947	12.74482602	12.73480907	13.36383984	13.27750257	13.08363558	12.86931431	12.93999384	14.56174035	14.1056437	12.7627718	13.03058677	12.54153592	12.30965656	13.46065144	12.95360018	13.21816748	13.82761525
01.06.2002 01:00	12.96586263	12.90580756	12.6160904	12.67469195	13.32164934	13.18370546	12.97049093	12.73082003	12.77962211	13.95673968	13.78866294	12.61696709	12.90137424	12.68188884	12.59148026	13.34108977	12.84557167	13.12749408	13.59203366	12.95568534	12.89567741	12.60618766	12.5945358	13.2161731	13.13159595	12.9396333	12.74147344	12.79966858	14.40527466	13.94715332	12.61696709	12.88149539	12.4112082	12.18887497	13.29127241	12.80628857	13.06704514	13.6637324
01.06.2002 02:00	12.82338062	12.7639855	12.47745205	12.51437965	13.15288735	13.02737694	12.82648865	12.61363257	12.63929685	13.81070503	13.64073859	12.4808827	12.75228286	12.53151071	12.44050328	13.18167421	12.69826007	12.97637174	13.44863617	12.82338062	12.7639855	12.47745205	12.46428205	13.07905398	12.99611123	12.8059169	12.61363257	12.66936655	14.26967106	13.80979499	12.49060301	12.75228286	12.2909057	12.07815852	13.14182032	12.66879775	12.93607245	13.51009223
01.06.2002 03:00	12.68089862	12.62216343	12.33881369	12.38412589	13.01576824	12.89189222	12.69277225	12.50709851	12.49897159	13.65423934	13.48224821	12.335078	12.60319148	12.401183	12.30965656	12.99236823	12.54112769	12.81517457	13.294996	12.70125319	12.64242373	12.35861917	12.36408686	12.97357774	12.88147032	12.69277225	12.50709851	12.54908775	14.13406746	13.67243667	12.35451862	12.6131309	12.18062841	11.9775072	12.94255087	12.51166537	12.77487528	13.35645207
01.06.2002 04:00	12.51806204	12.46008108	12.18036986	12.2338331	12.85755388	12.72514179	12.5384841	12.36860423	12.33859986	13.46648051	13.30262578	12.16011235	12.42428182	12.24077966	12.16874471	12.76320836	12.354533	12.63382776	13.12087047	12.55877118	12.50060167	12.21998082	12.2338331	12.84700625	12.74598559	12.55905585	12.37925764	12.40876249	13.98803282	13.52451231	12.20871392	12.45410009	12.0503007	11.85672561	12.74328142	12.34471222	12.61367812	13.17208386
01.06.2002 05:00	12.34504817	12.28786858	12.01202328	12.05348176	12.66769664	12.54796947	12.36362419	12.21945655	12.1682049	13.25785959	13.11243733	11.9851467	12.24537216	12.09040153	12.02783286	12.55397544	12.1679383	12.45248095	12.95698762	12.41628918	12.35877961	12.08134246	12.09355983	12.69933951	12.60007897	12.40476769	12.23010996	12.26843723	13.85242922	13.37658796	12.06290921	12.31494814	11.92999819	11.76613943	12.54401197	12.18757985	12.45248095	12.99795834
01.06.2002 06:00	12.17203431	12.11565607	11.84367671	11.88314993	12.48838703	12.38121904	12.18876428	12.08096227	11.99780994	13.04923867	12.91168285	11.81018106	12.0664625	11.91997298	11.86679075	12.33477904	11.9813436	12.26105932	12.80334746	12.27380717	12.21695755	11.9427041	11.96330608	12.5622204	12.45417235	12.27105129	12.09161568	12.12811197	13.69596353	13.22866361	11.91710451	12.16585676	11.80969569	11.65542297	12.36466946	12.03044747	12.30135861	12.83407549
01.06.2002 07:00	12.0295523	11.98396416	11.71494109	11.74287666	12.34072029	12.23531242	12.05504788	11.96377481	11.86750791	12.87191089	12.76375849	11.67409667	11.92731055	11.79967048	11.74600916	12.18532695	11.85367355	12.13008662	12.72140603	12.18221159	12.12578622	11.85357945	11.86311089	12.45674416	12.36037524	12.1784784	12.00638843	12.03790287	13.57079097	13.12300335	11.839342	12.07640193	11.73951923	11.59503218	12.28496168	11.95188128	12.22076003	12.74189139
01.06.2002 08:00	11.99902044	11.94344357	11.67533013	11.70279858	12.28798217	12.19362481	12.01390437	11.93181459	11.82741497	12.8301867	12.72149439	11.64493573	11.89749227	11.71946881	11.64535784	12.21521737	11.84385278	12.10993698	12.72140603	12.18221159	12.12578622	11.85357945	11.85309137	12.43564891	12.36037524	12.1784784	11.99573503	12.03790287	13.52906679	13.11243733	11.85878263	12.1062202	11.72949402	11.55477165	12.44437724	12.0206267	12.27113414	12.76237674
01.06.2002 09:00	12.08043873	12.0346149	11.76445479	11.79297425	12.39345841	12.28742193	12.10647726	11.99573503	11.90760084	12.93449716	12.81658862	11.74213886	11.99688652	11.74954444	11.62522758	12.40452335	11.96170206	12.22076003	12.83407549	12.31451631	12.25747813	11.98231506	11.9733256	12.5622204	12.49585996	12.30190892	12.11292249	12.1682049	13.58122202	13.22866361	12.02402796	12.27519044	11.84979652	11.64535784	12.77317184	12.22686294	12.48270542	12.95698762
01.06.2002 10:00	12.29416174	12.24734799	11.97241232	12.0234232	12.63605377	12.50628186	12.3121948	12.1342293	12.1080655	13.20570436	13.0596072	11.96570608	12.22549331	11.86984694	11.6956835	12.75324489	12.21704217	12.4726306	13.10038512	12.53841661	12.49047152	12.21007808	12.18373551	12.78372051	12.71471989	12.52819822	12.28337699	12.37869279	13.7585498	13.45055014	12.27675611	12.54355492	12.0503007	11.80639995	13.23149157	12.55094846	12.79502493	13.27451064
01.06.2002 11:00	12.65036676	12.59177299	12.30910547	12.37410637	13.01576824	12.85020461	12.64134287	12.35795083	12.44885542	13.66467039	13.46111616	12.32535768	12.59325205	12.14052757	11.91711641	13.27134546	12.60987311	12.85547386	13.41790813	12.85391248	12.80450608	12.51706301	12.48432109	13.08960161	13.02737694	12.83677453	12.54971213	12.68941302	14.0506191	13.78866294	12.6266874	12.90137424	12.32098133	12.03789799	13.81933646	12.97324172	13.19801784	13.65348973
01.06.2002 12:00	13.08799007	13.02736932	12.73492328	12.82498474	13.51150658	13.28792448	13.05277795	12.61363257	12.86983121	14.3009642	13.98941742	12.7627718	13.0405262	12.49140987	12.21907037	13.80937298	13.06162868	13.30884089	13.82761525	13.22029479	13.15906124	12.8636589	12.82498474	13.44822083	13.39214349	13.18649435	12.86931431	13.04022617	14.48872303	14.1901719	13.00577964	13.27907241	12.57161154	12.20900524	14.35736397	13.38571421	13.61108557	14.0836822
01.06.2002 13:00	13.5764998	13.51361639	13.21025479	13.31594119	14.03888778	13.77775385	13.52592829	12.90127453	13.35094639	15.01027534	14.58111484	13.27794842	13.56731575	12.92249384	12.62167565	14.43707175	13.59195045	13.8428065	14.28853576	13.59685438	13.54400683	13.23996301	13.17566792	13.80684005	13.76733195	13.55678592	13.18891649	13.43113226	14.9789822	14.64451099	13.41403281	13.7064677	12.91246863	12.52102433	14.90535497	13.83746979	14.05437777	14.503632
01.06.2002 14:00	14.04465497	13.98973331	13.67568355	13.76681956	14.51353087	14.23631752	13.968221	13.15695627	13.82203835	15.74044856	15.18337828	13.79312504	14.08416587	13.39367864	13.0746066	15.04484358	14.11245144	14.35662246	14.70848556	13.94288211	13.88843184	13.56675342	13.46623398	14.09162591	14.09041089	13.88593399	13.49786526	13.78194542	15.5005345	15.07771802	13.78340473	14.07422644	13.2232501	12.80284803	15.32382081	14.21065918	14.42714622	14.89285376
01.06.2002 15:00	14.42121456	14.36454876	14.04208492	14.12752226	14.90379297	14.60108407	14.31794082	13.34871758	14.19289797	16.27243191	15.64828339	14.1916579	14.50162174	13.8047122	13.48727701	15.50316332	14.52492393	14.76969019	15.02600857	14.19731426	14.13155537	13.81432191	13.67664389	14.30257839	14.33011463	14.12250916	13.68962656	14.05257271	15.91777635	15.41583083	14.04585319	14.35253036	13.50395594	13.08467173	15.53305374	14.45617851	14.68909161	15.18989142
01.06.2002 16:00	14.60440571	14.54689141	14.22033424	14.29785409	15.07255495	14.7886783	14.49280073	13.46590504	14.37331616	16.49148388	15.85960389	14.4055048	14.7202891	14.0453172	13.74897045	15.77217708	14.75080172	14.99133629	15.16940606	14.29908712	14.24298699	13.92325205	13.75680004	14.36586413	14.42391174	14.22536793	13.77485381	14.1728515	16.13682831	15.57432121	14.16249696	14.46186404	13.65433407	13.25577898	15.56294416	14.54456547	14.77976501	15.32304623
01.06.2002 17:00	14.685824	14.61780244	14.28965342	14.37801024	15.15693595	14.87205351	14.57508775	13.56178569	14.4434788	16.4497597	15.90186799	14.48326731	14.7998045	14.18567012	13.91001256	15.90170222	14.84900945	15.09208452	15.2001341	14.33979627	14.27337743	13.95296027	13.79687812	14.41860225	14.47602125	14.26651144	13.83877425	14.2029212	16.1785525	15.60601929	14.18193759	14.48174289	13.70446011	13.3262349	15.50316332	14.5347447	14.77976501	15.33328891
01.06.2002 18:00	14.67564671	14.60767229	14.27975068	14.3579712	15.1358407	14.86163161	14.57508775	13.64701294	14.43345556	16.30372505	15.83847184	14.46382668	14.77992565	14.22577095	13.98046849	15.86184833	14.8293679	15.0820097	15.18989142	14.3194417	14.26324728	13.94305753	13.7868586	14.40805463	14.45517745	14.25622556	13.87073446	14.19289797	16.14725936	15.57432121	14.14305633	14.43204576	13.70446011	13.3564303	15.34374776	14.46599929	14.71931608	15.31280356
01.06.2002 19:00	14.60440571	14.53676126	14.2104315	14.29785409	15.07255495	14.7991002	14.52365836	13.67897316	14.36329293	16.07424204	15.69054749	14.36662354	14.6805314	14.18567012	13.97040336	15.72235972	14.73116017	14.99133629	15.12843535	14.23802341	14.18220611	13.86383561	13.736761	14.36586413	14.39264604	14.1945103	13.86008106	14.10268887	16.00122472	15.45809493	14.02641257	14.31277265	13.61423323	13.28597437	15.12455136	14.31868768	14.58834338	15.23086213
01.06.2002 20:00	14.47210099	14.40506934	14.08169588	14.16760033	14.92488822	14.67403738	14.40022784	13.64701294	14.2329909	15.82389693	15.51092506	14.22081884	14.53144001	14.09544324	13.89994743	15.51312679	14.57402779	14.84021395	15.02600857	14.10571869	14.05051419	13.73509999	13.63656581	14.27093552	14.26758322	14.07107977	13.7642004	13.96236361	15.82389693	15.28903853	13.86116724	14.14380242	13.44380469	13.10480199	14.90535497	14.15173454	14.40699657	15.12843535
01.06.2002 21:00	14.29908712	14.24298699	13.91334931	13.99726851	14.7455786	14.50728696	14.24593968	13.5830925	14.06259594	15.56312078	15.29960455	14.02641257	14.34259093	13.95509032	13.78923098	15.22418609	14.36779155	14.6387175	14.90309644	13.95305939	13.88843184	13.57665616	13.51633158	14.15491165	14.1216766	13.91679162	13.63635953	13.80199188	15.64656915	15.09885007	13.66676096	13.94501391	13.23327531	12.88336909	14.63634121	13.93567752	14.20550012	14.99528054
01.06.2002 22:00	14.10571869	14.04038404	13.72519725	13.80689764	14.54517374	14.31969273	14.07107977	13.48721185	13.87215451	15.26062044	15.04601995	13.81256567	14.12392357	13.78466178	13.638254	14.94520886	14.14191376	14.41707139	14.71872823	13.79022281	13.72634948	13.41821232	13.36603879	14.00724491	13.96534808	13.76250346	13.49786526	13.63159692	15.42751718	14.90866162	13.49179532	13.76610425	13.1029476	12.78271777	14.37729092	13.73926205	14.00400366	14.81091234
01.06.2002 23:00	13.88181839	13.81752081	13.50733698	13.57644869	14.29203076	14.1008328	13.85507636	13.34871758	13.66166662	14.96855115	14.79243534	13.58899845	13.89531679	13.59418282	13.46714675	14.65626815	13.9062152	14.18535047	14.51387468	13.61720895	13.55413698	13.24986575	13.215746	13.84903055	13.78817575	13.58764355	13.34871758	13.46120196	15.21889626	14.70790714	13.29738904	13.57725517	12.94254426	12.63174079	14.12820411	13.53302581	13.8025072	14.5958161
02.06.2002 00:00	13.65791809	13.59465757	13.28947671	13.33598023	14.02834016	13.87155096	13.63907294	13.23153011	13.44115549	14.67648186	14.52828471	13.35571093	13.65677057	13.38365344	13.26584411	14.35736397	13.66069586	13.9334799	14.29877844	13.4340178	13.37179433	13.07161643	13.02537513	13.64862569	13.61100342	13.41278364	13.2208767	13.28078376	15.01027534	14.49658663	13.11270309	13.37846666	12.77211571	12.4807638	13.86915382	13.31696879	13.59093593	14.38071986
02.06.2002 01:00	13.41366322	13.35153403	13.05181095	13.05543369	13.71191143	13.61100342	13.40249777	13.09303583	13.22064437	14.40527466	14.2747001	13.1224234	13.41822436	13.18314926	13.0746066	14.06842327	13.41517653	13.69168415	14.09392488	13.24064936	13.17932153	12.88346438	12.82498474	13.43767321	13.41298729	13.22763786	13.08238243	13.10036557	14.80165441	14.29583216	12.91829681	13.17967815	12.61171238	12.33985196	13.620067	13.11073255	13.38943947	14.16562362
02.06.2002 02:00	13.16940836	13.1084105	12.8141452	12.78490667	13.40603033	13.36087779	13.16592259	12.92258134	13.00013324	14.15492956	14.03168152	12.89885619	13.18961758	12.96259468	12.87330396	13.78944604	13.17947797	13.44988841	13.88907132	13.04728092	12.99697888	12.69531232	12.62459436	13.2161731	13.21497116	13.04249207	12.93323475	12.91994737	14.59303349	14.09507768	12.73361085	12.99082907	12.45130904	12.18887497	13.39090713	12.91431708	13.18794302	13.97101274
02.06.2002 03:00	12.94550806	12.88554726	12.59628492	12.5444382	13.14233973	13.13159595	12.94991918	12.77343366	12.78964535	13.9150155	13.79922897	12.67528897	12.96101079	12.7620905	12.67200131	13.51046881	12.9437794	13.21816748	13.68421776	12.87426705	12.81463623	12.52696575	12.45426253	13.02631586	13.03779884	12.86763216	12.78408706	12.75957565	14.42613675	13.92602127	12.55864521	12.81191941	12.2909057	12.04796312	13.16174727	12.72772239	12.99652138	13.76615918
02.06.2002 04:00	12.71143048	12.65255388	12.36852191	12.2839307	12.84700625	12.88147032	12.71334401	12.59232576	12.56913422	13.66467039	13.55621039	12.46144207	12.74234343	12.54153592	12.46063354	13.27134546	12.71790161	12.99652138	13.48960688	12.6910759	12.63229358	12.34871643	12.25387214	12.81536338	12.85020461	12.68248637	12.60297916	12.57915745	14.23837792	13.73583282	12.38367956	12.64294918	12.14052757	11.90705127	12.96247781	12.54112769	12.81517457	13.5715483
02.06.2002 05:00	12.47735289	12.42969064	12.15066164	12.05348176	12.59386327	12.64176658	12.48705471	12.37925764	12.34862309	13.42475633	13.32375783	12.24759517	12.52367607	12.33100654	12.24926577	13.0421856	12.5018446	12.77487528	13.28475332	12.50788475	12.46008108	12.17046712	12.07352079	12.62550614	12.66261038	12.49734059	12.42187126	12.39873926	14.06105014	13.54564436	12.21843423	12.46403952	11.98012424	11.74600916	12.78313531	12.37417454	12.63382776	13.35645207
02.06.2002 06:00	12.27380717	12.21695755	11.9427041	11.83305233	12.36181554	12.43332855	12.28133717	12.18749633	12.14815843	13.21613541	13.11243733	12.04346859	12.31494814	12.13050236	12.05802826	12.80306225	12.29560836	12.563304	13.12087047	12.34504817	12.28786858	12.01202328	11.91320849	12.44619653	12.48543806	12.33276656	12.24076336	12.24839076	13.90458445	13.38715398	12.06290921	12.30500871	11.84979652	11.63529271	12.59382933	12.20722139	12.4726306	13.18232654
02.06.2002 07:00	12.12114788	12.07513548	11.80406575	11.68275954	12.20360118	12.27700003	12.12704902	12.03834865	12.00783317	13.08053181	12.96451297	11.9073842	12.16585676	11.97009903	11.88692101	12.65361016	12.14829675	12.41218166	12.99795834	12.23309802	12.1865671	11.91299588	11.79297425	12.31962504	12.37079714	12.21962191	12.11292249	12.1381352	13.80027399	13.28149373	11.97542639	12.21555388	11.75956965	11.55477165	12.52408502	12.11883443	12.38195719	13.0594144
02.06.2002 08:00	12.08043873	12.02448475	11.75455205	11.65270098	12.1719583	12.23531242	12.07561963	11.97442822	11.957717	13.04923867	12.91168285	11.85878263	12.11615963	11.87987215	11.76613943	12.63368322	12.10901366	12.37188237	12.98771566	12.22292074	12.17643696	11.90309314	11.78295473	12.30907742	12.36037524	12.20933603	12.09161568	12.12811197	13.7585498	13.26036168	11.97542639	12.22549331	11.73951923	11.51451112	12.6037928	12.14829675	12.40210684	13.0594144
02.06.2002 09:00	12.16185702	12.11565607	11.84367671	11.75289618	12.28798217	12.31868763	12.16819252	12.03834865	12.02787964	13.18484227	13.0173431	11.93654514	12.19567503	11.85982173	11.70574863	12.77317184	12.19740062	12.45248095	13.07989976	12.33487089	12.28786858	12.01202328	11.90318897	12.43564891	12.47501615	12.32248068	12.18749633	12.2283443	13.84199817	13.36602193	12.09207015	12.34476641	11.77962006	11.51451112	12.87280656	12.30542913	12.55322918	13.19256922
02.06.2002 10:00	12.33487089	12.28786858	12.01202328	11.923228	12.46729178	12.49585996	12.32248068	12.14488271	12.1982746	13.46648051	13.23922963	12.11151078	12.37458469	11.96007382	11.75607429	13.02225865	12.39381609	12.64390259	13.30523868	12.50788475	12.44995093	12.17046712	12.05348176	12.59386327	12.64176658	12.47676883	12.32599061	12.38871602	13.99846386	13.54564436	12.27675611	12.5336155	11.89992257	11.59503218	13.18167421	12.53130692	12.76480046	13.45887884
02.06.2002 11:00	12.59948033	12.5512524	12.26949451	12.14365743	12.68879189	12.73556369	12.56934173	12.3046838	12.47892512	13.9150155	13.59847449	12.4128405	12.68270688	12.18062841	11.9473118	13.37098019	12.69826007	12.94614727	13.69446044	12.74196233	12.68294432	12.39823013	12.24385262	12.78372051	12.86062651	12.70305813	12.4964451	12.61925038	14.28010211	13.82036102	12.5489249	12.80197999	12.11045195	11.76613943	13.5503227	12.83575089	13.06704514	13.899314
02.06.2002 12:00	12.9862172	12.936198	12.64579862	12.50436013	13.06850636	13.11075215	12.92934742	12.50709851	12.85980798	14.50958512	14.08451165	12.82109368	13.09022332	12.54153592	12.27946116	13.79940951	13.11073255	13.359215	14.21683701	13.02692635	12.97671859	12.68540958	12.51437965	13.05795874	13.15243976	12.98077681	12.73082003	12.90992414	14.66605082	14.15847383	12.85025462	13.11010217	12.34103174	11.95737694	13.88908076	13.15001564	13.38943947	14.4114479
02.06.2002 13:00	13.52561337	13.46296565	13.16074109	13.08549225	13.71191143	13.66311293	13.4333554	12.81604728	13.35094639	15.17717207	14.67620906	13.32654999	13.60707345	13.01272072	12.74245724	14.32747356	13.62141277	13.88310579	14.79042698	13.44419508	13.39205462	13.09142191	12.93519946	13.51150658	13.57973772	13.39221189	13.06107562	13.31085346	15.1145858	14.60224689	13.24878748	13.51761862	12.72198967	12.32978682	14.32747356	13.5723089	13.82265685	14.94406715
02.06.2002 14:00	14.14642783	14.09103478	13.77471095	13.7868586	14.51353087	14.30927083	14.04022214	13.12499605	13.93229391	15.9073453	15.34186865	13.93892974	14.22331783	13.58415761	13.2960395	15.05480705	14.24994227	14.5077448	15.35377427	13.90217296	13.84791125	13.5370452	13.41613638	14.02834016	14.04872329	13.84479048	13.43394482	13.75187572	15.61527601	15.08828405	13.70564222	13.98477161	13.08289718	12.63174079	14.92528191	14.06334758	14.30624834	15.44595837
02.06.2002 15:00	14.74688772	14.67858332	14.34906986	14.43812736	15.23076932	14.91374112	14.60594538	13.43394482	14.48357173	16.66881167	16.00752824	14.52214856	14.82962278	14.14556929	13.84962177	15.74228666	14.84900945	15.11223417	15.81469478	14.3194417	14.26324728	13.94305753	13.81691716	14.46079275	14.46559935	14.25622556	13.80681403	14.16282827	16.14725936	15.56375518	14.1236157	14.40222748	13.44380469	12.96389015	15.41349207	14.49546161	14.73946572	15.84542281
02.06.2002 16:00	15.15397917	15.09391936	14.75508218	14.83890813	15.66322191	15.32019528	14.99680871	13.70027997	14.90454751	17.27381234	16.51469746	14.95956268	15.27689692	14.56662805	14.26229219	16.25042376	15.28112348	15.54545155	16.07076173	14.64511486	14.57728185	14.25004246	14.12752226	14.7877691	14.7886783	14.56480187	14.10510939	14.48357173	16.61665644	15.94413209	14.43466574	14.7202891	13.71448532	13.21551845	15.73232319	14.79008481	15.04171041	16.07076173
02.06.2002 17:00	15.36770218	15.30665245	14.96303972	15.00923996	15.82143627	15.52863331	15.20252625	13.91334809	15.13508187	17.60760581	16.79998014	15.20257052	15.52538256	14.82728347	14.53405075	16.52940099	15.52664282	15.79732211	16.17318851	14.83848329	14.77988479	14.43819451	14.31789312	14.97762634	14.97627253	14.76023353	14.31817751	14.69405962	16.971312	16.20828272	14.6193517	14.90913818	13.89493907	13.39669083	15.86184833	14.94721719	15.20290757	16.10148976
02.06.2002 18:00	15.41858861	15.35730318	15.01255342	15.01925948	15.81088865	15.57032091	15.26424151	14.05184236	15.20524451	17.67019209	16.87394231	15.2608924	15.59495854	14.91751035	14.63470207	16.58918183	15.58556746	15.85777105	16.16294583	14.91990158	14.86092597	14.52731917	14.38802976	15.04091208	15.07006964	14.85280643	14.46732519	14.79429195	17.20079502	16.34564105	14.69711421	14.98865359	13.95509032	13.44701649	15.87181181	14.98650028	15.24320686	16.06051905
02.06.2002 19:00	15.32699303	15.26613186	14.91352602	14.88900573	15.65267428	15.4661019	15.18195449	14.09445599	15.13508187	17.53458849	16.76828206	15.17340958	15.49556428	14.89745993	14.65483234	16.38991238	15.46771818	15.746948	16.05027637	14.89954701	14.84066567	14.50751369	14.34795168	14.99872158	15.03880394	14.83223467	14.52059222	14.79429195	17.28424339	16.3667731	14.65823295	14.93895646	13.90496428	13.39669083	15.73232319	14.90793409	15.16260828	15.92736423
02.06.2002 20:00	15.13362459	15.07365906	14.7352767	14.68861534	15.42062655	15.27850767	15.01738046	14.07314918	14.95466368	17.22165711	16.51469746	14.95956268	15.27689692	14.76713222	14.56424615	16.05115431	15.22219884	15.51522708	15.86590817	14.76724229	14.70897376	14.37877807	14.21769793	14.85105485	14.91374112	14.71909003	14.488632	14.67401315	17.16950188	16.22941477	14.50270793	14.78986508	13.77463657	13.28597437	15.4732729	14.7213394	14.99133629	15.74299603
02.06.2002 21:00	14.85883787	14.80014509	14.46790273	14.39804928	15.10419783	15.01796013	14.76023353	13.97726852	14.69405962	16.77312213	16.17658465	14.66795327	14.98865359	14.57665325	14.41326917	15.67254235	14.92757564	15.22305722	15.63032657	14.57387385	14.51650096	14.18072328	14.02732706	14.65064999	14.71572499	14.52365836	14.37144454	14.48357173	16.92958782	15.99696222	14.27914072	14.56125829	13.59418282	13.12493226	15.13451483	14.47582006	14.73946572	15.52789979
02.06.2002 22:00	14.53316471	14.46585023	14.14111232	14.0473661	14.71393573	14.67403738	14.45165722	13.78550722	14.37331616	16.27243191	15.77507569	14.34718292	14.66065255	14.32602304	14.20190139	15.28396692	14.60349011	14.89058806	15.35377427	14.29908712	14.24298699	13.92325205	13.76681956	14.37641176	14.44475555	14.25622556	14.14772302	14.21294444	16.5853633	15.67998146	13.99725163	14.27301495	13.33352739	12.88336909	14.78579329	14.17137608	14.44729586	15.27183284
02.06.2002 23:00	14.19731426	14.13155537	13.81432191	13.67664389	14.30257839	14.33011463	14.12250916	13.5830925	14.05257271	15.80303484	15.38413276	14.01669225	14.33265151	14.06536762	13.97040336	14.89539149	14.26958382	14.56819374	15.09770732	14.0243004	13.95934287	13.64597534	13.48627302	14.08107828	14.16336421	13.98879276	13.90269468	13.93229391	16.24113878	15.37356673	13.72508284	13.98477161	13.1129728	12.68206645	14.43707175	13.88657365	14.155126	15.02600857
03.06.2002 00:00	13.86146382	13.80739066	13.49743424	13.32596071	13.91231629	13.99661378	13.81393285	13.38067779	13.74185248	15.385793	15.01432187	13.6959219	13.99471104	13.78466178	13.71877505	14.48688912	13.92585675	14.22564976	14.81091234	13.73933638	13.68582889	13.36869862	13.20572648	13.7857448	13.88197286	13.71107408	13.66831975	13.66166662	15.9073453	15.05658597	13.43347344	13.69652828	12.85231738	12.44050328	14.07838674	13.58212968	13.85288132	14.74945627
03.06.2002 01:00	13.55614523	13.49335609	13.19044931	12.98529705	13.53260182	13.68395673	13.51564241	13.2102233	13.45117873	14.96855115	14.65507701	13.39459218	13.68658885	13.53403156	13.48727701	14.12820411	13.62141277	13.92340508	14.54460271	13.48490423	13.42244506	13.12113013	12.9552385	13.51150658	13.62142533	13.46421303	13.46590504	13.41108579	15.58398287	14.77130329	13.18074528	13.42816379	12.63176279	12.24926577	13.75955562	13.30714802	13.5808611	14.49338932
03.06.2002 02:00	13.27118122	13.21984212	12.9131726	12.66467244	13.16343498	13.38172159	13.23792373	13.06107562	13.19057467	14.63475768	14.35922831	13.1224234	13.41822436	13.28340135	13.24571384	13.81933646	13.34643111	13.64131004	14.30902112	13.25082664	13.19958183	12.90326986	12.69473099	13.22672072	13.38172159	13.22763786	13.27414373	13.19057467	15.32320672	14.52828471	12.96689838	13.21943585	12.49140987	12.13854931	13.49054186	13.091091	13.359215	14.2680504
03.06.2002 03:00	13.00657178	12.94632815	12.65570136	12.37410637	12.83645863	13.11075215	12.98077681	12.90127453	12.95001707	14.32182629	14.0633796	12.86969525	13.14985988	13.03277114	13.00415067	13.52043228	13.08127023	13.37936465	14.06319684	13.02692635	12.97671859	12.68540958	12.46428205	12.97357774	13.15243976	13.01163444	13.09303583	12.98008677	15.06243057	14.29583216	12.75305148	13.00076849	12.31095612	11.9775072	13.25141852	12.86521321	13.1375689	14.03246881
03.06.2002 04:00	12.74196233	12.69307446	12.40813287	12.10357935	12.54112515	12.85020461	12.73391576	12.75212685	12.69943625	14.01932596	13.78866294	12.60724678	12.89143481	12.7620905	12.73239211	13.23149157	12.81610935	13.10734443	13.83785793	12.81320334	12.7639855	12.47745205	12.24385262	12.73098239	12.93357982	12.8059169	12.92258134	12.77962211	14.82251651	14.0633796	12.53920458	12.78210113	12.11045195	11.78626969	13.0023317	12.6491562	12.9159228	13.8071299
03.06.2002 05:00	12.50788475	12.46008108	12.18036986	11.85309137	12.26688692	12.60007897	12.50762647	12.60297916	12.47892512	13.73768771	13.52451231	12.37395925	12.6528886	12.5214855	12.4807638	12.98240476	12.58041078	12.87562351	13.61251901	12.6198349	12.5715127	12.27939725	12.04346224	12.5200299	12.73556369	12.61048524	12.76278025	12.58918068	14.59303349	13.84149307	12.35451862	12.59325205	11.9400234	11.62522758	12.79309878	12.45274073	12.71442635	13.5715483
03.06.2002 06:00	12.30433903	12.24734799	11.97241232	11.64268146	12.04538681	12.39164094	12.30190892	12.44317807	12.26843723	13.48734261	13.29205976	12.16983266	12.43422124	12.2909057	12.23920063	12.77317184	12.37417454	12.66405223	13.42815081	12.44682103	12.3993002	12.12095342	11.88314993	12.34072029	12.55839137	12.4459112	12.59232576	12.42880896	14.41570571	13.67243667	12.1989936	12.43422124	11.78964527	11.47425059	12.64364669	12.29560836	12.55322918	13.3871801
03.06.2002 07:00	12.14150245	12.09539578	11.81396849	11.49238867	11.88717245	12.23531242	12.14762077	12.28337699	12.1080655	13.31001482	13.11243733	12.01430765	12.27519044	12.10042674	12.02783286	12.64364669	12.22686294	12.50285507	13.30523868	12.33487089	12.28786858	12.01202328	11.7629157	12.2141488	12.44375045	12.32248068	12.47513829	12.30853016	14.25924002	13.54564436	12.10179047	12.33482699	11.66934277	11.35346901	12.61375627	12.21704217	12.4726306	13.26426796
03.06.2002 08:00	12.08043873	12.0346149	11.76445479	11.4523106	11.85552958	12.18320291	12.08590551	12.19814974	12.0479261	13.25785959	13.0596072	11.95598576	12.21555388	11.97009903	11.85672561	12.65361016	12.19740062	12.46255578	13.294996	12.31451631	12.26760828	11.9922178	11.74287666	12.19305355	12.42290665	12.30190892	12.42187126	12.28848369	14.19665374	13.51394629	12.10179047	12.33482699	11.62924194	11.28301308	12.72335447	12.25632526	12.49278024	13.30523868
03.06.2002 09:00	12.17203431	12.12578622	11.84367671	11.57254483	11.99264869	12.27700003	12.16819252	12.23010996	12.11808873	13.3726011	13.1441354	12.03374827	12.29506929	11.95004861	11.79633482	12.80306225	12.28578758	12.54315436	13.40766546	12.43664375	12.38917005	12.11105068	11.88314993	12.35126792	12.54796947	12.42533945	12.50709851	12.38871602	14.23837792	13.60904051	12.22815455	12.46403952	11.7094436	11.33333875	12.99236823	12.42327841	12.66405223	13.4793642
03.06.2002 10:00	12.41628918	12.36890975	12.0912452	11.83305233	12.28798217	12.52712566	12.40476769	12.37925764	12.34862309	13.70639457	13.42941809	12.27675611	12.5336155	12.10042674	11.88692101	13.13185685	12.55094846	12.80509975	13.70470312	12.6910759	12.63229358	12.34871643	12.14365743	12.63605377	12.808517	12.6722005	12.72016663	12.61925038	14.41570571	13.83092704	12.47116239	12.72246458	11.87987215	11.45412033	13.40087061	12.72772239	12.95622209	13.83785793
03.06.2002 11:00	12.78267148	12.73359505	12.44774383	12.19375503	12.67824426	12.89189222	12.75448751	12.61363257	12.69943625	14.21751583	13.86262512	12.65584835	12.92125309	12.38113258	12.11841905	13.63003048	12.95360018	13.20809266	14.12465291	13.02692635	12.97671859	12.68540958	12.48432109	12.99467299	13.15243976	13.01163444	13.0291154	12.93999384	14.73906814	14.17960588	12.82109368	13.0802839	12.15055278	11.67555324	13.89904424	13.12055332	13.34914018	14.31926379
03.06.2002 12:00	13.27118122	13.21984212	12.92307534	12.67469195	13.18453023	13.37129969	13.2070661	12.92258134	13.18055143	14.88510278	14.44375651	13.16130465	13.43810321	12.80219134	12.49082894	14.26769272	13.49374272	13.74205827	14.67775752	13.45437237	13.39205462	13.09142191	12.89512138	13.43767321	13.57973772	13.42306952	13.41263801	13.35094639	15.18760312	14.62337894	13.23906716	13.49773977	12.49140987	11.9775072	14.40718134	13.5723089	13.8025072	14.86212573
03.06.2002 13:00	13.8716411	13.80739066	13.49743424	13.28588263	13.84903055	13.96534808	13.77278934	13.25283692	13.75187572	15.70915542	15.1516802	13.77368441	14.06428702	13.3435526	13.00415067	14.99502622	14.12227222	14.3767721	15.25134749	13.89199568	13.8377811	13.52714246	13.36603879	13.94395917	14.03830139	13.86536223	13.78550722	13.77192218	15.71958647	15.1094161	13.65704065	13.92513506	12.80219134	12.2291355	14.90535497	14.01424371	14.24579941	15.39474498
03.06.2002 14:00	14.52298742	14.45572008	14.13120958	13.95719043	14.58736424	14.62192787	14.40022784	13.62570613	14.3833394	16.57493225	15.90186799	14.43466574	14.74016795	13.96511553	13.6080586	15.77217708	14.79990558	15.05178523	15.8044521	14.37032813	14.31389802	13.99257123	13.81691716	14.41860225	14.51770886	14.3282267	14.17968323	14.25303737	16.34544924	15.65884941	14.14305633	14.42210633	13.25332572	12.65187105	15.43341901	14.50528238	14.73946572	15.92736423
03.06.2002 15:00	15.11327002	15.04326862	14.70556849	14.59843967	15.29405506	15.22639816	14.96595107	13.95596171	14.93461721	17.32596757	16.56752758	15.01788456	15.33653348	14.53655242	14.18177113	16.44969321	15.38915199	15.64619977	16.2244019	14.78759686	14.72923406	14.38868081	14.18763937	14.79831673	14.92416302	14.7293759	14.57385925	14.67401315	16.92958782	16.1554526	14.56102982	14.84950163	13.61423323	12.99408554	15.89173875	14.92757564	15.16260828	16.32682867
03.06.2002 16:00	15.53053876	15.4687348	15.12148355	15.029279	15.76869815	15.65369613	15.36710028	14.23295026	15.34556977	17.89967511	17.06413077	15.44557836	15.7738682	14.95761118	14.60450668	16.91797643	15.80162448	16.05926751	16.47022617	15.09291545	15.03313847	14.69566575	14.48822495	15.10419783	15.23682007	15.04823809	14.91476824	14.98473338	17.34682966	16.52526348	14.86235954	15.14768439	13.90496428	13.26584411	16.18067945	15.21237807	15.45477814	16.54192491
03.06.2002 17:00	15.72390719	15.65107745	15.29973287	15.21964986	15.96910301	15.84129036	15.56253194	14.42471157	15.5360112	18.04570975	17.2437532	15.63026432	15.97265671	15.19821619	14.86620011	17.15709977	16.00786072	16.27083879	16.55216759	15.26592931	15.20535097	14.86401232	14.68861534	15.33624556	15.42441429	15.223098	15.12783636	15.14510511	17.52415745	16.68375386	14.98872362	15.28683635	14.03529199	13.40675596	16.28031418	15.32040658	15.57567601	16.55216759
03.06.2002 18:00	15.75443905	15.69159804	15.33934383	15.21964986	15.95855539	15.87255606	15.59338957	14.52059222	15.58612736	18.15002021	17.30714935	15.66914557	16.01241441	15.22829181	14.88633038	17.16706324	16.03732304	16.30106325	16.57265295	15.35752489	15.28639215	14.94323424	14.76877149	15.41007893	15.50778951	15.31567089	15.24502382	15.25536067	17.81622674	16.84224424	15.06648613	15.3464729	14.05534241	13.39669083	16.27035071	15.3498689	15.60590048	16.53168223
03.06.2002 19:00	15.63231162	15.57003627	15.22051095	15.07937659	15.7897934	15.74749324	15.4905308	14.56320585	15.48589503	18.01441661	17.18035705	15.52334087	15.8533836	15.17816577	14.88633038	16.80837823	15.8310868	16.10964162	16.41901278	15.30663846	15.24587156	14.90362328	14.7186739	15.35734081	15.45568	15.27452739	15.26633063	15.22529097	17.9205372	16.84224424	14.9790033	15.25701807	14.03529199	13.42688622	15.93159264	15.18291575	15.45477814	16.33707135
03.06.2002 20:00	15.43894318	15.37756348	15.0323589	14.86896669	15.54719804	15.55989901	15.31567089	14.53124563	15.30547684	17.69105418	16.92677244	15.31921428	15.64465567	15.07791368	14.84606985	16.46962016	15.59538823	15.88799552	16.21415922	15.18451102	15.1243098	14.7847904	14.58842015	15.20967407	15.34103908	15.16138274	15.23437042	15.11503541	17.80579569	16.71545194	14.84291891	15.11786612	13.98516595	13.41682109	15.64265194	14.99632105	15.27343133	16.12197512
03.06.2002 21:00	15.17433374	15.1040495	14.76498492	14.57840063	15.23076932	15.28892957	15.06880984	14.41405816	15.05489601	17.25295025	16.58865963	15.03732518	15.36635175	14.89745993	14.705158	16.11093515	15.3105858	15.60590048	15.9888203	14.99114259	14.931837	14.59663835	14.4080688	15.01981683	15.15344485	14.97623695	15.10652955	14.93461721	17.56588163	16.50413143	14.63879233	14.90913818	13.8147374	13.26584411	15.35371123	14.77044326	15.05178523	15.91712156
03.06.2002 22:00	14.84866058	14.79001494	14.45799999	14.23773697	14.85105485	14.96585063	14.76023353	14.21164345	14.74417579	16.76269108	16.20828272	14.72627515	15.04829014	14.66688013	14.52398562	15.74228666	14.99632105	15.29358098	15.75323871	14.73671043	14.67858332	14.34906986	14.1475613	14.7455786	14.89289731	14.7293759	14.88280802	14.68403639	17.22165711	16.20828272	14.38606417	14.65071312	13.62425844	13.11486713	15.03488011	14.50528238	14.78983984	15.69178264
03.06.2002 23:00	14.51281013	14.45572008	14.13120958	13.86701475	14.4396975	14.62192787	14.44137135	13.98792193	14.42343233	16.30372505	15.81733979	14.41522511	14.73022852	14.40622471	14.29248758	15.39356512	14.69187708	14.98126147	15.49717176	14.4619237	14.3949392	14.07179314	13.85699524	14.42914988	14.60108407	14.45165722	14.61647288	14.40338586	16.86700154	15.89130197	14.11389539	14.38234863	13.41372906	12.93369475	14.72601246	14.2401215	14.51781962	15.45620105
04.06.2002 00:00	14.19731426	14.14168552	13.82422465	13.5263511	14.05998303	14.29884893	14.13279504	13.753547	14.12273534	15.88648321	15.46866096	14.1236157	14.43204576	14.1555945	14.06098954	15.074734	14.39725387	14.68909161	15.24110481	14.19731426	14.14168552	13.82422465	13.58646821	14.14436403	14.34053653	14.18422442	14.36079113	14.15280504	16.53320807	15.60601929	13.88060786	14.14380242	13.23327531	12.78271777	14.47692565	14.00442293	14.2860987	15.2001341
04.06.2002 01:00	13.90217296	13.84791125	13.5370452	13.19570696	13.69081619	13.98619188	13.84479048	13.55113229	13.85210805	15.53182764	15.1516802	13.85144692	14.15374185	13.91498949	13.83955664	14.76586635	14.12227222	14.41707139	14.99528054	13.95305939	13.88843184	13.57665616	13.32596071	13.84903055	14.07998899	13.93736337	14.14772302	13.92227068	16.23070773	15.33130263	13.64732034	13.90525621	13.05282155	12.64180592	14.19794841	13.7589036	14.04430295	14.95430983
04.06.2002 02:00	13.63756352	13.58452742	13.27957397	12.92517994	13.38493509	13.71522244	13.58764355	13.37002439	13.59150399	15.19803417	14.85583149	13.57927814	13.88537736	13.67438448	13.6080586	14.43707175	13.83746979	14.13497636	14.76994162	13.7291591	13.6655686	13.35879588	13.09551177	13.60643519	13.85070716	13.72135995	13.95596171	13.70175955	15.94906949	15.08828405	13.42375312	13.68658885	12.89241822	12.50089407	13.91897118	13.53302581	13.81258203	14.72897091
04.06.2002 03:00	13.38313137	13.33127374	13.02210273	12.65465292	13.08960161	13.4546749	13.3407825	13.19956989	13.35094639	14.87467174	14.55998279	13.32654999	13.6269523	13.4638551	13.42688622	14.11824063	13.5723089	13.87303096	14.52411735	13.5052588	13.45283551	13.15083835	12.86506282	13.35329221	13.63184723	13.50535654	13.78550722	13.49127166	15.68829333	14.84526547	13.21962654	13.47786092	12.74204009	12.38011248	13.66988437	13.31696879	13.60101075	14.49338932
04.06.2002 04:00	13.14905378	13.09828035	12.80424246	12.41418445	12.825911	13.21497116	13.10420733	13.01846199	13.13043527	14.61389558	14.31696421	13.09326246	13.38840609	13.26335093	13.23564871	13.82929993	13.32678957	13.62116039	14.30902112	13.31189036	13.26036271	12.96268629	12.67469195	13.14233973	13.4234092	13.32021075	13.60439932	13.31085346	15.45881032	14.63394496	13.03494058	13.28901183	12.59166196	12.2593309	13.4407245	13.12055332	13.39951429	14.27829308
04.06.2002 05:00	12.92515349	12.87541711	12.58638219	12.19375503	12.59386327	12.99611123	12.88820392	12.8480075	12.90992414	14.32182629	14.05281357	12.86969525	13.1597993	13.06284676	13.0444112	13.5503227	13.091091	13.38943947	14.10416756	13.12869921	13.06788991	12.77453424	12.48432109	12.94193487	13.23581497	13.12477909	13.41263801	13.12041204	15.2293273	14.43319048	12.85025462	13.10016275	12.45130904	12.14861445	13.2215281	12.92413786	13.20809266	14.07343952
04.06.2002 06:00	12.72160776	12.67281417	12.38832739	12.00338416	12.39345841	12.7876732	12.69277225	12.65624619	12.70945948	14.09234328	13.84149307	12.66556866	12.95107137	12.8723678	12.87330396	13.32116283	12.88485476	13.17786819	13.899314	12.95568534	12.90580756	12.6160904	12.31398926	12.77317288	13.05864264	12.94991918	13.19956989	12.95001707	15.04156847	14.25356805	12.6947296	12.94113194	12.33100654	12.04796312	13.05214907	12.76700548	13.0468955	13.87882864
04.06.2002 07:00	12.60965761	12.56138255	12.27939725	11.88314993	12.26688692	12.67303228	12.5796276	12.52840532	12.58918068	13.94630863	13.70413474	12.56836552	12.85167711	12.7620905	12.75252237	13.25141852	12.7964678	13.07711997	13.8071299	12.86408977	12.80450608	12.51706301	12.21379407	12.65714902	12.95442363	12.85734628	13.07172902	12.85980798	14.89553383	14.1479078	12.6266874	12.88149539	12.28088049	11.99763746	13.06211254	12.72772239	12.99652138	13.79688722
04.06.2002 08:00	12.59948033	12.5512524	12.26949451	11.87313041	12.26688692	12.66261038	12.56934173	12.4964451	12.57915745	13.93587759	13.70413474	12.56836552	12.85167711	12.70193925	12.66193618	13.34108977	12.82593012	13.09726961	13.82761525	12.87426705	12.81463623	12.52696575	12.21379407	12.65714902	12.96484553	12.85734628	13.0397688	12.85980798	14.87467174	14.1479078	12.66556866	12.92125309	12.2909057	11.98757233	13.21156463	12.7964678	13.05697032	13.83785793
04.06.2002 09:00	12.71143048	12.66268402	12.37842465	12.00338416	12.41455366	12.7772513	12.6722005	12.58167235	12.67938978	14.0506191	13.80979499	12.67528897	12.96101079	12.73201488	12.64180592	13.5503227	12.95360018	13.22824231	13.97101274	12.9862172	12.936198	12.63589588	12.34404782	12.79426813	13.07948644	12.97049093	13.11434265	12.96004031	14.91639592	14.24300203	12.79193274	13.0405262	12.36108216	12.02783286	13.47061492	12.96342095	13.21816748	14.04271149
04.06.2002 10:00	12.94550806	12.89567741	12.60618766	12.26389166	12.69933951	13.02737694	12.89848979	12.73082003	12.89990091	14.34268839	14.07394563	12.9085765	13.199557	12.86234259	12.72232698	13.91897118	13.22858183	13.4901877	14.21683701	13.19994021	13.14893109	12.85375616	12.58451628	13.06850636	13.30876828	13.18649435	13.25283692	13.16050497	15.07286161	14.44375651	13.01549995	13.26913298	12.50143508	12.11841905	13.86915382	13.23840261	13.4901877	14.37047718
04.06.2002 11:00	13.32206765	13.27049286	12.97258903	12.63461388	13.10014923	13.39214349	13.25849549	12.97584837	13.2607373	14.83294755	14.50715266	13.29738904	13.5871946	13.15307364	12.95382501	14.44703523	13.65087509	13.90325543	14.64702949	13.52561337	13.4730958	13.17064383	12.9051409	13.41657796	13.63184723	13.49507066	13.47655845	13.46120196	15.39622404	14.77130329	13.3362703	13.60707345	12.74204009	12.30965656	14.3474005	13.62141277	13.87303096	14.86212573
04.06.2002 12:00	13.83093196	13.76687007	13.45782328	13.13558984	13.62753044	13.89239477	13.74193171	13.33806417	13.75187572	15.53182764	15.09885007	13.81256567	14.11398415	13.56410719	13.30610464	15.08469747	14.18119686	14.43722104	15.16940606	13.91235025	13.84791125	13.5370452	13.28588263	13.81738768	14.01745758	13.86536223	13.77485381	13.82203835	15.85519007	15.20451033	13.73480316	14.00465047	13.02274593	12.53108947	14.8555376	14.04370603	14.29617352	15.42547301
04.06.2002 13:00	14.42121456	14.36454876	14.03218218	13.72674148	14.27093552	14.48644315	14.30765494	13.71093338	14.33322323	16.35588028	15.80677377	14.41522511	14.73022852	14.08541804	13.78923098	15.8020675	14.80972636	15.06186005	15.74299603	14.32961898	14.27337743	13.95296027	13.69668293	14.24984027	14.44475555	14.27679731	14.10510939	14.2329909	16.37674238	15.67998146	14.15277664	14.43204576	13.36360302	12.8229783	15.37363818	14.50528238	14.74954055	15.9888203
04.06.2002 14:00	15.04202902	14.97235759	14.63624931	14.38802976	15.00926921	15.12217915	14.90423581	14.07314918	14.91457075	17.14863979	16.50413143	15.02760487	15.3464729	14.65685492	14.34281324	16.4895471	15.41861431	15.67642424	16.26537261	14.74688772	14.68871347	14.3589726	14.0974637	14.67174524	14.86163161	14.67794652	14.44601838	14.65396669	16.95044991	16.17658465	14.58047044	14.86938048	13.70446011	13.12493226	15.86184833	14.93739641	15.19283275	16.48046884
04.06.2002 15:00	15.52036147	15.45860466	15.11158081	14.9290838	15.61048379	15.62243042	15.36710028	14.38209795	15.36561623	17.65976105	17.00073462	15.49417993	15.82356532	15.11801452	14.80580932	17.04750157	15.89983221	16.17009056	16.65459437	15.09291545	15.03313847	14.69566575	14.4080688	14.98817396	15.19513246	15.01738046	14.75496715	15.00477984	17.45114012	16.59922566	14.94012205	15.23713922	14.02526678	13.41682109	16.26038724	15.30076503	15.55552637	16.8287199
04.06.2002 16:00	15.82568006	15.76250907	15.40866301	15.27976698	16.01129351	15.95593127	15.67567659	14.61647288	15.64626676	17.89967511	17.27545127	15.76634871	16.11180866	15.42879598	15.13795868	17.36633269	16.19445541	16.46226042	16.87993328	15.33717032	15.27626201	14.9333315	14.63851774	15.23076932	15.4452581	15.26424151	15.0213023	15.25536067	17.75364046	16.87394231	15.18312989	15.47568543	14.275897	13.67851452	16.46962016	15.52664282	15.78724729	17.0130881
04.06.2002 17:00	15.96816206	15.90433113	15.54730136	15.44007929	16.19060312	16.10183789	15.82996474	14.75496715	15.76654556	17.98312347	17.39167755	15.89271278	16.24102119	15.58919932	15.30906592	17.51578478	16.32212547	16.60330794	16.95163203	15.48982961	15.42821421	15.08187259	14.79883005	15.41007893	15.60158662	15.41852966	15.18110339	15.40570917	17.95183034	17.03243269	15.29977365	15.60489796	14.40622471	13.81942637	16.54932794	15.62485055	15.88799552	17.05405881
04.06.2002 18:00	15.95798478	15.89420099	15.53739862	15.41002073	16.14841262	16.09141599	15.81967887	14.82954099	15.76654556	17.87881301	17.34941345	15.88299247	16.23108177	15.62930015	15.36945672	17.49585783	16.32212547	16.59323311	16.95163203	15.52036147	15.45860466	15.11158081	14.83890813	15.45226942	15.63285232	15.44938729	15.24502382	15.43577887	17.98312347	17.06413077	15.31921428	15.61483739	14.45635075	13.87981717	16.51943752	15.62485055	15.89807034	17.0130881
04.06.2002 19:00	15.85621191	15.79289951	15.43837122	15.30982554	16.03238875	15.99761888	15.73739185	14.81888759	15.67633646	17.70148523	17.22262115	15.76634871	16.12174809	15.57917411	15.34932645	17.30655186	16.19445541	16.48241006	16.85944793	15.47965232	15.41808407	15.07196986	14.81886909	15.43117418	15.60158662	15.41852966	15.23437042	15.39568593	17.95183034	17.02186667	15.2608924	15.55520084	14.43630033	13.87981717	16.37994891	15.54628437	15.81747176	16.90041864
04.06.2002 20:00	15.69337533	15.63081716	15.27992739	15.13949371	15.84253152	15.84129036	15.59338957	14.76562056	15.51596473	17.43027803	17.01130064	15.60110338	15.94283843	15.46889682	15.2688054	17.05746504	16.00786072	16.30106325	16.71605044	15.37787946	15.31678259	14.97294246	14.7186739	15.33624556	15.50778951	15.32595677	15.17044998	15.2954536	17.79536464	16.88450834	15.14424863	15.43592773	14.36612387	13.83955664	16.19064293	15.40879354	15.68649906	16.74677847
04.06.2002 21:00	15.45929775	15.39782377	15.05216438	14.89902525	15.57884091	15.60158662	15.37738616	14.6590865	15.2954536	17.07562246	16.72601796	15.34837522	15.69435279	15.28844306	15.12789355	16.7087435	15.74269983	16.03911786	16.52143956	15.2048656	15.14457009	14.80459588	14.57840063	15.18857882	15.34103908	15.16138274	15.03195571	15.11503541	17.56588163	16.68375386	14.94012205	15.23713922	14.23579616	13.73890532	15.88177528	15.18291575	15.46485296	16.55216759
04.06.2002 22:00	15.16415645	15.09391936	14.75508218	14.58842015	15.24131694	15.29935147	15.07909572	14.46732519	15.00477984	16.66881167	16.3667731	15.03732518	15.37629118	15.04783806	14.91652577	16.28031418	15.40879354	15.70664871	16.27561529	14.9809653	14.92170685	14.58673561	14.37801024	14.98817396	15.12217915	14.93509344	14.82954099	14.89452428	17.28424339	16.41960323	14.69711421	14.97871416	14.03529199	13.5778632	15.52309027	14.90793409	15.19283275	16.29610064
04.06.2002 23:00	14.84866058	14.79001494	14.45799999	14.26779553	14.88269772	14.98669443	14.78080529	14.26491048	14.70408285	16.28286296	16.0286603	14.72627515	15.05822956	14.78718263	14.68502773	15.88177528	15.08470801	15.38425438	15.9888203	14.72653315	14.66845317	14.33916712	14.12752226	14.72448336	14.86163161	14.68823239	14.61647288	14.64394346	16.971312	16.13432055	14.44438605	14.7202891	13.83478782	13.40675596	15.20425914	14.63295244	14.92081253	16.01954834
05.06.2002 00:00	14.55351928	14.48611052	14.1609178	13.94717091	14.53462612	14.67403738	14.49280073	14.05184236	14.42343233	15.94906949	15.70111351	14.43466574	14.7600468	14.52652721	14.44346456	15.49319985	14.76062249	15.06186005	15.70202532	14.48227828	14.41519949	14.09159862	13.87703427	14.46079275	14.61150597	14.44137135	14.39275135	14.40338586	16.68967376	15.85960389	14.1916579	14.47180346	13.64430886	13.24571384	14.88542802	14.36779155	14.65886714	15.72251068
05.06.2002 01:00	14.28890984	14.23285684	13.91334931	13.67664389	14.24984027	14.41348984	14.23565381	13.86008106	14.1728515	15.65700019	15.41583083	14.16249696	14.48174289	14.275897	14.21196653	15.16440525	14.47582006	14.77976501	15.42547301	14.26855527	14.21259655	13.88364109	13.66662437	14.23929264	14.40306794	14.23565381	14.20099005	14.19289797	16.4497597	15.63771736	13.98753131	14.2531361	13.47388031	13.10480199	14.61641426	14.14191376	14.42714622	15.45620105
05.06.2002 02:00	14.05483226	13.99986346	13.67568355	13.43617542	13.97560204	14.17378611	14.00936451	13.70027997	13.95234038	15.40665509	15.17281225	13.92920943	14.24319668	14.06536762	14.01066388	14.86550108	14.23030072	14.52789444	15.18989142	14.06500954	14.0099936	13.69548903	13.46623398	14.01779254	14.19462991	14.04022214	14.01988215	14.00245654	16.23070773	15.42639686	13.79312504	14.06428702	13.33352739	12.98402041	14.37729092	13.93567752	14.22564976	15.21037678
05.06.2002 03:00	13.83093196	13.77700022	13.46772602	13.20572648	13.73300668	13.95492617	13.79336109	13.54047888	13.74185248	15.17717207	14.9403597	13.71536253	14.02452932	13.86486345	13.81942637	14.57656037	13.98478139	14.2860987	14.95430983	13.88181839	13.82765095	13.51723972	13.27586311	13.81738768	14.00703568	13.85507636	13.87073446	13.83206158	16.03251785	15.22564238	13.60843908	13.87543793	13.18314926	12.85317369	14.14813105	13.73926205	14.02415331	14.97479518
05.06.2002 04:00	13.62738623	13.56426713	13.25976849	12.97527753	13.4798637	13.73606624	13.58764355	13.4019846	13.55141106	14.94768906	14.71847316	13.51123594	13.80586196	13.68440969	13.64831913	14.31751008	13.76872437	14.07452742	14.73921359	13.70880452	13.65543845	13.34889314	13.10553129	13.62753044	13.82986336	13.69050232	13.73224019	13.67168985	15.84475902	15.04601995	13.44319375	13.7064677	13.05282155	12.74245724	13.93889813	13.55266736	13.8428065	14.75969895
05.06.2002 05:00	13.42384051	13.37179433	13.07161643	12.76486763	13.23726835	13.52762821	13.40249777	13.27414373	13.37099286	14.74949918	14.52828471	13.31682967	13.61701287	13.50395594	13.47721188	14.08835021	13.5723089	13.87303096	14.53436003	13.54596794	13.49335609	13.19044931	12.92517994	13.42712558	13.66311293	13.52592829	13.60439932	13.51131812	15.66743124	14.87696354	13.28766873	13.55737632	12.93251905	12.64180592	13.75955562	13.39553498	13.68160933	14.55484539
05.06.2002 06:00	13.29153579	13.22997227	12.93297808	12.61457484	13.06850636	13.38172159	13.26878137	13.19956989	13.24069083	14.60346454	14.38036036	13.18074528	13.47786092	13.37362823	13.34636517	13.91897118	13.4249973	13.72190862	14.38071986	13.4340178	13.38192448	13.07161643	12.79492619	13.27945884	13.53805011	13.41278364	13.54047888	13.41108579	15.53182764	14.76073727	13.18074528	13.44804264	12.85231738	12.58141513	13.63003048	13.2776857	13.57078628	14.39096254
05.06.2002 07:00	13.24064936	13.18945168	12.89336712	12.58451628	13.04741111	13.35045588	13.22763786	13.17826308	13.19057467	14.53044722	14.30639818	13.11270309	13.40828494	13.29342656	13.26584411	13.84922687	13.35625189	13.65138486	14.27829308	13.38313137	13.33127374	13.03200547	12.75484811	13.23726835	13.49636251	13.37164014	13.51917207	13.36096963	15.44837927	14.69734111	13.14186403	13.39834551	12.81221655	12.5411546	13.61010353	13.23840261	13.53048699	14.28853576
05.06.2002 08:00	13.29153579	13.24010241	12.93297808	12.66467244	13.15288735	13.40256539	13.27906724	13.2102233	13.22064437	14.58260245	14.34866228	13.14186403	13.43810321	13.27337614	13.22558358	13.89904424	13.38571421	13.68160933	14.28853576	13.41366322	13.36166418	13.06171369	12.79492619	13.29000647	13.53805011	13.40249777	13.54047888	13.39103933	15.43794823	14.70790714	13.17102497	13.43810321	12.82224176	12.53108947	13.71970173	13.29732725	13.5808611	14.31926379
05.06.2002 09:00	13.42384051	13.36166418	13.06171369	12.82498474	13.34274459	13.54847201	13.40249777	13.29545055	13.34092316	14.74949918	14.48602061	13.25850779	13.54743689	13.32350218	13.23564871	14.06842327	13.51338426	13.8025072	14.39096254	13.53579066	13.48322595	13.18054657	12.91516042	13.41657796	13.66311293	13.52592829	13.65766635	13.50129489	15.53182764	14.82413342	13.30710936	13.56731575	12.90244342	12.58141513	13.97875202	13.4642804	13.74205827	14.44217593
05.06.2002 10:00	13.65791809	13.60478771	13.29937945	13.11555081	13.68026856	13.80901955	13.63907294	13.46590504	13.55141106	14.9789822	14.70790714	13.46263438	13.75616483	13.4638551	13.33630003	14.35736397	13.73926205	14.02415331	14.60605878	13.73933638	13.68582889	13.37860136	13.13558984	13.65917331	13.87155096	13.73164583	13.83877425	13.69173632	15.67786229	15.01432187	13.50151563	13.77604368	13.04279634	12.69213158	14.30754661	13.69997896	13.97377919	14.65727217
05.06.2002 11:00	13.97341397	13.90869213	13.59646164	13.46623398	14.07053066	14.1320985	13.93736337	13.65766635	13.83206158	15.385793	15.05658597	13.75424379	14.05434759	13.66435928	13.48727701	14.73597593	14.04370603	14.32639799	14.91333912	14.00394582	13.94921272	13.6360726	13.39609735	13.93341154	14.1425204	13.98879276	14.06249577	13.94231714	15.94906949	15.28903853	13.78340473	14.06428702	13.25332572	12.85317369	14.73597593	14.02406448	14.2860987	14.99528054
05.06.2002 12:00	14.42121456	14.35441861	14.03218218	13.92713187	14.56626899	14.58024027	14.36937021	13.95596171	14.2630606	16.01165576	15.58488723	14.21109853	14.52150059	14.00521637	13.76910071	15.32382081	14.52492393	14.79991466	15.31280356	14.38050541	14.32402817	14.00247397	13.75680004	14.31312601	14.51770886	14.35908433	14.38209795	14.31317677	16.37674238	15.70111351	14.18193759	14.47180346	13.53403156	13.0746066	15.35371123	14.48564083	14.7293909	15.37425962
05.06.2002 13:00	14.94025616	14.88118626	14.53722191	14.41808832	15.08310258	15.09091344	14.8630923	14.2968707	14.78426872	16.78355317	16.22941477	14.7651564	15.08804784	14.48642638	14.21196653	16.00133695	15.09452879	15.37417956	15.81469478	14.80795143	14.74949435	14.41838903	14.15758082	14.72448336	14.93458492	14.77051941	14.73366034	14.73415255	16.88786363	16.18715067	14.64851264	14.93895646	13.89493907	13.36649543	16.04119084	15.00614183	15.24320686	15.85566549
05.06.2002 14:00	15.44912047	15.38769362	15.04226164	14.86896669	15.54719804	15.58074282	15.34652852	14.60581947	15.31550007	17.56588163	16.89507437	15.34837522	15.68441337	15.01776243	14.72528826	16.72867045	15.70341674	15.97866892	16.316586	15.23539746	15.17496053	14.82440136	14.51828351	15.08310258	15.34103908	15.17166862	15.04260911	15.16515157	17.48243326	16.71545194	15.12480801	15.43592773	14.29594741	13.71877505	16.7087435	15.52664282	15.76709765	16.32682867
05.06.2002 15:00	15.81550277	15.75237892	15.38885753	15.09941563	15.73705528	15.88297796	15.65510484	14.77627396	15.71642939	18.24389963	17.44450768	15.8343909	16.17144521	15.47892203	15.18828434	17.34640575	16.20427619	16.47233524	16.72629312	15.54071604	15.47886495	15.13138629	14.72869342	15.26241219	15.61200852	15.44938729	15.23437042	15.5059415	18.06657184	17.18035705	15.52334087	15.83350475	14.61675409	14.02072902	17.20691713	15.9391153	16.17009056	16.72629312
05.06.2002 16:00	16.01904849	15.95498187	15.59681506	15.17957179	15.7476029	16.04972839	15.84025062	14.93607505	15.96701022	18.65071042	17.79318651	16.15516125	16.50938568	15.7997287	15.51036857	17.78479854	16.55782403	16.82495404	17.02333078	15.73408448	15.67133775	15.31953835	14.80884957	15.30460269	15.76833704	15.6242472	15.40482491	15.73647586	18.48381369	17.50790383	15.78578933	16.11180866	14.85735909	14.25222705	17.51578478	16.20427619	16.44211077	16.97211739
05.06.2002 17:00	16.14117593	16.07654364	15.71564794	15.25972794	15.82143627	16.1539474	15.96368115	15.03195571	16.09731224	18.74458984	17.91997881	16.31068627	16.67835591	16.00023287	15.72173634	18.0538123	16.74441873	17.01637567	17.12575756	15.85621191	15.79289951	15.43837122	14.87898621	15.35734081	15.87255606	15.73739185	15.49005216	15.88682435	18.72372775	17.69809228	15.95103467	16.28077889	15.05786327	14.46359483	17.69512729	16.37122934	16.60330794	17.05405881
05.06.2002 18:00	16.20223965	16.13732452	15.77506438	15.3398841	15.91636489	16.22690071	16.02539641	15.07456933	16.14742841	18.76545193	17.97280894	16.35928784	16.72805304	16.10048496	15.84251793	18.07373924	16.79352259	17.05667496	17.16672827	15.9376302	15.87394069	15.51759314	14.95914236	15.4417218	15.94550937	15.80939299	15.50070556	15.96701022	18.91148658	17.81431856	16.02879717	16.3602943	15.16814056	14.59444155	17.70509076	16.4203332	16.65368205	17.05405881
05.06.2002 19:00	16.15135321	16.08667378	15.72555068	15.30982554	15.88472202	16.18521311	15.9842529	15.09587614	16.09731224	18.61941729	17.86714869	16.28152533	16.63859821	16.08043454	15.86264819	17.88443326	16.68549409	16.96600156	17.1052722	15.9376302	15.87394069	15.51759314	14.9791814	15.46281705	15.94550937	15.80939299	15.50070556	15.96701022	18.99493495	17.84601664	16.00935655	16.33047602	15.16814056	14.61457181	17.57556561	16.36140856	16.60330794	16.97211739
05.06.2002 20:00	16.00887121	15.94485172	15.58691232	15.18959131	15.76869815	16.06015029	15.87110825	15.08522273	15.94696375	18.29605486	17.64526216	16.09683937	16.45968855	15.97015725	15.78212713	17.6154195	16.48907862	16.77457992	16.98236006	15.84603463	15.79289951	15.42846849	14.89902525	15.38898368	15.86213416	15.72710597	15.46874535	15.88682435	18.88019344	17.72979036	15.89271278	16.22114234	15.08793889	14.55418102	17.37629616	16.22391773	16.47233524	16.84920525
05.06.2002 21:00	15.78497091	15.72198848	15.36905205	14.98920092	15.55774567	15.85171226	15.66539071	15.0213023	15.72645262	17.86838197	17.31771537	15.8343909	16.19132407	15.77967828	15.63115015	17.24677102	16.21409696	16.51263453	16.78774918	15.69337533	15.63081716	15.27002465	14.77879101	15.27295981	15.72664944	15.5831037	15.39417151	15.71642939	18.61941729	17.50790383	15.6885862	16.00247498	14.94758597	14.4535297	17.01761115	15.9783984	16.24061432	16.65459437
05.06.2002 22:00	15.52036147	15.45860466	15.11158081	14.72869342	15.28350744	15.59116472	15.41852966	14.88280802	15.45582533	17.41984699	16.96903654	15.54278149	15.8931413	15.55912369	15.43991264	16.86815906	15.90965298	16.21038985	16.56241027	15.46947504	15.40795392	15.06206712	14.58842015	15.08310258	15.51821141	15.37738616	15.25567723	15.49591826	18.28562381	17.22262115	15.42613773	15.74404992	14.75710701	14.30255271	16.61907225	15.68377519	15.95851928	16.42925545
05.06.2002 23:00	15.23539746	15.17496053	14.8343041	14.44814688	14.97762634	15.30977338	15.15109686	14.71235353	15.17517481	16.9921741	16.62035771	15.24145177	15.59495854	15.31851869	15.22854487	16.49951058	15.60520901	15.90814517	16.316586	15.23539746	15.17496053	14.8343041	14.37801024	14.86160247	15.28892957	15.16138274	15.09587614	15.25536067	17.94139929	16.93733847	15.16368926	15.47568543	14.55660284	14.13144547	16.26038724	15.40879354	15.67642424	16.18343118
06.06.2002 00:00	14.97078801	14.91157671	14.56693013	14.18763937	14.70338811	15.04922584	14.89394994	14.52059222	14.91457075	16.61665644	16.29281093	14.96928299	15.3067152	15.07791368	15.00711196	16.17071598	15.32040658	15.62605013	16.06051905	15.01149716	14.95209729	14.60654109	14.16760033	14.65064999	15.07006964	14.94537932	14.92542165	15.02482631	17.61803686	16.65205578	14.92068142	15.2271998	14.36612387	13.97040336	15.93159264	15.14363265	15.42455367	15.94784959
06.06.2002 01:00	14.72653315	14.66845317	14.33916712	13.94717091	14.4396975	14.8095221	14.66766064	14.36079113	14.67401315	16.30372505	16.01809427	14.72627515	15.05822956	14.8673843	14.80580932	15.87181181	15.06506647	15.37417956	15.83518013	14.79777415	14.7393642	14.40848629	13.95719043	14.42914988	14.86163161	14.73966178	14.76562056	14.82436165	17.32596757	16.4090372	14.70683452	15.00853244	14.20572054	13.82949151	15.67254235	14.91775487	15.20290757	15.72251068
06.06.2002 02:00	14.51281013	14.45572008	14.13120958	13.72674148	14.20764977	14.59066217	14.4619431	14.22229686	14.47354849	16.03251785	15.77507569	14.51242825	14.8395622	14.67690534	14.63470207	15.61276152	14.84900945	15.15253346	15.63032657	14.62476028	14.5671517	14.23023698	13.7868586	14.24984027	14.68445928	14.57508775	14.63777969	14.64394346	17.08605351	16.1977167	14.52214856	14.81968335	14.06536762	13.70870992	15.44338248	14.73116017	15.01148594	15.51765712
06.06.2002 03:00	14.32961898	14.27337743	13.95296027	13.54639014	14.00724491	14.40306794	14.28708319	14.09445599	14.2931303	15.80303484	15.56375518	14.32774229	14.65071312	14.50647679	14.46359483	15.39356512	14.65259398	14.951037	15.44595837	14.4619237	14.40506934	14.08169588	13.63656581	14.09162591	14.52813076	14.42079959	14.52059222	14.49359496	16.8565705	16.00752824	14.36662354	14.66065255	13.93503991	13.59799347	15.25407651	14.56420702	14.84021395	15.33328891
06.06.2002 04:00	14.1667824	14.11129508	13.79451643	13.36603879	13.80684005	14.23631752	14.12250916	14.00922874	14.1427818	15.58398287	15.37356673	14.15277664	14.48174289	14.35609867	14.33274811	15.1843322	14.47582006	14.77976501	15.2923182	14.3194417	14.26324728	13.94305753	13.49629254	13.93341154	14.38222414	14.28708319	14.42471157	14.3532697	16.65838062	15.83847184	14.22081884	14.51156116	13.82476261	13.50740728	15.08469747	14.41689542	14.68909161	15.17964874
06.06.2002 05:00	14.01412311	13.95934287	13.64597534	13.20572648	13.63807807	14.09041089	13.97850688	13.91334809	13.99243331	15.41708613	15.21507635	14.00697194	14.32271208	14.20572054	14.18177113	15.00498969	14.31868768	14.61856785	15.13867803	14.18713698	14.13155537	13.81432191	13.36603879	13.79629243	14.25716132	14.15336679	14.32883092	14.22296767	16.48105284	15.67998146	14.08473445	14.37240921	13.71448532	13.40675596	14.91531844	14.26958382	14.54804409	15.03625125
06.06.2002 06:00	13.90217296	13.84791125	13.5370452	13.09551177	13.5220542	13.97576998	13.87564811	13.84942765	13.89220098	15.27105149	15.08828405	13.89032818	14.2133784	14.09544324	14.07105468	14.87546455	14.2008384	14.5077448	15.03625125	14.08536411	14.0302539	13.70539177	13.2658436	13.69081619	14.1529423	14.05050802	14.25425708	14.11271211	16.3141561	15.55318916	13.977811	14.26307553	13.62425844	13.3262349	14.79575677	14.16155531	14.43722104	14.93382447
06.06.2002 07:00	13.8716411	13.81752081	13.50733698	13.09551177	13.5220542	13.95492617	13.84479048	13.82812084	13.85210805	15.21889626	15.03545392	13.85144692	14.16368127	14.03529199	14.00059875	14.83561066	14.16155531	14.45737069	14.97479518	14.04465497	13.98973331	13.67568355	13.23578504	13.66972094	14.1112547	14.01965039	14.21164345	14.07261917	16.22027668	15.47922698	13.92920943	14.22331783	13.59418282	13.30610464	14.75590288	14.12227222	14.39692175	14.88261108
06.06.2002 08:00	13.89199568	13.8377811	13.51723972	13.13558984	13.58533994	13.97576998	13.86536223	13.82812084	13.85210805	15.21889626	15.03545392	13.84172661	14.15374185	13.99519116	13.94020796	14.83561066	14.15173454	14.44729586	14.95430983	14.03447768	13.97960316	13.66578081	13.25582408	13.70136381	14.1112547	14.00936451	14.19033664	14.05257271	16.16812145	15.44752891	13.9097688	14.19349955	13.5741324	13.28597437	14.73597593	14.10263067	14.38684693	14.88261108
06.06.2002 09:00	13.97341397	13.91882228	13.59646164	13.25582408	13.73300668	14.06956709	13.94764925	13.86008106	13.92227068	15.33363777	15.11998212	13.90004849	14.2133784	14.01524158	13.95027309	14.89539149	14.2008384	14.49766998	14.99528054	14.08536411	14.0302539	13.71529451	13.33598023	13.79629243	14.17378611	14.0607939	14.20099005	14.08264241	16.18898355	15.47922698	13.93892974	14.23325725	13.60420802	13.31616977	14.77582982	14.14191376	14.41707139	14.92358179
06.06.2002 10:00	14.10571869	14.05051419	13.73509999	13.4261559	13.93341154	14.21547371	14.08136565	13.9346549	14.04254947	15.5005345	15.25734045	14.01669225	14.33265151	14.10546845	14.02072902	15.04484358	14.32850846	14.61856785	15.09770732	14.17695969	14.12142522	13.80441917	13.44619494	13.93341154	14.27800512	14.15336679	14.27556389	14.1728515	16.27243191	15.57432121	14.02641257	14.31277265	13.67438448	13.37656056	14.86550108	14.22047995	14.5077448	15.02600857
06.06.2002 11:00	14.32961898	14.27337743	13.95296027	13.66662437	14.19710215	14.44475555	14.28708319	14.07314918	14.25303737	15.82389693	15.52149108	14.23053915	14.55131887	14.275897	14.16164087	15.31385734	14.55438625	14.84021395	15.26159017	14.34997356	14.29363773	13.97276575	13.62654629	14.1338164	14.45517745	14.31794082	14.38209795	14.3232	16.46019074	15.74337761	14.18193759	14.48174289	13.8147374	13.50740728	15.074734	14.39725387	14.67901679	15.2001341
06.06.2002 12:00	14.63493757	14.57728185	14.25004246	13.97722947	14.54517374	14.75741259	14.58537362	14.26491048	14.54371113	16.26200087	15.89130197	14.53186888	14.85944105	14.516502	14.38307377	15.65261541	14.84900945	15.14245863	15.52789979	14.58405114	14.52663111	14.19062602	13.86701475	14.38695938	14.68445928	14.54423012	14.56320585	14.55373436	16.76269108	16.00752824	14.41522511	14.71034967	14.00521637	13.66844939	15.32382081	14.63295244	14.91073771	15.46644373
06.06.2002 13:00	15.06238359	15.00274803	14.65605479	14.41808832	15.01981683	15.17428866	14.98652283	14.53124563	14.95466368	16.8565705	16.38790515	14.95956268	15.29677577	14.88743472	14.72528826	16.16075251	15.29094426	15.57567601	15.88639352	14.88936972	14.83053553	14.48770821	14.16760033	14.71393573	14.99711633	14.84252055	14.79758078	14.84440812	17.11734665	16.34564105	14.71655483	15.01847186	14.26587179	13.91001256	15.70243277	14.95703796	15.24320686	15.83518013
06.06.2002 14:00	15.55089333	15.4889951	15.13138629	14.94912284	15.61048379	15.68496183	15.45967317	14.82954099	15.4157324	17.50329535	16.93733847	15.42613773	15.7738682	15.30849348	15.12789355	16.67885308	15.75252061	16.04919268	16.28585796	15.22522017	15.15470024	14.81449862	14.50826399	15.08310258	15.33061718	15.17166862	15.07456933	15.17517481	17.58674372	16.73658399	15.03732518	15.33653348	14.50647679	14.11131521	16.02126389	15.27130271	15.55552637	16.21415922
06.06.2002 15:00	15.84603463	15.78276937	15.41856575	15.26974746	15.96910301	15.98719698	15.74767773	15.01064889	15.69638292	17.7849336	17.2437532	15.71774714	16.07205096	15.62930015	15.44997777	17.01761115	16.05696459	16.36151219	16.58289562	15.44912047	15.38769362	15.0323589	14.74873246	15.33624556	15.55989901	15.38767203	15.24502382	15.3856627	17.87881301	16.99016859	15.24145177	15.55520084	14.68693055	14.28242245	16.21056987	15.47753895	15.76709765	16.51119688
06.06.2002 16:00	15.98851664	15.91446128	15.5572041	15.41002073	16.11676975	16.1331036	15.88139413	15.13848976	15.82668495	17.86838197	17.35997948	15.85383153	16.21120292	15.80975391	15.65128042	17.16706324	16.20427619	16.51263453	16.74677847	15.5712479	15.50925539	15.15119177	14.86896669	15.47336467	15.68496183	15.51110256	15.36221129	15.5059415	18.0352787	17.12752692	15.34837522	15.65459509	14.79720784	14.3931389	16.27035071	15.56592591	15.86784587	16.66483705
06.06.2002 17:00	16.05975764	15.99550246	15.63642602	15.48015737	16.18005549	16.20605691	15.96368115	15.23437042	15.90687082	17.95183034	17.4550737	15.94131435	16.30065775	15.89998079	15.75193174	17.25673449	16.29266315	16.60330794	16.8287199	15.65266619	15.59029657	15.23041369	14.94912284	15.54719804	15.76833704	15.59338957	15.44743853	15.59615059	18.15002021	17.22262115	15.42613773	15.73411049	14.88743472	14.48372509	16.32016807	15.63467133	15.93836963	16.74677847
06.06.2002 18:00	16.13099864	16.06641349	15.7057452	15.52023544	16.22224599	16.26858832	16.03568229	15.30894426	15.98705668	18.06657184	17.55016793	16.01907686	16.38017315	15.97015725	15.82238766	17.33644227	16.37122934	16.6738317	16.89017596	15.72390719	15.65107745	15.29973287	14.99922044	15.59993616	15.83086845	15.65510484	15.52201238	15.66631322	18.28562381	17.31771537	15.50390024	15.8136259	14.94758597	14.54411589	16.37994891	15.70341674	16.00889339	16.79799186
06.06.2002 19:00	16.12082136	16.04615319	15.68593972	15.50019641	16.19060312	16.25816642	16.02539641	15.34090448	15.97703345	18.00398557	17.50790383	15.99963623	16.3602943	15.99020766	15.85258306	17.27666144	16.34176701	16.65368205	16.90041864	15.73408448	15.67133775	15.31953835	15.01925948	15.62103141	15.85171226	15.67567659	15.564626	15.68635969	18.31691695	17.33884743	15.50390024	15.8136259	14.95761118	14.55418102	16.33013154	15.68377519	15.98874375	16.79799186
06.06.2002 20:00	16.01904849	15.94485172	15.58691232	15.40000121	16.07457925	16.1539474	15.93282352	15.31959766	15.87680112	17.7849336	17.35997948	15.89271278	16.25096062	15.93005641	15.81232253	17.13717282	16.23373851	16.55293382	16.83896257	15.68319805	15.62068701	15.27002465	14.98920092	15.58938854	15.81002465	15.63453308	15.54331919	15.63624353	18.24389963	17.27545127	15.43585804	15.74404992	14.90748514	14.51392049	16.21056987	15.60520901	15.91821999	16.73653579
06.06.2002 21:00	15.85621191	15.79289951	15.43837122	15.22966938	15.89526964	15.99761888	15.78882124	15.25567723	15.71642939	17.50329535	17.14865897	15.71774714	16.08199039	15.80975391	15.71167121	16.9279399	16.06678536	16.38166184	16.73653579	15.5712479	15.50925539	15.16109451	14.88900573	15.49445992	15.70580564	15.53167431	15.46874535	15.51596473	18.0561408	17.1169609	15.29977365	15.60489796	14.79720784	14.4233343	16.03122737	15.46771818	15.77717247	16.62386634
06.06.2002 22:00	15.67302076	15.61055686	15.26012191	15.04931804	15.69486478	15.82044655	15.61396133	15.15979658	15.5360112	17.22165711	16.92677244	15.53306118	15.88320188	15.63932536	15.56069423	16.69878003	15.87036989	16.1902402	16.58289562	15.43894318	15.36743333	15.02245616	14.75875198	15.35734081	15.57032091	15.39795791	15.39417151	15.37563947	17.83708883	16.93733847	15.15396895	15.45580658	14.68693055	14.32268298	15.85188486	15.3105858	15.62605013	16.47022617
06.06.2002 23:00	15.52036147	15.45860466	15.11158081	14.90904477	15.54719804	15.67453993	15.46995905	15.06391592	15.3856627	16.98174305	16.72601796	15.36781585	15.71423164	15.49897244	15.42984751	16.50947405	15.70341674	16.02904304	16.43949813	15.30663846	15.24587156	14.89372054	14.64853726	15.24131694	15.4452581	15.27452739	15.28763745	15.24533744	17.61803686	16.76828206	15.01788456	15.31665463	14.57665325	14.22203166	15.71239624	15.18291575	15.49507743	16.33707135
07.06.2002 00:00	15.36770218	15.2965223	14.95313698	14.75875198	15.3995313	15.51821141	15.32595677	14.97868868	15.22529097	16.71053585	16.51469746	15.1928502	15.53532199	15.34859431	15.28893566	16.3102046	15.53646359	15.85777105	16.29610064	15.18451102	15.11417965	14.77488766	14.53832255	15.1358407	15.32019528	15.16138274	15.19175679	15.11503541	17.43027803	16.60979168	14.88180017	15.17750267	14.44632554	14.10125007	15.55298068	15.03560415	15.35402991	16.20391654
07.06.2002 01:00	15.2048656	15.14457009	14.79469314	14.62849822	15.26241219	15.37230479	15.18195449	14.91476824	15.05489601	16.40803551	16.2822449	15.00816424	15.3464729	15.18819098	15.12789355	16.0910082	15.3498689	15.66634942	16.16294583	15.06238359	15.00274803	14.66595753	14.43812736	15.04091208	15.21597626	15.04823809	15.11718295	14.99475661	17.2425192	16.46186733	14.74571578	15.03835071	14.33604825	14.00059875	15.38360165	14.89811332	15.21298239	16.0810044
07.06.2002 02:00	15.06238359	14.99261788	14.65605479	14.48822495	15.12529307	15.23682007	15.04823809	14.81888759	14.91457075	16.23070773	16.1131885	14.84291891	15.18744209	15.01776243	14.96685143	15.88177528	15.17309497	15.49507743	16.00930566	14.95043344	14.88118626	14.54712465	14.34795168	14.94598346	15.10133535	14.93509344	15.01064889	14.87447782	17.06519142	16.30337695	14.6193517	14.90913818	14.22577095	13.89994743	15.23414956	14.77044326	15.0820097	15.92736423
07.06.2002 03:00	14.94025616	14.88118626	14.54712465	14.38802976	15.01981683	15.12217915	14.93509344	14.73366034	14.79429195	16.09510413	15.97583017	14.71655483	15.04829014	14.88743472	14.83600472	15.71239624	15.03560415	15.35402991	15.87615084	14.83848329	14.76975464	14.43819451	14.24775649	14.85105485	14.99711633	14.83223467	14.91476824	14.75419902	16.90872573	16.16601862	14.49298762	14.78986508	14.11549366	13.79929611	15.09466094	14.64277321	14.951037	15.78396674
07.06.2002 04:00	14.83848329	14.77988479	14.44809725	14.29785409	14.93543584	15.01796013	14.83223467	14.6590865	14.69405962	15.98036262	15.85960389	14.59991107	14.92901703	14.76713222	14.71522313	15.55298068	14.89811332	15.22305722	15.74299603	14.72653315	14.66845317	14.32926438	14.1475613	14.75612623	14.89289731	14.7293759	14.81888759	14.64394346	16.76269108	16.03922632	14.38606417	14.67059197	14.01524158	13.70870992	14.95517233	14.52492393	14.83013913	15.66105461
07.06.2002 05:00	14.76724229	14.69884361	14.36887534	14.23773697	14.87215009	14.94500682	14.76023353	14.59516606	14.61387376	15.88648321	15.77507569	14.51242825	14.8395622	14.68693055	14.63470207	15.45334596	14.80972636	15.13238381	15.63032657	14.64511486	14.58741199	14.25004246	14.08744418	14.69284048	14.8095221	14.64708889	14.74431375	14.56375759	16.63751853	15.93356607	14.28886104	14.58113714	13.94506512	13.638254	14.86550108	14.43653697	14.73946572	15.54838515
07.06.2002 06:00	14.69600129	14.63806273	14.29955616	14.18763937	14.81941197	14.88247541	14.69851827	14.56320585	14.54371113	15.80303484	15.69054749	14.43466574	14.7600468	14.59670367	14.54411589	15.35371123	14.7213394	15.04171041	15.52789979	14.56369657	14.50637082	14.18072328	14.01730754	14.61900711	14.73656879	14.57508775	14.69104672	14.48357173	16.51234597	15.82790582	14.21109853	14.49168231	13.87488866	13.5778632	14.77582982	14.34815001	14.65886714	15.43571569
07.06.2002 07:00	14.65529214	14.58741199	14.2599452	14.1475613	14.7877691	14.85120971	14.65737476	14.53124563	14.50361819	15.76131066	15.63771736	14.37634386	14.70041025	14.54657763	14.48372509	15.2939304	14.67223553	14.99133629	15.45620105	14.51281013	14.45572008	14.13120958	13.96720995	14.57681662	14.68445928	14.52365836	14.63777969	14.42343233	16.43932865	15.76450966	14.15277664	14.44198519	13.82476261	13.52753754	14.73597593	14.29904614	14.5984182	15.35377427
07.06.2002 08:00	14.64511486	14.57728185	14.25004246	14.1475613	14.7877691	14.84078781	14.64708889	14.53124563	14.49359496	15.75087961	15.62715134	14.36662354	14.69047082	14.516502	14.44346456	15.28396692	14.65259398	14.97118665	15.42547301	14.50263285	14.44558993	14.1114041	13.97722947	14.58736424	14.68445928	14.51337249	14.62712628	14.40338586	16.38717342	15.73281159	14.14305633	14.42210633	13.79468699	13.49734215	14.7459394	14.28922536	14.58834338	15.33328891
07.06.2002 09:00	14.685824	14.62793258	14.29955616	14.18763937	14.8299596	14.88247541	14.69851827	14.58451266	14.54371113	15.84475902	15.69054749	14.4055048	14.73022852	14.52652721	14.44346456	15.32382081	14.69187708	15.01148594	15.4766864	14.54334199	14.48611052	14.1609178	14.01730754	14.64010236	14.72614689	14.55451599	14.68039331	14.4434788	16.39760447	15.76450966	14.18193759	14.47180346	13.82476261	13.51747241	14.82564719	14.34815001	14.64879232	15.3845023
07.06.2002 10:00	14.79777415	14.7393642	14.40848629	14.28783457	14.93543584	14.98669443	14.80137704	14.66973991	14.65396669	16.03251785	15.83847184	14.52214856	14.84950163	14.60672888	14.50385536	15.45334596	14.80972636	15.12230899	15.58935586	14.65529214	14.59754214	14.2599452	14.12752226	14.7455786	14.84078781	14.66766064	14.79758078	14.55373436	16.48105284	15.87016992	14.29858135	14.58113714	13.91498949	13.58792834	15.01495316	14.47582006	14.77976501	15.50741444
07.06.2002 11:00	14.96061073	14.90144656	14.56693013	14.42810784	15.07255495	15.14302295	14.9556652	14.78692737	14.82436165	16.34544924	16.0709244	14.70683452	15.02841129	14.7470818	14.62463694	15.65261541	14.98650028	15.3036558	15.76348139	14.80795143	14.74949435	14.41838903	14.25777601	14.88269772	14.98669443	14.81166292	14.90411483	14.71410609	16.68967376	16.06035837	14.46382668	14.7600468	14.07539283	13.74897045	15.22418609	14.66241476	14.96111182	15.69178264
07.06.2002 12:00	15.16415645	15.1040495	14.76498492	14.59843967	15.24131694	15.33061718	15.14081098	14.91476824	15.03484954	16.7209669	16.35620708	14.93040173	15.25701807	14.92753555	14.79574419	15.9116657	15.21237807	15.5253019	15.93760691	14.9809653	14.92170685	14.58673561	14.4080688	15.03036446	15.15344485	14.98652283	15.06391592	14.88450105	16.94001886	16.2822449	14.65823295	14.95883531	14.21574575	13.8596869	15.49319985	14.868651	15.1726831	15.87615084
07.06.2002 13:00	15.3473476	15.28639215	14.94323424	14.74873246	15.38898368	15.50778951	15.31567089	15.04260911	15.22529097	17.01303619	16.59922566	15.13452832	15.47568543	15.11801452	14.97691657	16.15078904	15.41861431	15.73687318	16.13221779	15.13362459	15.07365906	14.7352767	14.53832255	15.15693595	15.29935147	15.13052511	15.22371701	15.04487278	17.14863979	16.46186733	14.82347828	15.11786612	14.33604825	13.95027309	15.6924693	15.03560415	15.33388027	16.07076173
07.06.2002 14:00	15.46947504	15.40795392	15.06206712	14.82888861	15.45226942	15.61200852	15.42881554	15.13848976	15.36561623	17.19036397	16.76828206	15.29977365	15.63471624	15.28844306	15.14802381	16.36998543	15.59538823	15.90814517	16.27561529	15.23539746	15.17496053	14.8343041	14.59843967	15.19912644	15.39314859	15.23338388	15.33025107	15.16515157	17.29467443	16.59922566	14.95956268	15.25701807	14.48642638	14.10125007	15.86184833	15.18291575	15.48500261	16.21415922
07.06.2002 15:00	15.5712479	15.50925539	15.16109451	14.88900573	15.49445992	15.69538373	15.52138843	15.2024102	15.48589503	17.47200222	16.95847052	15.43585804	15.78380762	15.38869515	15.22854487	16.53936447	15.73287906	16.03911786	16.33707135	15.30663846	15.24587156	14.90362328	14.63851774	15.22022169	15.45568	15.29509914	15.40482491	15.24533744	17.47200222	16.72601796	15.0470455	15.3464729	14.53655242	14.1415106	15.97144653	15.27130271	15.56560119	16.26537261
07.06.2002 16:00	15.55089333	15.47886495	15.13138629	14.89902525	15.51555517	15.69538373	15.51110256	15.28763745	15.46584856	17.47200222	16.92677244	15.38725648	15.72417107	15.35861952	15.21847974	16.47958363	15.6444921	15.94844446	15.82493745	15.28628389	15.21548112	14.87391506	14.62849822	15.23076932	15.43483619	15.27452739	15.40482491	15.22529097	17.49286431	16.70488591	14.98872362	15.29677577	14.46637596	14.06098954	15.87181181	15.19273652	15.49507743	16.11173244
07.06.2002 17:00	15.37787946	15.30665245	14.96303972	14.82888861	15.4839123	15.55989901	15.36710028	15.24502382	15.27540714	17.07562246	16.63092373	15.13452832	15.48562486	15.26839265	15.19834947	16.19064293	15.36951044	15.67642424	15.05673661	15.17433374	15.11417965	14.77488766	14.57840063	15.18857882	15.34103908	15.18195449	15.35155788	15.10501218	17.35726071	16.56752758	14.85263923	15.14768439	14.36612387	13.99053362	15.67254235	15.02578337	15.31373062	15.712268
07.06.2002 18:00	15.2761066	15.21548112	14.87391506	14.76877149	15.4417218	15.4869457	15.28481326	15.2024102	15.16515157	16.80441527	16.44073528	14.99844393	15.33653348	15.15811535	15.10776328	15.97144653	15.22219884	15.53537672	15.10795	15.08273816	15.01287818	14.67586027	14.50826399	15.1358407	15.25766387	15.0893816	15.26633063	15.00477984	17.19036397	16.43016925	14.72627515	15.02841129	14.28592221	13.93014283	15.50316332	14.88829254	15.19283275	15.55862783
07.06.2002 19:00	15.2048656	15.14457009	14.80459588	14.7186739	15.38898368	15.42441429	15.223098	15.17044998	15.08496571	16.65838062	16.33507503	14.90124079	15.24707865	15.06788847	15.01717709	15.83195791	15.13381188	15.44470332	15.13867803	15.00131987	14.931837	14.59663835	14.44814688	15.07255495	15.18471056	15.01738046	15.21306361	14.91457075	17.05476037	16.31394298	14.62907201	14.92901703	14.21574575	13.86975203	15.3636747	14.78026404	15.0820097	15.45620105
07.06.2002 20:00	15.15397917	15.09391936	14.75508218	14.6685763	15.33624556	15.37230479	15.18195449	15.15979658	15.02482631	16.56450121	16.26111285	14.84291891	15.17750267	15.00773722	14.94672117	15.73232319	15.06506647	15.38425438	15.16940606	14.93007887	14.87105612	14.53722191	14.38802976	15.01981683	15.12217915	14.9556652	15.15979658	14.84440812	16.96088096	16.22941477	14.5513095	14.84950163	14.14556929	13.79929611	15.27400345	14.71151862	15.00141112	15.39474498
07.06.2002 21:00	15.09291545	15.03313847	14.68576301	14.60845919	15.28350744	15.30977338	15.12023923	15.10652955	14.96468691	16.46019074	16.17658465	14.7651564	15.09798727	14.92753555	14.87626524	15.61276152	14.98650028	15.3036558	15.2001341	14.85883787	14.79001494	14.45799999	14.33793216	14.97762634	15.04922584	14.87337818	15.06391592	14.76422225	16.84613945	16.12375452	14.46382668	14.75010737	14.05534241	13.71877505	15.14447831	14.60349011	14.91073771	15.35377427
07.06.2002 22:00	15.03185173	14.96222744	14.62634657	14.55836159	15.23076932	15.24724197	15.05852397	15.06391592	14.89452428	16.34544924	16.08149042	14.68739389	15.01847186	14.85735909	14.79574419	15.51312679	14.90793409	15.22305722	15.17964874	14.77741958	14.70897376	14.37877807	14.27781505	14.92488822	14.97627253	14.80137704	14.98934208	14.67401315	16.7209669	16.01809427	14.36662354	14.65071312	13.95509032	13.61812373	15.01495316	14.50528238	14.79991466	15.2923182
07.06.2002 23:00	14.96061073	14.89131641	14.55702739	14.49824447	15.16748357	15.18471056	14.98652283	15.01064889	14.81433842	16.22027668	15.98639619	14.60963138	14.93895646	14.78718263	14.7353534	15.41349207	14.8293679	15.15253346	15.15916339	14.685824	14.62793258	14.29955616	14.20767841	14.85105485	14.89289731	14.71909003	14.91476824	14.58380406	16.57493225	15.90186799	14.26942041	14.56125829	13.89493907	13.56779807	14.90535497	14.41689542	14.71931608	15.23086213
08.06.2002 00:00	14.87919244	14.81027523	14.47780547	14.42810784	15.10419783	15.10133535	14.91452169	14.95738186	14.72412932	16.06381099	15.87016992	14.51242825	14.8395622	14.70698097	14.65483234	15.30389387	14.73116017	15.06186005	15.10795	14.60440571	14.54689141	14.22033424	14.13754178	14.7877691	14.819944	14.63680301	14.8401944	14.49359496	16.4497597	15.79620774	14.18193759	14.46186404	13.8147374	13.49734215	14.78579329	14.31868768	14.61856785	15.15916339
08.06.2002 01:00	14.80795143	14.7393642	14.40848629	14.36799072	15.04091208	15.03880394	14.85280643	14.91476824	14.65396669	15.91777635	15.76450966	14.43466574	14.7600468	14.6267793	14.58437641	15.21422262	14.65259398	14.98126147	15.07722196	14.53316471	14.47598038	14.14111232	14.07742466	14.72448336	14.74699069	14.56480187	14.78692737	14.42343233	16.32458714	15.70111351	14.09445476	14.38234863	13.74456094	13.42688622	14.69612204	14.2401215	14.53796927	15.09770732
08.06.2002 02:00	14.73671043	14.66845317	14.33916712	14.30787361	14.97762634	14.97627253	14.79109117	14.87215462	14.58380406	15.80303484	15.66941544	14.35690323	14.6805314	14.55660284	14.51392049	15.14447831	14.59366934	14.91073771	15.03625125	14.47210099	14.40506934	14.08169588	14.01730754	14.66119761	14.68445928	14.50308661	14.73366034	14.3532697	16.22027668	15.61658531	14.03613288	14.31277265	13.68440969	13.37656056	14.62637773	14.17137608	14.47752033	15.04649393
08.06.2002 03:00	14.67564671	14.61780244	14.28965342	14.24775649	14.92488822	14.91374112	14.7293759	14.82954099	14.52366466	15.69872438	15.58488723	14.29858135	14.62089484	14.49645159	14.4535297	15.074734	14.52492393	14.85028877	15.00552322	14.41103727	14.35441861	14.03218218	13.96720995	14.60845949	14.63234978	14.45165722	14.69104672	14.2931303	16.11596622	15.54262313	13.977811	14.2531361	13.64430886	13.33630003	14.5665969	14.12227222	14.41707139	15.00552322
08.06.2002 04:00	14.63493757	14.5671517	14.24013972	14.20767841	14.88269772	14.87205351	14.68823239	14.80823418	14.47354849	15.6361381	15.53205711	14.24025947	14.56125829	14.44632554	14.40320404	14.99502622	14.46599929	14.78983984	14.97479518	14.36015084	14.30376787	13.98266849	13.91711235	14.55572137	14.58024027	14.41051372	14.6590865	14.25303737	16.05337995	15.47922698	13.91948912	14.20343897	13.59418282	13.2960395	14.49685259	14.06334758	14.36669728	14.95430983
08.06.2002 05:00	14.58405114	14.52663111	14.20052876	14.16760033	14.84050722	14.8303659	14.64708889	14.76562056	14.42343233	15.57355183	15.47922698	14.1916579	14.51156116	14.38617429	14.34281324	14.94520886	14.41689542	14.74954055	14.95430983	14.3194417	14.25311714	13.93315479	13.87703427	14.5240785	14.53855266	14.35908433	14.60581947	14.19289797	15.98036262	15.41583083	13.87088755	14.15374185	13.54405677	13.24571384	14.43707175	14.00442293	14.30624834	14.92358179
08.06.2002 06:00	14.55351928	14.48611052	14.1609178	14.12752226	14.79831673	14.7886783	14.60594538	14.73366034	14.39336263	15.53182764	15.43696288	14.15277664	14.47180346	14.35609867	14.31261785	14.89539149	14.37761233	14.69916643	14.91333912	14.26855527	14.2024664	13.88364109	13.82693668	14.47134038	14.48644315	14.30765494	14.55255244	14.1427818	15.9073453	15.3630007	13.82228598	14.10404472	13.51398115	13.22558358	14.38725439	13.96513984	14.26594905	14.88261108
08.06.2002 07:00	14.52298742	14.45572008	14.13120958	14.10748322	14.77722148	14.7678345	14.58537362	14.71235353	14.36329293	15.51096555	15.40526481	14.1236157	14.44198519	14.31599783	14.27235732	14.8555376	14.34815001	14.66894196	14.89285376	14.23802341	14.17207596	13.85393287	13.80689764	14.45024513	14.45517745	14.28708319	14.52059222	14.11271211	15.85519007	15.3207366	13.79312504	14.06428702	13.49393073	13.20545332	14.3474005	13.92585675	14.23572458	14.85188305
08.06.2002 08:00	14.50263285	14.43545979	14.1114041	14.08744418	14.75612623	14.74699069	14.55451599	14.69104672	14.34324646	15.49010346	15.38413276	14.10417508	14.42210633	14.28592221	14.23209679	14.83561066	14.32850846	14.64879232	14.8723684	14.21766883	14.15181566	13.83412739	13.7868586	14.42914988	14.43433365	14.25622556	14.488632	14.09266564	15.82389693	15.29960455	13.77368441	14.05434759	13.47388031	13.18532305	14.3474005	13.91603597	14.21557494	14.82115501
08.06.2002 09:00	14.50263285	14.43545979	14.1114041	14.07742466	14.7455786	14.73656879	14.55451599	14.68039331	14.34324646	15.53182764	15.40526481	14.10417508	14.42210633	14.26587179	14.20190139	14.83561066	14.31868768	14.6387175	14.8723684	14.21766883	14.15181566	13.83412739	13.7868586	14.42914988	14.43433365	14.25622556	14.4779786	14.09266564	15.82389693	15.28903853	13.77368441	14.05434759	13.4638551	13.17525792	14.35736397	13.91603597	14.21557494	14.82115501
08.06.2002 10:00	14.51281013	14.44558993	14.12130684	14.08744418	14.75612623	14.74699069	14.56480187	14.68039331	14.36329293	15.57355183	15.42639686	14.1236157	14.44198519	14.275897	14.20190139	14.86550108	14.34815001	14.65886714	14.89285376	14.23802341	14.17207596	13.85393287	13.80689764	14.45024513	14.45517745	14.27679731	14.46732519	14.11271211	15.84475902	15.3207366	13.81256567	14.08416587	13.51398115	13.23564871	14.41714481	13.96513984	14.25587423	14.84164037
08.06.2002 11:00	14.55351928	14.48611052	14.1609178	14.11750274	14.77722148	14.7782564	14.5956595	14.69104672	14.40338586	15.68829333	15.50035903	14.18193759	14.49168231	14.29594741	14.21196653	14.94520886	14.40707465	14.71931608	14.95430983	14.28890984	14.22272669	13.90344657	13.84697572	14.49243562	14.49686506	14.31794082	14.488632	14.16282827	15.91777635	15.38413276	13.87088755	14.15374185	13.54405677	13.24571384	14.52674301	14.03388526	14.32639799	14.91333912
08.06.2002 12:00	14.614583	14.55702155	14.23023698	14.16760033	14.81941197	14.84078781	14.64708889	14.70170012	14.47354849	15.88648321	15.62715134	14.25970009	14.57119772	14.33604825	14.23209679	15.02491664	14.47582006	14.78983984	15.03625125	14.33979627	14.28350758	13.96286301	13.88705379	14.53462612	14.54897456	14.36937021	14.488632	14.22296767	16.03251785	15.46866096	13.93892974	14.22331783	13.61423323	13.31616977	14.61641426	14.11245144	14.40699657	14.98503786
08.06.2002 13:00	14.70617857	14.63806273	14.3094589	14.21769793	14.86160247	14.91374112	14.7293759	14.74431375	14.58380406	16.14725936	15.79620774	14.36662354	14.6805314	14.40622471	14.28242245	15.13451483	14.57402779	14.89058806	15.11819268	14.41103727	14.35441861	14.03218218	13.93715139	14.57681662	14.61150597	14.43108547	14.52059222	14.30315353	16.23070773	15.60601929	14.03613288	14.32271208	13.66435928	13.33630003	14.75590288	14.21065918	14.49766998	15.05673661
08.06.2002 14:00	14.77741958	14.70897376	14.37877807	14.26779553	14.90379297	14.96585063	14.78080529	14.77627396	14.65396669	16.27243191	15.89130197	14.45410637	14.76998623	14.47640117	14.35287838	15.24411303	14.66241476	14.98126147	15.21037678	14.48227828	14.41519949	14.09159862	13.99726851	14.62955474	14.66361548	14.48251485	14.54189903	14.36329293	16.33501819	15.69054749	14.11389539	14.40222748	13.72451053	13.38662569	14.87546455	14.29904614	14.58834338	15.14892071
08.06.2002 15:00	14.84866058	14.77988479	14.44809725	14.33793216	14.98817396	15.03880394	14.85280643	14.81888759	14.72412932	16.36631133	15.97583017	14.53186888	14.84950163	14.54657763	14.4233343	15.31385734	14.74098094	15.05178523	15.30256088	14.54334199	14.48611052	14.15101506	14.07742466	14.73503098	14.73656879	14.54423012	14.56320585	14.42343233	16.42889761	15.76450966	14.16249696	14.45192461	13.73453574	13.38662569	14.91531844	14.34815001	14.6387175	15.24110481
08.06.2002 16:00	14.9097243	14.84066567	14.50751369	14.39804928	15.04091208	15.10133535	14.91452169	14.87215462	14.78426872	16.47062179	16.06035837	14.59019076	14.90913818	14.60672888	14.47365996	15.3636747	14.79008481	15.11223417	15.3845023	14.59422842	14.52663111	14.20052876	14.12752226	14.7877691	14.7886783	14.5956595	14.60581947	14.46352526	16.50191493	15.81733979	14.21109853	14.49168231	13.75458615	13.39669083	14.94520886	14.3874331	14.66894196	15.31280356
08.06.2002 17:00	14.97078801	14.90144656	14.56693013	14.44814688	15.0936502	15.16386675	14.98652283	15.0213023	14.85443135	16.52277702	16.1131885	14.63879233	14.94889588	14.64682971	14.51392049	15.37363818	14.8293679	15.15253346	15.43571569	14.62476028	14.5671517	14.23023698	14.17761985	14.85105485	14.8303659	14.63680301	14.6590865	14.49359496	16.51234597	15.83847184	14.22081884	14.50162174	13.76461136	13.40675596	14.92528191	14.3874331	14.67901679	15.36401695
08.06.2002 18:00	14.97078801	14.90144656	14.56693013	14.4581664	15.11474545	15.17428866	14.98652283	14.99999549	14.84440812	16.48105284	16.09205645	14.62907201	14.94889588	14.65685492	14.53405075	15.3636747	14.8293679	15.15253346	15.44595837	14.59422842	14.53676126	14.20052876	14.16760033	14.85105485	14.8095221	14.60594538	14.61647288	14.45350203	16.4497597	15.78564171	14.17221727	14.45192461	13.71448532	13.3564303	14.8555376	14.33832923	14.62864267	15.37425962
08.06.2002 19:00	14.9097243	14.84066567	14.50751369	14.39804928	15.05145971	15.11175725	14.92480757	14.92542165	14.78426872	16.35588028	16.00752824	14.57075013	14.88925933	14.63680451	14.53405075	15.28396692	14.77044326	15.09208452	15.43571569	14.53316471	14.46585023	14.14111232	14.11750274	14.79831673	14.74699069	14.54423012	14.56320585	14.3833394	16.34544924	15.69054749	14.09445476	14.37240921	13.64430886	13.28597437	14.73597593	14.24994227	14.54804409	15.36401695
08.06.2002 20:00	14.81812872	14.74949435	14.41838903	14.29785409	14.93543584	15.01796013	14.83223467	14.88280802	14.69405962	16.19941459	15.89130197	14.48326731	14.7998045	14.56662805	14.47365996	15.19429567	14.6820563	15.01148594	15.37425962	14.44156913	14.3746789	14.05198766	14.03734658	14.71393573	14.65319358	14.45165722	14.49928541	14.2931303	16.22027668	15.58488723	13.98753131	14.26307553	13.54405677	13.18532305	14.59648732	14.14191376	14.44729586	15.31280356
08.06.2002 21:00	14.70617857	14.64819288	14.31936164	14.19765889	14.8299596	14.91374112	14.73966178	14.79758078	14.58380406	16.02208681	15.75394364	14.37634386	14.69047082	14.48642638	14.40320404	15.08469747	14.58384857	14.91073771	15.30256088	14.33979627	14.27337743	13.95296027	13.94717091	14.62955474	14.55939646	14.35908433	14.40340476	14.18287474	16.07424204	15.45809493	13.88060786	14.15374185	13.4638551	13.12493226	14.44703523	14.03388526	14.32639799	15.23086213
08.06.2002 22:00	14.60440571	14.53676126	14.2104315	14.08744418	14.71393573	14.7991002	14.63680301	14.72300693	14.48357173	15.86562112	15.62715134	14.26942041	14.58113714	14.40622471	14.33274811	14.9651358	14.47582006	14.79991466	15.18989142	14.24820069	14.18220611	13.86383561	13.85699524	14.53462612	14.46559935	14.26651144	14.3075241	14.09266564	15.95950053	15.35243468	13.78340473	14.05434759	13.40370385	13.08467173	14.30754661	13.92585675	14.22564976	15.12843535
08.06.2002 23:00	14.49245556	14.42532964	14.10150136	13.97722947	14.58736424	14.69488118	14.52365836	14.63777969	14.37331616	15.69872438	15.48979301	14.16249696	14.47180346	14.30597262	14.24216192	14.86550108	14.37761233	14.69916643	15.09770732	14.14642783	14.08090463	13.76480821	13.76681956	14.4396975	14.36138034	14.16365267	14.21164345	13.99243331	15.81346589	15.2362084	13.68620159	13.95495334	13.32350218	13.01421581	14.19794841	13.82764901	14.12490153	15.03625125
09.06.2002 00:00	14.41103727	14.34428846	14.02227944	13.89707331	14.51353087	14.61150597	14.44137135	14.57385925	14.28310707	15.58398287	15.39469878	14.06529382	14.38234863	14.22577095	14.16164087	14.7459394	14.27940459	14.5984182	15.0157659	14.06500954	13.99986346	13.68558629	13.68666341	14.35531651	14.27800512	14.08136565	14.13706961	13.91224744	15.70915542	15.14111417	13.59871877	13.87543793	13.25332572	12.95382501	14.09831369	13.73926205	14.03422813	14.93382447
09.06.2002 01:00	14.3194417	14.26324728	13.93315479	13.81691716	14.42914988	14.52813076	14.35908433	14.52059222	14.2029212	15.45881032	15.28903853	13.977811	14.28295438	14.13554408	14.08111981	14.62637773	14.18119686	14.5077448	14.94406715	13.99376854	13.92895243	13.61626712	13.62654629	14.29203076	14.21547371	14.01965039	14.07314918	13.84208481	15.61527601	15.05658597	13.53067657	13.79592253	13.19317447	12.89343422	14.00864243	13.66069586	13.96370437	14.86212573
09.06.2002 02:00	14.24820069	14.18220611	13.86383561	13.75680004	14.36586413	14.45517745	14.29736907	14.46732519	14.12273534	15.33363777	15.18337828	13.89032818	14.20343897	14.07539283	14.02072902	14.53670648	14.10263067	14.42714622	14.86212573	13.92252753	13.85804139	13.54694794	13.55640966	14.2181974	14.1425204	13.94764925	14.01988215	13.77192218	15.51096555	14.96149175	13.45291406	13.71640713	13.14304843	12.86323882	13.90900771	13.58212968	13.88310579	14.76994162
09.06.2002 03:00	14.17695969	14.11129508	13.79451643	13.68666341	14.29203076	14.38222414	14.22536793	14.41405816	14.05257271	15.2501894	15.1094161	13.82228598	14.12392357	13.99519116	13.94020796	14.44703523	14.02406448	14.34654763	14.80066966	13.86146382	13.79726051	13.4875315	13.50631206	14.1760069	14.09041089	13.88593399	13.96661512	13.70175955	15.40665509	14.88752957	13.38487187	13.65677057	13.09292239	12.81291316	13.8392634	13.51338426	13.81258203	14.69824288
09.06.2002 04:00	14.10571869	14.05051419	13.73509999	13.62654629	14.22874502	14.31969273	14.16365267	14.37144454	13.99243331	15.17717207	15.03545392	13.75424379	14.05434759	13.9250147	13.86975203	14.36732745	13.94549829	14.27602388	14.71872823	13.8004001	13.73647963	13.42811506	13.43617542	14.10217353	14.01745758	13.82421872	13.91334809	13.64162015	15.34406881	14.82413342	13.32654999	13.59713402	13.05282155	12.78271777	13.75955562	13.44463885	13.75213309	14.61630145
09.06.2002 05:00	14.05483226	13.98973331	13.67568355	13.56642917	14.16545927	14.26758322	14.11222328	14.32883092	13.93229391	15.1145858	14.97205777	13.6959219	13.99471104	13.86486345	13.81942637	14.29758314	13.88657365	14.20550012	14.64702949	13.73933638	13.67569874	13.36869862	13.38607783	14.04943541	13.96534808	13.77278934	13.84942765	13.58148075	15.26062044	14.75017124	13.2682281	13.52755804	13.00269551	12.74245724	13.68981131	13.38571421	13.69168415	14.55484539
09.06.2002 06:00	14.00394582	13.94921272	13.62616986	13.5263511	14.12326878	14.21547371	14.0607939	14.28621729	13.88217775	15.05199952	14.90866162	13.63760002	13.94501391	13.8147374	13.76910071	14.2378023	13.83746979	14.155126	14.5958161	13.68844995	13.62504801	13.31918492	13.33598023	13.99669729	13.91323857	13.72135995	13.80681403	13.53136459	15.18760312	14.68677509	13.20990622	13.47786092	12.95256947	12.70219671	13.63003048	13.32678957	13.63123522	14.47290396
09.06.2002 07:00	13.96323668	13.90869213	13.59646164	13.49629254	14.09162591	14.18420801	14.02993627	14.26491048	13.85210805	15.02070638	14.87696354	13.59871877	13.89531679	13.76461136	13.70870992	14.17802147	13.78836592	14.10475189	14.54460271	13.64774081	13.58452742	13.27957397	13.30592167	13.96505441	13.87155096	13.68021645	13.77485381	13.49127166	15.13544789	14.64451099	13.17102497	13.43810321	12.93251905	12.68206645	13.58021311	13.28750647	13.59093593	14.43193325
09.06.2002 08:00	13.95305939	13.88843184	13.57665616	13.48627302	14.08107828	14.16336421	14.00936451	14.25425708	13.83206158	14.99984429	14.85583149	13.57927814	13.87543793	13.73453574	13.67851452	14.168058	13.76872437	14.08460224	14.51387468	13.63756352	13.57439727	13.26967123	13.28588263	13.94395917	13.86112906	13.66993057	13.753547	13.48124842	15.10415475	14.62337894	13.17102497	13.42816379	12.93251905	12.68206645	13.61010353	13.28750647	13.59093593	14.39096254
09.06.2002 09:00	13.96323668	13.90869213	13.59646164	13.49629254	14.09162591	14.17378611	14.01965039	14.25425708	13.84208481	15.04156847	14.87696354	13.59871877	13.89531679	13.73453574	13.66844939	14.20791189	13.78836592	14.10475189	14.53436003	13.64774081	13.58452742	13.27957397	13.28588263	13.94395917	13.87155096	13.68021645	13.753547	13.49127166	15.1145858	14.64451099	13.1904656	13.45798207	12.95256947	12.70219671	13.66988437	13.32678957	13.62116039	14.4114479
09.06.2002 10:00	14.01412311	13.95934287	13.64597534	13.54639014	14.15491165	14.22589562	14.07107977	14.27556389	13.89220098	15.1145858	14.9403597	13.64732034	13.95495334	13.77463657	13.69864479	14.26769272	13.84729056	14.16520082	14.60605878	13.69862724	13.6453083	13.32908766	13.33598023	13.99669729	13.92366047	13.73164583	13.77485381	13.54138782	15.15630998	14.69734111	13.25850779	13.52755804	13.03277114	12.7927829	13.75955562	13.40535575	13.70175898	14.48314664
09.06.2002 11:00	14.13625054	14.08090463	13.75490547	13.63656581	14.23929264	14.34053653	14.18422442	14.36079113	14.02250301	15.32320672	15.1094161	13.79312504	14.09410529	13.88491386	13.78923098	14.43707175	13.99460216	14.30624834	14.7801843	13.82075467	13.76687007	13.44792054	13.43617542	14.09162591	14.03830139	13.84479048	13.86008106	13.67168985	15.29191358	14.83469944	13.40431249	13.67664943	13.17312406	12.92362962	13.96878854	13.5723089	13.86295614	14.67775752
09.06.2002 12:00	14.25837798	14.19233625	13.87373835	13.74678052	14.34476889	14.44475555	14.28708319	14.41405816	14.1427818	15.51096555	15.25734045	13.91948912	14.22331783	14.00521637	13.91001256	14.55663343	14.11245144	14.43722104	14.96455251	13.91235025	13.85804139	13.54694794	13.53637062	14.19710215	14.1320985	13.92707749	13.90269468	13.75187572	15.41708613	14.95092572	13.49179532	13.76610425	13.21322489	12.94375988	14.07838674	13.67051664	13.96370437	14.89285376
09.06.2002 13:00	14.32961898	14.26324728	13.94305753	13.7868586	14.37641176	14.50728696	14.34879845	14.45667179	14.22296767	15.62570706	15.3630007	14.00697194	14.31277265	14.11549366	14.04085928	14.63634121	14.21065918	14.52789444	15.10795	13.97341397	13.91882228	13.60636438	13.59648773	14.26038789	14.18420801	13.98879276	13.92400149	13.81201511	15.5005345	15.01432187	13.55983751	13.82574081	13.28340135	13.02428094	14.09831369	13.7196205	14.02415331	15.04649393
09.06.2002 14:00	14.41103727	14.34428846	14.02227944	13.8369562	14.40805463	14.58024027	14.43108547	14.50993882	14.31317677	15.78217275	15.48979301	14.1236157	14.43204576	14.23579616	14.16164087	14.76586635	14.32850846	14.64879232	15.23086213	14.05483226	13.98973331	13.67568355	13.62654629	14.27093552	14.24673942	14.05050802	13.97726852	13.90222421	15.61527601	15.13054815	13.66676096	13.94501391	13.40370385	13.14506252	14.25772925	13.84729056	14.155126	15.17964874
09.06.2002 15:00	14.57387385	14.51650096	14.19062602	13.98724899	14.56626899	14.73656879	14.58537362	14.60581947	14.48357173	16.08467308	15.72224556	14.30830166	14.62089484	14.36612387	14.27235732	14.97509927	14.50528238	14.83013913	15.41523034	14.19731426	14.14168552	13.82422465	13.75680004	14.39750701	14.39264604	14.1945103	14.07314918	14.05257271	15.82389693	15.3207366	13.84172661	14.12392357	13.55408198	13.27590924	14.48688912	14.03388526	14.33647281	15.37425962
09.06.2002 16:00	14.73671043	14.66845317	14.33916712	14.11750274	14.70338811	14.89289731	14.7293759	14.70170012	14.65396669	16.35588028	15.93356607	14.48326731	14.78986508	14.53655242	14.44346456	15.14447831	14.67223553	15.00141112	15.55862783	14.34997356	14.28350758	13.96286301	13.89707331	14.55572137	14.53855266	14.33851258	14.19033664	14.19289797	16.03251785	15.48979301	13.977811	14.26307553	13.65433407	13.36649543	14.63634121	14.18119686	14.47752033	15.54838515
09.06.2002 17:00	14.82830601	14.7596245	14.42829177	14.21769793	14.80886435	14.98669443	14.8219488	14.78692737	14.74417579	16.4497597	16.0286603	14.56102982	14.87931991	14.65685492	14.57431128	15.19429567	14.74098094	15.07193487	15.63032657	14.42121456	14.36454876	14.03218218	14.00728803	14.68229286	14.62192787	14.41051372	14.26491048	14.2630606	16.12639727	15.56375518	14.02641257	14.30283323	13.67438448	13.36649543	14.63634121	14.2008384	14.5077448	15.6200839
09.06.2002 18:00	14.87919244	14.82040538	14.48770821	14.28783457	14.89324534	15.04922584	14.88366406	14.8401944	14.78426872	16.43932865	16.06035837	14.60963138	14.92901703	14.72703138	14.65483234	15.25407651	14.79990558	15.13238381	15.66105461	14.4619237	14.40506934	14.08169588	14.05738562	14.7455786	14.67403738	14.4619431	14.32883092	14.2931303	16.12639727	15.58488723	14.05557351	14.33265151	13.6944349	13.38662569	14.68615857	14.2401215	14.54804409	15.65081193
09.06.2002 19:00	14.89954701	14.84066567	14.50751369	14.31789312	14.92488822	15.07006964	14.90423581	14.86150121	14.80431518	16.43932865	16.0709244	14.6193517	14.93895646	14.7470818	14.68502773	15.26403998	14.80972636	15.14245863	15.66105461	14.48227828	14.41519949	14.09159862	14.07742466	14.76667385	14.68445928	14.47222898	14.36079113	14.31317677	16.15769041	15.59545326	14.05557351	14.33265151	13.67438448	13.3564303	14.68615857	14.2401215	14.54804409	15.64056925
09.06.2002 20:00	14.87919244	14.82040538	14.48770821	14.30787361	14.91434059	15.05964774	14.88366406	14.87215462	14.77424549	16.37674238	16.0286603	14.59019076	14.90913818	14.73705659	14.68502773	15.20425914	14.77044326	15.11223417	15.63032657	14.44156913	14.38480905	14.0618904	14.0473661	14.73503098	14.65319358	14.45165722	14.36079113	14.27308383	16.11596622	15.55318916	14.01669225	14.2928938	13.63428365	13.31616977	14.61641426	14.19101763	14.49766998	15.59959854
09.06.2002 21:00	14.81812872	14.74949435	14.41838903	14.24775649	14.85105485	14.99711633	14.8219488	14.85084781	14.71410609	16.27243191	15.94413209	14.51242825	14.82962278	14.67690534	14.62463694	15.09466094	14.69187708	15.02156076	15.56887051	14.38050541	14.31389802	13.99257123	13.98724899	14.67174524	14.59066217	14.37965608	14.32883092	14.21294444	16.0429489	15.47922698	13.92920943	14.2133784	13.5741324	13.25577898	14.47692565	14.0928099	14.40699657	15.51765712
09.06.2002 22:00	14.69600129	14.63806273	14.3094589	14.1475613	14.75612623	14.88247541	14.71909003	14.76562056	14.59382729	16.06381099	15.78564171	14.37634386	14.70041025	14.57665325	14.54411589	14.93524538	14.55438625	14.90066289	15.46644373	14.26855527	14.2024664	13.88364109	13.88705379	14.57681662	14.48644315	14.27679731	14.23295026	14.09266564	15.88648321	15.34186865	13.80284535	14.07422644	13.4638551	13.16519279	14.29758314	13.95531907	14.26594905	15.40498766
09.06.2002 23:00	14.56369657	14.50637082	14.18072328	14.02732706	14.62955474	14.75741259	14.5956595	14.6590865	14.45350203	15.85519007	15.61658531	14.24025947	14.56125829	14.45635075	14.43339943	14.79575677	14.42671619	14.75961537	15.34353159	14.14642783	14.08090463	13.76480821	13.76681956	14.45024513	14.36138034	14.16365267	14.13706961	13.98241008	15.73001752	15.20451033	13.68620159	13.95495334	13.37362823	13.08467173	14.14813105	13.82764901	14.13497636	15.27183284
10.06.2002 00:00	14.44156913	14.38480905	14.0618904	13.91711235	14.51353087	14.64277168	14.47222898	14.57385925	14.33322323	15.68829333	15.46866096	14.11389539	14.43204576	14.32602304	14.30255271	14.66623162	14.29904614	14.6387175	15.21037678	14.03447768	13.97960316	13.66578081	13.66662437	14.34476889	14.25716132	14.05050802	14.05184236	13.87215451	15.59441392	15.07771802	13.57927814	13.84561966	13.27337614	12.99408554	14.02856938	13.7196205	14.02415331	15.12843535
10.06.2002 01:00	14.3194417	14.25311714	13.93315479	13.79687812	14.39750701	14.50728696	14.34879845	14.46732519	14.2029212	15.5213966	15.31017058	13.977811	14.28295438	14.19569533	14.171706	14.49685259	14.15173454	14.48759515	15.05673661	13.92252753	13.85804139	13.54694794	13.56642917	14.23929264	14.1425204	13.94764925	13.95596171	13.76189895	15.45881032	14.95092572	13.45291406	13.71640713	13.16309885	12.89343422	13.87911729	13.58212968	13.89318061	14.97479518
10.06.2002 02:00	14.15660512	14.10116493	13.78461369	13.64658533	14.23929264	14.35095843	14.1945103	14.35013773	14.04254947	15.30234463	15.11998212	13.81256567	14.11398415	14.03529199	14.02072902	14.31751008	13.98478139	14.31632317	14.91333912	13.79022281	13.72634948	13.41821232	13.43617542	14.10217353	14.00703568	13.81393285	13.84942765	13.63159692	15.31277567	14.80300137	13.31682967	13.57725517	13.04279634	12.78271777	13.69977478	13.43481807	13.74205827	14.81091234
10.06.2002 03:00	13.99376854	13.92895243	13.61626712	13.49629254	14.09162591	14.19462991	14.04022214	14.20099005	13.87215451	15.07286161	14.91922764	13.63760002	13.93507449	13.86486345	13.84962177	14.12820411	13.80800747	14.14505118	14.75969895	13.64774081	13.59465757	13.28947671	13.31594119	13.97560204	13.87155096	13.68021645	13.71093338	13.49127166	15.15630998	14.65507701	13.17102497	13.43810321	12.93251905	12.68206645	13.51046881	13.2776857	13.59093593	14.64702949
10.06.2002 04:00	13.86146382	13.79726051	13.4875315	13.38607783	13.97560204	14.05914519	13.90650574	14.08380258	13.73182925	14.88510278	14.75017124	13.49179532	13.78598311	13.71448532	13.69864479	13.97875202	13.67051664	13.99392884	14.61630145	13.54596794	13.48322595	13.18054657	13.20572648	13.8701258	13.76733195	13.57735768	13.60439932	13.39103933	15.04156847	14.53885074	13.06410152	13.32876953	12.84229217	12.60154539	13.39090713	13.16965719	13.48011288	14.503632
10.06.2002 05:00	13.75969096	13.70608919	13.39840684	13.30592167	13.90176867	13.97576998	13.81393285	13.99857533	13.63159692	14.75993023	14.63394496	13.38487187	13.67664943	13.59418282	13.56779807	13.87911729	13.56248813	13.88310579	14.49338932	13.47472694	13.41231492	13.11122739	13.13558984	13.79629243	13.69437864	13.50535654	13.56178569	13.3208767	14.94768906	14.45432253	12.99605932	13.25919356	12.77211571	12.53108947	13.3311263	13.10091178	13.39951429	14.38071986
10.06.2002 06:00	13.69862724	13.6453083	13.3389904	13.25582408	13.85957817	13.91323857	13.76250346	13.95596171	13.57145752	14.68691291	14.55998279	13.31682967	13.60707345	13.50395594	13.46714675	13.81933646	13.49374272	13.81258203	14.40120522	13.42384051	13.36166418	13.06171369	13.09551177	13.74355431	13.65269103	13.45392715	13.52982548	13.27076053	14.88510278	14.40149241	12.94745775	13.20949643	12.72198967	12.49082894	13.30123588	13.05180791	13.359215	14.27829308
10.06.2002 07:00	13.67827267	13.62504801	13.31918492	13.24580456	13.84903055	13.90281667	13.74193171	13.9346549	13.55141106	14.67648186	14.54941676	13.29738904	13.5871946	13.4638551	13.41682109	13.81933646	13.47410117	13.79243238	14.33974915	13.41366322	13.35153403	13.05181095	13.08549225	13.73300668	13.64226913	13.45392715	13.52982548	13.2607373	14.85380964	14.38036036	12.94745775	13.199557	12.72198967	12.4807638	13.32116283	13.05180791	13.34914018	14.23732237
10.06.2002 08:00	13.71898181	13.65543845	13.34889314	13.2658436	13.8701258	13.92366047	13.77278934	13.96661512	13.59150399	14.77036128	14.60224689	13.3362703	13.6269523	13.47388031	13.40675596	13.88908076	13.51338426	13.83273167	14.33974915	13.46454966	13.40218477	13.10132465	13.11555081	13.76464956	13.68395673	13.49507066	13.5830925	13.31085346	14.90596488	14.43319048	13.00577964	13.26913298	12.7620905	12.5109592	13.46065144	13.1303741	13.42973876	14.22707969
10.06.2002 09:00	13.83093196	13.76687007	13.45782328	13.37605831	13.97560204	14.03830139	13.87564811	14.06249577	13.70175955	14.93725801	14.75017124	13.46263438	13.75616483	13.55408198	13.45708162	14.08835021	13.66069586	13.96370437	14.4114479	13.59685438	13.53387668	13.23006027	13.23578504	13.89122105	13.81944145	13.62878706	13.71093338	13.44115549	15.03113743	14.58111484	13.16130465	13.42816379	12.8723678	12.60154539	13.74959215	13.32678957	13.61108557	14.30902112
10.06.2002 10:00	14.01412311	13.95934287	13.64597534	13.53637062	14.1338164	14.21547371	14.05050802	14.19033664	13.90222421	15.2501894	15.00375585	13.68620159	13.98477161	13.70446011	13.5778632	14.39721786	13.89639443	14.19542529	14.62654413	13.81057739	13.74660978	13.4380178	13.4261559	14.08107828	14.02787949	13.8345046	13.89204128	13.65164339	15.26062044	14.81356739	13.40431249	13.67664943	13.04279634	12.72232698	14.168058	13.611592	13.89318061	14.56508807
10.06.2002 11:00	14.3194417	14.25311714	13.93315479	13.77683908	14.36586413	14.49686506	14.3282267	14.39275135	14.21294444	15.7717417	15.41583083	14.03613288	14.34259093	13.95509032	13.77916585	14.86550108	14.26958382	14.56819374	15.00552322	14.11589597	14.05051419	13.73509999	13.68666341	14.33422126	14.31969273	14.12250916	14.14772302	13.96236361	15.65700019	15.18337828	13.75424379	14.03446874	13.26335093	12.87330396	14.71604899	14.01424371	14.2860987	15.00552322
10.06.2002 12:00	14.63493757	14.5671517	14.24013972	14.05738562	14.66119761	14.7991002	14.62651713	14.59516606	14.53368789	16.26200087	15.81733979	14.36662354	14.6805314	14.24582137	14.05092441	15.22418609	14.60349011	14.91073771	15.40498766	14.40085999	14.33415831	14.01237671	13.96720995	14.62955474	14.60108407	14.41051372	14.43536498	14.24301413	16.05337995	15.52149108	14.02641257	14.30283323	13.43377948	12.99408554	14.99502622	14.28922536	14.55811891	15.43571569
10.06.2002 13:00	14.87919244	14.81027523	14.47780547	14.33793216	14.97762634	15.05964774	14.8630923	14.76562056	14.75419902	16.51234597	16.06035837	14.58047044	14.89919876	14.47640117	14.29248758	15.40352859	14.80972636	15.12230899	15.65081193	14.63493757	14.5671517	14.24013972	14.24775649	14.95653109	14.86163161	14.64708889	14.64843309	14.45350203	16.28286296	15.73281159	14.1916579	14.47180346	13.60420802	13.16519279	15.06477053	14.43653697	14.71931608	15.68153996
10.06.2002 14:00	14.9809653	14.92170685	14.57683287	14.48822495	15.15693595	15.17428866	14.97623695	14.87215462	14.84440812	16.56450121	16.13432055	14.64851264	14.95883531	14.57665325	14.41326917	15.40352859	14.85883022	15.1726831	15.70202532	14.71635586	14.64819288	14.31936164	14.38802976	15.12529307	14.96585063	14.73966178	14.74431375	14.51364143	16.34544924	15.78564171	14.21109853	14.48174289	13.64430886	13.21551845	14.95517233	14.41689542	14.70924125	15.74299603
10.06.2002 15:00	15.00131987	14.94196715	14.60654109	14.52830303	15.20967407	15.21597626	15.00709458	14.92542165	14.85443135	16.51234597	16.1131885	14.63879233	14.95883531	14.60672888	14.4535297	15.3636747	14.84900945	15.1726831	15.73275335	14.685824	14.62793258	14.29955616	14.37801024	15.12529307	14.94500682	14.71909003	14.72300693	14.48357173	16.32458714	15.75394364	14.16249696	14.44198519	13.60420802	13.17525792	14.84557413	14.35797078	14.65886714	15.76348139
10.06.2002 16:00	15.0522063	14.99261788	14.64615205	14.57840063	15.25186457	15.25766387	15.05852397	14.95738186	14.90454751	16.57493225	16.17658465	14.70683452	15.01847186	14.65685492	14.49379022	15.46330943	14.91775487	15.24320686	15.77372406	14.73671043	14.67858332	14.33916712	14.39804928	15.1358407	14.98669443	14.76023353	14.73366034	14.54371113	16.36631133	15.81733979	14.24997978	14.53144001	13.72451053	13.31616977	14.98506275	14.45617851	14.75961537	15.8044521
10.06.2002 17:00	15.17433374	15.1040495	14.76498492	14.6685763	15.34679318	15.37230479	15.16138274	15.03195571	15.02482631	16.78355317	16.34564105	14.84291891	15.15762382	14.75710701	14.58437641	15.65261541	15.06506647	15.38425438	15.87615084	14.82830601	14.76975464	14.43819451	14.4581664	15.1780312	15.05964774	14.84252055	14.81888759	14.64394346	16.53320807	15.95469812	14.37634386	14.66065255	13.8047122	13.36649543	15.20425914	14.60349011	14.89058806	15.88639352
10.06.2002 18:00	15.26592931	15.20535097	14.86401232	14.76877149	15.45226942	15.4661019	15.25395563	15.08522273	15.12505864	16.92958782	16.46186733	14.94984236	15.2669575	14.84733389	14.66489747	15.79210402	15.17309497	15.49507743	15.95809227	14.9097243	14.85079582	14.51741643	14.53832255	15.26241219	15.14302295	14.92480757	14.89346143	14.73415255	16.65838062	16.04979235	14.45410637	14.74016795	13.86486345	13.41682109	15.30389387	14.69187708	14.98126147	15.94784959
10.06.2002 19:00	15.31681575	15.24587156	14.90362328	14.81886909	15.50500755	15.50778951	15.30538502	15.11718295	15.16515157	16.96088096	16.50413143	14.98872362	15.31665463	14.92753555	14.75548366	15.82199444	15.21237807	15.53537672	15.99906298	14.95043344	14.88118626	14.54712465	14.57840063	15.30460269	15.18471056	14.96595107	14.92542165	14.77424549	16.73139794	16.10262247	14.49298762	14.76998623	13.89493907	13.44701649	15.31385734	14.71151862	15.00141112	15.97857762
10.06.2002 20:00	15.29646117	15.22561127	14.8838178	14.77879101	15.46281705	15.4869457	15.28481326	15.12783636	15.15512834	16.89829468	16.47243336	14.96928299	15.29677577	14.94758597	14.79574419	15.77217708	15.19273652	15.51522708	15.9888203	14.91990158	14.86092597	14.52731917	14.53832255	15.26241219	15.15344485	14.93509344	14.93607505	14.74417579	16.71053585	16.08149042	14.45410637	14.74016795	13.88491386	13.44701649	15.22418609	14.66241476	14.96111182	15.95809227
10.06.2002 21:00	15.2048656	15.14457009	14.79469314	14.69863486	15.37843606	15.40357049	15.20252625	15.08522273	15.06491924	16.7209669	16.34564105	14.87207985	15.19738152	14.88743472	14.76554879	15.63268846	15.09452879	15.41447885	15.92736423	14.82830601	14.76975464	14.43819451	14.4581664	15.1780312	15.07006964	14.85280643	14.87215462	14.65396669	16.57493225	15.95469812	14.34718292	14.63083427	13.79468699	13.37656056	15.05480705	14.54456547	14.84021395	15.88639352
10.06.2002 22:00	15.07256088	15.01287818	14.67586027	14.56838111	15.23076932	15.27850767	15.07909572	15.01064889	14.93461721	16.52277702	16.18715067	14.73599546	15.05822956	14.79720784	14.68502773	15.46330943	14.94721719	15.28350615	15.8044521	14.69600129	14.62793258	14.29955616	14.31789312	15.03036446	14.93458492	14.71909003	14.77627396	14.52366466	16.39760447	15.80677377	14.21109853	14.48174289	13.6944349	13.2960395	14.8555376	14.3874331	14.68909161	15.75323871
10.06.2002 23:00	14.93007887	14.87105612	14.53722191	14.43812736	15.0936502	15.14302295	14.94537932	14.91476824	14.79429195	16.3141561	16.00752824	14.59019076	14.90913818	14.67690534	14.58437641	15.27400345	14.79008481	15.12230899	15.65081193	14.55351928	14.49624067	14.17082054	14.18763937	14.89324534	14.7886783	14.58537362	14.64843309	14.3833394	16.22027668	15.64828339	14.06529382	14.34259093	13.60420802	13.23564871	14.65626815	14.23030072	14.53796927	15.59959854
11.06.2002 00:00	14.79777415	14.72923406	14.39858355	14.30787361	14.95653109	14.99711633	14.81166292	14.81888759	14.65396669	16.11596622	15.83847184	14.44438605	14.7600468	14.54657763	14.46359483	15.10462442	14.64277321	14.97118665	15.49717176	14.42121456	14.36454876	14.04208492	14.06740514	14.76667385	14.66361548	14.45165722	14.53124563	14.25303737	16.0429489	15.48979301	13.92920943	14.20343897	13.49393073	13.14506252	14.47692565	14.08298912	14.38684693	15.43571569
11.06.2002 01:00	14.65529214	14.59754214	14.26984794	14.17761985	14.8299596	14.87205351	14.68823239	14.71235353	14.52366466	15.94906949	15.67998146	14.29858135	14.60101599	14.40622471	14.32268298	14.92528191	14.48564083	14.82006431	15.34353159	14.29908712	14.23285684	13.91334931	13.94717091	14.64010236	14.53855266	14.3282267	14.42471157	14.12273534	15.89691425	15.34186865	13.79312504	14.06428702	13.38365344	13.03434607	14.30754661	13.94549829	14.24579941	15.28207552
11.06.2002 02:00	14.52298742	14.45572008	14.13120958	14.0473661	14.69284048	14.73656879	14.55451599	14.60581947	14.3833394	15.75087961	15.51092506	14.15277664	14.46186404	14.28592221	14.21196653	14.76586635	14.34815001	14.66894196	15.2001341	14.1667824	14.11129508	13.79451643	13.81691716	14.51353087	14.40306794	14.20479617	14.2968707	14.00245654	15.73001752	15.20451033	13.66676096	13.93507449	13.30345177	12.98402041	14.14813105	13.80800747	14.11482671	15.12843535
11.06.2002 03:00	14.36015084	14.29363773	13.97276575	13.90709283	14.54517374	14.56981837	14.40022784	14.4779786	14.21294444	15.54225869	15.3207366	13.977811	14.28295438	14.11549366	14.05092441	14.53670648	14.15173454	14.48759515	15.03625125	14.0243004	13.96947301	13.65587808	13.69668293	14.38695938	14.26758322	14.0607939	14.15837642	13.86213128	15.57355183	15.04601995	13.52095626	13.78598311	13.17312406	12.86323882	13.9488616	13.64105432	13.94355472	14.95430983
11.06.2002 04:00	14.17695969	14.11129508	13.79451643	13.736761	14.36586413	14.39264604	14.21508205	14.32883092	14.03252624	15.29191358	15.09885007	13.78340473	14.08416587	13.94506512	13.8898823	14.31751008	13.96513984	14.2860987	14.8723684	13.88181839	13.81752081	13.50733698	13.55640966	14.23929264	14.1216766	13.91679162	14.00922874	13.71178278	15.39622404	14.87696354	13.37515155	13.63689172	13.06284676	12.78271777	13.76951909	13.49374272	13.79243238	14.79042698
11.06.2002 05:00	13.99376854	13.92895243	13.61626712	13.53637062	14.15491165	14.20505181	14.04022214	14.19033664	13.86213128	15.07286161	14.90866162	13.60843908	13.90525621	13.77463657	13.72884019	14.11824063	13.77854515	14.10475189	14.71872823	13.71898181	13.65543845	13.34889314	13.38607783	14.05998303	13.95492617	13.75221759	13.84942765	13.56143429	15.21889626	14.70790714	13.21962654	13.48780034	12.94254426	12.68206645	13.58021311	13.32678957	13.63123522	14.62654413
11.06.2002 06:00	13.86146382	13.79726051	13.4875315	13.40611687	14.01779254	14.06956709	13.90650574	14.07314918	13.73182925	14.91639592	14.76073727	13.47235469	13.77604368	13.64430886	13.59799347	13.97875202	13.65087509	13.97377919	14.58557342	13.60703166	13.54400683	13.23996301	13.27586311	13.93341154	13.84028526	13.63907294	13.74289359	13.45117873	15.09372371	14.59168086	13.11270309	13.37846666	12.85231738	12.59148026	13.47061492	13.21876106	13.52041217	14.49338932
11.06.2002 07:00	13.8004001	13.74660978	13.4380178	13.35601927	13.96505441	14.01745758	13.85507636	14.03053555	13.67168985	14.86424069	14.69734111	13.41403281	13.7064677	13.5741324	13.51747241	13.91897118	13.59195045	13.91333026	14.51387468	13.56632252	13.51361639	13.21025479	13.23578504	13.90176867	13.79859765	13.60821531	13.73224019	13.41108579	15.02070638	14.53885074	13.07382183	13.33870896	12.81221655	12.56128486	13.4407245	13.17947797	13.4901877	14.4114479
11.06.2002 08:00	13.81057739	13.74660978	13.4380178	13.38607783	14.00724491	14.02787949	13.86536223	14.04118896	13.67168985	14.87467174	14.69734111	13.40431249	13.69652828	13.53403156	13.46714675	13.89904424	13.5723089	13.89318061	14.47290396	13.56632252	13.51361639	13.20035205	13.24580456	13.91231629	13.80901955	13.60821531	13.74289359	13.41108579	14.99984429	14.52828471	13.07382183	13.32876953	12.81221655	12.55121973	13.45068797	13.17947797	13.48011288	14.38071986
11.06.2002 09:00	13.85128653	13.78713036	13.47762876	13.45621446	14.09162591	14.07998899	13.90650574	14.08380258	13.70175955	14.91639592	14.71847316	13.41403281	13.7064677	13.52400636	13.44701649	13.88908076	13.5723089	13.89318061	14.47290396	13.60703166	13.54400683	13.23996301	13.31594119	13.99669729	13.85070716	13.64935882	13.78550722	13.43113226	15.01027534	14.53885074	13.07382183	13.33870896	12.80219134	12.5411546	13.45068797	13.18929874	13.4901877	14.37047718
11.06.2002 10:00	13.89199568	13.82765095	13.51723972	13.5263511	14.18655452	14.1320985	13.94764925	14.10510939	13.73182925	14.93725801	14.75017124	13.43347344	13.72634655	13.54405677	13.46714675	13.89904424	13.59195045	13.91333026	14.48314664	13.62738623	13.57439727	13.26967123	13.35601927	14.05998303	13.88197286	13.68021645	13.77485381	13.45117873	15.02070638	14.55998279	13.09326246	13.35858781	12.82224176	12.56128486	13.48057839	13.20894029	13.51033734	14.38071986
11.06.2002 11:00	13.95305939	13.88843184	13.57665616	13.60650725	14.28148314	14.20505181	14.00936451	14.13706961	13.78194542	15.01027534	14.81356739	13.49179532	13.77604368	13.5741324	13.47721188	13.98871549	13.65087509	13.97377919	14.52411735	13.67827267	13.61491786	13.30928218	13.40611687	14.11272115	13.93408237	13.72135995	13.80681403	13.49127166	15.05199952	14.60224689	13.15158434	13.41822436	12.8723678	12.60154539	13.59017659	13.2776857	13.5808611	14.43193325
11.06.2002 12:00	14.07518683	14.02012375	13.70539177	13.736761	14.41860225	14.33011463	14.13279504	14.23295026	13.91224744	15.2293273	14.97205777	13.60843908	13.90525621	13.65433407	13.53760268	14.11824063	13.76872437	14.08460224	14.61630145	13.78004553	13.71621933	13.40830958	13.49629254	14.19710215	14.02787949	13.82421872	13.89204128	13.59150399	15.17717207	14.71847316	13.25850779	13.52755804	12.97261988	12.69213158	13.7296652	13.39553498	13.69168415	14.52411735
11.06.2002 13:00	14.22784612	14.17207596	13.85393287	13.90709283	14.61900711	14.48644315	14.27679731	14.32883092	14.05257271	15.49010346	15.16224623	13.74452347	14.03446874	13.74456094	13.61812373	14.20791189	13.87675288	14.20550012	14.74945627	13.88181839	13.81752081	13.50733698	13.59648773	14.31312601	14.1320985	13.91679162	13.96661512	13.69173632	15.35449986	14.85583149	13.35571093	13.61701287	13.05282155	12.77265264	13.77948257	13.47410117	13.77228274	14.64702949
11.06.2002 14:00	14.36015084	14.30376787	13.97276575	14.03734658	14.75612623	14.61150597	14.40022784	14.42471157	14.18287474	15.68829333	15.3207366	13.88060786	14.1736207	13.86486345	13.71877505	14.37729092	14.01424371	14.33647281	14.82115501	13.99376854	13.92895243	13.61626712	13.69668293	14.40805463	14.23631752	14.02993627	14.04118896	13.81201511	15.5005345	14.9826238	13.482075	13.7462254	13.20319968	12.93369475	13.92893465	13.60177122	13.90325543	14.72897091
11.06.2002 15:00	14.54334199	14.48611052	14.15101506	14.22771745	14.95653109	14.7991002	14.57508775	14.54189903	14.36329293	15.99079367	15.55318916	14.06529382	14.35253036	13.98516595	13.81942637	14.58652384	14.2008384	14.51781962	14.98503786	14.10571869	14.04038404	13.72519725	13.7868586	14.49243562	14.34053653	14.13279504	14.13706961	13.93229391	15.68829333	15.14111417	13.60843908	13.88537736	13.28340135	12.98402041	14.10827716	13.74908283	14.04430295	14.89285376
11.06.2002 16:00	14.70617857	14.64819288	14.3094589	14.39804928	15.14638832	14.96585063	14.7293759	14.63777969	14.51364143	16.19941459	15.74337761	14.22081884	14.52150059	14.12551887	13.94020796	14.77582982	14.36779155	14.68909161	15.16940606	14.21766883	14.15181566	13.83412739	13.89707331	14.60845949	14.45517745	14.23565381	14.20099005	14.04254947	15.83432798	15.26790648	13.72508284	13.99471104	13.39367864	13.10480199	14.20791189	13.85711133	14.16520082	15.08746464
11.06.2002 17:00	14.84866058	14.77988479	14.44809725	14.49824447	15.24131694	15.09091344	14.8630923	14.72300693	14.66398992	16.47062179	15.94413209	14.38606417	14.69047082	14.26587179	14.07105468	14.97509927	14.5347447	14.85028877	15.31280356	14.30926441	14.25311714	13.93315479	13.94717091	14.64010236	14.53855266	14.31794082	14.25425708	14.15280504	16.02208681	15.42639686	13.86116724	14.133863	13.53403156	13.24571384	14.3474005	13.99460216	14.29617352	15.24110481
11.06.2002 18:00	14.9097243	14.85079582	14.50751369	14.53832255	15.27295981	15.14302295	14.92480757	14.78692737	14.74417579	16.57493225	16.03922632	14.47354699	14.76998623	14.34607346	14.15157573	15.06477053	14.61331089	14.93088736	15.39474498	14.33979627	14.27337743	13.95296027	13.95719043	14.65064999	14.54897456	14.33851258	14.27556389	14.1728515	16.10553518	15.46866096	13.88060786	14.15374185	13.52400636	13.21551845	14.3474005	14.00442293	14.31632317	15.32304623
11.06.2002 19:00	14.86901515	14.80014509	14.46790273	14.48822495	15.20967407	15.10133535	14.88366406	14.79758078	14.70408285	16.43932865	15.96526414	14.43466574	14.73022852	14.34607346	14.171706	15.02491664	14.58384857	14.91073771	15.39474498	14.27873255	14.21259655	13.89354383	13.91711235	14.61900711	14.50728696	14.28708319	14.23295026	14.11271211	16.02208681	15.39469878	13.80284535	14.07422644	13.44380469	13.14506252	14.20791189	13.91603597	14.22564976	15.31280356
11.06.2002 20:00	14.77741958	14.71910391	14.38868081	14.39804928	15.10419783	15.01796013	14.80137704	14.75496715	14.61387376	16.26200087	15.83847184	14.34718292	14.65071312	14.30597262	14.15157573	14.92528191	14.50528238	14.83013913	15.32304623	14.17695969	14.12142522	13.80441917	13.8369562	14.53462612	14.40306794	14.1945103	14.13706961	14.01247977	15.88648321	15.26790648	13.68620159	13.95495334	13.35357781	13.06454147	14.03853285	13.78836592	14.10475189	15.25134749
11.06.2002 21:00	14.67564671	14.61780244	14.27975068	14.29785409	14.99872158	14.91374112	14.70880415	14.69104672	14.51364143	16.09510413	15.71167954	14.23053915	14.54137944	14.22577095	14.09118494	14.78579329	14.3874331	14.71931608	15.22061945	14.07518683	14.0099936	13.69548903	13.72674148	14.41860225	14.29884893	14.08136565	14.04118896	13.90222421	15.75087961	15.1516802	13.57927814	13.84561966	13.27337614	13.00415067	13.88908076	13.67051664	13.98385401	15.13867803
11.06.2002 22:00	14.54334199	14.47598038	14.15101506	14.15758082	14.85105485	14.7782564	14.57508775	14.59516606	14.37331616	15.88648321	15.54262313	14.09445476	14.40222748	14.11549366	13.99053362	14.63634121	14.24994227	14.57826856	15.10795	13.94288211	13.87830169	13.56675342	13.60650725	14.29203076	14.16336421	13.95793513	13.9346549	13.77192218	15.58398287	14.99318982	13.43347344	13.69652828	13.13302322	12.86323882	13.71970173	13.52320504	13.8428065	15.0157659
11.06.2002 23:00	14.3906827	14.32402817	14.00247397	13.99726851	14.68229286	14.62192787	14.43108547	14.4779786	14.2329909	15.66743124	15.3630007	13.94865006	14.24319668	13.99519116	13.87981717	14.46696217	14.10263067	14.42714622	14.99528054	13.82075467	13.75673992	13.44792054	13.48627302	14.1760069	14.04872329	13.8345046	13.80681403	13.65164339	15.42751718	14.85583149	13.31682967	13.57725517	13.06284676	12.81291316	13.5503227	13.39553498	13.7118338	14.89285376
12.06.2002 00:00	14.23802341	14.17207596	13.85393287	13.84697572	14.51353087	14.47602125	14.28708319	14.38209795	14.08264241	15.45881032	15.18337828	13.80284535	14.09410529	13.86486345	13.75903558	14.29758314	13.95531907	14.27602388	14.85188305	13.67827267	13.62504801	13.31918492	13.36603879	14.04943541	13.91323857	13.7007882	13.70027997	13.51131812	15.2501894	14.69734111	13.17102497	13.42816379	12.93251905	12.69213158	13.38094366	13.23840261	13.56071146	14.72897091
12.06.2002 01:00	14.10571869	14.04038404	13.72519725	13.72674148	14.38695938	14.34053653	14.15336679	14.28621729	13.94231714	15.27105149	15.01432187	13.64732034	13.94501391	13.71448532	13.6080586	14.11824063	13.79818669	14.12490153	14.71872823	13.55614523	13.49335609	13.19044931	13.24580456	13.92286392	13.78817575	13.57735768	13.59374591	13.38101609	15.10415475	14.54941676	13.03494058	13.28901183	12.80219134	12.57134999	13.21156463	13.10091178	13.40958912	14.58557342
12.06.2002 02:00	13.96323668	13.89856198	13.5865589	13.58646821	14.23929264	14.19462991	14.00936451	14.15837642	13.80199188	15.10415475	14.85583149	13.51123594	13.79592253	13.58415761	13.48727701	13.9488616	13.65087509	13.97377919	14.5958161	13.4340178	13.37179433	13.07161643	13.12557032	13.79629243	13.66311293	13.46421303	13.48721185	13.27076053	14.95812011	14.42262446	12.91829681	13.16973873	12.71196446	12.49082894	13.08203949	12.9830625	13.28869124	14.44217593
12.06.2002 03:00	13.84110924	13.77700022	13.46772602	13.46623398	14.12326878	14.07998899	13.89621986	14.05184236	13.68171308	14.94768906	14.71847316	13.38487187	13.66671	13.4638551	13.36649543	13.80937298	13.52320504	13.8428065	14.48314664	13.33224493	13.27049286	12.97258903	13.03539465	13.70136381	13.55889392	13.36135426	13.3913312	13.1705282	14.82251651	14.29583216	12.81137336	13.06040505	12.62173758	12.41030788	12.95251434	12.86521321	13.17786819	14.32950647
12.06.2002 04:00	13.7291591	13.6655686	13.35879588	13.35601927	13.99669729	13.96534808	13.78307522	13.95596171	13.57145752	14.79122337	14.58111484	13.27794842	13.55737632	13.36360302	13.27590924	13.70973826	13.4249973	13.74205827	14.37047718	13.23047207	13.17932153	12.88346438	12.92517994	13.58533994	13.4650968	13.26878137	13.31675736	13.07029587	14.68691291	14.1901719	12.72389054	12.97095022	12.56158633	12.35998222	12.86284309	12.77682625	13.08719479	14.20659434
12.06.2002 05:00	13.63756352	13.57439727	13.26967123	13.27586311	13.91231629	13.87155096	13.7007882	13.88138787	13.48124842	14.68691291	14.48602061	13.1904656	13.46792149	13.26335093	13.17525792	13.63003048	13.33661034	13.65138486	14.27829308	13.15923107	13.09828035	12.80424246	12.84502378	13.50095895	13.38172159	13.18649435	13.25283692	12.99011001	14.58260245	14.09507768	12.64612803	12.89143481	12.48138466	12.28952629	12.79309878	12.70808084	13.01667103	14.11441023
12.06.2002 06:00	13.55614523	13.49335609	13.19044931	13.19570696	13.83848292	13.79859765	13.61850118	13.81746743	13.40106256	14.59303349	14.39092638	13.10298277	13.37846666	13.18314926	13.08467173	13.52043228	13.24822338	13.56071146	14.19635166	13.07781278	13.01723918	12.72502054	12.77488715	13.42712558	13.29834638	13.11449321	13.17826308	12.91994737	14.48872303	14.01054947	12.56836552	12.81191941	12.4112082	12.21907037	12.70342753	12.61969388	12.93607245	14.02222613
12.06.2002 07:00	13.48490423	13.42244506	13.12113013	13.12557032	13.76464956	13.71522244	13.54650004	13.74289359	13.3208767	14.50958512	14.31696421	13.02522026	13.29895126	13.09292239	13.00415067	13.42079755	13.15983642	13.48011288	14.13489559	13.00657178	12.94632815	12.65570136	12.70475051	13.35329221	13.22539307	13.04249207	13.11434265	12.83976151	14.40527466	13.92602127	12.49060301	12.74234343	12.33100654	12.13854931	12.62371975	12.55094846	12.85547386	13.96077007
12.06.2002 08:00	13.45437237	13.39205462	13.09142191	13.09551177	13.72245906	13.68395673	13.51564241	13.70027997	13.30083023	14.46786094	14.28526613	13.00577964	13.28901183	13.06284676	12.95382501	13.46065144	13.15983642	13.48011288	14.15538095	13.00657178	12.94632815	12.65570136	12.68471147	13.32164934	13.22539307	13.03220619	13.10368924	12.84978474	14.39484362	13.9365873	12.51976395	12.76222228	12.33100654	12.12848418	12.73331795	12.60005233	12.89577316	13.9914981
12.06.2002 09:00	13.49508151	13.44270536	13.13103287	13.13558984	13.76464956	13.72564434	13.55678592	13.72158678	13.34092316	14.52001617	14.33809626	13.06410152	13.33870896	13.08289718	12.95382501	13.58021311	13.23840261	13.55063664	14.23732237	13.06763549	13.01723918	12.72502054	12.74482859	13.38493509	13.28792448	13.10420733	13.16760968	12.90992414	14.42613675	13.98941742	12.59752646	12.85167711	12.38113258	12.15867958	12.90269698	12.70808084	13.00659621	14.09392488
12.06.2002 10:00	13.59685438	13.53387668	13.23006027	13.24580456	13.89122105	13.82986336	13.64935882	13.78550722	13.43113226	14.64518872	14.44375651	13.16130465	13.43810321	13.13302322	12.98402041	13.70973826	13.34643111	13.65138486	14.37047718	13.17958564	13.1286708	12.83395068	12.8550433	13.50095895	13.40256539	13.21735198	13.26349033	13.0201797	14.50958512	14.09507768	12.72389054	12.97095022	12.47135946	12.2291355	13.1119299	12.85539244	13.14764372	14.25780773
12.06.2002 11:00	13.69862724	13.63517816	13.32908766	13.35601927	14.01779254	13.93408237	13.74193171	13.83877425	13.52134136	14.79122337	14.55998279	13.24878748	13.52755804	13.19317447	13.03434607	13.76951909	13.4249973	13.73198345	14.53436003	13.27118122	13.21984212	12.92307534	12.94521898	13.59588757	13.49636251	13.30992487	13.34871758	13.1103888	14.61389558	14.20073793	12.80165305	13.06040505	12.54153592	12.28952629	13.19163768	12.9437794	13.23831713	14.42169057
12.06.2002 12:00	13.79022281	13.72634948	13.41821232	13.43617542	14.10217353	14.02787949	13.8345046	13.89204128	13.60152722	14.86424069	14.64451099	13.34599061	13.61701287	13.26335093	13.08467173	13.90900771	13.54284658	13.85288132	14.76994162	13.35259951	13.29075315	12.99239451	13.00533609	13.63807807	13.56931582	13.38192601	13.45525163	13.19057467	14.66605082	14.2747001	12.89885619	13.14985988	12.60168717	12.32978682	13.3311263	13.06162868	13.359215	14.64702949
12.06.2002 13:00	13.90217296	13.8377811	13.52714246	13.54639014	14.20764977	14.1320985	13.93736337	13.96661512	13.72180602	14.96855115	14.77130329	13.47235469	13.7462254	13.37362823	13.18532305	14.06842327	13.69015818	13.99392884	15.05673661	13.46454966	13.40218477	13.10132465	13.07547273	13.70136381	13.67353483	13.49507066	13.5830925	13.30083023	14.73906814	14.38036036	13.02522026	13.27907241	12.70193925	12.41030788	13.52043228	13.20894029	13.51033734	14.92358179
12.06.2002 14:00	13.99376854	13.93908257	13.62616986	13.64658533	14.32367364	14.23631752	14.02993627	14.01988215	13.80199188	15.05199952	14.85583149	13.55983751	13.84561966	13.4538299	13.26584411	14.15809452	13.77854515	14.09467707	15.24110481	13.53579066	13.4730958	13.17064383	13.14560936	13.77519718	13.74648814	13.5670718	13.66831975	13.37099286	14.81208546	14.46488856	13.09326246	13.34864839	12.7520653	12.44050328	13.58021311	13.28750647	13.5808611	15.10795
12.06.2002 15:00	14.0955414	14.0302539	13.71529451	13.71672196	14.39750701	14.31969273	14.11222328	14.06249577	13.89220098	15.18760312	14.9826238	13.66676096	13.95495334	13.55408198	13.3564303	14.29758314	13.9062152	14.21557494	15.40498766	13.60703166	13.55413698	13.24986575	13.18568744	13.80684005	13.80901955	13.62878706	13.71093338	13.45117873	14.90596488	14.55998279	13.1904656	13.44804264	12.85231738	12.55121973	13.70973826	13.39553498	13.69168415	15.25134749
12.06.2002 16:00	14.25837798	14.19233625	13.87373835	13.88705379	14.57681662	14.48644315	14.27679731	14.16902983	14.06259594	15.46924136	15.1939443	13.83200629	14.12392357	13.68440969	13.47721188	14.4569987	14.0535268	14.3767721	15.55862783	13.74951367	13.69595904	13.37860136	13.29590215	13.90176867	13.94450427	13.77278934	13.88138787	13.60152722	15.10415475	14.73960522	13.35571093	13.61701287	12.9926703	12.67200131	13.91897118	13.56248813	13.86295614	15.3845023
12.06.2002 17:00	14.43139184	14.3746789	14.04208492	14.06740514	14.77722148	14.66361548	14.44137135	14.27556389	14.2329909	15.7717417	15.42639686	13.99725163	14.2928938	13.83478782	13.61812373	14.59648732	14.21065918	14.52789444	15.68153996	13.91235025	13.85804139	13.54694794	13.44619494	14.05998303	14.1112547	13.93736337	14.06249577	13.77192218	15.37536195	14.95092572	13.51123594	13.78598311	13.1129728	12.77265264	14.09831369	13.7196205	14.02415331	15.4766864
12.06.2002 18:00	14.54334199	14.47598038	14.15101506	14.18763937	14.90379297	14.7678345	14.54423012	14.33948432	14.34324646	15.99079367	15.57432121	14.10417508	14.39228806	13.93503991	13.71877505	14.64630468	14.27940459	14.60849303	15.72251068	14.0243004	13.95934287	13.64597534	13.54639014	14.16545927	14.21547371	14.04022214	14.15837642	13.89220098	15.60484496	15.09885007	13.61815939	13.88537736	13.18314926	12.83304343	14.168058	13.79818669	14.10475189	15.50741444
12.06.2002 19:00	14.58405114	14.51650096	14.19062602	14.22771745	14.94598346	14.8095221	14.57508775	14.36079113	14.3833394	16.08467308	15.62715134	14.13333602	14.42210633	13.98516595	13.77916585	14.65626815	14.29904614	14.62864267	15.67129729	14.05483226	13.99986346	13.68558629	13.58646821	14.20764977	14.24673942	14.07107977	14.19033664	13.93229391	15.71958647	15.16224623	13.64732034	13.91519564	13.21322489	12.86323882	14.17802147	13.81782824	14.12490153	15.44595837
12.06.2002 20:00	14.55351928	14.48611052	14.1609178	14.19765889	14.91434059	14.7782564	14.55451599	14.36079113	14.36329293	16.05337995	15.60601929	14.10417508	14.39228806	13.97514074	13.77916585	14.59648732	14.25976304	14.58834338	15.59959854	14.03447768	13.97960316	13.66578081	13.56642917	14.1760069	14.22589562	14.0607939	14.20099005	13.92227068	15.74044856	15.16224623	13.62787971	13.88537736	13.20319968	12.85317369	14.10827716	13.77854515	14.07452742	15.36401695
12.06.2002 21:00	14.45174642	14.3949392	14.07179314	14.0974637	14.80886435	14.68445928	14.4619431	14.3075241	14.27308383	15.91777635	15.48979301	13.99725163	14.2928938	13.90496428	13.72884019	14.44703523	14.15173454	14.47752033	15.48692908	13.95305939	13.89856198	13.5865589	13.48627302	14.10217353	14.1529423	13.97850688	14.14772302	13.84208481	15.66743124	15.07771802	13.52095626	13.78598311	13.13302322	12.80284803	13.91897118	13.65087509	13.95362955	15.24110481
12.06.2002 22:00	14.3194417	14.25311714	13.93315479	13.94717091	14.64010236	14.53855266	14.3282267	14.22229686	14.1427818	15.73001752	15.33130263	13.87088755	14.15374185	13.8147374	13.65838426	14.26769272	14.00442293	14.33647281	15.35377427	13.84110924	13.78713036	13.47762876	13.38607783	13.99669729	14.03830139	13.87564811	14.05184236	13.73182925	15.5213966	14.9403597	13.40431249	13.65677057	13.05282155	12.75252237	13.7296652	13.51338426	13.82265685	15.10795
12.06.2002 23:00	14.1667824	14.10116493	13.78461369	13.76681956	14.4396975	14.38222414	14.18422442	14.13706961	13.99243331	15.51096555	15.1516802	13.72508284	14.01458989	13.6944349	13.55773294	14.12820411	13.86693211	14.19542529	15.22061945	13.70880452	13.65543845	13.34889314	13.25582408	13.84903055	13.90281667	13.74193171	13.9453083	13.60152722	15.34406881	14.79243534	13.2682281	13.52755804	12.95256947	12.66193618	13.58021311	13.37589343	13.69168415	14.97479518
13.06.2002 00:00	14.0243004	13.96947301	13.65587808	13.61652677	14.26038789	14.23631752	14.05050802	14.06249577	13.87215451	15.35449986	15.01432187	13.60843908	13.88537736	13.59418282	13.45708162	13.99867896	13.74908283	14.07452742	15.08746464	13.58667709	13.53387668	13.23006027	13.13558984	13.72245906	13.77775385	13.61850118	13.83877425	13.48124842	15.18760312	14.65507701	13.15158434	13.40828494	12.86234259	12.59148026	13.43076103	13.24822338	13.56071146	14.83139769
13.06.2002 01:00	13.88181839	13.82765095	13.51723972	13.4762535	14.11272115	14.1008328	13.91679162	13.96661512	13.74185248	15.16674103	14.84526547	13.46263438	13.73628598	13.4638551	13.33630003	13.82929993	13.60177122	13.92340508	14.93382447	13.45437237	13.40218477	13.10132465	13.00533609	13.59588757	13.65269103	13.49507066	13.72158678	13.35094639	15.02070638	14.49658663	13.01549995	13.26913298	12.7520653	12.50089407	13.24145505	13.10091178	13.40958912	14.69824288
13.06.2002 02:00	13.74951367	13.69595904	13.3885041	13.35601927	13.98614966	13.97576998	13.79336109	13.89204128	13.60152722	14.96855115	14.67620906	13.31682967	13.5871946	13.3435526	13.22558358	13.63003048	13.44463885	13.77228274	14.80066966	13.34242222	13.29075315	12.98249177	12.91516042	13.51150658	13.54847201	13.38192601	13.63635953	13.2306676	14.85380964	14.34866228	12.86969525	13.1200416	12.66183842	12.43043814	13.01229518	12.93395863	13.25846677	14.54460271
13.06.2002 03:00	13.61720895	13.55413698	13.24986575	13.20572648	13.8279353	13.82986336	13.65964469	13.80681403	13.47122519	14.79122337	14.51771869	13.17102497	13.43810321	13.21322489	13.11486713	13.43076103	13.28750647	13.61108557	14.6880002	13.23047207	13.16919138	12.87356164	12.80494571	13.39548271	13.4234092	13.26878137	13.54047888	13.1103888	14.71820605	14.22186998	12.74333117	12.99082907	12.55156112	12.33985196	12.83295267	12.7964678	13.11741926	14.42169057
13.06.2002 04:00	13.5052588	13.44270536	13.14093561	13.10553129	13.72245906	13.72564434	13.55678592	13.74289359	13.36096963	14.64518872	14.39092638	13.04466089	13.31883011	13.1029476	13.01421581	13.26138199	13.15001564	13.48011288	14.56508807	13.1388765	13.07802006	12.78443698	12.74482859	13.33219696	13.35045588	13.18649435	13.46590504	13.0201797	14.60346454	14.1056437	12.64612803	12.89143481	12.47135946	12.26939603	12.68350058	12.67861852	13.00659621	14.30902112
13.06.2002 05:00	13.40348594	13.35153403	13.05181095	13.01535561	13.62753044	13.63184723	13.46421303	13.66831975	13.2607373	14.52001617	14.2747001	12.94745775	13.20949643	13.01272072	12.92362962	13.14182032	13.04198714	13.37936465	14.47290396	13.04728092	12.99697888	12.69531232	12.66467244	13.25836359	13.25665877	13.10420733	13.38067779	12.92997061	14.48872303	13.99998345	12.53920458	12.78210113	12.38113258	12.17880984	12.55397544	12.57059001	12.89577316	14.21683701
13.06.2002 06:00	13.33224493	13.280623	12.98249177	12.9552385	13.5642447	13.55889392	13.39221189	13.61505272	13.19057467	14.4365678	14.1901719	12.85997493	13.12998103	12.94254426	12.85317369	13.03222212	12.95360018	13.28869124	14.37047718	12.9862172	12.92606785	12.63589588	12.61457484	13.20562547	13.19412736	13.04249207	13.31675736	12.85980798	14.39484362	13.92602127	12.47116239	12.71252516	12.32098133	12.12848418	12.48423113	12.5018446	12.8252494	14.11441023
13.06.2002 07:00	13.30171308	13.24010241	12.94288082	12.93519946	13.55369707	13.52762821	13.36135426	13.5724391	13.15048173	14.36355048	14.12677575	12.81137336	13.0802839	12.89241822	12.80284803	12.99236823	12.90449631	13.23831713	14.29877844	12.95568534	12.90580756	12.6160904	12.5945358	13.19507785	13.17328356	13.01163444	13.27414373	12.82973828	14.35311943	13.88375717	12.45172176	12.69264631	12.30093091	12.10835392	12.48423113	12.48220305	12.80509975	14.04271149
13.06.2002 08:00	13.30171308	13.24010241	12.94288082	12.9552385	13.58533994	13.53805011	13.36135426	13.5724391	13.15048173	14.36355048	14.12677575	12.81137336	13.0802839	12.8723678	12.78271777	13.0023317	12.90449631	13.23831713	14.2680504	12.97603992	12.9159377	12.62599314	12.62459436	13.23726835	13.19412736	13.03220619	13.26349033	12.83976151	14.35311943	13.8943232	12.47116239	12.71252516	12.32098133	12.12848418	12.54401197	12.51166537	12.8252494	14.01198346
13.06.2002 09:00	13.35259951	13.29075315	12.99239451	13.02537513	13.66972094	13.59015962	13.41278364	13.60439932	13.19057467	14.44699885	14.1901719	12.85025462	13.11010217	12.8723678	12.7625875	13.05214907	12.9437794	13.2685416	14.28853576	13.03710363	12.97671859	12.68540958	12.70475051	13.32164934	13.25665877	13.08363558	13.30610395	12.89990091	14.42613675	13.95771935	12.52948427	12.77216171	12.35105695	12.13854931	12.65361016	12.58041078	12.89577316	14.01198346
13.06.2002 10:00	13.44419508	13.39205462	13.09142191	13.15562888	13.8279353	13.69437864	13.50535654	13.63635953	13.27076053	14.5721714	14.28526613	12.91829681	13.18961758	12.91246863	12.78271777	13.14182032	13.01252482	13.33906536	14.32950647	13.1388765	13.07802006	12.78443698	12.81496523	13.44822083	13.36087779	13.18649435	13.4019846	12.99011001	14.52001617	14.05281357	12.61696709	12.86161654	12.401183	12.16874471	12.80306225	12.67861852	12.98644656	14.05295417
13.06.2002 11:00	13.5764998	13.51361639	13.21025479	13.33598023	14.03888778	13.84028526	13.63907294	13.73224019	13.38101609	14.69734395	14.39092638	13.01549995	13.27907241	12.97261988	12.8229783	13.23149157	13.10091178	13.42973876	14.43193325	13.27118122	13.20971197	12.9131726	12.9552385	13.60643519	13.50678441	13.33049663	13.5724391	13.1103888	14.63475768	14.17960588	12.73361085	12.98088964	12.47135946	12.21907037	12.97244129	12.81610935	13.11741926	14.14513827
13.06.2002 12:00	13.69862724	13.63517816	13.32908766	13.49629254	14.22874502	13.98619188	13.76250346	13.86008106	13.48124842	14.79122337	14.49658663	13.10298277	13.36852724	13.03277114	12.86323882	13.32116283	13.19911951	13.52041217	14.54460271	13.41366322	13.35153403	13.05181095	13.11555081	13.77519718	13.66311293	13.48478478	13.78550722	13.24069083	14.72863709	14.29583216	12.85025462	13.10016275	12.54153592	12.2593309	13.15178379	12.9437794	13.24839195	14.25780773
13.06.2002 13:00	13.81057739	13.74660978	13.4380178	13.61652677	14.36586413	14.1008328	13.87564811	13.97726852	13.58148075	14.91639592	14.60224689	13.1904656	13.44804264	13.09292239	12.91356449	13.40087061	13.2776857	13.60101075	14.61630145	13.52561337	13.46296565	13.16074109	13.22576552	13.89122105	13.77775385	13.59792943	13.96661512	13.36096963	14.83294755	14.40149241	12.94745775	13.199557	12.61171238	12.30965656	13.28130894	13.05180791	13.34914018	14.31926379
13.06.2002 14:00	13.95305939	13.88843184	13.57665616	13.736761	14.481888	14.23631752	14.00936451	14.07314918	13.74185248	15.28148253	14.84526547	13.35571093	13.6269523	13.20319968	13.00415067	13.59017659	13.43481807	13.75213309	14.65727217	13.66809538	13.60478771	13.29937945	13.32596071	13.97560204	13.91323857	13.74193171	14.10510939	13.52134136	15.12501684	14.62337894	13.13214371	13.38840609	12.74204009	12.40024275	13.58021311	13.25804415	13.55063664	14.34999183
13.06.2002 15:00	14.13625054	14.07077449	13.75490547	13.88705379	14.64010236	14.40306794	14.17393854	14.16902983	13.94231714	15.7717417	15.16224623	13.5501172	13.82574081	13.3435526	13.12493226	13.74959215	13.59195045	13.91333026	14.69824288	13.82075467	13.75673992	13.44792054	13.4261559	14.05998303	14.04872329	13.87564811	14.22229686	13.70175955	15.53182764	14.89809559	13.32654999	13.5871946	12.8723678	12.5109592	13.78944604	13.4249973	13.7118338	14.40120522
13.06.2002 16:00	14.37032813	14.30376787	13.98266849	14.15758082	14.94598346	14.64277168	14.40022784	14.3075241	14.16282827	16.10553518	15.42639686	13.7639641	14.03446874	13.53403156	13.2960395	13.98871549	13.79818669	14.11482671	14.75969895	14.0243004	13.96947301	13.65587808	13.62654629	14.27093552	14.25716132	14.08136565	14.43536498	13.91224744	15.81346589	15.14111417	13.54039689	13.80586196	13.05282155	12.67200131	14.08835021	13.65087509	13.9334799	14.45241861
13.06.2002 17:00	14.58405114	14.51650096	14.19062602	14.4080688	15.22022169	14.87205351	14.60594538	14.45667179	14.37331616	16.41846656	15.67998146	13.96809069	14.24319668	13.71448532	13.46714675	14.19794841	13.99460216	14.31632317	14.88261108	14.23802341	14.17207596	13.85393287	13.82693668	14.481888	14.46559935	14.28708319	14.64843309	14.12273534	16.08467308	15.38413276	13.74452347	14.01458989	13.24330052	12.85317369	14.32747356	13.85711133	14.14505118	14.54460271
13.06.2002 18:00	14.73671043	14.66845317	14.33916712	14.56838111	15.41007893	15.02838203	14.76023353	14.58451266	14.51364143	16.5853633	15.83847184	14.10417508	14.38234863	13.84481303	13.59799347	14.32747356	14.12227222	14.44729586	15.00552322	14.38050541	14.31389802	13.99257123	13.97722947	14.64010236	14.61150597	14.44137135	14.80823418	14.2630606	16.27243191	15.54262313	13.87088755	14.14380242	13.35357781	12.95382501	14.44703523	13.97496061	14.26594905	14.64702949
13.06.2002 19:00	14.79777415	14.72923406	14.39858355	14.63851774	15.4839123	15.10133535	14.83223467	14.6590865	14.57378082	16.59579434	15.88073594	14.16249696	14.43204576	13.9250147	13.68857966	14.38725439	14.18119686	14.5077448	15.05673661	14.44156913	14.3746789	14.05198766	14.0473661	14.72448336	14.68445928	14.50308661	14.89346143	14.3232	16.32458714	15.59545326	13.9097688	14.18356012	13.39367864	12.99408554	14.4569987	14.01424371	14.30624834	14.69824288
13.06.2002 20:00	14.78759686	14.71910391	14.38868081	14.62849822	15.46281705	15.09091344	14.8219488	14.69104672	14.55373436	16.49148388	15.82790582	14.14305633	14.42210633	13.94506512	13.72884019	14.38725439	14.18119686	14.5077448	15.05673661	14.43139184	14.36454876	14.04208492	14.05738562	14.7455786	14.68445928	14.50308661	14.89346143	14.30315353	16.26200087	15.55318916	13.88060786	14.15374185	13.39367864	13.00415067	14.38725439	13.97496061	14.26594905	14.69824288
13.06.2002 21:00	14.71635586	14.64819288	14.31936164	14.53832255	15.36788843	15.01796013	14.76023353	14.6590865	14.49359496	16.32458714	15.72224556	14.08473445	14.36246978	13.9250147	13.72884019	14.32747356	14.12227222	14.45737069	15.02600857	14.34997356	14.28350758	13.96286301	13.99726851	14.68229286	14.60108407	14.42079959	14.80823418	14.22296767	16.12639727	15.44752891	13.79312504	14.06428702	13.32350218	12.95382501	14.24776578	13.87675288	14.17527565	14.67775752
13.06.2002 22:00	14.60440571	14.53676126	14.2104315	14.41808832	15.23076932	14.90331922	14.65737476	14.61647288	14.3833394	16.12639727	15.58488723	13.96809069	14.2531361	13.86486345	13.68857966	14.17802147	14.01424371	14.34654763	14.95430983	14.23802341	14.17207596	13.85393287	13.89707331	14.58736424	14.49686506	14.31794082	14.71235353	14.10268887	15.94906949	15.29960455	13.66676096	13.92513506	13.23327531	12.88336909	14.04849632	13.73926205	14.03422813	14.61630145
13.06.2002 23:00	14.4619237	14.3949392	14.07179314	14.25777601	15.04091208	14.75741259	14.51337249	14.54189903	14.25303737	15.9073453	15.40526481	13.83200629	14.11398415	13.76461136	13.6080586	14.00864243	13.87675288	14.21557494	14.8723684	14.0955414	14.04038404	13.72519725	13.75680004	14.4396975	14.36138034	14.17393854	14.57385925	13.96236361	15.75087961	15.14111417	13.53067657	13.79592253	13.16309885	12.84310856	13.84922687	13.59195045	13.89318061	14.53436003
14.06.2002 00:00	14.30926441	14.25311714	13.92325205	14.0974637	14.86160247	14.60108407	14.36937021	14.43536498	14.11271211	15.71958647	15.24677443	13.6959219	13.97483219	13.65433407	13.51747241	13.8392634	13.72944128	14.0644526	14.74945627	13.97341397	13.90869213	13.59646164	13.63656581	14.31312601	14.23631752	14.05050802	14.45667179	13.84208481	15.57355183	14.9826238	13.39459218	13.65677057	13.07287197	12.78271777	13.66988437	13.45445962	13.76220791	14.43193325
14.06.2002 01:00	14.17695969	14.11129508	13.79451643	13.93715139	14.68229286	14.46559935	14.24593968	14.36079113	13.99243331	15.54225869	15.09885007	13.56955783	13.84561966	13.5741324	13.44701649	13.69977478	13.611592	13.94355472	14.63678681	13.85128653	13.79726051	13.47762876	13.51633158	14.1760069	14.1112547	13.93736337	14.33948432	13.72180602	15.41708613	14.85583149	13.28766873	13.54743689	13.01272072	12.74245724	13.52043228	13.32678957	13.64131004	14.31926379
14.06.2002 02:00	14.04465497	13.97960316	13.66578081	13.7868586	14.51353087	14.31969273	14.11222328	14.28621729	13.86213128	15.385793	14.95092572	13.44319375	13.71640713	13.4538299	13.33630003	13.53039575	13.4642804	13.8025072	14.51387468	13.73933638	13.67569874	13.36869862	13.39609735	14.04943541	13.98619188	13.81393285	14.25425708	13.61155045	15.27105149	14.71847316	13.16130465	13.41822436	12.91246863	12.66193618	13.34108977	13.18929874	13.51033734	14.19635166
14.06.2002 03:00	13.93270482	13.86817154	13.55685068	13.66662437	14.37641176	14.20505181	14.00936451	14.22229686	13.76189895	15.23975835	14.82413342	13.32654999	13.59713402	13.36360302	13.25577898	13.39090713	13.34643111	13.69168415	14.4114479	13.63756352	13.57439727	13.26967123	13.29590215	13.94395917	13.89239477	13.72135995	14.17968323	13.51131812	15.14587894	14.60224689	13.0543812	13.30889068	12.83226696	12.59148026	13.20160116	13.08127023	13.39951429	14.09392488
14.06.2002 04:00	13.83093196	13.76687007	13.45782328	13.55640966	14.26038789	14.1112547	13.90650574	14.16902983	13.66166662	15.10415475	14.71847316	13.22934685	13.49773977	13.27337614	13.17525792	13.28130894	13.24822338	13.59093593	14.30902112	13.54596794	13.49335609	13.18054657	13.215746	13.85957817	13.79859765	13.63907294	14.09445599	13.42110903	15.02070638	14.49658663	12.96689838	13.22937528	12.79216613	12.58141513	13.07207601	12.9830625	13.29876607	13.9914981
14.06.2002 05:00	13.75969096	13.69595904	13.3885041	13.48627302	14.18655452	14.02787949	13.8345046	14.10510939	13.58148075	14.98941324	14.62337894	13.15158434	13.41822436	13.20319968	13.10480199	13.20160116	13.17947797	13.51033734	14.23732237	13.47472694	13.42244506	13.11122739	13.14560936	13.79629243	13.73606624	13.5670718	14.01988215	13.35094639	14.91639592	14.41205843	12.89885619	13.14985988	12.72198967	12.5109592	13.01229518	12.91431708	13.23831713	13.91979935
14.06.2002 06:00	13.69862724	13.63517816	13.32908766	13.43617542	14.1338164	13.97576998	13.78307522	14.06249577	13.53136459	14.90596488	14.54941676	13.10298277	13.36852724	13.14304843	13.0444112	13.16174727	13.1303741	13.45996323	14.18610898	13.4340178	13.37179433	13.07161643	13.11555081	13.76464956	13.69437864	13.52592829	13.96661512	13.30083023	14.8433786	14.35922831	12.85997493	13.11010217	12.70193925	12.49082894	12.98240476	12.88485476	13.19801784	13.85834329
14.06.2002 07:00	13.66809538	13.60478771	13.29937945	13.40611687	14.10217353	13.94450427	13.75221759	14.04118896	13.50129489	14.85380964	14.50715266	13.07382183	13.33870896	13.1129728	13.01421581	13.15178379	13.10091178	13.43981358	14.14513827	13.41366322	13.36166418	13.05181095	13.09551177	13.74355431	13.67353483	13.50535654	13.9453083	13.28078376	14.80165441	14.32753023	12.8405343	13.10016275	12.68188884	12.47069867	13.0023317	12.87503399	13.18794302	13.83785793
14.06.2002 08:00	13.69862724	13.63517816	13.32908766	13.43617542	14.1338164	13.97576998	13.78307522	14.05184236	13.52134136	14.87467174	14.53885074	13.10298277	13.37846666	13.13302322	13.01421581	13.24145505	13.15001564	13.4901877	14.1758663	13.44419508	13.38192448	13.08151917	13.11555081	13.76464956	13.69437864	13.52592829	13.9453083	13.31085346	14.81208546	14.35922831	12.88913587	13.14985988	12.69191404	12.46063354	13.15178379	12.95360018	13.25846677	13.85834329
14.06.2002 09:00	13.78004553	13.71621933	13.40830958	13.51633158	14.22874502	14.05914519	13.85507636	14.09445599	13.59150399	14.96855115	14.62337894	13.1904656	13.45798207	13.17312406	13.0444112	13.37098019	13.24822338	13.57078628	14.25780773	13.52561337	13.4730958	13.17064383	13.19570696	13.83848292	13.77775385	13.60821531	13.99857533	13.39103933	14.90596488	14.45432253	13.00577964	13.25919356	12.7620905	12.5109592	13.38094366	13.091091	13.38943947	13.95052739
14.06.2002 10:00	13.91235025	13.84791125	13.5370452	13.64658533	14.35531651	14.18420801	13.97850688	14.16902983	13.72180602	15.16674103	14.79243534	13.3362703	13.60707345	13.28340135	13.12493226	13.59017659	13.41517653	13.73198345	14.40120522	13.65791809	13.59465757	13.28947671	13.29590215	13.93341154	13.90281667	13.73164583	14.10510939	13.52134136	15.06243057	14.61281291	13.16130465	13.42816379	12.88239301	12.60154539	13.64995742	13.2776857	13.57078628	14.10416756
14.06.2002 11:00	14.0955414	14.04038404	13.72519725	13.82693668	14.55572137	14.37180224	14.15336679	14.27556389	13.91224744	15.42751718	15.0248879	13.54039689	13.82574081	13.44380469	13.25577898	13.89904424	13.64105432	13.96370437	14.5958161	13.82075467	13.76687007	13.45782328	13.41613638	14.04943541	14.04872329	13.88593399	14.23295026	13.70175955	15.27105149	14.82413342	13.36543124	13.64683115	13.05282155	12.75252237	13.99867896	13.53302581	13.81258203	14.29877844
14.06.2002 12:00	14.34997356	14.28350758	13.96286301	14.08744418	14.84050722	14.62192787	14.40022784	14.41405816	14.15280504	15.75087961	15.31017058	13.80284535	14.09410529	13.65433407	13.44701649	14.25772925	13.92585675	14.24579941	14.84164037	14.03447768	13.97960316	13.66578081	13.60650725	14.23929264	14.25716132	14.09165153	14.41405816	13.92227068	15.53182764	15.067152	13.60843908	13.88537736	13.25332572	12.92362962	14.35736397	13.79818669	14.08460224	14.53436003
14.06.2002 13:00	14.55351928	14.48611052	14.1609178	14.31789312	15.0936502	14.8303659	14.58537362	14.50993882	14.34324646	16.00122472	15.53205711	14.00697194	14.2928938	13.85483824	13.64831913	14.47692565	14.12227222	14.44729586	15.0157659	14.19731426	14.13155537	13.81432191	13.77683908	14.41860225	14.41348984	14.24593968	14.52059222	14.06259594	15.74044856	15.24677443	13.75424379	14.03446874	13.37362823	13.03434607	14.49685259	13.94549829	14.22564976	14.70848556
14.06.2002 14:00	14.69600129	14.62793258	14.29955616	14.48822495	15.30460269	14.98669443	14.7293759	14.57385925	14.45350203	16.06381099	15.63771736	14.1236157	14.42210633	14.01524158	13.81942637	14.63634121	14.25976304	14.57826856	15.10795	14.28890984	14.22272669	13.90344657	13.88705379	14.55572137	14.51770886	14.33851258	14.58451266	14.1427818	15.81346589	15.33130263	13.83200629	14.11398415	13.4638551	13.13499739	14.54666995	14.01424371	14.30624834	14.81091234
14.06.2002 15:00	14.84866058	14.77988479	14.44809725	14.67859582	15.51555517	15.15344485	14.88366406	14.6590865	14.59382729	16.22027668	15.79620774	14.27914072	14.57119772	14.1656197	13.97040336	14.82564719	14.41689542	14.73946572	15.23086213	14.3906827	14.33415831	14.01237671	14.00728803	14.68229286	14.63234978	14.44137135	14.6590865	14.24301413	15.91777635	15.43696288	13.92920943	14.2133784	13.5741324	13.24571384	14.66623162	14.12227222	14.40699657	14.91333912
14.06.2002 16:00	14.9809653	14.91157671	14.57683287	14.83890813	15.7054124	15.28892957	15.00709458	14.71235353	14.71410609	16.36631133	15.92300004	14.38606417	14.69047082	14.28592221	14.10125007	14.92528191	14.52492393	14.85028877	15.31280356	14.48227828	14.41519949	14.09159862	14.10748322	14.79831673	14.72614689	14.52365836	14.71235353	14.3232	16.03251785	15.53205711	13.99725163	14.28295438	13.66435928	13.34636517	14.66623162	14.17137608	14.46744551	15.00552322
14.06.2002 17:00	15.04202902	14.97235759	14.63624931	14.89902525	15.76869815	15.35146098	15.06880984	14.75496715	14.77424549	16.43932865	15.99696222	14.45410637	14.7600468	14.38617429	14.21196653	14.99502622	14.59366934	14.92081253	15.35377427	14.52298742	14.46585023	14.13120958	14.15758082	14.86160247	14.7678345	14.57508775	14.74431375	14.36329293	16.08467308	15.57432121	14.03613288	14.32271208	13.72451053	13.42688622	14.65626815	14.19101763	14.49766998	15.03625125
14.06.2002 18:00	15.08273816	15.01287818	14.67586027	14.91906428	15.77924577	15.38272669	15.09966748	14.79758078	14.82436165	16.49148388	16.04979235	14.50270793	14.80974393	14.44632554	14.29248758	15.03488011	14.64277321	14.97118665	15.39474498	14.54334199	14.47598038	14.15101506	14.17761985	14.88269772	14.7886783	14.58537362	14.74431375	14.3833394	16.10553518	15.59545326	14.04585319	14.33265151	13.76461136	13.47721188	14.63634121	14.2008384	14.5077448	15.07722196
14.06.2002 19:00	15.07256088	15.01287818	14.67586027	14.89902525	15.7476029	15.37230479	15.09966748	14.80823418	14.82436165	16.4497597	16.03922632	14.51242825	14.81968335	14.47640117	14.33274811	15.04484358	14.65259398	14.98126147	15.43571569	14.53316471	14.47598038	14.15101506	14.16760033	14.87215009	14.7782564	14.58537362	14.73366034	14.37331616	16.09510413	15.58488723	14.04585319	14.32271208	13.77463657	13.49734215	14.59648732	14.18119686	14.49766998	15.10795
14.06.2002 20:00	15.0522063	14.98248774	14.64615205	14.84892765	15.68431716	15.34103908	15.06880984	14.79758078	14.79429195	16.39760447	16.00752824	14.49298762	14.7998045	14.49645159	14.36294351	15.02491664	14.64277321	14.97118665	15.43571569	14.50263285	14.44558993	14.12130684	14.13754178	14.84050722	14.74699069	14.55451599	14.71235353	14.34324646	16.05337995	15.55318916	14.00697194	14.2928938	13.74456094	13.47721188	14.52674301	14.14191376	14.45737069	15.10795
14.06.2002 21:00	14.97078801	14.90144656	14.56693013	14.75875198	15.57884091	15.26808577	14.99680871	14.77627396	14.73415255	16.28286296	15.92300004	14.42494543	14.73022852	14.44632554	14.32268298	14.94520886	14.57402779	14.91073771	15.39474498	14.44156913	14.38480905	14.0618904	14.07742466	14.77722148	14.69488118	14.49280073	14.64843309	14.28310707	15.95950053	15.47922698	13.93892974	14.22331783	13.73453574	13.49734215	14.39721786	14.06334758	14.3767721	15.07722196
14.06.2002 22:00	14.87919244	14.81027523	14.47780547	14.65855678	15.46281705	15.16386675	14.91452169	14.72300693	14.64394346	16.13682831	15.80677377	14.3374626	14.64077369	14.37614908	14.26229219	14.83561066	14.47582006	14.80998948	15.31280356	14.34997356	14.28350758	13.96286301	14.00728803	14.70338811	14.60108407	14.40022784	14.57385925	14.18287474	15.82389693	15.35243468	13.82228598	14.10404472	13.60420802	13.3564303	14.25772925	13.94549829	14.25587423	14.99528054
14.06.2002 23:00	14.78759686	14.71910391	14.38868081	14.55836159	15.35734081	15.07006964	14.8219488	14.68039331	14.55373436	16.00122472	15.69054749	14.24025947	14.54137944	14.28592221	14.18177113	14.72601246	14.37761233	14.71931608	15.21037678	14.25837798	14.19233625	13.87373835	13.92713187	14.62955474	14.51770886	14.31794082	14.50993882	14.09266564	15.68829333	15.2362084	13.72508284	14.00465047	13.51398115	13.26584411	14.13816758	13.83746979	14.155126	14.90309644
15.06.2002 00:00	14.685824	14.61780244	14.28965342	14.44814688	15.24131694	14.97627253	14.7293759	14.61647288	14.45350203	15.86562112	15.57432121	14.14305633	14.44198519	14.21574575	14.11131521	14.61641426	14.27940459	14.61856785	15.12843535	14.17695969	14.11129508	13.79451643	13.84697572	14.53462612	14.43433365	14.23565381	14.44601838	14.01247977	15.57355183	15.14111417	13.64732034	13.92513506	13.49393073	13.27590924	14.01860591	13.74908283	14.07452742	14.81091234
15.06.2002 01:00	14.59422842	14.53676126	14.2104315	14.36799072	15.14638832	14.88247541	14.64708889	14.57385925	14.37331616	15.74044856	15.46866096	14.05557351	14.35253036	14.12551887	14.03079415	14.51677954	14.19101763	14.52789444	15.03625125	14.11589597	14.06064434	13.74500273	13.7868586	14.47134038	14.37180224	14.17393854	14.36079113	13.95234038	15.44837927	15.067152	13.59871877	13.87543793	13.55408198	13.39669083	13.90900771	13.69015818	14.02415331	14.72897091
15.06.2002 02:00	14.52298742	14.45572008	14.13120958	14.28783457	15.06200733	14.8095221	14.57508775	14.53124563	14.30315353	15.64656915	15.38413276	13.977811	14.27301495	14.05534241	13.96033822	14.43707175	14.12227222	14.44729586	14.95430983	14.03447768	13.96947301	13.65587808	13.70670245	14.39750701	14.28842702	14.1019374	14.3075241	13.87215451	15.34406881	14.96149175	13.50151563	13.78598311	13.43377948	13.26584411	13.81933646	13.60177122	13.92340508	14.64702949
15.06.2002 03:00	14.45174642	14.38480905	14.0618904	14.21769793	14.98817396	14.73656879	14.50308661	14.488632	14.22296767	15.55268973	15.29960455	13.90004849	14.19349955	13.96511553	13.86975203	14.3474005	14.03388526	14.36669728	14.8723684	13.97341397	13.90869213	13.59646164	13.64658533	14.33422126	14.22589562	14.04022214	14.25425708	13.81201511	15.26062044	14.88752957	13.44319375	13.71640713	13.37362823	13.21551845	13.73962867	13.53302581	13.85288132	14.57533074
15.06.2002 04:00	14.37032813	14.30376787	13.98266849	14.13754178	14.90379297	14.66361548	14.43108547	14.42471157	14.15280504	15.43794823	15.20451033	13.81256567	14.11398415	13.90496428	13.81942637	14.24776578	13.95531907	14.2860987	14.80066966	13.89199568	13.82765095	13.51723972	13.58646821	14.27093552	14.1529423	13.95793513	14.17968323	13.72180602	15.16674103	14.79243534	13.34599061	13.61701287	13.26335093	13.09473686	13.620067	13.4249973	13.75213309	14.503632
15.06.2002 05:00	14.29908712	14.23285684	13.91334931	14.06740514	14.8299596	14.59066217	14.35908433	14.38209795	14.07261917	15.32320672	15.1094161	13.74452347	14.03446874	13.83478782	13.74897045	14.17802147	13.88657365	14.21557494	14.72897091	13.83093196	13.77700022	13.46772602	13.53637062	14.22874502	14.1008328	13.90650574	14.1157628	13.66166662	15.07286161	14.71847316	13.28766873	13.55737632	13.24330052	13.09473686	13.5503227	13.36607266	13.69168415	14.42169057
15.06.2002 06:00	14.23802341	14.17207596	13.85393287	14.00728803	14.75612623	14.52813076	14.29736907	14.35013773	14.02250301	15.2501894	15.04601995	13.68620159	13.97483219	13.77463657	13.68857966	14.11824063	13.82764901	14.155126	14.66751484	13.79022281	13.73647963	13.42811506	13.48627302	14.16545927	14.04872329	13.86536223	14.07314918	13.63159692	14.99984429	14.67620906	13.25850779	13.52755804	13.28340135	13.17525792	13.48057839	13.33661034	13.66145969	14.38071986
15.06.2002 07:00	14.19731426	14.14168552	13.82422465	13.96720995	14.72448336	14.48644315	14.26651144	14.31817751	13.98241008	15.21889626	15.01432187	13.64732034	13.93507449	13.73453574	13.638254	14.07838674	13.78836592	14.11482671	14.61630145	13.7291591	13.6655686	13.35879588	13.44619494	14.1338164	13.99661378	13.80364697	14.01988215	13.56143429	14.95812011	14.60224689	13.18074528	13.44804264	13.1029476	12.93369475	13.45068797	13.26786493	13.5808611	14.32950647
15.06.2002 08:00	14.17695969	14.11129508	13.79451643	13.94717091	14.70338811	14.46559935	14.24593968	14.2968707	13.96236361	15.18760312	14.9826238	13.61815939	13.90525621	13.70446011	13.6080586	14.04849632	13.7589036	14.08460224	14.58557342	13.69862724	13.6453083	13.3389904	13.40611687	14.09162591	13.96534808	13.77278934	13.99857533	13.53136459	14.91639592	14.57054881	13.16130465	13.42816379	13.1129728	12.95382501	13.43076103	13.24822338	13.57078628	14.28853576
15.06.2002 09:00	14.18713698	14.12142522	13.80441917	13.97722947	14.7455786	14.48644315	14.25622556	14.32883092	13.96236361	15.18760312	14.9826238	13.61815939	13.90525621	13.67438448	13.56779807	14.0584598	13.7589036	14.08460224	14.56508807	13.74951367	13.68582889	13.37860136	13.43617542	14.11272115	14.00703568	13.81393285	14.04118896	13.58148075	14.90596488	14.61281291	13.21962654	13.49773977	13.28340135	13.18532305	13.46065144	13.29732725	13.63123522	14.2680504
15.06.2002 10:00	14.25837798	14.19233625	13.87373835	14.07742466	14.86160247	14.56981837	14.3282267	14.40340476	14.02250301	15.23975835	15.0248879	13.65704065	13.94501391	13.6944349	13.5778632	14.08835021	13.78836592	14.11482671	14.57533074	13.76986824	13.70608919	13.39840684	13.49629254	14.18655452	14.04872329	13.85507636	14.15837642	13.59150399	14.92682697	14.61281291	13.20018591	13.46792149	13.1029476	12.92362962	13.52043228	13.29732725	13.61108557	14.27829308
15.06.2002 11:00	14.36015084	14.29363773	13.97276575	14.22771745	15.04091208	14.69488118	14.44137135	14.52059222	14.11271211	15.34406881	15.11998212	13.71536253	14.00465047	13.72451053	13.58792834	14.14813105	13.84729056	14.17527565	14.60605878	13.8716411	13.81752081	13.50733698	13.59648773	14.30257839	14.1529423	13.968221	14.28621729	13.70175955	15.02070638	14.70790714	13.29738904	13.56731575	13.24330052	13.0746066	13.60014006	13.38571421	13.7118338	14.30902112
15.06.2002 12:00	14.52298742	14.45572008	14.13120958	14.42810784	15.28350744	14.87205351	14.60594538	14.66973991	14.24301413	15.44837927	15.24677443	13.84172661	14.133863	13.82476261	13.66844939	14.31751008	13.98478139	14.30624834	14.71872823	13.99376854	13.92895243	13.61626712	13.736761	14.45024513	14.27800512	14.09165153	14.45667179	13.80199188	15.10415475	14.80300137	13.38487187	13.66671	13.23327531	13.00415067	13.79940951	13.51338426	13.82265685	14.42169057
15.06.2002 13:00	14.73671043	14.66845317	14.33916712	14.68861534	15.57884091	15.10133535	14.8219488	14.80823418	14.4434788	15.67786229	15.45809493	14.03613288	14.33265151	13.97514074	13.78923098	14.5665969	14.19101763	14.51781962	14.91333912	14.20749155	14.14168552	13.82422465	13.92713187	14.65064999	14.49686506	14.29736907	14.60581947	14.01247977	15.27105149	15.0248879	13.62787971	13.91519564	13.56410719	13.38662569	14.09831369	13.76872437	14.09467707	14.60605878
15.06.2002 14:00	15.00131987	14.931837	14.59663835	14.94912284	15.85307914	15.36188288	15.06880984	14.95738186	14.70408285	16.13682831	15.81733979	14.31802198	14.61095542	14.18567012	13.98046849	14.87546455	14.46599929	14.78983984	15.16940606	14.3906827	14.33415831	14.01237671	14.10748322	14.8299596	14.68445928	14.48251485	14.76562056	14.2029212	15.59441392	15.2784725	13.83200629	14.12392357	13.63428365	13.37656056	14.40718134	13.99460216	14.30624834	14.8723684
15.06.2002 15:00	15.31681575	15.24587156	14.90362328	15.26974746	16.21169837	15.67453993	15.36710028	15.11718295	15.01480308	16.63751853	16.20828272	14.63879233	14.94889588	14.43630033	14.19183626	15.28396692	14.79990558	15.12230899	15.42547301	14.64511486	14.57728185	14.25004246	14.31789312	15.04091208	14.91374112	14.70880415	14.94672846	14.45350203	15.96993158	15.59545326	14.11389539	14.40222748	13.83478782	13.53760268	14.79575677	14.29904614	14.60849303	15.13867803
15.06.2002 16:00	15.61195705	15.53964583	15.19080273	15.58035256	16.54922234	15.96635317	15.64481896	15.28763745	15.28543037	17.01303619	16.53582951	14.93040173	15.23713922	14.68693055	14.4233343	15.62272499	15.09452879	15.41447885	15.712268	14.86901515	14.81027523	14.47780547	14.53832255	15.27295981	15.14302295	14.93509344	15.11718295	14.68403639	16.29329401	15.87016992	14.35690323	14.64077369	14.02526678	13.70870992	15.074734	14.54456547	14.85028877	15.43571569
15.06.2002 17:00	15.82568006	15.75237892	15.39876027	15.78074295	16.7496272	16.1747912	15.8505365	15.42613172	15.5059415	17.34682966	16.82111219	15.16368926	15.47568543	14.91751035	14.65483234	15.87181181	15.33022735	15.6562746	15.93760691	15.06238359	14.99261788	14.65605479	14.69863486	15.4417218	15.32019528	15.10995335	15.25567723	14.88450105	16.59579434	16.1131885	14.5513095	14.84950163	14.20572054	13.8898823	15.25407651	14.73116017	15.04171041	15.65081193
15.06.2002 18:00	15.95798478	15.88407084	15.52749588	15.8608991	16.82346057	16.29985402	15.97396702	15.564626	15.65628999	17.54501954	16.99016859	15.31921428	15.63471624	15.07791368	14.81587445	16.05115431	15.48735973	15.81747176	16.07076173	15.19468831	15.1243098	14.7847904	14.81886909	15.54719804	15.45568	15.24366975	15.43678513	15.02482631	16.8357084	16.29281093	14.68739389	14.97871416	14.28592221	13.94020796	15.39356512	14.868651	15.1726831	15.78396674
15.06.2002 19:00	16.00887121	15.93472157	15.57700958	15.87091862	16.80236532	16.33111973	16.02539641	15.68181346	15.71642939	17.62846791	17.06413077	15.38725648	15.70429222	15.14809014	14.88633038	16.11093515	15.54628437	15.8779207	16.11173244	15.28628389	15.21548112	14.87391506	14.86896669	15.58938854	15.53905521	15.33624265	15.58593281	15.13508187	17.01303619	16.41960323	14.77487672	15.06816899	14.35609867	14.00059875	15.46330943	14.93739641	15.25328168	15.82493745
15.06.2002 20:00	15.97833935	15.90433113	15.54730136	15.80078199	16.71798433	16.29985402	16.00482465	15.72442709	15.70640616	17.58674372	17.04299872	15.36781585	15.68441337	15.16814056	14.92659091	16.06111778	15.52664282	15.85777105	16.0810044	15.29646117	15.22561127	14.8838178	14.85894717	15.56829329	15.54947711	15.3568144	15.67116006	15.16515157	17.09648456	16.46186733	14.78459703	15.07810841	14.36612387	14.01066388	15.41349207	14.92757564	15.24320686	15.78396674
15.06.2002 21:00	15.8663892	15.79289951	15.43837122	15.67052823	16.55976996	16.18521311	15.90196588	15.70312028	15.60617383	17.43027803	16.91620642	15.2608924	15.57507969	15.10798931	14.89639551	15.88177528	15.39897276	15.73687318	15.99906298	15.22522017	15.16483039	14.82440136	14.79883005	15.49445992	15.4765238	15.29509914	15.64985325	15.10501218	17.04432933	16.39847118	14.70683452	14.99859301	14.30597262	13.96033822	15.25407651	14.8293679	15.14245863	15.712268
15.06.2002 22:00	15.69337533	15.62068701	15.27002465	15.48015737	16.34881748	16.00804078	15.73739185	15.62854643	15.4458021	17.15907083	16.69431989	15.07620644	15.39617003	14.99771201	14.81587445	15.63268846	15.21237807	15.54545155	15.83518013	15.09291545	15.02300832	14.68576301	14.6685763	15.36788843	15.34103908	15.16138274	15.55397259	14.96468691	16.8565705	16.22941477	14.54158919	14.82962278	14.19569533	13.86975203	14.99502622	14.64277321	14.96111182	15.55862783
15.06.2002 23:00	15.46947504	15.39782377	15.05216438	15.2396889	16.07457925	15.77875895	15.52138843	15.45809194	15.2353142	16.88786363	16.46186733	14.87207985	15.18744209	14.84733389	14.69509287	15.38360165	14.99632105	15.34395509	15.65081193	14.9097243	14.84066567	14.50751369	14.49824447	15.18857882	15.16386675	14.97623695	15.36221129	14.77424549	16.61665644	16.01809427	14.35690323	14.64077369	14.05534241	13.76910071	14.7459394	14.43653697	14.76969019	15.3845023
16.06.2002 00:00	15.24557474	15.18509068	14.8343041	14.9791814	15.77924577	15.54947711	15.30538502	15.34090448	15.03484954	16.60622539	16.21884875	14.67767358	14.98865359	14.69695576	14.56424615	15.14447831	14.79008481	15.13238381	15.46644373	14.71635586	14.64819288	14.31936164	14.29785409	14.97762634	14.96585063	14.79109117	15.19175679	14.59382729	16.37674238	15.80677377	14.17221727	14.45192461	13.9250147	13.65838426	14.51677954	14.2401215	14.56819374	15.17964874
16.06.2002 01:00	15.0522063	14.98248774	14.64615205	14.74873246	15.51555517	15.34103908	15.10995335	15.21306361	14.86445458	16.39760447	16.0286603	14.50270793	14.80974393	14.55660284	14.44346456	14.92528191	14.60349011	14.951037	15.28207552	14.55351928	14.48611052	14.1609178	14.12752226	14.7877691	14.7991002	14.62651713	15.07456933	14.4434788	16.1785525	15.62715134	14.01669225	14.30283323	13.82476261	13.59799347	14.30754661	14.07316835	14.40699657	14.98503786
16.06.2002 02:00	14.9097243	14.84066567	14.50751369	14.58842015	15.33624556	15.19513246	14.97623695	15.14914317	14.73415255	16.23070773	15.87016992	14.35690323	14.67059197	14.43630033	14.34281324	14.7459394	14.45617851	14.79991466	15.12843535	14.4619237	14.3949392	14.07179314	14.00728803	14.65064999	14.69488118	14.54423012	14.98934208	14.36329293	16.01165576	15.52149108	13.94865006	14.23325725	13.89493907	13.73890532	14.17802147	13.99460216	14.33647281	14.84164037
16.06.2002 03:00	14.80795143	14.7393642	14.40848629	14.49824447	15.24131694	15.09091344	14.88366406	15.08522273	14.63392022	16.08467308	15.75394364	14.24997978	14.55131887	14.33604825	14.24216192	14.61641426	14.34815001	14.68909161	15.0157659	14.37032813	14.30376787	13.98266849	13.94717091	14.58736424	14.61150597	14.45165722	14.92542165	14.2630606	15.85519007	15.39469878	13.84172661	14.12392357	13.77463657	13.6080586	14.09831369	13.89639443	14.23572458	14.71872823
16.06.2002 04:00	14.72653315	14.65832303	14.32926438	14.42810784	15.16748357	15.01796013	14.80137704	15.04260911	14.54371113	15.93863844	15.62715134	14.15277664	14.45192461	14.24582137	14.16164087	14.48688912	14.2401215	14.57826856	14.91333912	14.3194417	14.26324728	13.94305753	13.89707331	14.54517374	14.56981837	14.41051372	14.88280802	14.21294444	15.71958647	15.31017058	13.79312504	14.08416587	13.83478782	13.71877505	14.00864243	13.84729056	14.18535047	14.62654413
16.06.2002 05:00	14.64511486	14.57728185	14.25004246	14.36799072	15.11474545	14.94500682	14.73966178	14.99999549	14.46352526	15.79260379	15.51092506	14.04585319	14.35253036	14.1656197	14.09118494	14.3474005	14.13209299	14.47752033	14.85188305	14.24820069	14.18220611	13.86383561	13.86701475	14.53462612	14.50728696	14.34879845	14.8401944	14.12273534	15.59441392	15.1939443	13.67648128	13.95495334	13.64430886	13.48727701	13.89904424	13.72944128	14.0644526	14.55484539
16.06.2002 06:00	14.59422842	14.52663111	14.20052876	14.32791264	15.08310258	14.90331922	14.68823239	14.97868868	14.40338586	15.68829333	15.43696288	13.98753131	14.28295438	14.10546845	14.03079415	14.26769272	14.06334758	14.40699657	14.7801843	14.23802341	14.17207596	13.85393287	13.87703427	14.54517374	14.50728696	14.33851258	14.79758078	14.10268887	15.51096555	15.1516802	13.66676096	13.95495334	13.71448532	13.6080586	13.86915382	13.7196205	14.05437777	14.48314664
16.06.2002 07:00	14.58405114	14.51650096	14.19062602	14.32791264	15.08310258	14.89289731	14.67794652	14.98934208	14.3833394	15.64656915	15.40526481	13.95837037	14.2531361	14.06536762	13.98046849	14.25772925	14.04370603	14.38684693	14.74945627	14.21766883	14.15181566	13.83412739	13.87703427	14.55572137	14.48644315	14.31794082	14.79758078	14.07261917	15.47967241	15.11998212	13.63760002	13.91519564	13.59418282	13.43695135	13.90900771	13.69997896	14.03422813	14.45241861
16.06.2002 08:00	14.60440571	14.53676126	14.2104315	14.34795168	15.10419783	14.91374112	14.69851827	14.99999549	14.4134091	15.68829333	15.43696288	13.98753131	14.28295438	14.09544324	14.00059875	14.30754661	14.08298912	14.42714622	14.76994162	14.25837798	14.19233625	13.87373835	13.90709283	14.58736424	14.52813076	14.35908433	14.79758078	14.11271211	15.5005345	15.16224623	13.6959219	13.98477161	13.68440969	13.53760268	14.02856938	13.77854515	14.11482671	14.49338932
16.06.2002 09:00	14.64511486	14.57728185	14.25004246	14.38802976	15.14638832	14.95542872	14.73966178	15.03195571	14.4434788	15.74044856	15.47922698	14.02641257	14.32271208	14.10546845	14.00059875	14.35736397	14.12227222	14.46744551	14.84164037	14.28890984	14.23285684	13.91334931	13.95719043	14.64010236	14.56981837	14.38994196	14.82954099	14.1427818	15.55268973	15.20451033	13.72508284	14.01458989	13.64430886	13.45708162	14.10827716	13.82764901	14.155126	14.57533074
16.06.2002 10:00	14.69600129	14.62793258	14.29955616	14.43812736	15.19912644	15.00753823	14.79109117	15.07456933	14.49359496	15.78217275	15.53205711	14.08473445	14.38234863	14.1555945	14.04085928	14.4569987	14.19101763	14.53796927	14.93382447	14.34997356	14.28350758	13.96286301	14.00728803	14.69284048	14.62192787	14.44137135	14.86150121	14.19289797	15.58398287	15.25734045	13.80284535	14.08416587	13.70446011	13.51747241	14.2378023	13.91603597	14.23572458	14.67775752
16.06.2002 11:00	14.84866058	14.77988479	14.44809725	14.56838111	15.33624556	15.15344485	14.93509344	15.17044998	14.64394346	16.01165576	15.72224556	14.24997978	14.55131887	14.26587179	14.13144547	14.6761951	14.37761233	14.70924125	15.13867803	14.51281013	14.45572008	14.12130684	14.12752226	14.79831673	14.7782564	14.5956595	14.99999549	14.37331616	15.78217275	15.45809493	14.00697194	14.30283323	13.88491386	13.66844939	14.58652384	14.17137608	14.48759515	14.89285376
16.06.2002 12:00	15.11327002	15.05339877	14.71547123	14.84892765	15.63157904	15.41399239	15.19224037	15.33025107	14.91457075	16.43932865	16.06035837	14.52214856	14.82962278	14.47640117	14.30255271	14.9651358	14.64277321	14.98126147	15.45620105	14.78759686	14.71910391	14.38868081	14.34795168	15.01981683	15.03880394	14.8630923	15.22371701	14.65396669	16.13682831	15.79620774	14.32774229	14.63083427	14.1555945	13.9200777	15.03488011	14.51510315	14.83013913	15.2001341
16.06.2002 13:00	15.42876589	15.35730318	15.01255342	15.14951323	15.95855539	15.72664944	15.48024493	15.51135897	15.22529097	16.971312	16.47243336	14.8331986	15.13774497	14.71700617	14.52398562	15.24411303	14.93739641	15.28350615	15.83518013	15.04202902	14.98248774	14.64615205	14.59843967	15.27295981	15.28892957	15.10995335	15.46874535	14.91457075	16.55407016	16.1131885	14.58047044	14.87931991	14.25584658	13.93014283	15.37363818	14.79008481	15.09208452	15.55862783
16.06.2002 14:00	15.56107061	15.4889951	15.14128903	15.27976698	16.0956745	15.85171226	15.61396133	15.60723962	15.34556977	17.09648456	16.60979168	14.96928299	15.27689692	14.88743472	14.71522313	15.3636747	15.06506647	15.42455367	16.01954834	15.14380188	15.08378921	14.7352767	14.70865438	15.3995313	15.39314859	15.21281212	15.564626	15.00477984	16.64794957	16.20828272	14.65823295	14.95883531	14.33604825	14.02072902	15.38360165	14.84900945	15.16260828	15.72251068
16.06.2002 15:00	15.60177976	15.52951569	15.18089999	15.31984506	16.137865	15.90382176	15.65510484	15.67116006	15.3856627	17.03389828	16.60979168	15.00816424	15.31665463	14.96763639	14.80580932	15.44338248	15.12399111	15.47492779	16.05027637	15.17433374	15.1040495	14.76498492	14.73871294	15.43117418	15.42441429	15.24366975	15.59658622	15.02482631	16.63751853	16.21884875	14.67767358	14.97871416	14.38617429	14.08111981	15.38360165	14.868651	15.18275793	15.75323871
16.06.2002 16:00	15.68319805	15.61055686	15.26012191	15.37996217	16.19060312	15.97677508	15.72710597	15.72442709	15.4758718	17.15907083	16.72601796	15.11508769	15.42598831	15.06788847	14.89639551	15.60279805	15.24184039	15.59582566	16.14246047	15.23539746	15.16483039	14.82440136	14.77879101	15.46281705	15.4765238	15.30538502	15.64985325	15.09498894	16.7209669	16.30337695	14.7651564	15.06816899	14.43630033	14.11131521	15.57290763	14.98650028	15.29358098	15.83518013
16.06.2002 17:00	15.83585734	15.76250907	15.40866301	15.51021593	16.31717461	16.1122598	15.87110825	15.82030774	15.62622029	17.46157117	16.94790449	15.28033303	15.59495854	15.18819098	15.00711196	15.78214055	15.40879354	15.75702282	16.26537261	15.38805675	15.32691274	14.9828452	14.88900573	15.56829329	15.62243042	15.44938729	15.76704071	15.2653839	16.96088096	16.51469746	14.95956268	15.2669575	14.63680451	14.31261785	15.82199444	15.18291575	15.49507743	15.95809227
16.06.2002 18:00	15.95798478	15.88407084	15.52749588	15.61041112	16.42265085	16.22690071	15.9842529	15.90553499	15.75652232	17.69105418	17.1169609	15.41641742	15.73411049	15.30849348	15.11782842	15.9116657	15.53646359	15.88799552	16.38828474	15.51018418	15.44847451	15.09177533	14.98920092	15.66322191	15.73707134	15.56253194	15.89488158	15.39568593	17.17993292	16.68375386	15.08592675	15.39617003	14.72703138	14.3931389	15.95151959	15.3105858	15.6159753	16.06051905
16.06.2002 19:00	16.02922578	15.95498187	15.59681506	15.68054775	16.48593659	16.29985402	16.05625404	15.96945542	15.82668495	17.75364046	17.19092307	15.48445961	15.8136259	15.39872036	15.2084146	16.00133695	15.60520901	15.95851928	16.44974081	15.5712479	15.49912524	15.15119177	15.04931804	15.72650765	15.79960275	15.6242472	15.95880202	15.4458021	17.26338129	16.74715001	15.14424863	15.45580658	14.75710701	14.40320404	16.02126389	15.35968967	15.67642424	16.12197512
16.06.2002 20:00	16.03940307	15.96511202	15.6067178	15.68054775	16.48593659	16.31027592	16.06653992	16.00141564	15.84673142	17.74320941	17.2014891	15.50390024	15.83350475	15.42879598	15.25874026	16.02126389	15.63467133	15.98874375	16.45998349	15.58142519	15.50925539	15.16109451	15.06935707	15.7476029	15.81002465	15.63453308	15.98010883	15.45582533	17.26338129	16.75771604	15.14424863	15.45580658	14.77715743	14.43339943	15.98141	15.35968967	15.66634942	16.14246047
16.06.2002 21:00	15.99869392	15.92459143	15.56710684	15.64046968	16.4437461	16.27901022	16.03568229	16.00141564	15.80663849	17.62846791	17.12752692	15.46501898	15.78380762	15.42879598	15.2688054	15.97144653	15.58556746	15.94844446	16.41901278	15.53053876	15.45860466	15.11158081	15.029279	15.71596003	15.76833704	15.59338957	15.94814861	15.40570917	17.17993292	16.68375386	15.06648613	15.37629118	14.71700617	14.37300864	15.87181181	15.28112348	15.59582566	16.10148976
16.06.2002 22:00	15.92745292	15.8536804	15.49778766	15.57033304	16.36991273	16.20605691	15.97396702	15.98010883	15.73647586	17.46157117	17.01130064	15.38725648	15.71423164	15.38869515	15.24867513	15.88177528	15.51682205	15.86784587	16.33707135	15.44912047	15.37756348	15.0323589	14.96916188	15.66322191	15.69538373	15.51110256	15.88422818	15.31550007	17.03389828	16.55696156	14.96928299	15.27689692	14.63680451	14.31261785	15.72235972	15.1632742	15.48500261	16.01954834
16.06.2002 23:00	15.82568006	15.76250907	15.40866301	15.48015737	16.27498411	16.1122598	15.88139413	15.94814861	15.63624353	17.28424339	16.88450834	15.27061271	15.59495854	15.30849348	15.17821921	15.73232319	15.39897276	15.75702282	16.23464457	15.3473476	15.27626201	14.9333315	14.88900573	15.58938854	15.60158662	15.41852966	15.79900093	15.20524451	16.86700154	16.41960323	14.84291891	15.14768439	14.54657763	14.24216192	15.52309027	15.02578337	15.34395509	15.92736423
17.06.2002 00:00	15.72390719	15.65107745	15.29973287	15.37996217	16.16950787	16.00804078	15.78882124	15.88422818	15.52598796	17.1069156	16.74715001	15.16368926	15.48562486	15.2182666	15.10776328	15.61276152	15.29094426	15.64619977	16.12197512	15.24557474	15.18509068	14.84420684	14.80884957	15.50500755	15.50778951	15.32595677	15.71377368	15.10501218	16.7209669	16.30337695	14.74571578	15.04829014	14.49645159	14.22203166	15.37363818	14.90793409	15.24320686	15.81469478
17.06.2002 01:00	15.63231162	15.55990613	15.21060821	15.29980602	16.08512688	15.92466557	15.69624834	15.83096115	15.43577887	16.94001886	16.62035771	15.06648613	15.3862306	15.13806493	15.02724223	15.52309027	15.19273652	15.55552637	16.00930566	15.16415645	15.09391936	14.75508218	14.73871294	15.43117418	15.42441429	15.24366975	15.66050665	15.01480308	16.56450121	16.17658465	14.64851264	14.94889588	14.40622471	14.13144547	15.28396692	14.81954713	15.14245863	15.72251068
17.06.2002 02:00	15.54071604	15.4687348	15.12148355	15.21964986	16.01129351	15.84129036	15.61396133	15.75638731	15.33554653	16.80441527	16.50413143	14.95956268	15.27689692	15.04783806	14.94672117	15.39356512	15.08470801	15.44470332	15.91712156	15.07256088	15.00274803	14.66595753	14.6685763	15.36788843	15.34103908	15.16138274	15.564626	14.92459398	16.43932865	16.0709244	14.54158919	14.8395622	14.33604825	14.07105468	15.12455136	14.70169785	15.03163558	15.6200839
17.06.2002 03:00	15.44912047	15.37756348	15.0323589	15.14951323	15.93746014	15.74749324	15.52138843	15.69246687	15.2353142	16.64794957	16.3667731	14.85263923	15.16756324	14.94758597	14.84606985	15.25407651	14.96685873	15.33388027	15.8044521	14.9809653	14.91157671	14.57683287	14.59843967	15.30460269	15.25766387	15.06880984	15.47939875	14.82436165	16.30372505	15.94413209	14.42494543	14.7202891	14.23579616	13.98046849	14.97509927	14.58384857	14.91073771	15.51765712
17.06.2002 04:00	15.35752489	15.28639215	14.94323424	15.06935707	15.86362677	15.66411803	15.43910142	15.62854643	15.14510511	16.52277702	16.26111285	14.74571578	15.06816899	14.84733389	14.75548366	15.13451483	14.868651	15.22305722	15.712268	14.89954701	14.83053553	14.49761095	14.52830303	15.23076932	15.17428866	14.98652283	15.39417151	14.74417579	16.20984564	15.85960389	14.34718292	14.64077369	14.20572054	13.98046849	14.82564719	14.48564083	14.80998948	15.41523034
17.06.2002 05:00	15.28628389	15.21548112	14.87391506	15.01925948	15.81088865	15.60158662	15.37738616	15.57527941	15.07494248	16.39760447	16.1554526	14.66795327	14.98865359	14.77715743	14.68502773	15.06477053	14.79008481	15.15253346	15.6200839	14.83848329	14.76975464	14.43819451	14.46818591	15.1780312	15.11175725	14.92480757	15.34090448	14.67401315	16.10553518	15.77507569	14.26942041	14.57119772	14.13554408	13.9200777	14.7459394	14.40707465	14.73946572	15.33328891
17.06.2002 06:00	15.22522017	15.15470024	14.81449862	14.95914236	15.7476029	15.53905521	15.31567089	15.52201238	15.00477984	16.3141561	16.08149042	14.60963138	14.91907761	14.70698097	14.61457181	15.00498969	14.73116017	15.0820097	15.53814247	14.79777415	14.7393642	14.39858355	14.42810784	15.12529307	15.07006964	14.89394994	15.26633063	14.64394346	16.02208681	15.73281159	14.24997978	14.55131887	14.24582137	14.10125007	14.66623162	14.37761233	14.71931608	15.26159017
17.06.2002 07:00	15.18451102	15.11417965	14.77488766	14.91906428	15.7054124	15.4973676	15.27452739	15.49005216	14.96468691	16.27243191	16.03922632	14.57075013	14.87931991	14.66688013	14.56424615	14.97509927	14.69187708	15.04171041	15.46644373	14.74688772	14.68871347	14.3589726	14.37801024	15.08310258	15.02838203	14.84252055	15.23437042	14.59382729	15.96993158	15.66941544	14.20137821	14.50162174	14.1656197	14.00059875	14.63634121	14.32850846	14.66894196	15.2001341
17.06.2002 08:00	15.17433374	15.11417965	14.76498492	14.89902525	15.68431716	15.4869457	15.26424151	15.49005216	14.97471015	16.29329401	16.04979235	14.57075013	14.88925933	14.65685492	14.54411589	15.00498969	14.70169785	15.05178523	15.4766864	14.74688772	14.67858332	14.34906986	14.37801024	15.08310258	15.02838203	14.84252055	15.23437042	14.58380406	15.99079367	15.67998146	14.20137821	14.50162174	14.08541804	13.87981717	14.71604899	14.34815001	14.67901679	15.2001341
17.06.2002 09:00	15.24557474	15.18509068	14.84420684	14.95914236	15.73705528	15.54947711	15.33624265	15.54331919	15.04487278	16.4497597	16.16601862	14.65823295	14.96877473	14.69695576	14.56424615	15.11458789	14.79008481	15.13238381	15.54838515	14.82830601	14.76975464	14.43819451	14.44814688	15.14638832	15.10133535	14.91452169	15.31959766	14.67401315	16.12639727	15.78564171	14.29858135	14.60101599	14.10546845	13.84962177	14.90535497	14.46599929	14.78983984	15.32304623
17.06.2002 10:00	15.38805675	15.31678259	14.97294246	15.06935707	15.84253152	15.68496183	15.45967317	15.63919984	15.19522127	16.68967376	16.35620708	14.81375797	15.12780554	14.80723305	14.65483234	15.31385734	14.94721719	15.29358098	15.72251068	15.00131987	14.931837	14.59663835	14.59843967	15.29405506	15.26808577	15.07909572	15.45809194	14.84440812	16.33501819	15.98639619	14.48326731	14.78986508	14.23579616	13.95027309	15.1843322	14.6820563	15.00141112	15.53814247
17.06.2002 11:00	15.60177976	15.52951569	15.18089999	15.24970842	16.02184113	15.88297796	15.65510484	15.78834752	15.4157324	17.05476037	16.64148976	15.05676581	15.37629118	14.98768681	14.80580932	15.61276152	15.2025573	15.54545155	15.9888203	15.21504288	15.14457009	14.80459588	14.78881053	15.49445992	15.4765238	15.28481326	15.61789303	15.05489601	16.65838062	16.25054683	14.72627515	15.02841129	14.36612387	14.02072902	15.53305374	14.94721719	15.25328168	15.86590817
17.06.2002 12:00	15.84603463	15.78276937	15.41856575	15.43005977	16.19060312	16.10183789	15.88139413	15.94814861	15.67633646	17.48243326	16.99016859	15.35809553	15.67447394	15.2182666	15.00711196	15.99137348	15.51682205	15.85777105	16.35755671	15.45929775	15.38769362	15.04226164	14.96916188	15.65267428	15.69538373	15.51110256	15.78834752	15.31550007	16.98174305	16.56752758	15.01788456	15.32659405	14.64682971	14.30255271	15.90170222	15.27130271	15.58575084	16.30634332
17.06.2002 13:00	16.08011221	16.01576275	15.64632876	15.62043064	16.36991273	16.32069783	16.09739755	16.09729629	15.91689405	17.84751988	17.29658332	15.63026432	15.95277785	15.45887161	15.22854487	16.32016807	15.80162448	16.14994091	16.69556508	15.6424889	15.58016642	15.23041369	15.12947419	15.81088865	15.87255606	15.68596247	15.94814861	15.5059415	17.27381234	16.79998014	15.22201114	15.53532199	14.71700617	14.30255271	16.19064293	15.4971805	15.80739694	16.67507973
17.06.2002 14:00	16.35489894	16.27914658	15.91370273	15.87091862	16.62305571	16.58124537	16.36483035	16.27840419	16.19754458	18.23346858	17.63469613	15.93159404	16.26090004	15.72955224	15.4902383	16.68881656	16.11588923	16.46226042	16.99260274	15.87656649	15.81315981	15.4581767	15.30982554	15.97965063	16.09141599	15.91225176	16.16121673	15.74649909	17.55545058	17.08526282	15.49417993	15.80368647	15.00773722	14.60450668	16.49951058	15.78198293	16.0995668	16.99260274
17.06.2002 15:00	16.60933109	16.54253041	16.17117396	16.13142612	16.90784156	16.85221481	16.6116914	16.45951209	16.4481254	18.56726206	17.93054484	16.19404251	16.52926453	15.97015725	15.72173634	16.98772073	16.39087088	16.73428063	17.23842701	16.08011221	16.01576275	15.6562315	15.50019641	16.18005549	16.29985402	16.1179693	16.35297804	15.95698698	17.81622674	17.31771537	15.6885862	16.01241441	15.19821619	14.78567906	16.67885308	15.9783984	16.29098843	17.23842701
17.06.2002 16:00	16.78234496	16.70461276	16.3296178	16.28171891	17.06605592	17.00854333	16.76597955	16.58735296	16.61852036	18.80717612	18.14186534	16.35928784	16.70817419	16.150611	15.90290872	17.15709977	16.55782403	16.90555262	17.39206718	16.20223965	16.13732452	15.77506438	15.63045016	16.31717461	16.41449494	16.23111395	16.43820528	16.06724255	18.01441661	17.46563973	15.79550965	16.11180866	15.28844306	14.86620011	16.74859739	16.06678536	16.39173666	17.38182451
17.06.2002 17:00	16.91464968	16.84643482	16.46825616	16.41197267	17.19262741	17.14402805	16.90998183	16.71519384	16.75884562	19.01579704	18.31092175	16.50509254	16.85726557	16.29096392	16.03375544	17.33644227	16.70513563	17.04660014	17.44328057	16.31418979	16.24875614	15.88399451	15.74066487	16.43319847	16.52913586	16.3442586	16.54473934	16.18752134	18.18131335	17.60299806	15.91215341	16.23108177	15.38869515	14.96685143	16.87812253	16.17481387	16.50255971	17.42279522
17.06.2002 18:00	17.02659983	16.95786644	16.56728355	16.51216786	17.29810366	17.24824706	17.0128406	16.81107449	16.87912442	19.23484901	18.46941213	16.62173631	16.96659925	16.37116559	16.10421136	17.436077	16.79352259	17.14734837	17.48425128	16.42613994	16.36018776	15.99292465	15.85087958	16.54922234	16.64377677	16.45740324	16.67258021	16.30780014	18.43165846	17.76148844	16.00935655	16.33047602	15.42879598	14.97691657	16.95783032	16.26320083	16.58315829	17.44328057
17.06.2002 19:00	17.0469544	16.97812674	16.58708903	16.51216786	17.28755603	17.26909087	17.03341236	16.86434152	16.90919412	19.31829738	18.51167623	16.64117693	16.9864781	16.39121601	16.13440676	17.40618658	16.80334337	17.14734837	17.49449396	16.4566718	16.3905782	16.02263287	15.87091862	16.57031759	16.67504248	16.48826087	16.72584724	16.34789307	18.60898624	17.84601664	16.02879717	16.34041545	15.42879598	14.97691657	16.86815906	16.23373851	16.56300865	17.41255254
17.06.2002 20:00	16.9757134	16.89708556	16.51776985	16.4320117	17.19262741	17.19613756	16.96141122	16.84303471	16.83903149	19.19312482	18.42714803	16.56341442	16.9069627	16.37116559	16.13440676	17.27666144	16.71495641	17.06674978	17.4330379	16.39560808	16.32979732	15.96321643	15.80078199	16.49648422	16.61251107	16.42654561	16.68323362	16.29777691	18.5776931	17.79318651	15.95103467	16.27083947	15.39872036	14.96685143	16.68881656	16.13553077	16.46226042	17.35109647
17.06.2002 21:00	16.84340868	16.76539365	16.38903424	16.29173843	17.04496068	17.06065284	16.83798069	16.77911427	16.70872946	18.9845039	18.25809162	16.42733003	16.76781074	16.28093871	16.07401596	17.06742851	16.55782403	16.92570227	17.32036844	16.26330336	16.1981054	15.83448081	15.69056727	16.38046035	16.48744825	16.30311509	16.58735296	16.16747488	18.43165846	17.64526216	15.80522996	16.11180866	15.27841785	14.86620011	16.42976627	15.94893608	16.29098843	17.22818434
17.06.2002 22:00	16.62968567	16.55266055	16.1810767	16.06128949	16.7918177	16.8417929	16.63226315	16.6512734	16.5082648	18.67157252	17.99394099	16.20376282	16.54914338	16.12053537	15.94316925	16.79841475	16.34176701	16.70405616	17.12575756	16.05975764	15.99550246	15.63642602	15.50019641	16.19060312	16.27901022	16.09739755	16.40624506	15.95698698	18.16045126	17.40224358	15.58166275	15.8931413	15.11801452	14.7353534	16.12089862	15.71323751	16.05926751	17.03357345
17.06.2002 23:00	16.3854308	16.31966717	15.94341095	15.82082102	16.52812709	16.60208917	16.40597386	16.4701655	16.26770721	18.31691695	17.70865831	15.97047529	16.31059717	15.94008162	15.78212713	16.53936447	16.10606845	16.47233524	16.920904	15.83585734	15.77263922	15.41856575	15.2897865	15.96910301	16.06015029	15.88139413	16.19317695	15.73647586	17.86838197	17.13809295	15.34837522	15.65459509	14.93756076	14.58437641	15.82199444	15.46771818	15.80739694	16.80823454
18.06.2002 00:00	16.13099864	16.06641349	15.7057452	15.57033304	16.26443649	16.35196353	16.15911281	16.26775079	16.02714961	17.97269243	17.4128096	15.72746745	16.05217211	15.71952703	15.58082449	16.26038724	15.85072834	16.22046467	16.6853224	15.62213433	15.54977598	15.20070547	15.08939611	15.75815053	15.84129036	15.65510484	15.95880202	15.51596473	17.58674372	16.89507437	15.13452832	15.43592773	14.76713222	14.44346456	15.56294416	15.24184039	15.58575084	16.57265295
18.06.2002 01:00	15.90709835	15.84355025	15.48788492	15.34990362	16.03238875	16.1226817	15.94310939	16.08664289	15.79661525	17.69105418	17.159225	15.49417993	15.82356532	15.49897244	15.36945672	16.00133695	15.62485055	15.97866892	16.45998349	15.41858861	15.34717304	15.00265068	14.89902525	15.56829329	15.63285232	15.45967317	15.76704071	15.30547684	17.33639862	16.66262181	14.93040173	15.2271998	14.58667846	14.28242245	15.32382081	15.02578337	15.36410474	16.33707135
18.06.2002 02:00	15.69337533	15.62068701	15.27002465	15.12947419	15.7897934	15.90382176	15.72710597	15.93749521	15.59615059	17.44070908	16.92677244	15.28033303	15.60489796	15.29846827	15.16815408	15.75225013	15.39897276	15.75702282	16.23464457	15.22522017	15.15470024	14.81449862	14.70865438	15.36788843	15.4452581	15.26424151	15.58593281	15.11503541	17.11734665	16.4513013	14.73599546	15.02841129	14.42627513	14.13144547	15.09466094	14.81954713	15.16260828	16.09124708
18.06.2002 03:00	15.51018418	15.43834436	15.09177533	14.94912284	15.59993616	15.71622754	15.55224607	15.78834752	15.4157324	17.22165711	16.71545194	15.09564707	15.41604888	15.11801452	14.99704683	15.54301721	15.2025573	15.55552637	16.02979101	15.06238359	15.00274803	14.66595753	14.56838111	15.22022169	15.28892957	15.12023923	15.44743853	14.96468691	16.91915677	16.27167888	14.57075013	14.85944105	14.28592221	14.01066388	14.91531844	14.65259398	14.99133629	15.87615084
18.06.2002 04:00	15.32699303	15.26613186	14.91352602	14.75875198	15.3995313	15.53905521	15.37738616	15.66050665	15.2353142	17.00260514	16.51469746	14.91096111	15.2271998	14.94758597	14.83600472	15.33378429	15.0159626	15.37417956	15.83518013	14.9097243	14.84066567	14.50751369	14.39804928	15.04091208	15.12217915	14.9556652	15.30894426	14.81433842	16.73139794	16.10262247	14.42494543	14.71034967	14.18567012	13.93014283	14.73597593	14.49546161	14.84021395	15.67129729
18.06.2002 05:00	15.17433374	15.11417965	14.77488766	14.6184787	15.25186457	15.39314859	15.23338388	15.55397259	15.09498894	16.79398422	16.33507503	14.75543609	15.06816899	14.81725826	14.71522313	15.15444178	14.85883022	15.20290757	15.65081193	14.77741958	14.71910391	14.38868081	14.28783457	14.92488822	14.99711633	14.83223467	15.18110339	14.68403639	16.56450121	15.94413209	14.29858135	14.58113714	14.09544324	13.8596869	14.57656037	14.35797078	14.69916643	15.48692908
18.06.2002 06:00	15.04202902	14.98248774	14.64615205	14.50826399	15.1358407	15.25766387	15.10995335	15.45809194	14.95466368	16.60622539	16.17658465	14.60963138	14.91907761	14.68693055	14.58437641	14.99502622	14.71151862	15.06186005	15.49717176	14.67564671	14.61780244	14.28965342	14.18763937	14.81941197	14.89289731	14.73966178	15.10652955	14.58380406	16.42889761	15.82790582	14.1916579	14.48174289	14.01524158	13.79929611	14.46696217	14.24994227	14.58834338	15.32304623
18.06.2002 07:00	14.97078801	14.90144656	14.56693013	14.44814688	15.08310258	15.19513246	15.03795221	15.3835181	14.87447782	16.46019074	16.06035837	14.53186888	14.8395622	14.60672888	14.50385536	14.93524538	14.63295244	14.98126147	15.41523034	14.62476028	14.5671517	14.23023698	14.13754178	14.77722148	14.84078781	14.67794652	15.03195571	14.52366466	16.3141561	15.75394364	14.15277664	14.44198519	13.99519116	13.78923098	14.47692565	14.23030072	14.55811891	15.23086213
18.06.2002 08:00	14.96061073	14.90144656	14.56693013	14.4581664	15.0936502	15.18471056	15.02766634	15.37286469	14.85443135	16.40803551	16.03922632	14.52214856	14.82962278	14.56662805	14.4535297	14.97509927	14.64277321	14.99133629	15.43571569	14.65529214	14.59754214	14.2599452	14.16760033	14.80886435	14.87205351	14.70880415	15.04260911	14.55373436	16.27243191	15.76450966	14.20137821	14.49168231	14.03529199	13.81942637	14.63634121	14.30886691	14.6387175	15.27183284
18.06.2002 09:00	15.0522063	14.98248774	14.64615205	14.55836159	15.20967407	15.27850767	15.10995335	15.41547832	14.93461721	16.51234597	16.13432055	14.60963138	14.91907761	14.58667846	14.43339943	15.15444178	14.76062249	15.10215934	15.56887051	14.79777415	14.7393642	14.40848629	14.30787361	14.95653109	15.01796013	14.85280643	15.15979658	14.68403639	16.34544924	15.89130197	14.36662354	14.67059197	14.12551887	13.8596869	15.02491664	14.54456547	14.8603636	15.46644373
18.06.2002 10:00	15.25575203	15.18509068	14.84420684	14.75875198	15.43117418	15.4869457	15.30538502	15.55397259	15.12505864	16.75226003	16.35620708	14.81375797	15.12780554	14.72703138	14.53405075	15.44338248	14.98650028	15.32380544	15.85566549	15.04202902	14.98248774	14.63624931	14.54834207	15.19912644	15.26808577	15.0893816	15.3835181	14.91457075	16.52277702	16.12375452	14.62907201	14.93895646	14.29594741	13.96033822	15.51312679	14.87847177	15.18275793	15.83518013
18.06.2002 11:00	15.5712479	15.50925539	15.15119177	15.07937659	15.76869815	15.79960275	15.61396133	15.77769412	15.43577887	17.17993292	16.72601796	15.14424863	15.45580658	14.96763639	14.72528826	15.85188486	15.34004812	15.66634942	16.26537261	15.38805675	15.31678259	14.97294246	14.87898621	15.54719804	15.61200852	15.42881554	15.67116006	15.24533744	16.89829468	16.49356541	14.98872362	15.3067152	14.52652721	14.12138034	16.06111778	15.30076503	15.59582566	16.32682867
18.06.2002 12:00	15.96816206	15.90433113	15.54730136	15.44007929	16.137865	16.18521311	15.9842529	16.04402926	15.83670819	17.7849336	17.22262115	15.57194243	15.8931413	15.3285439	15.05743762	16.33013154	15.77216216	16.10964162	16.77750651	15.78497091	15.71185834	15.35914931	15.2396889	15.92691251	15.99761888	15.80939299	16.00141564	15.63624353	17.38855385	16.94790449	15.4066971	15.72417107	14.83730868	14.38307377	16.5991453	15.75252061	16.04919268	16.90041864
18.06.2002 13:00	16.46684909	16.40070835	16.02263287	15.92101622	16.65469858	16.67504248	16.45740324	16.35297804	16.3278466	18.52553787	17.83545061	16.07739874	16.40999143	15.74960266	15.43991264	16.90801295	16.29266315	16.62345758	17.32036844	16.22259422	16.15758481	15.79486985	15.68054775	16.39100798	16.44576065	16.24139983	16.36363144	16.06724255	17.94139929	17.4550737	15.85383153	16.18138464	15.15811535	14.62463694	17.20691713	16.24355928	16.53278418	17.42279522
18.06.2002 14:00	16.99606797	16.927476	16.54747807	16.45205074	17.23481791	17.19613756	16.95112534	16.64061999	16.84905472	19.33915947	18.5011102	16.62173631	16.95665983	16.23081267	15.89284359	17.48589436	16.82298491	17.16749801	17.84274501	16.67039481	16.60331129	16.22068766	16.11138709	16.84455582	16.89390241	16.67340666	16.74715405	16.5082648	18.53596892	17.97280894	16.30096596	16.62865879	15.49897244	14.91652577	17.73498118	16.70513563	16.99622603	17.92468644
18.06.2002 15:00	17.45404585	17.38333263	16.99310136	16.89290959	17.69891337	17.65470122	17.39341805	16.94956876	17.30010021	20.03803956	19.07167557	17.09803167	17.44369167	16.64184622	16.28538374	17.99403146	17.29438204	17.63093986	18.27293749	17.0469544	16.96799659	16.58708903	16.40195315	17.11879404	17.24824706	17.04369823	17.16263688	16.90919412	19.10967645	18.44828008	16.70921913	17.04611466	15.85987995	15.24867513	18.1634105	17.09796657	17.39921894	18.3139082
18.06.2002 16:00	17.85096001	17.77840837	17.37930821	17.33376844	18.19465171	18.06115539	17.7739955	17.20525051	17.68098306	20.57002291	19.51544863	17.45768328	17.81145042	16.99272852	16.62759823	18.36267995	17.64792988	17.99363348	18.54948979	17.37262756	17.30229145	16.91387944	16.75263632	17.48796089	17.59216982	17.38313218	17.50354587	17.23996081	19.55821144	18.82865698	17.01054885	17.35423684	16.150611	15.54056396	18.41249731	17.382769	17.68131397	18.53924712
18.06.2002 17:00	18.11556945	18.03166205	17.6268767	17.60429547	18.47943756	18.32170292	18.03114243	17.42897203	17.93156389	20.91424743	19.81129733	17.71041143	18.06987548	17.25338394	16.88929166	18.62173023	17.88362845	18.23542923	18.67240193	17.60670514	17.53528484	17.14164246	16.98308527	17.74110387	17.83187355	17.61970735	17.75922761	17.47049517	19.912867	19.10337364	17.21467544	17.55302535	16.35111517	15.73180147	18.5619494	17.54972215	17.86266078	18.62118854
18.06.2002 18:00	18.2275196	18.15322382	17.73580684	17.70449066	18.57436618	18.44676574	18.15457295	17.63138674	18.05184269	20.9976958	19.92752361	17.81733488	18.18914858	17.39373686	17.05033378	18.72136496	17.99165695	18.34625228	18.71337264	17.75936444	17.6771069	17.28028081	17.11333902	17.86767536	17.97778017	17.76370963	17.96164232	17.64089013	20.16321211	19.30412812	17.35075983	17.70211674	16.51151851	15.91297385	18.63169371	17.65775066	17.97348383	18.62118854
18.06.2002 19:00	18.2275196	18.14309367	17.73580684	17.68445162	18.54272331	18.44676574	18.17514471	17.74857421	18.06186592	20.91424743	19.89582553	17.80761457	18.17920916	17.45388811	17.14091997	18.65162065	17.97201541	18.33617745	18.67240193	17.78989629	17.71762748	17.30998903	17.12335854	17.86767536	17.99862398	17.80485313	18.05752298	17.68098306	20.26752257	19.35695825	17.37992077	17.72199559	16.57166976	15.98342978	18.58187634	17.65775066	17.97348383	18.53924712
18.06.2002 20:00	18.13592403	18.05192234	17.64668218	17.59427595	18.43724707	18.36339053	18.09285769	17.78053442	17.97165682	20.67433337	19.73733516	17.70069112	18.05993605	17.4338377	17.16105023	18.47227815	17.84434535	18.2253544	18.55973247	17.72883258	17.6568466	17.25057259	17.08328046	17.82548487	17.95693637	17.75342375	18.06817638	17.6308669	20.1840742	19.28299607	17.29243795	17.63254076	16.52154372	15.96329951	18.38260689	17.5300806	17.86266078	18.4060923
18.06.2002 21:00	17.94255559	17.86957969	17.46843287	17.39388556	18.22629458	18.1757963	17.92828366	17.70596058	17.79123863	20.3196778	19.48375055	17.50628485	17.87108697	17.3235604	17.09059431	18.24311828	17.65775066	18.03393277	18.37536427	17.57617328	17.50489439	17.1020315	16.93298767	17.67781813	17.80060785	17.60942147	17.95098892	17.47049517	19.95459119	19.09280762	17.1174723	17.46357052	16.44134205	15.93310412	18.10362966	17.33366513	17.67123915	18.23196678
18.06.2002 22:00	17.69830072	17.62645616	17.23076711	17.14339758	17.94150873	17.93609257	17.69170849	17.57811971	17.56070427	19.912867	19.16676979	17.26327701	17.62260133	17.15313186	16.95974759	17.9442141	17.41223132	17.79213702	18.16026803	17.33191841	17.25164071	16.86436574	16.71255825	17.44577039	17.56090411	17.3728463	17.74857421	17.22993758	19.61036667	18.79695891	16.85502383	17.19520604	16.24083788	15.76199687	17.75490812	17.05868348	17.39921894	18.00662786
18.06.2002 23:00	17.44386856	17.36307233	16.97329588	16.87287055	17.64617525	17.67554503	17.44484744	17.41831862	17.31012344	19.5269183	18.86035506	17.00082854	17.36417627	16.95262768	16.77857521	17.66523687	17.15689121	17.53019163	17.91444376	17.08766355	17.01864733	16.62669999	16.4821093	17.21372266	17.32120038	17.13627113	17.51419928	16.97935675	19.27657319	18.5011102	16.61201599	16.93678098	16.05035891	15.61101989	17.436077	16.80334337	17.13727354	17.77104627
19.06.2002 00:00	17.18943641	17.1199488	16.72572739	16.61236305	17.37193703	17.41499749	17.20827227	17.21590391	17.05954262	19.19312482	18.57507238	16.7578207	17.11569063	16.74209831	16.5873377	17.39622311	16.91137187	17.28839589	17.67886217	16.84340868	16.77552379	16.38903424	16.25166036	16.96057968	17.07107474	16.88941008	17.26917094	16.73879916	18.97407285	18.22639355	16.36900815	16.69823476	15.86990516	15.46004291	17.14713629	16.54800326	16.88540297	17.51497932
19.06.2002 01:00	16.9757134	16.90721571	16.52767259	16.39193363	17.12934167	17.20655946	17.00255473	17.08806304	16.85907796	18.90105553	18.32148777	16.55369411	16.9069627	16.57166976	16.42629559	17.17702671	16.70513563	17.07682461	17.45352325	16.63986295	16.5627907	16.19097944	16.05126997	16.7496272	16.86263671	16.68369254	17.07740964	16.5383345	18.7132967	17.99394099	16.16488157	16.48950683	15.71952703	15.32919619	16.90801295	16.34176701	16.68390652	17.2896404
19.06.2002 02:00	16.78234496	16.71474291	16.33952054	16.20156276	16.91838919	17.00854333	16.81740894	16.94956876	16.66863653	18.65071042	18.09960124	16.36900815	16.71811362	16.39121601	16.25518834	16.96779379	16.50872016	16.88540297	17.25891237	16.4566718	16.3905782	16.01273013	15.87091862	16.57031759	16.68546438	16.50883263	16.89630174	16.3579163	18.49424473	17.79318651	15.98991592	16.31059717	15.55912369	15.18828434	16.7087435	16.15517232	16.49248489	17.08478684
19.06.2002 03:00	16.63986295	16.5627907	16.19097944	16.05126997	16.76017482	16.86263671	16.67340666	16.8323813	16.52831127	18.45252055	17.93054484	16.21348313	16.55908281	16.26088829	16.13440676	16.79841475	16.36140856	16.73428063	17.09502952	16.30401251	16.23862599	15.87409177	15.72062583	16.41210322	16.52913586	16.36483035	16.75780746	16.20756781	18.3064859	17.62413011	15.84411122	16.16150579	15.4488464	15.09769815	16.52940099	15.99803994	16.34136254	16.920904
19.06.2002 04:00	16.48720366	16.41083849	16.04243835	15.89095766	16.58086521	16.70630818	16.51911851	16.73650065	16.37796277	18.27519277	17.76148844	16.06767843	16.40999143	16.13056058	16.01362517	16.62903572	16.20427619	16.57308347	16.920904	16.18188507	16.10693408	15.74535616	15.59037208	16.26443649	16.40407304	16.23111395	16.6512734	16.08728901	18.15002021	17.48677178	15.71774714	16.04223268	15.37866994	15.04737249	16.37994891	15.87036989	16.21038985	16.74677847
19.06.2002 05:00	16.35489894	16.28927673	15.91370273	15.75068439	16.43319847	16.58124537	16.40597386	16.67258021	16.25768397	18.10829603	17.62413011	15.94131435	16.28077889	16.02028329	15.91297385	16.47958363	16.06678536	16.44211077	16.75702115	16.05975764	15.98537231	15.62652328	15.46011833	16.12731737	16.27901022	16.1179693	16.57669956	15.97703345	17.99355452	17.34941345	15.60110338	15.92295958	15.28844306	14.97691657	16.23049682	15.74269983	16.07941715	16.57265295
19.06.2002 06:00	16.26330336	16.18797526	15.82457807	15.6504892	16.31717461	16.47702635	16.31340097	16.62996659	16.17749811	17.99355452	17.51846985	15.84411122	16.19132407	15.93005641	15.83245279	16.37994891	15.9783984	16.35143737	16.64435169	15.97833935	15.91446128	15.5572041	15.37996217	16.03238875	16.20605691	16.04596816	16.52343253	15.90687082	17.89967511	17.27545127	15.53306118	15.8533836	15.24834223	14.9567863	16.16075251	15.67395442	16.01896822	16.45998349
19.06.2002 07:00	16.21241693	16.14745467	15.78496712	15.61041112	16.27498411	16.43533874	16.27225746	16.61931318	16.12738194	17.9205372	17.4550737	15.79550965	16.13168751	15.86990516	15.76199687	16.33013154	15.91947376	16.29098843	16.57265295	15.95798478	15.88407084	15.52749588	15.34990362	15.99019826	16.1747912	16.02539641	16.54473934	15.87680112	17.82665778	17.22262115	15.51362055	15.83350475	15.22829181	14.93665604	16.16075251	15.65431287	15.99881857	16.39852742
19.06.2002 08:00	16.22259422	16.15758481	15.79486985	15.63045016	16.29607936	16.44576065	16.28254333	16.61931318	16.13740518	17.88924406	17.4550737	15.80522996	16.15156636	15.86990516	15.75193174	16.39987585	15.95875685	16.3212129	16.61362366	15.98851664	15.92459143	15.56710684	15.37996217	16.02184113	16.20605691	16.05625404	16.55539275	15.91689405	17.80579569	17.25431922	15.57194243	15.8931413	15.27841785	14.97691657	16.33013154	15.75252061	16.07941715	16.44974081
19.06.2002 09:00	16.33454437	16.26901643	15.90379999	15.75068439	16.43319847	16.56040156	16.3854021	16.69388702	16.22761427	18.00398557	17.56073396	15.91215341	16.26090004	15.9200312	15.76199687	16.58918183	16.08642691	16.4521856	16.75702115	16.14117593	16.06641349	15.7057452	15.53025496	16.19060312	16.36238543	16.20025632	16.6512734	16.04719608	17.89967511	17.38111153	15.72746745	16.06211153	15.36864473	15.01717709	16.67885308	15.96857762	16.29098843	16.65459437
19.06.2002 10:00	16.54826738	16.48174952	16.11175753	15.97111381	16.67579383	16.77926149	16.60140552	16.84303471	16.42807893	18.23346858	17.78262049	16.13572062	16.4795674	16.06038412	15.87271332	16.89804948	16.33194624	16.69398134	17.06430149	16.41596266	16.35005761	15.98302191	15.82082102	16.49648422	16.64377677	16.477975	16.86434152	16.30780014	18.08743394	17.64526216	16.03851749	16.37023372	15.64935057	15.27887053	17.16706324	16.33194624	16.65368205	17.02333078
19.06.2002 11:00	16.84340868	16.77552379	16.39893698	16.25166036	16.97112731	17.07107474	16.8791242	17.05610282	16.71875269	18.60898624	18.13129932	16.44677066	16.79762902	16.31101434	16.0840811	17.29658838	16.66585254	17.02645049	17.47400861	16.74163581	16.67422232	16.29990958	16.15146516	16.85510344	16.97727762	16.79683719	17.10936985	16.61852036	18.47338264	18.00450702	16.36900815	16.70817419	15.7997287	15.32919619	17.69512729	16.72477718	17.02645049	17.525222
19.06.2002 12:00	17.23014555	17.15033924	16.76533835	16.61236305	17.34029415	17.44626319	17.2391299	17.32243797	17.09963555	19.13053855	18.5856384	16.84530352	17.19520604	16.65187143	16.39610019	17.75490812	17.0881458	17.43951823	17.98614251	17.14872726	17.06929806	16.68611643	16.54222642	17.27700841	17.38373178	17.17741464	17.43962544	16.99940322	18.96364181	18.44828008	16.76754101	17.11569063	16.06038412	15.51036857	18.25308175	17.16671198	17.4697427	18.04759857
19.06.2002 13:00	17.67794615	17.59606572	17.2010589	17.00312431	17.74110387	17.87356116	17.67113673	17.64204015	17.56070427	19.82941863	19.15620377	17.32159889	17.69217731	17.07293019	16.78864034	18.28297217	17.5693637	17.93318454	18.51876176	17.60670514	17.52515469	17.13173972	17.00312431	17.76219912	17.84229545	17.62999322	17.80184124	17.44042547	19.5060562	18.95544929	17.23411606	17.59278306	16.44134205	15.84251793	18.86085358	17.66757143	17.96340901	18.54948979
19.06.2002 14:00	18.1562786	18.08231278	17.66648766	17.45400268	18.20519934	18.34254673	18.12371532	17.96164232	18.04181945	20.58045395	19.76903323	17.83677551	18.20902743	17.50401416	17.19124563	18.8508901	18.08004391	18.44700051	19.02065298	18.04432845	17.97088117	17.56746026	17.43396364	18.21574696	18.28001532	18.06200006	18.18536385	17.88144772	20.12148792	19.48375055	17.69097081	18.04999663	16.75212351	16.07401596	19.45866193	18.14878933	18.44700051	19.02065298
19.06.2002 15:00	18.60407919	18.52803926	18.10220821	17.91490056	18.7114853	18.79068849	18.55572216	18.27059109	18.47281847	21.22717881	20.30790052	18.26446931	18.64636215	17.89499729	17.56365552	19.27931942	18.50233717	18.87014306	19.40987474	18.44124261	18.36595691	17.95366711	17.80468585	18.60600905	18.67604758	18.45286339	18.56888646	18.28237705	20.69519546	19.95922169	18.07978335	18.44757364	17.07293019	16.3659048	19.89705472	18.55144104	18.83991859	19.34841867
19.06.2002 16:00	18.95010692	18.87246427	18.4488041	18.30566182	19.14393789	19.15545505	18.8951561	18.52627284	18.8136084	21.69657589	20.69884345	18.58523966	18.97436319	18.20577876	17.86560948	19.5782236	18.79696038	19.17238775	19.65569901	18.75673848	18.67999147	18.26065205	18.10527143	18.92243778	18.99912652	18.7614397	18.89914204	18.61314374	21.15416149	20.33959859	18.38111307	18.75569583	17.35363603	16.63766336	20.16606848	18.8264227	19.12201363	19.54302956
19.06.2002 17:00	19.19436179	19.1155878	18.67656711	18.57618884	19.44981899	19.41600259	19.13173127	18.72868755	19.03411952	21.97821413	20.95242806	18.79908656	19.18309113	18.42633334	18.09710752	19.77749305	19.00319662	19.38395902	19.74788311	18.98063878	18.90285471	18.47851232	18.32570086	19.15448551	19.22840836	18.98772899	19.14417038	18.84367809	21.52967915	20.62488128	18.58523966	18.96442377	17.5541402	16.82890087	20.32548404	18.99337585	19.30336044	19.58400027
19.06.2002 18:00	19.30631194	19.22701942	18.79539999	18.69642307	19.5869381	19.54106541	19.2551618	18.87783523	19.15439832	22.07209355	21.05808831	18.8962897	19.29242481	18.54663585	18.2178891	19.88709125	19.10140435	19.48470725	19.76836847	19.12312079	19.03454662	18.60724794	18.43591557	19.25996175	19.35347118	19.12144539	19.30397147	18.99402659	21.81131739	20.82563576	18.73104436	19.10357572	17.72456874	17.02013838	20.38526488	19.10140435	19.40410867	19.55327223
19.06.2002 19:00	19.30631194	19.22701942	18.79539999	18.71646211	19.60803335	19.55148731	19.27573355	18.95240907	19.14437509	21.94692099	21.00525819	18.87684907	19.27254596	18.58673668	18.28834503	19.82731042	19.07194203	19.45448278	19.71715508	19.13329807	19.05480692	18.62705342	18.44593509	19.25996175	19.37431498	19.15230302	19.37854531	19.02409629	21.90519681	20.86789986	18.73104436	19.10357572	17.74461916	17.05033378	20.3055571	19.07194203	19.38395902	19.48157349
19.06.2002 20:00	19.20453908	19.12571795	18.69637259	18.61626692	19.50255711	19.45769019	19.19344653	18.96306248	19.04414276	21.67571379	20.82563576	18.7602053	19.15327285	18.54663585	18.28834503	19.66789485	18.95409275	19.34365973	19.60448562	19.06205707	18.98389589	18.55773424	18.36577893	19.16503314	19.30136167	19.09058776	19.37854531	18.96395689	21.82174844	20.79393768	18.65328185	19.02406032	17.73459395	17.09059431	20.10628765	18.95409275	19.2832108	19.35866135
19.06.2002 21:00	19.0417025	18.96363559	18.53792876	18.44593509	19.31269987	19.30136167	19.03915838	18.90979545	18.88377103	21.34192032	20.5931832	18.58523966	18.98430262	18.46643418	18.2480845	19.45866193	18.77731883	19.18246257	19.44060278	18.89922049	18.82181353	18.3992904	18.19544711	18.98572352	19.13461124	18.93629961	19.30397147	18.8136084	21.58183438	20.5931832	18.4685959	18.84515066	17.63434187	17.02013838	19.81734694	18.75767728	19.08171434	19.21526386
19.06.2002 22:00	18.82797949	18.74077235	18.32006848	18.21548614	19.05955689	19.08250174	18.83344084	18.80326139	18.67328313	20.98726475	20.32903257	18.37139276	18.76563526	18.32608126	18.13736805	19.19961164	18.56126181	18.97089129	19.23574922	18.69567477	18.60908044	18.19133287	17.9850372	18.75367579	18.92617321	18.73058207	19.16547719	18.6031205	21.268903	20.32903257	18.254749	18.61654388	17.49398895	16.92955219	19.49851582	18.51215795	18.84999342	19.00016762
19.06.2002 23:00	18.58372462	18.50777897	18.09230547	17.96499816	18.78531867	18.842798	18.60715154	18.65411371	18.44274877	20.64304023	20.04374989	18.13810523	18.52708905	18.1456275	17.98639106	18.93059788	18.32556325	18.72909554	19.0104103	18.44124261	18.36595691	17.95366711	17.73454922	18.47943756	18.67604758	18.4940069	18.98436929	18.36256291	20.90381638	20.03318386	18.00202084	18.36805824	17.3235604	16.79870548	19.18964817	18.25681784	18.59812285	18.78507139
20.06.2002 00:00	18.37000161	18.29504588	17.88434794	17.74456874	18.54272331	18.62393807	18.41171988	18.53692624	18.24228411	20.3196778	19.77959926	17.92425833	18.30842169	17.97519896	17.84547921	18.6715476	18.10950624	18.50744944	18.77482871	18.2275196	18.15322382	17.73580684	17.51411979	18.24738983	18.45718764	18.28828935	18.83522161	18.15207502	20.590885	19.77959926	17.77845363	18.14939088	17.16315706	16.66785876	18.91067094	18.03094005	18.36640192	18.53924712
20.06.2002 01:00	18.16645588	18.09244293	17.6763904	17.53415883	18.31067558	18.41550004	18.21628822	18.41973878	18.04181945	20.02760851	19.53658068	17.71041143	18.09969375	17.7947452	17.66430684	18.4523512	17.90326999	18.29587816	18.55973247	18.0036193	17.92023043	17.51794657	17.27365133	17.98369923	18.22790581	18.06200006	18.66476711	17.94158712	20.29881571	19.52601465	17.56460673	17.93072352	17.00275373	16.52694691	18.66158412	17.80506226	18.15483064	18.32415088
20.06.2002 02:00	17.98326473	17.91010028	17.49814109	17.35380748	18.11027072	18.23832771	18.04142831	18.30255131	17.86140126	19.7981255	19.32526017	17.52572547	17.91084467	17.62431666	17.50326472	18.24311828	17.70685452	18.11453135	18.35487891	17.82042815	17.74801793	17.33969725	17.09329998	17.79384199	18.05073348	17.88714015	18.51561943	17.76116893	20.0484706	19.30412812	17.37992077	17.74187444	16.86240081	16.41623046	18.43242426	17.61846756	17.96340901	18.12954
[truncated: 13,438 more rows]
