# Supplementary material for: Effects of plant productivity and species richness on the drought response of soil respiration in temperate grasslands
Source: PLoS One. 2018 Dec 21;13(12):e0209031. doi: 10.1371/journal.pone.0209031 (PMC6303019; doi:10.1371/journal.pone.0209031)
Supplement: S4 Dataset — (CSV) [file pone.0209031.s005.csv]

# Assimilated (see methods for details) continuous soil moisture (SM) data set for the 19 sites used for modeling soil respiration published in Burri et al.
# Column description: Variable.SiteTreatment whereas c=control, r= roof = drought treatment, e.g. SM.01c = soil moisture at site 1 on control plot
timestamp	SM.01c	SM.02c	SM.03c	SM.04c	SM.05c	SM.06c	SM.07c	SM.08c	SM.09c	SM.10c	SM.11c	SM.12c	SM.13c	SM.14c	SM.15c	SM.16c	SM.17c	SM.18c	SM.19c	SM.01r	SM.02r	SM.03r	SM.04r	SM.05r	SM.06r	SM.07r	SM.08r	SM.09r	SM.10r	SM.11r	SM.12r	SM.13r	SM.14r	SM.15r	SM.16r	SM.17r	SM.18r	SM.19r
16.05.2002 00:00	33.75980934	29.07727811	36.0278731	35.30997798	31.08224933	37.24051101	37.01238914	30.05590134	39.40845573	30.09056571	37.0407038	29.15261201	36.50836905	30.99937049	28.63277032	36.36600992	30.08940322	34.71715648	28.62031708	34.06914104	29.34244997	36.33937262	35.06301654	30.65108374	37.421684	37.32703131	30.62101434	39.97286962	29.87245481	37.33570484	29.47134654	36.89670072	32.96245535	31.28686926	34.754094	30.0547584	34.92918872	30.92988892
16.05.2002 01:00	33.75980934	29.07727811	36.0278731	35.32450513	31.10555557	37.24051101	37.01238914	30.01822714	39.40845573	30.10510643	37.0407038	29.15261201	36.49283579	31.0134934	28.65917926	36.34158695	30.07785495	34.71715648	28.60899565	34.06914104	29.34244997	36.33937262	35.07754369	30.67438999	37.421684	37.32703131	30.58334014	39.95576617	29.84337336	37.31931589	29.45859716	36.89670072	32.97657826	31.30007373	34.754094	30.0547584	34.92918872	30.94121035
16.05.2002 02:00	33.75980934	29.07727811	36.0278731	35.33903227	31.1172087	37.24051101	37.01238914	29.99311101	39.40845573	30.09056571	37.0407038	29.15261201	36.50836905	31.0134934	28.67238373	36.35379844	30.07785495	34.71715648	28.59767422	34.06914104	29.34244997	36.33937262	35.09207083	30.68604311	37.421684	37.32703131	30.58334014	39.95576617	29.84337336	37.31931589	29.45859716	36.88116746	32.97657826	31.30007373	34.71745955	30.04321012	34.91593671	30.96385321
16.05.2002 03:00	33.77453942	29.08990534	36.0278731	35.36808656	31.15216807	37.25698128	37.0273721	29.96799488	39.40845573	30.09056571	37.0407038	29.15261201	36.50836905	31.02761631	28.68558821	36.35379844	30.07785495	34.71715648	28.58635279	34.06914104	29.34244997	36.3549476	35.10659797	30.70934936	37.43815427	37.32703131	30.54566594	39.95576617	29.85791408	37.31931589	29.45859716	36.88116746	32.97657826	31.30007373	34.71745955	30.04321012	34.91593671	30.97517464
16.05.2002 04:00	33.75980934	29.07727811	36.0278731	35.35355941	31.14051495	37.24051101	37.01238914	29.94287874	39.39135228	30.10510643	37.0407038	29.13986263	36.49283579	31.04173922	28.69879268	36.32937547	30.06630667	34.70390446	28.57503136	34.05441096	29.32982274	36.33937262	35.10659797	30.70934936	37.421684	37.32703131	30.5205498	39.93866272	29.85791408	37.31931589	29.45859716	36.88116746	32.96245535	31.30007373	34.71745955	30.03166185	34.91593671	30.94121035
16.05.2002 05:00	33.77453942	29.08990534	36.04344807	35.39714085	31.18712744	37.27345156	37.0273721	29.93032068	39.39135228	30.09056571	37.02431486	29.13986263	36.49283579	31.02761631	28.69879268	36.31716398	30.06630667	34.70390446	28.58635279	34.05441096	29.32982274	36.33937262	35.10659797	30.70934936	37.421684	37.31204835	30.49543367	39.92155926	29.85791408	37.31931589	29.44584778	36.88116746	32.96245535	31.30007373	34.70524807	30.03166185	34.90268469	30.95253178
16.05.2002 06:00	33.7892695	29.08990534	36.04344807	35.39714085	31.18712744	37.27345156	37.0273721	29.91776261	39.39135228	30.09056571	37.02431486	29.13986263	36.49283579	31.04173922	28.69879268	36.31716398	30.06630667	34.70390446	28.63163851	34.05441096	29.32982274	36.33937262	35.10659797	30.70934936	37.421684	37.31204835	30.4828756	39.92155926	29.85791408	37.31931589	29.44584778	36.88116746	32.97657826	31.3132782	34.70524807	30.03166185	34.90268469	30.96385321
16.05.2002 07:00	33.77453942	29.07727811	36.0278731	35.39714085	31.18712744	37.25698128	37.01238914	29.89264648	39.37424882	30.07602498	37.00792591	29.12711325	36.47730252	31.04173922	28.71199715	36.31716398	30.06630667	34.69065245	28.56370993	34.05441096	29.32982274	36.33937262	35.10659797	30.70934936	37.421684	37.31204835	30.47031754	39.92155926	29.87245481	37.31931589	29.44584778	36.88116746	32.99070117	31.32648268	34.6808251	30.02011357	34.90268469	30.97517464
16.05.2002 08:00	33.70088902	29.02676918	35.96557319	35.2809237	31.0705962	37.17462992	36.93747434	29.85497228	39.34004192	30.07602498	36.99153696	29.11436386	36.46176925	31.02761631	28.71199715	36.29274101	30.04321012	34.67740043	28.56370993	34.08387112	29.3550772	36.37052257	35.17923369	30.79092123	37.47109482	37.34201427	30.45775947	39.93866272	29.85791408	37.31931589	29.44584778	36.88116746	32.99070117	31.32648268	34.6808251	30.02011357	34.90268469	30.95253178
16.05.2002 09:00	33.65669877	28.98888749	35.91884827	35.17923369	30.96571809	37.09227857	36.89252546	29.84241421	39.30583502	30.06148425	36.97514802	29.11436386	36.46176925	31.04173922	28.72520162	36.31716398	30.04321012	34.67740043	28.5523885	34.06914104	29.34244997	36.3549476	35.17923369	30.80257435	37.45462455	37.32703131	30.40752721	39.90445581	29.85791408	37.30292694	29.4330984	36.85010092	32.96245535	31.30007373	34.66861361	30.0085653	34.87618066	30.91856749
16.05.2002 10:00	33.61250853	28.95100579	35.85654836	35.13565226	30.93075872	37.04286775	36.83259362	29.76706581	39.25452466	30.0324028	36.92598118	29.07611572	36.41516945	30.99937049	28.69879268	36.26831805	30.0085653	34.63764439	28.5184242	34.03968088	29.3171955	36.30822267	35.13565226	30.76761498	37.40521373	37.28208243	30.35729494	39.87024891	29.84337336	37.27014905	29.40759963	36.83456766	32.93420952	31.27366479	34.65640213	29.98546875	34.86292865	30.90724606
16.05.2002 11:00	33.56831829	28.9131241	35.82539841	35.09207083	30.90745247	36.99345693	36.78764474	29.70427548	39.20321431	30.00332135	36.89320328	29.03786758	36.36856965	30.98524757	28.68558821	36.24389508	29.98546875	34.59788834	28.47313848	33.98076055	29.26668658	36.26149774	35.09207083	30.73265561	37.35580291	37.23713354	30.30706267	39.81893856	29.79975118	37.22098221	29.36935149	36.77243459	32.89184078	31.24725584	34.59534471	29.95082392	34.80992059	30.87328176
16.05.2002 12:00	33.50939797	28.86261517	35.74752353	35.0484894	30.8724931	36.92757585	36.7277129	29.61636901	39.11769705	29.94515844	36.8276475	28.98687005	36.30643659	30.94287884	28.65917926	36.15841469	29.9161791	34.53162827	28.41653133	33.93657031	29.22880488	36.19919783	35.06301654	30.70934936	37.28992183	37.1772017	30.23171427	39.75052475	29.74158827	37.15542643	29.31835397	36.71030152	32.84947205	31.20764242	34.5220758	29.89308255	34.75691253	30.86196033
16.05.2002 13:00	33.45047764	28.79947901	35.68522363	34.99038082	30.8258806	36.84522449	36.6527981	29.51590448	39.0321798	29.90153626	36.76209171	28.93587253	36.24430352	30.88638719	28.60636137	36.12178024	29.88153427	34.4786202	28.38256704	33.87764999	29.16566873	36.13689793	34.99038082	30.66273687	37.22404074	37.1022869	30.13124974	39.6650075	29.71250682	37.10625959	29.26735644	36.66370172	32.79298039	31.15482454	34.49765283	29.85843772	34.70390446	30.80535318
16.05.2002 14:00	33.37682724	28.73634286	35.60734875	34.91774511	30.76761498	36.76287313	36.56290034	29.40288188	38.96376599	29.87245481	36.69653593	28.884875	36.18217045	30.84401845	28.57995243	36.09735727	29.83534117	34.42561214	28.2580313	33.80399958	29.10253257	36.05902305	34.91774511	30.59281812	37.14168938	37.0273721	30.05590134	39.59659369	29.68342537	37.0407038	29.21635891	36.58603539	32.73648874	31.10200665	34.42438393	29.80069635	34.63764439	30.76006746
16.05.2002 15:00	33.30317683	28.68583393	35.52947386	34.83058224	30.69769624	36.68052177	36.48798554	29.30241735	38.87824874	29.85791408	36.66375804	28.84662686	36.13557065	30.81577262	28.55354348	36.04851133	29.78914807	34.3858561	28.23538844	33.73034918	29.05202364	35.99672315	34.85963653	30.55785875	37.05933802	36.9524573	29.95543681	39.51107643	29.66888464	36.99153696	29.15261201	36.52390232	32.66587418	31.04918876	34.35111502	29.74295497	34.58463633	30.71478174
16.05.2002 16:00	33.24425651	28.62269777	35.46717396	34.80152796	30.68604311	36.61464068	36.41307074	29.17683668	38.79273148	29.84337336	36.59820225	28.78287995	36.05790432	30.74515806	28.50072559	35.95081946	29.71985842	34.306344	28.15613842	33.67142886	29.00151472	35.93442324	34.80152796	30.51124626	36.99345693	36.89252546	29.90520454	39.44266263	29.62526246	36.94237012	29.10161448	36.44623599	32.60938253	30.9831664	34.2900576	29.6852136	34.51837625	30.65817458
16.05.2002 17:00	33.18533619	28.57218885	35.40487406	34.74341938	30.65108374	36.54875959	36.3531389	29.08893022	38.72431768	29.79975118	36.53264647	28.71913305	35.99577125	30.68866641	28.4479077	35.90197352	29.67366532	34.25333594	28.09953127	33.61250853	28.95100579	35.87212334	34.72889224	30.45298064	36.92757585	36.81761066	29.82985614	39.37424882	29.59618101	36.87681434	29.05061696	36.38410292	32.55289088	30.94355298	34.22900018	29.6390205	34.46536819	30.60156743
16.05.2002 18:00	33.12641586	28.52167992	35.34257415	34.68531081	30.59281812	36.46640824	36.29320706	29.01358182	38.65590387	29.77066972	36.49986857	28.6808849	35.94917145	30.64629767	28.40829429	35.86533907	29.6390205	34.2135799	28.08820984	33.56831829	28.9131241	35.82539841	34.69983795	30.42967439	36.87816503	36.78764474	29.79218194	39.32293847	29.55255883	36.8276475	29.01236881	36.33750312	32.49639923	30.89073509	34.16794276	29.5928274	34.41236013	30.60156743
16.05.2002 19:00	33.08222562	28.48379823	35.29584922	34.64172938	30.56951188	36.41699742	36.23327521	28.92567535	38.60459352	29.77066972	36.46709068	28.65538614	35.90257165	30.60392893	28.38188534	35.82870461	29.5928274	34.16057184	27.9976384	33.52412805	28.8752424	35.77867348	34.68531081	30.41802127	36.84522449	36.74269586	29.72939161	39.27162812	29.50893665	36.77848066	28.97412067	36.29090332	32.45403049	30.85112167	34.14351979	29.56973085	34.37260408	30.56760314
16.05.2002 20:00	33.06749554	28.471171	35.28027425	34.64172938	30.56951188	36.40052715	36.21829225	28.86288502	38.58749006	29.77066972	36.45070173	28.64263676	35.90257165	30.61805184	28.39508981	35.82870461	29.5928274	34.16057184	27.98631697	33.50939797	28.86261517	35.76309851	34.65625652	30.39471502	36.81228394	36.71272994	29.70427548	39.23742121	29.4798552	36.76209171	28.94862191	36.27537005	32.4681534	30.86432614	34.11909682	29.5466343	34.35935207	30.54496028
16.05.2002 21:00	33.0233053	28.44591653	35.23354932	34.5836208	30.52289938	36.35111633	36.17334337	28.81265275	38.53617971	29.756129	36.41792384	28.617138	35.85597185	30.60392893	28.39508981	35.77985868	29.55818257	34.12081579	27.97499554	33.4799378	28.83736071	35.73194855	34.64172938	30.38306189	36.7793434	36.69774698	29.69171741	39.22031776	29.45077374	36.72931382	28.92312315	36.22877025	32.43990758	30.85112167	34.0580394	29.51198947	34.31959602	30.53363885
16.05.2002 22:00	33.0233053	28.44591653	35.2491243	34.61267509	30.54620563	36.35111633	36.17334337	28.77497855	38.53617971	29.74158827	36.41792384	28.617138	35.87150511	30.60392893	28.39508981	35.80428165	29.56973085	34.13406781	27.97499554	33.46520772	28.82473348	35.7007986	34.59814795	30.34810252	36.74640286	36.66778106	29.64148515	39.18611086	29.43623302	36.71292488	28.92312315	36.22877025	32.42578467	30.8379172	34.09467386	29.52353775	34.33284804	30.54496028
16.05.2002 23:00	33.0233053	28.4332893	35.23354932	34.5836208	30.52289938	36.35111633	36.15836041	28.77497855	38.53617971	29.74158827	36.41792384	28.617138	35.87150511	30.60392893	28.39508981	35.81649313	29.58127912	34.13406781	27.97499554	33.45047764	28.81210625	35.7007986	34.59814795	30.34810252	36.74640286	36.6527981	29.60381095	39.16900741	29.42169229	36.69653593	28.92312315	36.22877025	32.42578467	30.8379172	34.10688534	29.52353775	34.33284804	30.54496028
17.05.2002 00:00	33.00857522	28.42066207	35.21797434	34.5836208	30.5345525	36.33464606	36.14337745	28.72474629	38.50197281	29.71250682	36.38514595	28.60438861	35.85597185	30.60392893	28.39508981	35.80428165	29.56973085	34.12081579	27.97499554	33.43574756	28.79947901	35.68522363	34.59814795	30.35975565	36.72993258	36.63781514	29.57869481	39.15190396	29.36352938	36.66375804	28.91037376	36.21323698	32.42578467	30.8379172	34.10688534	29.52353775	34.31959602	30.55628171
17.05.2002 01:00	32.99384514	28.42066207	35.21797434	34.5836208	30.5345525	36.33464606	36.12839449	28.71218822	38.50197281	29.69796609	36.38514595	28.60438861	35.84043858	30.60392893	28.39508981	35.80428165	29.55818257	34.12081579	27.97499554	33.43574756	28.79947901	35.66964865	34.59814795	30.35975565	36.72993258	36.62283218	29.55357868	39.13480051	29.36352938	36.64736909	28.89762438	36.19770372	32.41166175	30.8379172	34.04582792	29.5004412	34.306344	30.60156743
17.05.2002 02:00	32.99384514	28.42066207	35.20239937	34.59814795	30.54620563	36.33464606	36.12839449	28.68707209	38.48486936	29.68342537	36.368757	28.59163923	35.84043858	30.60392893	28.40829429	35.77985868	29.5466343	34.10756377	27.97499554	33.4062874	28.77422455	35.6384987	34.56909366	30.3364494	36.69699204	36.59286626	29.51590448	39.1005936	29.34898866	36.63098014	28.87212562	36.16663718	32.39753884	30.82471273	34.00919347	29.46579637	34.27983997	30.57892457
17.05.2002 03:00	32.96438497	28.39540761	35.18682439	34.55456652	30.51124626	36.30170552	36.09842857	28.66195596	38.46776591	29.68342537	36.35236806	28.57888985	35.82490531	30.58980602	28.39508981	35.75543571	29.53508602	34.09431176	27.98631697	33.4062874	28.77422455	35.6384987	34.55456652	30.32479627	36.68052177	36.59286626	29.50334641	39.11769705	29.36352938	36.64736909	28.87212562	36.18217045	32.41166175	30.8379172	34.03361643	29.47734465	34.29309199	30.57892457
17.05.2002 04:00	32.96438497	28.39540761	35.18682439	34.56909366	30.52289938	36.30170552	36.09842857	28.64939789	38.45066245	29.66888464	36.35236806	28.57888985	35.80937205	30.60392893	28.40829429	35.75543571	29.53508602	34.09431176	27.97499554	33.39155732	28.76159732	35.6384987	34.55456652	30.32479627	36.68052177	36.5778833	29.46567221	39.1005936	29.37807011	36.64736909	28.87212562	36.16663718	32.41166175	30.85112167	34.00919347	29.47734465	34.27983997	30.590246
17.05.2002 05:00	32.96438497	28.39540761	35.18682439	34.56909366	30.52289938	36.30170552	36.09842857	28.63683982	38.45066245	29.66888464	36.35236806	28.57888985	35.80937205	30.58980602	28.40829429	35.74322422	29.53508602	34.09431176	27.98631697	33.39155732	28.76159732	35.6384987	34.55456652	30.32479627	36.68052177	36.5778833	29.45311415	39.1005936	29.37807011	36.63098014	28.87212562	36.16663718	32.41166175	30.85112167	33.99698198	29.46579637	34.26658796	30.590246
17.05.2002 06:00	32.96438497	28.39540761	35.17124942	34.56909366	30.52289938	36.28523524	36.09842857	28.62428176	38.45066245	29.65434391	36.33597911	28.56614047	35.80937205	30.58980602	28.40829429	35.74322422	29.53508602	34.09431176	27.9976384	33.39155732	28.76159732	35.62292372	34.55456652	30.32479627	36.6640515	36.5778833	29.42799801	39.08349015	29.37807011	36.63098014	28.87212562	36.16663718	32.41166175	30.85112167	33.99698198	29.46579637	34.26658796	30.60156743
17.05.2002 07:00	32.96438497	28.38278038	35.17124942	34.56909366	30.52289938	36.28523524	36.08344561	28.59916562	38.433559	29.63980319	36.33597911	28.56614047	35.80937205	30.60392893	28.42149876	35.74322422	29.53508602	34.09431176	27.9976384	33.39155732	28.76159732	35.62292372	34.55456652	30.32479627	36.6640515	36.56290034	29.40288188	39.08349015	29.37807011	36.63098014	28.87212562	36.16663718	32.41166175	30.85112167	34.00919347	29.47734465	34.27983997	30.63553172
17.05.2002 08:00	32.94965489	28.37015314	35.15567444	34.55456652	30.51124626	36.26876497	36.06846265	28.57404949	38.41645555	29.63980319	36.31959016	28.56614047	35.79383878	30.60392893	28.42149876	35.74322422	29.52353775	34.08105974	27.9976384	33.37682724	28.74897009	35.60734875	34.52551223	30.30149003	36.64758123	36.54791738	29.39032381	39.0663867	29.36352938	36.63098014	28.85937624	36.16663718	32.42578467	30.86432614	33.99698198	29.46579637	34.27983997	30.63553172
17.05.2002 09:00	32.92019473	28.34489868	35.12452449	34.51098509	30.47628689	36.23582443	36.03849673	28.53637529	38.38224865	29.61072173	36.30320122	28.55339109	35.77830551	30.58980602	28.40829429	35.74322422	29.51198947	34.06780773	27.97499554	33.332637	28.71108839	35.57619879	34.46740365	30.25487753	36.59817041	36.5029685	29.34009155	39.0321798	29.34898866	36.59820225	28.83387748	36.13557065	32.39753884	30.85112167	33.96034753	29.44269982	34.24008393	30.60156743
17.05.2002 10:00	32.83181425	28.26913529	35.03107463	34.42382222	30.41802127	36.12053253	35.91863305	28.32288816	38.27962794	29.55255883	36.22125649	28.48964418	35.71617245	30.54743728	28.38188534	35.69437829	29.46579637	34.01479967	27.97499554	33.21479635	28.59744331	35.43602401	34.39476794	30.20826504	36.44993796	36.3531389	29.00102375	38.86114529	29.29082575	36.48347963	28.75738119	36.02683778	32.34104719	30.81150825	33.89929011	29.3618619	34.16057184	30.54496028
17.05.2002 11:00	32.72870368	28.1933719	34.9220498	34.32213222	30.3364494	36.00524062	35.81375233	28.13451716	38.15990378	29.4798552	36.12292281	28.43864666	35.63850611	30.54743728	28.43470323	35.63332087	29.408055	33.94853959	27.88442409	33.0233053	28.4332893	35.23354932	34.2494965	30.11504005	36.23582443	36.14337745	28.76242049	38.60459352	29.23266285	36.30320122	28.56614047	35.79383878	31.88911398	30.28332936	33.81380972	29.2232826	33.97504362	30.51099599
17.05.2002 12:00	32.58140287	28.06709959	34.78187502	34.17686078	30.21991816	35.8405379	35.66392273	28.0089365	37.98886927	29.20358139	35.92625545	28.31115284	35.49870671	30.49094563	28.40829429	35.53562899	29.32721707	33.85577548	27.82781694	32.92019473	28.34489868	35.12452449	34.1478065	30.0451213	36.1370028	36.03849673	28.67451402	38.48486936	29.08725558	36.17208965	28.4768948	35.68510591	31.7902536	30.19089805	33.72832933	29.14244467	33.88227951	30.46571026
17.05.2002 13:00	32.41937198	27.92820004	34.61055028	34.03158935	30.10338692	35.67583519	35.49911017	27.8582397	37.78362785	28.88368541	35.68042126	28.18365903	35.35890731	30.40620815	28.3554764	35.48678306	29.23483087	33.74975936	27.71460263	32.77289392	28.2312536	34.9843497	34.0170622	29.94024319	35.97230008	35.90365009	28.54893336	38.31383484	28.85460396	35.97542229	28.36215037	35.54530651	31.69139321	30.09846675	33.65506042	29.05005847	33.77626339	30.42042454
17.05.2002 14:00	32.28680126	27.81455496	34.45480052	33.87179077	29.96354944	35.4946622	35.36426353	27.7075429	37.62969679	28.79644105	35.56569863	28.09441336	35.25017444	30.32147068	28.28945404	35.38909118	29.15399295	33.65699525	27.64667405	32.65505328	28.13023575	34.8597499	33.87179077	29.81205882	35.82406763	35.76880345	28.43591076	38.19411069	28.81098178	35.89347756	28.2729047	35.43657364	31.59253282	30.01923991	33.54515707	28.96922055	33.68349928	30.34117453
17.05.2002 15:00	32.15423053	27.68828264	34.31462573	33.69746504	29.81205882	35.32995948	35.19945096	27.5568461	37.49286918	28.75281887	35.46736496	28.00516769	35.14144157	30.25085612	28.22343167	35.29139931	29.06160675	33.55097913	27.54478117	32.52248255	28.01659066	34.71957511	33.72651933	29.68387446	35.67583519	35.63395681	28.29777203	38.04017962	28.72373742	35.76236599	28.17090965	35.31230751	31.50779534	29.94001308	33.42304222	28.86528607	33.57748316	30.29588881
17.05.2002 16:00	32.00692972	27.57463756	34.17445095	33.52313932	29.66056821	35.14878649	35.04962136	27.39359123	37.35604157	28.70919669	35.36903128	27.91592203	35.01717544	30.13787281	28.13100037	35.19370743	28.96922055	33.45821502	27.49949545	32.38991182	27.90294558	34.57940033	33.56672075	29.5556901	35.51113247	35.48412721	28.14707523	37.88624856	28.63649306	35.64764337	28.08166398	35.20357464	31.39481204	29.8343773	33.34977332	28.78444815	33.47146704	30.21663879
17.05.2002 17:00	31.88908907	27.46099248	34.03427617	33.37786789	29.54403698	35.00055404	34.91477472	27.23033637	37.20211051	28.62195234	35.25430865	27.81392697	34.90844257	30.05313534	28.06497801	35.09601556	28.88838262	33.3521989	27.43156687	32.25734109	27.7893005	34.43922554	33.40692217	29.41585261	35.36290002	35.34928057	28.05916876	37.7665244	28.5492487	35.53292074	27.97966893	35.07930851	31.29595165	29.75515047	33.21544699	28.69206195	33.36545092	30.14871021
17.05.2002 18:00	31.75651834	27.35997462	33.90967636	33.23259645	29.41585261	34.85232159	34.77992808	27.09219764	37.0652829	28.5492487	35.13958603	27.73743069	34.79970971	29.98252077	28.01216012	34.99832369	28.8075447	33.25943479	27.36363828	32.15423053	27.70090987	34.33020071	33.30523217	29.32262762	35.23113785	35.24439984	27.94614616	37.64680024	28.46200435	35.43458706	27.90317264	34.97057564	31.21121418	29.67592363	33.15438957	28.6227723	33.28593882	30.06946019
17.05.2002 19:00	31.66813786	27.271584	33.80065152	33.14543359	29.34593387	34.73702969	34.67504736	26.95405891	36.96266219	28.44746362	35.04125235	27.6609344	34.72204337	29.92602912	27.95934223	34.93726627	28.74980332	33.19317472	27.35231685	32.08058012	27.63777372	34.25232583	33.23259645	29.264362	35.14878649	35.15450208	27.87079776	37.56128299	28.38930071	35.35264233	27.83942574	34.89290931	31.14059961	29.60990127	33.08112067	28.56503092	33.21967875	30.06946019
17.05.2002 20:00	31.59448745	27.22107508	33.73835162	33.07279787	29.28766825	34.6711486	34.60013256	26.85359437	36.87714494	28.37475999	34.97569657	27.62268626	34.67544357	29.88366039	27.91972881	34.93726627	28.72670677	33.16667069	27.35231685	32.0216598	27.58726479	34.17445095	33.13090644	29.18279014	35.06643513	35.09457024	27.83312356	37.49286918	28.34567853	35.28708655	27.78842821	34.84630951	31.08410796	29.55708338	33.02006325	28.51883782	33.16667069	30.05813876
17.05.2002 21:00	31.55029721	27.18319338	33.69162669	33.02921644	29.25270888	34.60526752	34.55518368	26.79080404	36.82583458	28.34567853	34.92652973	27.58443811	34.62884377	29.86953747	27.93293328	34.85178588	28.68051367	33.11366263	27.32967399	31.97746956	27.5493831	34.12772602	33.1163793	29.17113701	35.01702431	35.04962136	27.7452171	37.42445538	28.28751563	35.23791971	27.75018007	34.79970971	31.04173922	29.51746996	32.99564028	28.484193	33.12691464	30.04681733
17.05.2002 22:00	31.52083705	27.15793892	33.66047674	33.00016215	29.22940263	34.57232697	34.5102348	26.74057177	36.79162768	28.33113781	34.91014078	27.55893935	34.59777724	29.84129165	27.90652434	34.82736291	28.65741712	33.08715859	27.31835256	31.93327931	27.5115014	34.09657607	33.07279787	29.13617764	34.98408377	35.00467248	27.7075429	37.39024848	28.2729749	35.20514181	27.72468131	34.7531099	31.0134934	29.50426549	32.94679434	28.44954817	33.10041061	30.04681733
17.05.2002 23:00	31.49137689	27.13268446	33.61375181	32.95658072	29.18279014	34.52291616	34.48026888	26.71545564	36.75742078	28.28751563	34.86097394	27.54618997	34.58224397	29.84129165	27.90652434	34.81515142	28.64586885	33.07390658	27.31835256	31.91854923	27.49887417	34.08100109	33.02921644	29.10121827	34.95114323	34.97470656	27.68242677	37.37314502	28.24389345	35.18875287	27.71193192	34.7531099	31.0134934	29.50426549	32.97121731	28.46109645	33.10041061	30.04681733
18.05.2002 00:00	31.47664681	27.12005723	33.61375181	32.94205358	29.18279014	34.52291616	34.46528592	26.70289757	36.74031733	28.2729749	34.86097394	27.53344059	34.5667107	29.82716874	27.89331987	34.80293994	28.63432057	33.07390658	27.32967399	31.90381915	27.48624694	34.04985114	33.0146893	29.08956514	34.93467295	34.9597236	27.64475257	37.33893812	28.24389345	35.17236392	27.69918254	34.73757664	31.0134934	29.50426549	32.92237137	28.4379999	33.08715859	30.05813876
18.05.2002 01:00	31.47664681	27.12005723	33.59817684	32.94205358	29.18279014	34.52291616	34.46528592	26.67778144	36.72321388	28.24389345	34.844585	27.53344059	34.5667107	29.82716874	27.89331987	34.82736291	28.64586885	33.07390658	27.31835256	31.87435899	27.46099248	34.03427617	33.00016215	29.07791202	34.90173241	34.94474064	27.61963643	37.32183467	28.22935272	35.15597498	27.67368378	34.7065101	30.98524757	29.47785655	32.8979484	28.41490335	33.06065456	30.05813876
18.05.2002 02:00	31.46191673	27.10743	33.59817684	32.94205358	29.18279014	34.50644589	34.45030296	26.65266531	36.72321388	28.22935272	34.82819605	27.53344059	34.5667107	29.82716874	27.89331987	34.83957439	28.64586885	33.07390658	27.31835256	31.85962891	27.44836525	34.01870119	32.97110786	29.05460577	34.88526214	34.91477472	27.58196223	37.28762777	28.20027127	35.12319708	27.67368378	34.7065101	30.98524757	29.47785655	32.91015989	28.41490335	33.06065456	30.05813876
18.05.2002 03:00	31.44718665	27.09480276	33.58260186	32.91299929	29.15948389	34.48997561	34.43532	26.62754918	36.70611042	28.214812	34.8118071	27.52069121	34.55117744	29.81304582	27.89331987	34.82736291	28.63432057	33.06065456	27.31835256	31.83016875	27.42311078	33.98755124	32.95658072	29.04295265	34.85232159	34.8848088	27.54428803	37.27052432	28.15664909	35.09041919	27.6609344	34.67544357	30.97112466	29.47785655	32.8979484	28.40335507	33.04740255	30.06946019
18.05.2002 04:00	31.43245657	27.0695483	33.55145191	32.883945	29.12452452	34.45703507	34.40535408	26.61499111	36.68900697	28.214812	34.79541816	27.50794182	34.53564417	29.81304582	27.89331987	34.80293994	28.6227723	33.04740255	27.31835256	31.81543867	27.41048355	33.97197626	32.94205358	29.03129953	34.83585132	34.86982584	27.50661383	37.23631741	28.15664909	35.07403024	27.63543564	34.6599103	30.97112466	29.47785655	32.84910247	28.38025852	33.02089852	30.06946019
18.05.2002 05:00	31.41772648	27.05692107	33.53587693	32.86941786	29.11287139	34.4405648	34.39037112	26.60243304	36.67190352	28.214812	34.79541816	27.49519244	34.5201109	29.7848	27.86691092	34.77851697	28.59967575	33.03415053	27.31835256	31.78597851	27.38522909	33.94082631	32.91299929	29.00799328	34.80291078	34.83985992	27.46893963	37.21921396	28.14210836	35.0576413	27.62268626	34.62884377	30.94287884	29.46465208	32.8246795	28.36871025	33.0076465	30.06946019
18.05.2002 06:00	31.4029964	27.04429384	33.52030196	32.84036357	29.08956514	34.42409453	34.37538816	26.58987498	36.65480007	28.18573054	34.77902921	27.48244306	34.50457764	29.79892291	27.88011539	34.77851697	28.59967575	33.03415053	27.31835256	31.78597851	27.38522909	33.94082631	32.91299929	29.00799328	34.80291078	34.82487696	27.4438235	37.20211051	28.14210836	35.0576413	27.60993687	34.62884377	30.95700175	29.47785655	32.81246801	28.35716197	32.99439449	30.06946019
18.05.2002 07:00	31.4029964	27.04429384	33.52030196	32.84036357	29.08956514	34.40762425	34.37538816	26.57731691	36.65480007	28.18573054	34.77902921	27.48244306	34.50457764	29.79892291	27.89331987	34.77851697	28.59967575	33.03415053	27.31835256	31.77124843	27.37260186	33.92525133	32.91299929	29.00799328	34.78644051	34.82487696	27.41870737	37.18500706	28.12756764	35.04125235	27.60993687	34.6133105	30.95700175	29.47785655	32.80025653	28.3456137	32.98114247	30.06946019
18.05.2002 08:00	31.37353624	27.03166661	33.489152	32.81130928	29.0662589	34.37468371	34.34542224	26.52708464	36.62059317	28.17118982	34.74625132	27.46969368	34.48904437	29.7848	27.88011539	34.77851697	28.59967575	33.02089852	27.31835256	31.75651834	27.35997462	33.89410138	32.883945	28.98468703	34.75349996	34.79491104	27.38103317	37.16790361	28.11302691	35.02486341	27.58443811	34.59777724	30.94287884	29.47785655	32.77583356	28.33406542	32.96789046	30.05813876
18.05.2002 09:00	31.29988584	26.96853045	33.4268521	32.73867357	29.00799328	34.30880262	34.27050744	26.46429431	36.55217936	28.12756764	34.69708448	27.41869616	34.4269113	29.75655417	27.86691092	34.69303658	28.5303861	32.95463844	27.25042398	31.68286794	27.29683847	33.83180148	32.79678214	28.91476829	34.6711486	34.71999624	27.30568477	37.08238635	28.08394546	34.95930762	27.53344059	34.53564417	30.9005101	29.4514476	32.72698762	28.28787232	32.9148824	29.96756732
18.05.2002 10:00	31.21150535	26.89276706	33.31782727	32.62245642	28.90311516	34.17704045	34.16562671	26.32615558	36.44955865	28.06940473	34.61513975	27.36769863	34.36477823	29.71418543	27.84050198	34.66861361	28.49574127	32.90163038	27.18249539	31.59448745	27.22107508	33.73835162	32.69509214	28.83319642	34.57232697	34.63009848	27.20522024	36.9968691	28.02578255	34.89375183	27.48244306	34.4735111	30.85814136	29.41183419	32.67814169	28.23013095	32.84862232	29.9222816
18.05.2002 11:00	31.06420454	26.76649474	33.17765248	32.46265784	28.76327768	34.01233773	34.01579711	26.16290071	36.29562759	28.01124183	34.50041712	27.26570358	34.25604537	29.64357087	27.78768409	34.54649877	28.3918068	32.79561426	27.09192395	31.47664681	27.12005723	33.61375181	32.56434784	28.71666518	34.42409453	34.49525184	27.05452344	36.86004149	27.95307892	34.79541816	27.39319739	34.36477823	30.77340388	29.33260735	32.5926613	28.1608413	32.76911023	29.8883173
18.05.2002 12:00	30.91690374	26.64022243	33.02190272	32.27380497	28.60013394	33.83116474	33.85098455	25.98708778	36.14169653	27.95307892	34.40208345	27.16370853	34.13177923	29.55883339	27.72166173	34.41217245	28.28787232	32.67634612	27.0353168	31.31461592	26.98115768	33.4268521	32.41907641	28.60013394	34.24292154	34.31545632	26.91638471	36.67190352	27.89491601	34.63152869	27.20195667	34.13177923	30.61805184	29.22697157	32.15304787	27.91832752	32.51732194	29.83171015
18.05.2002 13:00	30.75487285	26.50132288	32.85057799	32.0849521	28.43699021	33.63352148	33.67118903	25.77360065	35.97066202	27.89491601	34.28736082	27.07446286	34.0075131	29.45997301	27.65563936	34.32669206	28.2070344	32.58358201	26.93342392	31.16731511	26.85488537	33.28667732	32.25927783	28.47194958	34.06174855	34.16562671	26.72801371	36.51797246	27.83675311	34.51680607	27.112711	34.0075131	30.50506854	29.12133579	32.07977896	27.8374896	32.41130581	29.74113871
18.05.2002 14:00	30.56338179	26.33716887	32.6481033	31.82346352	28.21558085	33.3864674	33.46142759	25.56011352	35.7654206	27.80767166	34.1398603	26.95971843	33.8677137	29.3469897	27.56320806	34.2167887	28.10309992	32.45106186	26.85417391	31.00528422	26.71598582	33.11535258	32.07042496	28.30880585	33.88057556	33.98583119	26.56475884	36.34693795	27.74950875	34.3856945	26.98521719	33.8677137	30.36383942	28.98929107	31.94545263	27.72200685	32.27878566	29.68453155
18.05.2002 15:00	30.38662082	26.1856421	32.46120359	31.60555637	28.01747775	33.15588359	33.25166615	25.33406832	35.57728264	27.73496802	34.00874873	26.844974	33.7279143	29.24812932	27.48398122	34.11909682	27.98761717	32.33179372	26.71831674	30.84325333	26.57708627	32.94402784	31.88157209	28.14566211	33.68293229	33.82101863	26.41406204	36.15879998	27.63318294	34.23819398	26.87047276	33.7279143	30.2367332	28.87045082	31.84776076	27.61807237	32.15951752	29.58263868
18.05.2002 16:00	30.22458994	26.04674255	32.28987885	31.4167035	27.86598714	32.95824033	33.07187062	25.12058119	35.40624813	27.66226439	33.87763716	26.73022957	33.60364816	29.13514601	27.37834544	34.03361643	27.89523097	32.2257776	26.61642387	30.7106826	26.46344119	32.80385306	31.72177352	28.01747775	33.53469985	33.68617199	26.32615558	36.02197237	27.51685713	34.09069347	26.76847771	33.58811489	30.1237499	28.77801951	31.71343443	27.5141379	32.04024938	29.50338866
18.05.2002 17:00	30.09201921	25.93309747	32.14970406	31.27143206	27.73780278	32.81000789	32.93702398	24.96988439	35.26942052	27.58956076	33.76291454	26.6409839	33.47938203	29.06453145	27.32552755	33.89929011	27.80284477	32.11976148	26.57113814	30.59284196	26.36242334	32.66367827	31.57650208	27.88929339	33.36999713	33.55132535	26.22569105	35.88514476	27.40053132	33.97597084	26.66648266	33.46384876	30.0107666	28.67238373	31.61574256	27.4217517	31.94748528	29.46942437
18.05.2002 18:00	29.97417856	25.83207962	32.02510426	31.14068777	27.62127154	32.66177544	32.80217734	24.81918759	35.13259291	27.51685713	33.66458086	26.56448761	33.38618243	28.99391689	27.27270967	33.8260212	27.73355512	32.04024938	26.51453099	30.46027123	26.24877825	32.53907847	31.44575779	27.77276215	33.22176468	33.41647871	26.06243618	35.7312137	27.31328696	33.84485927	26.57723699	33.35511589	29.91190621	28.57995243	31.54247366	27.34091377	31.85472117	29.42413865
18.05.2002 19:00	29.88579808	25.75631623	31.9316544	31.00994348	27.51639342	32.53001326	32.69729662	24.69360693	35.0299722	27.5023164	33.61541402	26.5007407	33.32404936	28.92330232	27.21989178	33.76496378	27.67581375	31.97398931	26.4805667	30.35716066	26.17301487	32.43005363	31.34406778	27.69119028	33.10647278	33.31159799	25.97452972	35.62859299	27.2260426	33.74652559	26.48799132	33.26191629	29.81304582	28.48752112	31.44478178	27.27162412	31.77520908	29.42413865
18.05.2002 20:00	29.81214767	25.7058073	31.85377952	30.96636205	27.48143405	32.46413218	32.62238182	24.60570046	34.94445494	27.37144986	33.5006914	26.44974318	33.24638302	28.88093359	27.19348283	33.71611785	27.62962065	31.92098125	26.45792384	30.31297042	26.12250594	32.3833287	31.27143206	27.63292466	33.04059169	33.25166615	25.93685552	35.56017919	27.19696115	33.69735875	26.4369938	33.19978322	29.77067708	28.4479077	31.34708991	27.21388275	31.708949	29.42413865
18.05.2002 21:00	29.76795743	25.65529837	31.80705459	30.89372633	27.42316843	32.39825109	32.56244998	24.53035206	34.89314459	27.35690914	33.46791351	26.41149503	33.21531649	28.85268776	27.15386941	33.70390636	27.6065241	31.89447722	26.44660241	30.26878018	26.08462424	32.33660378	31.22785063	27.59796529	33.00765115	33.22170022	25.88662325	35.52597229	27.16787969	33.66458086	26.41149503	33.16871669	29.72830835	28.40829429	31.32266694	27.1907862	31.68244497	29.44678151
18.05.2002 22:00	29.73849727	25.63004391	31.77590464	30.87919919	27.41151531	32.36531055	32.53248406	24.49267786	34.84183423	27.31328696	33.41874667	26.37324689	33.16871669	28.82444194	27.14066494	33.63063746	27.560331	31.84146915	26.44660241	30.22458994	26.04674255	32.28987885	31.19879635	27.57465904	32.95824033	33.17675134	25.82383292	35.47466193	27.13879824	33.61541402	26.37324689	33.10658362	29.70006252	28.39508981	31.22497507	27.13304482	31.62943691	29.44678151
18.05.2002 23:00	29.70903711	25.61741668	31.74475469	30.86467204	27.39986218	32.34884027	32.5175011	24.46756173	34.82473078	27.26966478	33.40235772	26.36049751	33.15318342	28.82444194	27.14066494	33.63063746	27.560331	31.84146915	26.44660241	30.20985985	26.03411532	32.27430387	31.15521491	27.53969967	32.92529979	33.14678542	25.81127485	35.45755848	27.12425751	33.61541402	26.36049751	33.09105036	29.70006252	28.39508981	31.22497507	27.13304482	31.62943691	29.45810294
19.05.2002 00:00	29.67957694	25.59216222	31.71360474	30.82109061	27.36490281	32.31589973	32.48753518	24.4424456	34.79052388	27.25512405	33.36957983	26.34774813	33.12211689	28.81031902	27.14066494	33.58179152	27.53723445	31.81496512	26.44660241	30.18039969	26.00886086	32.24315392	31.14068777	27.52804655	32.89235924	33.1168195	25.77360065	35.42335158	27.08063533	33.56624718	26.33499875	33.05998382	29.6718167	28.38188534	31.18834061	27.10994827	31.60293288	29.45810294
19.05.2002 01:00	29.67957694	25.57953499	31.71360474	30.82109061	27.36490281	32.29942946	32.47255222	24.42988753	34.77342043	27.24058332	33.35319088	26.33499875	33.10658362	28.81031902	27.14066494	33.55736855	27.5141379	31.80171311	26.43528098	30.16566961	25.99623362	32.22757894	31.12616063	27.51639342	32.87588897	33.10183654	25.74848452	35.38914468	27.06609461	33.54985824	26.32224937	33.04445056	29.6718167	28.38188534	31.16391765	27.08685172	31.57642885	29.42413865
19.05.2002 02:00	29.66484686	25.56690775	31.69802976	30.80656347	27.35324969	32.28295919	32.45756926	24.41732946	34.75631698	27.21150187	33.33680193	26.32224937	33.09105036	28.79619611	27.12746047	33.54515707	27.5141379	31.78846109	26.45792384	30.13620945	25.98360639	32.19642899	31.09710634	27.49308717	32.8594187	33.07187062	25.72336838	35.37204122	27.03701315	33.53346929	26.30949998	33.02891729	29.6718167	28.38188534	31.16391765	27.08685172	31.57642885	29.42413865
19.05.2002 03:00	29.6353867	25.54165329	31.66687981	30.74845489	27.29498407	32.25001864	32.42760334	24.4047714	34.73921353	27.19696115	33.32041299	26.30949998	33.09105036	28.79619611	27.12746047	33.55736855	27.5141379	31.78846109	26.45792384	30.10674929	25.95835193	32.16527904	31.06805205	27.4581278	32.81000789	33.0419047	25.68569418	35.33783432	27.02247243	33.5006914	26.2967506	33.01338402	29.64357087	28.3554764	31.15170616	27.07530345	31.56317683	29.44678151
19.05.2002 04:00	29.62065662	25.54165329	31.65130483	30.74845489	27.30663719	32.25001864	32.42760334	24.4047714	34.72211008	27.15333897	33.2876351	26.28400122	33.05998382	28.7820732	27.12746047	33.49631113	27.47949307	31.76195706	26.46924527	30.10674929	25.9457247	32.16527904	31.05352491	27.4581278	32.81000789	33.02692174	25.67313612	35.32073087	26.99339098	33.48430245	26.27125184	32.99785076	29.64357087	28.36868087	31.11507171	27.0522069	31.5366728	29.42413865
19.05.2002 05:00	29.60592654	25.51639883	31.63572986	30.73392775	27.29498407	32.23354837	32.41262038	24.39221333	34.70500662	27.13879824	33.27124615	26.27125184	33.04445056	28.76795029	27.114256	33.48409965	27.4679448	31.74870505	26.44660241	30.09201921	25.93309747	32.14970406	31.05352491	27.4581278	32.79353761	33.01193878	25.63546192	35.30362742	26.97885025	33.46791351	26.25850246	32.96678422	29.62944796	28.3554764	31.07843726	27.04065862	31.52342079	29.45810294
19.05.2002 06:00	29.60592654	25.51639883	31.63572986	30.73392775	27.29498407	32.2170781	32.39763742	24.37965526	34.70500662	27.12425751	33.27124615	26.27125184	33.04445056	28.76795029	27.12746047	33.47188816	27.4679448	31.73545303	26.45792384	30.07728913	25.92047024	32.13412909	31.05352491	27.4581278	32.77706734	33.01193878	25.61034579	35.28652397	26.96430952	33.45152456	26.24575308	32.95125096	29.61532505	28.3554764	31.0418028	27.01756207	31.49691676	29.4807458
19.05.2002 07:00	29.59119646	25.5037716	31.62015488	30.73392775	27.29498407	32.2170781	32.38265446	24.35453913	34.68790317	27.10971679	33.2548572	26.25850246	33.01338402	28.75382737	27.114256	33.44746519	27.44484825	31.72220102	26.45792384	30.06255905	25.907843	32.11855411	31.02447062	27.43482156	32.76059707	32.98197286	25.58522965	35.26942052	26.9497688	33.43513561	26.2330037	32.93571769	29.61532505	28.34227193	31.0418028	27.01756207	31.49691676	29.49206723
19.05.2002 08:00	29.59119646	25.5037716	31.6045799	30.71940061	27.28333095	32.20060783	32.38265446	24.3670972	34.67079972	27.08063533	33.22207931	26.24575308	33.01338402	28.75382737	27.114256	33.43525371	27.44484825	31.72220102	26.45792384	30.04782896	25.89521577	32.10297914	31.02447062	27.43482156	32.7441268	32.9669899	25.56011352	35.25231706	26.9497688	33.41874667	26.22025432	32.92018442	29.58707922	28.32906745	31.00516835	26.99446552	31.48366474	29.50338866
19.05.2002 09:00	29.54700622	25.4658899	31.57342995	30.67581918	27.24837157	32.15119701	32.33770558	24.31686493	34.61948937	27.05155388	33.18930142	26.22025432	32.98231749	28.73970446	27.10105152	33.41083074	27.4217517	31.68244497	26.42395955	30.0183688	25.86996131	32.07182918	30.99541634	27.41151531	32.71118625	32.93702398	25.53499739	35.20100671	26.89160589	33.36957983	26.19475555	32.88911789	29.57295631	28.31586298	30.9685339	26.97136897	31.44390869	29.49206723
19.05.2002 10:00	29.48808589	25.41538098	31.49555507	30.60318346	27.19010595	32.08531592	32.27777374	24.24151653	34.55107556	26.99339098	33.12374563	26.16925679	32.92018442	28.68321281	27.06143811	33.37419629	27.3755586	31.64268892	26.40131668	29.9447184	25.80682515	31.9939543	30.92278062	27.35324969	32.62883489	32.86210918	25.47220705	35.13259291	26.84798371	33.30402404	26.13100865	32.81145155	29.50234174	28.24984062	30.90747648	26.9136276	31.39090063	29.44678151
19.05.2002 11:00	29.37024525	25.31436312	31.38653024	30.47243917	27.07357472	31.93708348	32.14292709	24.11593587	34.4313514	26.92068734	33.02541195	26.0927605	32.82698482	28.62672116	27.02182469	33.26429293	27.29472067	31.54992482	26.34470953	29.85633791	25.73106176	31.90050445	30.82109061	27.27167782	32.51354299	32.75722846	25.35918445	35.01286875	26.78982081	33.22207931	26.05451236	32.71825195	29.41760427	28.17061378	30.82199609	26.84433795	31.29813653	29.40149579
19.05.2002 12:00	29.23767452	25.21334527	31.24635545	30.32716773	26.94539035	31.78885103	32.00808045	23.952681	34.29452379	26.86252444	32.92707828	26.01626422	32.73378522	28.5561066	26.9690068	33.20323551	27.22543102	31.47041273	26.26545952	29.73849727	25.64267114	31.77590464	30.69034632	27.16679971	32.39825109	32.65234774	25.27127799	34.91024804	26.71711717	33.12374563	25.97801607	32.62505235	29.31874388	28.07818248	30.7365157	26.76350002	31.21862443	29.35621007
19.05.2002 13:00	29.10510379	25.09970019	31.10618067	30.15284201	26.79389974	31.62414831	31.85825085	23.81454227	34.15769618	26.80436153	32.8287446	25.92701855	32.62505235	28.48549203	26.91618891	33.10554363	27.1445931	31.37764862	26.17488807	29.6353867	25.54165329	31.66687981	30.55960203	27.05026847	32.26648891	32.54746702	25.19592959	34.79052388	26.62987281	33.02541195	25.8887704	32.51631948	29.2340064	27.99895564	30.63882382	26.69421037	31.12586033	29.32224577
19.05.2002 14:00	29.06091355	25.06181849	31.05945574	30.02209771	26.66571538	31.52532668	31.78333605	23.6889616	34.15769618	27.15333897	32.97624512	25.95251731	32.64058562	28.44312329	26.86337102	33.0566977	27.12149655	31.35114459	26.14092378	30.07728913	25.93309747	32.14970406	30.60318346	26.95704348	32.51354299	32.8171603	25.14569732	35.62859299	29.85791408	34.79541816	26.5007407	33.19978322	29.31874388	27.90652434	30.60218937	26.90207932	31.3643966	29.25431719
19.05.2002 15:00	29.07564363	25.06181849	31.07503072	29.90588057	26.52587789	31.45944559	31.73838717	23.56338094	34.26031689	27.86583456	33.32041299	26.0290136	32.73378522	28.41487747	26.81055313	32.97121731	27.10994827	31.33789257	26.09563806	30.26878018	26.09725148	32.35217875	30.55960203	26.85216536	32.59589435	32.92204102	25.08290699	36.03907582	31.63188271	35.74597704	26.78122709	33.51044856	29.31874388	27.81409303	30.48007453	26.9598207	31.43065668	29.18638861
19.05.2002 16:00	30.35716066	26.1856421	32.44562861	30.16736915	26.42099978	32.26648891	32.5924159	23.46291641	36.55217936	36.18313008	38.00765163	27.72468131	34.6599103	28.83856485	26.77093972	33.10554363	27.81439305	32.11976148	26.05035234	31.07893462	26.80437644	33.20880244	30.71940061	26.78224662	33.10647278	33.44644463	25.03267472	37.47576573	36.93924786	38.72876527	27.83942574	34.72204337	29.54471048	27.7348662	30.52892047	27.38710687	31.89447722	29.17506718
19.05.2002 17:00	30.69595252	26.47606842	32.80385306	30.22547772	26.37438728	32.49707272	32.83214326	23.38756801	37.0652829	37.23006239	38.82709895	28.32390223	35.38997384	29.19163767	26.95580233	34.16794276	28.46109645	32.79561426	26.50320956	30.90217365	26.65284966	33.02190272	30.6177106	26.70067475	33.00765115	33.37152983	24.99500052	37.0994898	34.20559129	37.51598324	27.73743069	34.69097684	30.75928097	29.42503866	30.7365157	27.560331	32.14626551	29.55999582
19.05.2002 18:00	31.329346	27.03166661	33.489152	30.37074916	26.31612166	33.04059169	33.38651279	23.33733574	37.78362785	35.68874538	39.00737736	29.59884035	37.05203339	31.59253282	29.60990127	37.01321858	30.2395308	34.77016454	28.21274558	32.13950045	27.72616434	34.34577569	30.96636205	26.66571538	34.04527827	34.43532	24.93221019	38.70721422	33.26044407	38.63043159	29.98132179	37.611231	35.50457963	34.91809915	34.54649877	30.1933377	35.12796895	30.8506389
19.05.2002 19:00	31.27042568	26.96853045	33.4268521	30.32716773	26.28116229	32.99118088	33.35654687	23.32477767	37.6981106	35.01987197	38.71237633	29.56059221	37.05203339	32.21394098	30.50780539	36.89110374	30.1933377	34.74366051	27.66931691	31.97746956	27.58726479	34.17445095	30.89372633	26.63075601	33.89704583	34.2854904	24.89453599	38.46776591	32.94054809	38.35181951	29.82832922	37.4248318	34.92554021	34.16544423	34.96168923	30.1933377	35.07496089	30.49967456
19.05.2002 20:00	31.12312487	26.85488537	33.27110234	30.2835863	26.26950917	32.89235924	33.25166615	23.32477767	37.49286918	34.61273163	38.40098635	29.34385273	36.78796786	32.05858894	30.40216961	36.58581664	29.98546875	34.51837625	27.51081688	31.78597851	27.42311078	33.97197626	30.80656347	26.60744976	33.73234311	34.12067783	24.85686179	38.21121414	32.7806001	38.08959637	29.57334159	37.08309993	34.33237787	33.45240272	34.76630549	29.9623722	34.79666857	30.35249596
19.05.2002 21:00	31.0200143	26.75386751	33.14650253	30.24000487	26.25785604	32.79353761	33.16176838	23.33733574	37.33893812	34.35099855	38.1715411	29.17811077	36.57050212	31.86086816	30.19089805	36.3782214	29.8237929	34.34610005	27.42024544	31.68286794	27.32209293	33.86295143	30.76298204	26.58414351	33.63352148	34.03078007	24.84430373	38.07438653	32.70789646	37.94209585	29.42034902	36.89670072	33.99342797	33.05626855	34.61976768	29.81224462	34.62439237	30.29588881
19.05.2002 22:00	30.93163382	26.69073136	33.06862765	30.19642344	26.24620292	32.72765653	33.10183654	23.33733574	37.21921396	34.16196911	38.00765163	29.05061696	36.43070272	31.70551612	30.03244439	36.24389508	29.71985842	34.22683191	27.36363828	31.60921754	27.25895677	33.78507655	30.73392775	26.57249039	33.56764039	33.97084823	24.83174566	37.97176582	32.63519283	37.82737322	29.31835397	36.75690132	33.78158428	32.79217911	34.53428729	29.7314067	34.51837625	30.25060308
19.05.2002 23:00	30.87271349	26.64022243	33.00632775	30.18189629	26.24620292	32.69471598	33.05688766	23.32477767	37.13369671	34.00202112	37.89292901	28.97412067	36.33750312	31.60665573	29.92680861	36.17062617	29.65056877	34.14731982	27.34099542	31.55029721	27.20844785	33.70720167	30.70487346	26.56083727	33.51822957	33.91091639	24.81918759	37.88624856	32.57702993	37.74542849	29.2291083	36.64816846	33.59798642	32.58090755	34.46101838	29.65056877	34.42561214	30.20531736
20.05.2002 00:00	30.82852325	26.60234074	32.95960282	30.16736915	26.24620292	32.66177544	33.01193878	23.31221961	37.0652829	33.90023603	37.79459533	28.91037376	36.25983678	31.50779534	29.82117283	36.13399172	29.60437567	34.09431176	27.2957097	31.50610697	27.18319338	33.67605172	30.69034632	26.56083727	33.48528903	33.88095047	24.78151339	37.81783476	32.51886702	37.67987271	29.17811077	36.60156865	33.4708802	32.42245388	34.48544135	29.62747222	34.3858561	30.1826745
20.05.2002 01:00	30.78433301	26.56445904	32.91287789	30.15284201	26.2345498	32.61236462	32.98197286	23.29966154	36.9968691	33.76936949	37.69626165	28.85937624	36.18217045	31.43718078	29.75515047	36.08514578	29.55818257	34.0413037	27.28438827	31.47664681	27.14531169	33.62932679	30.66129203	26.54918414	33.45234849	33.83600159	24.76895533	37.7665244	32.47524484	37.63070587	29.13986263	36.53943559	33.3578969	32.29040916	34.47322987	29.5928274	34.34610005	30.16003164
20.05.2002 02:00	30.75487285	26.53920458	32.88172794	30.13831486	26.2345498	32.59589435	32.95200694	23.31221961	36.96266219	33.68212514	37.63070587	28.80837871	36.12003738	31.36656622	29.67592363	36.03629985	29.52353775	34.00154765	27.28438827	31.44718665	27.12005723	33.59817684	30.64676489	26.53753102	33.41940794	33.82101863	24.74383919	37.7323175	32.44616339	37.59792798	29.11436386	36.50836905	33.28728234	32.19797785	34.48544135	29.58127912	34.31959602	30.13738878
20.05.2002 03:00	30.72541268	26.50132288	32.83500301	30.10926058	26.21124355	32.56295381	32.92204102	23.31221961	36.91135184	33.59488078	37.56515008	28.77013057	36.07343758	31.32419748	29.62310574	36.02408836	29.48889292	33.96179161	27.23910255	31.4029964	27.09480276	33.56702688	30.6177106	26.52587789	33.3864674	33.77606975	24.70616499	37.68100715	32.41708194	37.54876114	29.07611572	36.46176925	33.20254486	32.10554654	34.47322987	29.5466343	34.29309199	30.11474592
20.05.2002 04:00	30.69595252	26.48869565	32.81942803	30.08020629	26.1879373	32.53001326	32.90705806	23.32477767	36.87714494	33.53671787	37.53237219	28.74463181	36.05790432	31.28182874	29.58349233	36.03629985	29.48889292	33.94853959	27.23910255	31.38826632	27.0695483	33.53587693	30.6177106	26.52587789	33.35352686	33.74610383	24.68104886	37.64680024	32.40254121	37.51598324	29.03786758	36.41516945	33.1319303	32.01311524	34.43659541	29.51198947	34.25333594	30.11474592
20.05.2002 05:00	31.57975737	27.24632954	33.7539266	30.3852763	26.24620292	33.18882414	33.55132535	23.31221961	38.21121414	36.98287004	39.81043573	29.96857241	37.48696486	31.77613068	29.72874152	37.20860233	30.48204457	35.03520485	28.47313848	32.05111996	27.65040095	34.25232583	30.80656347	26.51422477	33.84763501	34.25552448	24.66849079	38.69011077	34.8163018	39.22043366	30.08331684	37.67336406	33.78158428	32.43565835	35.80428165	30.45894802	35.26048911	30.66949601
20.05.2002 06:00	33.4062874	28.82473348	35.7007986	31.44575779	26.87547161	34.80291078	35.06460432	23.31221961	40.52018006	40.02188186	42.77683501	32.36545609	40.42275229	34.20527166	31.9338884	40.22483893	32.90718233	37.73861597	32.01674625	33.95130039	29.30456827	36.27707271	31.35859493	26.51422477	35.34642975	35.76880345	24.66849079	41.28983537	37.622662	42.41627819	33.00292515	41.27708196	37.39704992	36.06688825	39.5532073	33.49614435	38.67950906	35.00560393
20.05.2002 07:00	35.51268896	30.61780035	37.9124452	34.90321796	30.20826504	37.58638672	37.16221874	23.37500994	42.24762864	40.25453348	43.97322809	33.57664731	41.92947917	37.02985419	35.3274378	40.50570307	33.8425926	38.95780138	32.99038928	34.56996379	29.834912	36.93122171	31.53292065	26.50257165	35.82406763	36.26324114	24.61825853	42.17921483	38.65505358	43.5143376	33.86988308	42.36441064	39.38838061	38.48330669	39.68753362	34.1197512	39.487882	36.00188982
20.05.2002 08:00	37.33921899	32.17094982	39.84374223	37.27114237	32.29417421	39.92516532	39.22986724	25.64801998	44.09480138	40.60351092	45.08767644	34.55834967	43.11000745	38.31503925	36.5686582	40.79877869	34.65097185	39.96495455	34.57538957	34.99713613	30.21372894	37.39847099	31.66366494	26.50257165	36.16994334	36.62283218	24.61825853	42.79493908	39.41117135	44.26822913	34.43085586	43.04787438	40.56058236	39.86977629	39.6264762	34.52394083	40.01796261	37.22460432
20.05.2002 09:00	38.72384659	33.35790958	41.292215	39.07250818	33.82073344	41.8686574	41.10273726	29.31497542	45.63411199	40.18182985	45.51378905	34.91533234	43.54493892	38.89407867	37.09683709	40.29810784	34.77800288	40.21674284	34.47349669	34.790915	30.0369477	37.18042133	31.60555637	26.50257165	36.00524062	36.44303666	24.5931424	42.52128386	39.30938627	43.98961704	34.04837442	42.58187637	40.20750954	39.57927789	38.74724934	34.027365	39.50113401	36.93024713
20.05.2002 10:00	39.84333273	34.30495194	42.4603382	40.93198256	35.59200826	43.43333323	42.37628888	30.15636587	46.62611217	39.54203789	45.80879008	35.39980883	44.19733612	41.22435925	40.12066126	39.82185995	34.98587183	40.58779927	33.51117509	34.45212314	29.73389414	36.8066219	31.50386636	26.50257165	35.725246	36.15836041	24.5931424	42.05949068	38.87316447	43.44878181	33.53839917	41.94501244	39.61434721	39.01148558	38.11225216	33.48459608	38.87828929	35.8094255
20.05.2002 11:00	41.49310179	35.71920187	44.20473552	41.87624689	36.08143947	45.04741987	43.99444857	30.8596176	48.86666429	39.39663062	47.41490682	37.41421107	46.88459128	48.86485501	49.93158421	39.5532073	36.2908269	42.46958544	32.79792496	34.30482233	29.60762183	36.65087214	31.46028493	26.50257165	35.6099541	36.05347969	24.58058433	41.90555961	38.80046084	43.2685034	33.33440907	41.69648017	39.55785556	39.051099	37.80696506	33.21898575	38.57349294	34.83578247
20.05.2002 12:00	41.09538961	35.37826662	43.78421117	41.60023116	35.88333636	44.71801443	43.70977233	31.18612733	48.4048711	38.71321648	46.75934897	36.87873706	46.21666081	47.98923442	48.94124879	39.10138238	35.81734763	41.9130008	32.15260342	34.0249508	29.3550772	36.3549476	31.35859493	26.49091852	35.39584056	35.82873529	24.58058433	41.51218023	38.27699469	42.77683501	32.92642887	41.2149489	39.14829109	38.6681693	37.34292866	32.80324785	38.12292442	34.08856805
20.05.2002 13:00	39.68130184	34.15342516	42.28901347	40.84481969	35.5104364	43.41686295	42.45120368	31.11077893	46.48928456	37.8407729	44.94017592	35.00457801	43.79347119	42.55191305	42.16735447	38.60071153	34.40845808	40.07097067	31.5525676	33.67142886	29.05202364	35.98114817	31.24237778	26.46761227	35.09937567	35.54405905	24.58058433	41.01618015	37.60812127	42.12127716	32.40370423	40.57808496	38.41389963	37.88910543	36.85446929	32.32976858	37.56633977	33.46588937
20.05.2002 14:00	38.8711474	33.45892743	41.43238978	40.35089681	35.2191083	42.65923045	41.71703863	30.98519827	45.41176713	37.21552166	43.89128336	34.01012627	42.51974331	39.91092838	38.91905428	38.24657849	33.63472365	39.07706952	31.12235324	33.36209716	28.79947901	35.65407367	31.12616063	26.4326529	34.85232159	35.30433169	24.58058433	40.60569732	37.05557367	41.59683088	31.98297465	40.04995389	37.77836856	37.20247287	36.47591328	31.9486755	37.12902327	33.00171071
20.05.2002 15:00	38.35559457	33.01697433	40.88726562	39.97319108	34.95108645	42.14865202	41.2375839	30.87217567	44.77893943	36.75021841	43.23572551	33.42365473	41.7741465	38.54100585	37.25529076	38.03898326	33.18434093	38.52048488	30.78271032	33.15587603	28.61007054	35.43602401	31.03899777	26.40934665	34.68761888	35.12453616	24.58058433	40.31493864	36.66297405	41.20349617	31.68973888	39.67715548	37.31231245	36.67429398	36.24389508	31.69461345	36.82422692	32.69603209
20.05.2002 16:00	38.01680271	32.72654801	40.52904117	39.68264821	34.7296771	41.80277631	40.92294174	30.77171113	44.3684566	36.38670025	42.8096129	33.07942144	41.33921503	37.87722895	36.50263584	37.83138802	32.89563405	38.17593248	30.52231742	32.97911506	28.45854376	35.2491243	30.9518349	26.37438728	34.53938643	34.97470656	24.58058433	40.05838688	36.34307807	40.89210619	31.43475126	39.36649015	36.91687089	36.23854639	36.01187688	31.47519623	36.57243862	32.49224634
20.05.2002 17:00	37.75166125	32.49925784	40.24869161	39.43568677	34.54322712	41.52278169	40.68321438	30.69636274	44.04349102	36.11042645	42.48183398	32.81168443	40.99748316	37.3688041	35.92163905	37.67263873	32.67621683	37.89764016	30.29588881	32.83181425	28.33227145	35.09337454	30.89372633	26.35108104	34.42409453	34.86982584	24.58058433	39.87024891	36.081345	40.64627199	31.24351054	39.13349114	36.60616681	35.89523011	35.85312758	31.3019721	36.3736584	32.31110345
20.05.2002 18:00	37.5601702	32.3224766	40.03064194	39.2468339	34.39173651	41.30866816	40.4884359	30.62101434	43.82114616	35.8632341	42.23599978	32.62044371	40.78001743	37.07222293	35.57832277	37.58715834	32.53763753	37.72536396	30.14871021	32.72870368	28.24388083	34.9843497	30.8501449	26.33942791	34.32527289	34.77992808	24.5931424	39.71631785	35.87777483	40.44960463	31.10326734	38.94709194	36.33783147	35.59152724	35.76764719	31.18648935	36.22788623	32.15260342
20.05.2002 19:00	37.38340923	32.18357705	39.84374223	39.10156246	34.28685839	41.12749517	40.32362334	30.54566594	43.59880129	35.67420466	42.00655453	32.44195238	40.54701842	36.74739594	35.22180202	37.45283201	32.37596168	37.53983574	30.01285304	32.6403232	28.16811744	34.89089985	30.82109061	26.32777479	34.25939181	34.71999624	24.5931424	39.59659369	35.71782684	40.30210412	30.97577353	38.79175927	36.12598778	35.35384674	35.65774384	31.0710066	36.09536607	32.08467484
20.05.2002 20:00	37.22137834	32.04467751	39.68799247	38.94176388	34.15867403	40.96279245	40.17379373	30.4828756	43.41066333	35.49971594	41.82627613	32.30170918	40.37615249	36.4790606	34.91809915	37.40398608	32.2720272	37.40731559	29.89963873	32.56667279	28.09235405	34.79744999	30.77750918	26.31612166	34.19351072	34.64508144	24.60570046	39.47686953	35.55787885	40.1546036	30.8610291	38.65195987	35.94238992	35.14257518	35.57226345	30.9786204	35.97609794	31.9601391
20.05.2002 21:00	37.11826778	31.94365965	39.56339266	38.84007388	34.07710216	40.83103027	40.06891301	30.43264334	43.29093917	35.3688494	41.67877561	32.18696475	40.25188635	36.29546274	34.7068276	37.36735162	32.19118928	37.31455148	29.80906729	32.50775247	28.04184512	34.73515009	30.76298204	26.30446854	34.1440999	34.60013256	24.60570046	39.39135228	35.42701231	40.02349203	30.77178343	38.54322701	35.80116079	34.98412152	35.51120602	30.90933075	35.89658584	31.91485338
20.05.2002 22:00	37.00042713	31.8426418	39.43879285	38.73838387	33.99553029	40.71573837	39.96403229	30.36985301	43.15411156	35.25252359	41.54766404	32.0849697	40.11208695	36.12598778	34.50876051	37.29408272	32.09880308	37.20853536	29.71849585	32.44883214	27.9913362	34.67285018	30.73392775	26.30446854	34.09468909	34.55518368	24.60570046	39.32293847	35.3106865	39.92515835	30.69528714	38.4500274	35.65993167	34.82566785	35.4501486	30.8400411	35.81707375	31.86956766
20.05.2002 23:00	36.91204664	31.77950564	39.34534299	38.65122101	33.92561155	40.61691674	39.87413453	30.33217881	43.05149085	35.15073851	41.43294141	32.00847341	40.01888735	35.98475866	34.36351132	37.26965975	32.0410617	37.12902327	29.65056726	32.4046419	27.9534545	34.62612525	30.70487346	26.28116229	34.06174855	34.5102348	24.61825853	39.25452466	35.22344214	39.84321362	30.63154024	38.3568278	35.54694836	34.69362312	35.38909118	30.78229972	35.75081367	31.83560336
21.05.2002 00:00	36.82366616	31.70374226	39.25189314	38.57858529	33.86734593	40.53456538	39.79921973	30.28194654	42.94887014	35.06349415	41.33460774	31.93197713	39.91015448	35.8152837	34.15223976	37.25744827	31.98332033	37.06276319	29.59396011	32.34572158	27.90294558	34.56382535	30.69034632	26.28116229	34.01233773	34.46528592	24.61825853	39.16900741	35.12165705	39.74487994	30.54229457	38.24809494	35.43396506	34.58798735	35.26697634	30.68991352	35.65804957	31.75635335
21.05.2002 01:00	36.73528567	31.62797887	39.15844328	38.50594957	33.80908031	40.43574375	39.70932197	30.23171427	42.84624943	34.97624979	41.23627406	31.84273146	39.81695488	35.68817749	34.02019504	37.20860233	31.91403068	36.96999908	29.4807458	32.30153134	27.87769112	34.51710042	30.67581918	26.28116229	33.97939719	34.43532	24.60570046	39.11769705	35.06349415	39.67932416	30.47854766	38.18596187	35.3633505	34.49555604	35.2181304	30.64372042	35.59178949	31.6997462
21.05.2002 02:00	36.66163527	31.56484271	39.09614338	38.43331386	33.76246782	40.36986266	39.63440717	30.19404007	42.74362873	34.88900543	41.13794038	31.77898455	39.73928855	35.57519419	33.88815031	37.19639085	31.86783758	36.91699102	29.40149579	32.27207117	27.85243665	34.48595047	30.67581918	26.28116229	33.96292691	34.42033704	24.61825853	39.0663867	34.96170906	39.59737943	30.44029952	38.1238288	35.27861302	34.40312473	35.20591892	30.62062387	35.56528546	31.68842477
21.05.2002 03:00	36.60271495	31.51433378	39.03384347	38.37520528	33.71585532	40.30398158	39.57447533	30.15636587	42.67521492	34.83084252	41.07238459	31.72798703	39.67715548	35.4763338	33.76931006	37.18417936	31.83319275	36.86398296	29.37885293	32.25734109	27.83980942	34.47037549	30.66129203	26.28116229	33.94645664	34.40535408	24.60570046	39.04928325	34.91808688	39.56460153	30.44029952	38.1238288	35.22212137	34.3238979	35.29139931	30.63217215	35.57853748	31.64313904
21.05.2002 04:00	36.54379462	31.46382486	38.97154357	38.31709671	33.6575897	40.23810049	39.52952645	30.13124974	42.62390457	34.75813889	41.00682881	31.6769895	39.61502241	35.39159632	33.67687875	37.18417936	31.8100962	36.83747893	29.34488864	32.3309915	27.89031835	34.54825037	30.69034632	26.28116229	33.99586746	34.45030296	24.60570046	39.11769705	34.83084252	39.61376837	30.60604147	38.34129454	35.26449011	34.28428448	35.95081946	30.92087902	35.8568298	31.62049618
21.05.2002 05:00	36.49960438	31.41331593	38.90924367	38.27351528	33.62263033	40.1722194	39.46959461	30.09357554	42.55549076	34.71451671	40.94127302	31.63874136	39.55288935	35.30685885	33.58444745	37.17196788	31.7639031	36.78447087	29.25431719	32.30153134	27.86506388	34.51710042	30.67581918	26.28116229	33.97939719	34.43532	24.61825853	39.08349015	34.78722034	39.56460153	30.56779333	38.29469474	35.19387555	34.20505765	35.92639649	30.8862342	35.80382174	31.5525676
21.05.2002 06:00	36.47014422	31.38806147	38.87809371	38.24446099	33.59932408	40.13927886	39.43962869	30.08101747	42.52128386	34.67089453	40.90849513	31.61324259	39.53735608	35.2503672	33.50522061	37.20860233	31.7639031	36.78447087	29.25431719	32.28680126	27.85243665	34.50152545	30.67581918	26.29281542	33.97939719	34.42033704	24.60570046	39.04928325	34.72905744	39.53182364	30.54229457	38.2636282	35.16562972	34.16544423	35.93860797	30.87468592	35.79056972	31.50728188
21.05.2002 07:00	36.42595398	31.35017977	38.83136879	38.20087956	33.56436471	40.08986804	39.40966277	30.05590134	42.46997351	34.58365017	40.84293935	31.57499445	39.49075628	35.20799846	33.4656072	37.19639085	31.74080655	36.74471482	29.24299576	32.22788093	27.81455496	34.45480052	30.67581918	26.30446854	33.94645664	34.39037112	24.60570046	38.96376599	34.49640582	39.38432312	30.46579828	38.1704286	35.09501516	34.11262634	35.87755055	30.81694455	35.73756166	31.49596045
21.05.2002 08:00	36.39649381	31.32492531	38.80021883	38.15729813	33.52940534	40.0569275	39.36471389	30.03078521	42.4357666	34.55456872	40.81016145	31.56224507	39.47522301	35.16562972	33.41278931	37.22081381	31.74080655	36.73146281	29.20903147	32.19842077	27.77667326	34.40807559	30.66129203	26.30446854	33.9135161	34.3604052	24.60570046	38.89535219	34.26375419	39.23682261	30.41480075	38.10829553	35.06676933	34.0862174	35.87755055	30.793848	35.71105763	31.49596045
21.05.2002 09:00	36.32284341	31.27441639	38.73791893	38.08466241	33.47113972	39.97457614	39.30478205	29.98055294	42.35024935	34.52548727	40.74460567	31.49849816	39.39755668	35.09501516	33.34676695	37.13533342	31.6715169	36.66520273	29.15242432	32.15423053	27.73879157	34.36135066	30.6177106	26.26950917	33.86410528	34.31545632	24.56802626	38.86114529	34.22013201	39.20404471	30.37655261	38.06169573	35.03852351	34.07301292	35.82870461	30.75920317	35.67130158	31.46199616
21.05.2002 10:00	36.26392309	31.21128023	38.66004405	38.04108098	33.43618035	39.90869505	39.22986724	29.90520454	42.28183554	34.43824291	40.66266094	31.44750064	39.33542361	35.0244006	33.26754011	37.12312194	31.63687208	36.61219467	29.09581716	32.08058012	27.67565541	34.28347578	30.54507488	26.21124355	33.78175392	34.24054152	24.53035206	38.77562803	34.16196911	39.12209998	30.3128057	37.9840294	34.92554021	33.9409682	35.77985868	30.7014618	35.60504151	31.42803186
21.05.2002 11:00	36.14608244	31.12288961	38.53544424	37.89580954	33.31964911	39.77693288	39.11000356	29.79218194	42.16211138	34.38008	40.58071621	31.35825497	39.22669074	34.92554021	33.18831328	37.03764155	31.55603415	36.53268258	29.01656715	32.00692972	27.62514649	34.22117588	30.48696631	26.15297793	33.71587284	34.18060967	24.49267786	38.70721422	34.1038062	39.0565442	30.2490588	37.92189633	34.86904856	33.88815031	35.71880126	30.64372042	35.53878143	31.34878185
21.05.2002 12:00	36.02824179	31.02187176	38.41084443	37.7795924	33.22642412	39.62870043	38.97515692	29.62892708	42.00818032	34.29283565	40.46599358	31.28175868	39.13349114	34.82667982	33.0826775	37.0010071	31.4867445	36.45317049	28.94863857	31.9480094	27.56201033	34.143301	30.42885773	26.10636543	33.63352148	34.12067783	24.42988753	38.62169697	34.0456433	38.97459947	30.19806127	37.84423	34.78431108	33.79571901	35.66995532	30.59752732	35.47252135	31.32613899
21.05.2002 13:00	35.89567106	30.90822667	38.28624462	37.6488481	33.10989288	39.48046798	38.84031028	29.45311415	41.87135271	34.23467274	40.35127096	31.19251301	39.02475828	34.71369652	32.97704172	36.92773819	31.40590658	36.36040638	28.88070998	31.87435899	27.49887417	34.06542612	30.34169487	26.03644669	33.55117012	34.03078007	24.39221333	38.53617971	33.98748039	38.89265474	30.12156499	37.7510304	34.68545069	33.7032877	35.58447493	30.52823767	35.39300926	31.26953184
21.05.2002 14:00	35.7925605	30.80720882	38.16164482	37.50357667	32.98170852	39.33223554	38.7204466	29.34009155	41.75162855	34.20559129	40.28571517	31.12876611	38.93155868	34.61483613	32.88461041	36.87889226	31.3481652	36.28089429	28.80145997	31.81543867	27.44836525	34.00312621	30.25453201	25.95487482	33.48528903	33.98583119	24.4047714	38.48486936	33.98748039	38.85987684	30.08331684	37.7044306	34.61483613	33.61085639	35.56005196	30.49359285	35.35325322	31.21292468
21.05.2002 15:00	35.67471985	30.7188182	38.03704501	37.35830523	32.86517728	39.20047336	38.60058292	29.23962702	41.63190439	34.11834693	40.17099255	31.03952044	38.83835907	34.50185283	32.76577016	36.83004632	31.27887555	36.2013822	28.74485282	31.74178826	27.38522909	33.92525133	30.16736915	25.88495608	33.3864674	33.91091639	24.35453913	38.3993521	33.92931748	38.77793211	30.00682055	37.611231	34.53009865	33.53162956	35.43793712	30.41275492	35.26048911	31.19028182
21.05.2002 16:00	35.57160929	30.63042758	37.94359515	37.25661523	32.78360541	39.08518146	38.4957022	29.12660442	41.51218023	34.03110257	40.07265887	30.96302415	38.74515947	34.38886953	32.64692991	36.79341187	31.22113418	36.13512212	28.72220995	31.66813786	27.33472016	33.86295143	30.09473343	25.82669046	33.32058631	33.85098455	24.34198106	38.3309383	33.85661385	38.71237633	29.94307365	37.54909793	34.44536118	33.43919825	35.40130267	30.36656182	35.20748105	31.1449961
21.05.2002 17:00	35.4832288	30.55466419	37.85014529	37.16945236	32.70203354	38.98635983	38.39082148	29.05125602	41.40955953	33.97293966	39.99071414	30.88652786	38.65195987	34.30413205	32.5544986	36.72014296	31.15184453	36.05561003	28.65428137	31.62394762	27.28421124	33.80065152	30.06567914	25.80338421	33.2711755	33.79105271	24.26663267	38.26252449	33.8275324	38.64682054	29.89207612	37.4714316	34.3606237	33.35997142	35.31582228	30.29727217	35.14122097	31.12235324
21.05.2002 18:00	35.42430848	30.50415526	37.78784539	37.12587093	32.6787273	38.92047874	38.33088964	28.98846569	41.34114572	33.90023603	39.90876941	30.83553034	38.57429354	34.19114875	32.43565835	36.68350851	31.10565143	35.98934995	28.64295994	31.55029721	27.22107508	33.72277664	30.00757057	25.75677172	33.18882414	33.71613791	24.20384233	38.17700723	33.76936949	38.58126476	29.82832922	37.39376526	34.27588622	33.28074458	35.24255337	30.2395308	35.07496089	31.08838895
21.05.2002 19:00	35.36538815	30.44101911	37.70997051	37.06776236	32.6321148	38.83812738	38.25597483	28.90055922	41.25562846	33.84207313	39.82682467	30.77178343	38.51216047	34.12053418	32.35643152	36.64687406	31.05945833	35.93634189	28.60899565	31.49137689	27.18319338	33.67605172	29.93493485	25.6985061	33.12294305	33.67118903	24.16616813	38.12569688	33.71120659	38.51570897	29.79008107	37.34716546	34.23351749	33.22792669	35.23034189	30.21643425	35.04845686	31.07706752
21.05.2002 20:00	35.32119791	30.41576464	37.66324558	37.02418093	32.59715543	38.80518684	38.22600891	28.85032695	41.20431811	33.8275324	39.81043573	30.74628467	38.48109394	34.07816545	32.3168181	36.63466257	31.04791005	35.90983786	28.58635279	31.44718665	27.14531169	33.61375181	29.89135342	25.66354673	33.07353223	33.62624015	24.141052	38.07438653	33.63850296	38.45015318	29.73908355	37.28503239	34.19114875	33.20151775	35.15707298	30.17024115	34.9954488	31.07706752
21.05.2002 21:00	35.29173775	30.37788295	37.63209563	36.99512664	32.57384918	38.77224629	38.18106003	28.82521082	41.17011121	33.78391022	39.76126889	30.73353529	38.4500274	34.03579671	32.26400021	36.64687406	31.03636178	35.89658584	28.56370993	31.43245657	27.13268446	33.61375181	29.89135342	25.66354673	33.07353223	33.61125719	24.141052	38.05728308	33.62396223	38.43376424	29.71358478	37.25396586	34.16290292	33.16190433	35.12043853	30.1471446	34.96894477	31.07706752
21.05.2002 22:00	35.24754751	30.35262849	37.60094568	36.95154521	32.53888981	38.72283548	38.15109411	28.78753662	41.13590431	33.75482877	39.728491	30.70803652	38.41896087	33.99342797	32.2243868	36.64687406	31.01326522	35.88333383	28.54106706	31.41772648	27.10743	33.58260186	29.86229913	25.64024048	33.04059169	33.59627423	24.12849393	38.02307617	33.59488078	38.41737529	29.7008354	37.23843259	34.1346571	33.14869986	35.10822705	30.13559632	34.95569276	31.07706752
21.05.2002 23:00	35.23281743	30.34000126	37.56979573	36.92249092	32.51558356	38.68989493	38.12112819	28.76242049	41.1016974	33.71120659	39.6957131	30.69528714	38.41896087	33.97930506	32.21118232	36.67129702	31.01326522	35.88333383	28.52974563	31.4029964	27.10743	33.56702688	29.84777199	25.62858736	33.02412142	33.58129127	24.11593587	38.02307617	33.58034005	38.40098635	29.7008354	37.23843259	34.1346571	33.14869986	35.12043853	30.13559632	34.95569276	31.05442465
22.05.2002 00:00	35.20335726	30.31474679	37.55422075	36.92249092	32.51558356	38.67342466	38.10614523	28.72474629	41.0674905	33.66758441	39.66293521	30.66978838	38.38789434	33.95105923	32.18477338	36.65908554	31.00171695	35.8568298	28.50710277	31.38826632	27.08217553	33.55145191	29.83324485	25.61693423	33.00765115	33.56630831	24.11593587	37.98886927	33.5512586	38.36820845	29.68808602	37.22289933	34.12053418	33.12229092	35.12043853	30.12404805	34.94244074	31.02046036
22.05.2002 01:00	35.18862718	30.30211956	37.53864577	36.90796378	32.50393044	38.65695439	38.09116227	28.71218822	41.05038705	33.63850296	39.64654627	30.657039	38.37236107	33.93693632	32.15836443	36.68350851	31.00171695	35.8568298	28.49578134	31.38826632	27.08217553	33.55145191	29.84777199	25.62858736	33.00765115	33.55132535	24.09081973	37.97176582	33.52217714	38.35181951	29.67533664	37.20736606	34.10641127	33.10908644	35.12043853	30.11249977	34.92918872	31.00913893
22.05.2002 02:00	35.1738971	30.28949233	37.5230708	36.89343664	32.49227731	38.64048412	38.07617931	28.68707209	41.0332836	33.63850296	39.63015732	30.657039	38.3568278	33.92281341	32.14515996	36.68350851	30.99016867	35.84357778	28.47313848	31.35880616	27.0695483	33.53587693	29.8187177	25.60528111	32.99118088	33.53634239	24.09081973	37.95466237	33.49309569	38.33543056	29.66258726	37.19183279	34.07816545	33.06947303	35.13265001	30.11249977	34.92918872	31.03178179
22.05.2002 03:00	35.1738971	30.2768651	37.50749582	36.87890949	32.49227731	38.62401385	38.06119635	28.66195596	41.01618015	33.6094215	39.61376837	30.64428962	38.3568278	33.89456758	32.11875102	36.70793148	31.00171695	35.84357778	28.47313848	31.35880616	27.05692107	33.52030196	29.8187177	25.61693423	32.9747106	33.52135943	24.05314553	37.93755892	33.47855497	38.31904161	29.64983788	37.17629953	34.06404253	33.05626855	35.13265001	30.1009515	34.91593671	31.02046036
22.05.2002 04:00	35.15916702	30.26423787	37.49192085	36.86438235	32.48062419	38.60754358	38.04621339	28.63683982	40.9990767	33.59488078	39.59737943	30.63154024	38.34129454	33.88044467	32.10554654	36.70793148	30.99016867	35.84357778	28.47313848	31.34407608	27.04429384	33.50472698	29.8187177	25.61693423	32.9747106	33.52135943	24.04058747	37.92045546	33.44947351	38.30265267	29.64983788	37.17629953	34.03579671	33.01665514	35.16928447	30.11249977	34.91593671	31.00913893
22.05.2002 05:00	35.11497678	30.2389834	37.46077089	36.82080092	32.4340117	38.57460303	38.00126451	28.62428176	40.96486979	33.58034005	39.58099048	30.61879085	38.32576127	33.85219884	32.06593313	36.69571999	30.9786204	35.81707375	28.47313848	31.34407608	27.04429384	33.50472698	29.83324485	25.62858736	32.9747106	33.50637647	24.0280294	37.90335201	33.43493279	38.26987478	29.62433912	37.14523299	34.00755088	33.00345066	35.12043853	30.08940322	34.88943268	31.00913893
22.05.2002 06:00	35.11497678	30.22635617	37.44519592	36.80627377	32.42235857	38.55813276	38.00126451	28.61172369	40.94776634	33.53671787	39.54821259	30.60604147	38.310228	33.83807593	32.05272866	36.72014296	30.9786204	35.81707375	28.47313848	31.329346	27.03166661	33.489152	29.8187177	25.62858736	32.95824033	33.50637647	24.01547133	37.88624856	33.40585133	38.25348583	29.61158973	37.12969973	33.99342797	32.97704172	35.12043853	30.07785495	34.88943268	31.02046036
22.05.2002 07:00	35.08551662	30.21372894	37.42962094	36.79174663	32.41070545	38.54166249	37.97129859	28.59916562	40.93066289	33.50763642	39.51543469	30.59329209	38.29469474	33.80983011	32.01311524	36.72014296	30.96707212	35.80382174	28.46181705	31.329346	27.03166661	33.489152	29.83324485	25.64024048	32.95824033	33.49139351	24.00291327	37.88624856	33.39131061	38.23709688	29.61158973	37.12969973	33.97930506	32.96383725	35.13265001	30.07785495	34.88943268	30.9978175
22.05.2002 08:00	35.07078654	30.18847448	37.39847099	36.77721949	32.39905232	38.50872194	37.94133267	28.56149142	40.89645599	33.46401424	39.4826568	30.56779333	38.2636282	33.76746137	31.97350182	36.73235445	30.95552385	35.79056972	28.45049562	31.29988584	27.00641214	33.45800205	29.78966342	25.60528111	32.92529979	33.46142759	23.9903552	37.85204166	33.37676988	38.22070794	29.58609097	37.08309993	33.96518215	32.95063277	35.07159259	30.04321012	34.84967663	30.9978175
22.05.2002 09:00	35.01186621	30.15059278	37.35174606	36.71911091	32.35243983	38.45931113	37.89638379	28.53637529	40.84514563	33.43493279	39.43348996	30.54229457	38.2170284	33.72509263	31.9338884	36.70793148	30.92087902	35.75081367	28.35992418	31.2556956	26.96853045	33.41127712	29.77513627	25.59362798	32.87588897	33.43146167	23.94012293	37.80073131	33.31860697	38.15515215	29.53509345	37.03650013	33.9086905	32.91101936	35.02274666	30.0085653	34.79666857	30.96385321
22.05.2002 10:00	34.96767597	30.10008386	37.28944616	36.67552948	32.32913358	38.39343004	37.85143491	28.47358496	40.77673183	33.39131061	39.38432312	30.49129704	38.15489534	33.66860098	31.86786604	36.65908554	30.87468592	35.69780561	28.32595988	31.19677527	26.93064875	33.34897722	29.7170277	25.54701549	32.82647816	33.37152983	23.8773326	37.7323175	33.2749848	38.10598531	29.4968453	36.98990032	33.86632176	32.87140594	34.9861122	29.97392047	34.75691253	30.94121035
22.05.2002 11:00	34.8645654	30.02432047	37.1959963	36.57383948	32.23590859	38.27813814	37.74655419	28.38567849	40.67411112	33.30406625	39.28598945	30.41480075	38.077229	33.5838635	31.80184368	36.59802812	30.81694455	35.63154554	28.2580313	31.13785495	26.88013983	33.28667732	29.64439198	25.48874987	32.7441268	33.31159799	23.8396584	37.68100715	33.23136262	38.04042953	29.44584778	36.92776726	33.82395302	32.83179252	34.9128433	29.9161791	34.70390446	30.90724606
22.05.2002 12:00	34.790915	29.96118431	37.10254644	36.48667661	32.16598985	38.19578678	37.67163939	28.31033009	40.58859386	33.26044407	39.22043366	30.35105385	37.99956267	33.51324894	31.73582132	36.5369707	30.75920317	35.56528546	28.19010272	31.07893462	26.81700367	33.22437741	29.57175626	25.41883113	32.67824571	33.23668319	23.8019842	37.59548989	33.18774044	37.99126269	29.38210087	36.85010092	33.73921554	32.75256569	34.83957439	29.85843772	34.63764439	30.89592463
22.05.2002 13:00	34.67307435	29.86016646	36.99352161	36.34140518	32.03780548	38.04755433	37.55177571	28.22242363	40.46886971	33.15865898	39.10571104	30.27455756	37.90636307	33.41438855	31.61698107	36.51254773	30.7014618	35.49902538	28.16745986	31.00528422	26.75386751	33.14650253	29.49912054	25.36056551	32.59589435	33.16176838	23.73919387	37.52707609	33.1150368	37.90931796	29.33110335	36.78796786	33.66860098	32.67333886	34.80293994	29.81224462	34.58463633	30.86196033
22.05.2002 14:00	34.61415403	29.7970303	36.91564673	36.31235089	32.03780548	37.99814352	37.47686091	28.10940103	40.366249	33.10049608	39.02376631	30.19806127	37.81316347	33.31552816	31.52454976	36.42706734	30.63217215	35.40626128	28.07688841	30.91690374	26.67810412	33.05305267	29.3829034	25.26734052	32.48060245	33.07187062	23.67640354	37.42445538	33.02779245	37.81098428	29.25460706	36.69476826	33.59798642	32.60731649	34.72967103	29.75450325	34.51837625	30.81667461
22.05.2002 15:00	34.55523371	29.74652138	36.85334683	36.31235089	32.06111173	37.9487327	37.41692907	27.99637843	40.26362829	32.99871099	38.90904368	30.12156499	37.71996386	33.20254486	31.40570951	36.36600992	30.5628825	35.32674918	28.04292412	30.82852325	26.60234074	32.95960282	29.28121339	25.17411552	32.38178082	32.98197286	23.6136132	37.32183467	32.96962954	37.72903955	29.19086015	36.61710192	33.51324894	32.52808966	34.65640213	29.6852136	34.43886416	30.77138889
22.05.2002 16:00	34.54050363	29.74652138	36.85334683	36.42856804	32.20094922	37.96520297	37.40194611	27.8959139	40.19521449	32.89692591	38.82709895	30.05781808	37.62676426	33.11780739	31.3132782	36.3049525	30.50514112	35.26048911	27.97499554	30.72541268	26.51395012	32.85057799	29.16499624	25.06923741	32.26648891	32.87709214	23.55082287	37.21921396	32.838763	37.61431692	29.11436386	36.50836905	33.44263438	32.47527177	34.58313322	29.61592395	34.35935207	30.71478174
22.05.2002 17:00	34.58469387	29.77177584	36.88449678	36.63194805	32.42235857	38.0640246	37.44689499	27.80800743	40.16100758	32.79514082	38.74515422	29.99407117	37.5646312	33.018947	31.2208469	36.23168359	30.44739975	35.20748105	27.94103124	30.6370322	26.43818673	32.75712813	29.06330624	24.98766554	32.16766728	32.80217734	23.48803254	37.11659325	32.75151864	37.51598324	29.05061696	36.43070272	33.3578969	32.38284046	34.53428729	29.56973085	34.306344	30.69213888
22.05.2002 18:00	34.52577355	29.72126691	36.82219688	36.63194805	32.44566482	38.03108406	37.40194611	27.72010096	40.07549033	32.69335574	38.66320949	29.93032427	37.4714316	32.93420952	31.12841559	36.18283766	30.38965837	35.14122097	27.89574552	30.54865171	26.37505057	32.67925325	28.96161623	24.89444055	32.06884565	32.71227958	23.43780027	37.031076	32.67881501	37.43403851	28.98687005	36.35303639	33.30140525	32.33002257	34.46101838	29.51198947	34.24008393	30.66949601
22.05.2002 19:00	34.51104346	29.70863968	36.8066219	36.67552948	32.51558356	38.03108406	37.37198019	27.64475257	40.00707652	32.62065211	38.5976537	29.87932674	37.4248318	32.87771787	31.06239323	36.1462032	30.35501355	35.08821291	27.86178123	30.48973139	26.32454164	32.61695335	28.90350766	24.84782806	32.00296456	32.65234774	23.40012607	36.96266219	32.57702993	37.35209378	28.93587253	36.29090332	33.23079069	32.26400021	34.43659541	29.46579637	34.18707587	30.64685315
22.05.2002 20:00	34.4815833	29.68338522	36.77547195	36.64647519	32.48062419	37.98167324	37.34201427	27.5945203	39.97286962	32.59157065	38.56487581	29.85382798	37.39376526	32.84947205	31.03598428	36.13399172	30.34346527	35.07496089	27.8504598	30.44554115	26.28665995	32.57022842	28.84539908	24.80121556	31.95355375	32.60739886	23.37500994	36.91135184	32.51886702	37.30292694	28.89762438	36.25983678	33.20254486	32.25079574	34.39996096	29.44269982	34.16057184	30.63553172
22.05.2002 21:00	34.43739306	29.65813076	36.72874702	36.58836662	32.4340117	37.93226243	37.29706539	27.5568461	39.93866272	32.57702993	38.53209792	29.8410786	37.37823199	32.83534913	31.02277981	36.1462032	30.331917	35.06170888	27.81649551	30.43081107	26.26140549	32.53907847	28.8163448	24.77790931	31.92061321	32.5924159	23.36245187	36.89424839	32.48978557	37.27014905	28.87212562	36.22877025	33.17429904	32.2243868	34.36332651	29.41960327	34.13406781	30.63553172
22.05.2002 22:00	34.4079329	29.63287629	36.71317204	36.55931233	32.41070545	37.89932189	37.26709946	27.53172997	39.90445581	32.54794847	38.49932002	29.82832922	37.34716546	32.80710331	30.99637087	36.12178024	30.30882045	35.03520485	27.80517408	30.40135091	26.24877825	32.50792851	28.78729051	24.75460307	31.88767266	32.56244998	23.34989381	36.86004149	32.50432629	37.27014905	28.85937624	36.19770372	33.14605321	32.18477338	34.33890354	29.39650672	34.10756377	30.61288886
22.05.2002 23:00	34.4079329	29.62024906	36.69759707	36.55931233	32.41070545	37.89932189	37.2521165	27.49405577	39.88735236	32.51886702	38.48293108	29.81557983	37.33163219	32.79298039	30.99637087	36.13399172	30.30882045	35.03520485	27.79385265	30.38662082	26.23615102	32.50792851	28.78729051	24.75460307	31.88767266	32.54746702	23.32477767	36.84293803	32.46070411	37.23737116	28.83387748	36.18217045	33.1319303	32.17156891	34.32669206	29.38495845	34.09431176	30.63553172
23.05.2002 00:00	34.39320282	29.60762183	36.68202209	36.55931233	32.41070545	37.88285161	37.2521165	27.4814977	39.87024891	32.50432629	38.46654213	29.80283045	37.33163219	32.79298039	30.99637087	36.12178024	30.29727217	35.02195283	27.77120978	30.38662082	26.22352379	32.49235354	28.80181765	24.76625619	31.88767266	32.54746702	23.31221961	36.82583458	32.43162266	37.22098221	28.83387748	36.18217045	33.10368447	32.13195549	34.35111502	29.39650672	34.09431176	30.64685315
23.05.2002 01:00	34.36374266	29.5949946	36.66644712	36.53025805	32.39905232	37.86638134	37.22215058	27.4438235	39.83604201	32.47524484	38.43376424	29.77733169	37.30056566	32.77885748	30.99637087	36.06072281	30.27417562	34.9954488	27.80517408	30.38662082	26.22352379	32.49235354	28.80181765	24.76625619	31.87120239	32.53248406	23.28710347	36.82583458	32.41708194	37.20459326	28.8211281	36.16663718	33.10368447	32.13195549	34.33890354	29.38495845	34.09431176	30.68081744
23.05.2002 02:00	34.34901257	29.56974013	36.63529716	36.50120376	32.36409295	37.8334408	37.19218466	27.43126543	39.81893856	32.46070411	38.41737529	29.76458231	37.28503239	32.76473457	30.96996192	36.06072281	30.26262735	34.98219679	27.78253122	30.37189074	26.21089656	32.47677856	28.78729051	24.76625619	31.87120239	32.53248406	23.26198734	36.80873113	32.40254121	37.18820432	28.8211281	36.16663718	33.10368447	32.13195549	34.33890354	29.38495845	34.09431176	30.68081744
23.05.2002 03:00	34.31955241	29.54448567	36.60414721	36.47214947	32.3407867	37.80050025	37.16221874	27.39359123	39.78473165	32.44616339	38.40098635	29.75183293	37.25396586	32.73648874	30.95675745	36.03629985	30.2395308	34.95569276	27.78253122	30.35716066	26.19826933	32.46120359	28.77276336	24.75460307	31.83826185	32.50251814	23.24942928	36.77452423	32.35891903	37.15542643	28.79562933	36.13557065	33.08956156	32.13195549	34.30226909	29.3618619	34.06780773	30.68081744
23.05.2002 04:00	34.31955241	29.54448567	36.60414721	36.45762233	32.32913358	37.78402998	37.16221874	27.38103317	39.78473165	32.43162266	38.40098635	29.75183293	37.26949913	32.75061166	30.95675745	36.06072281	30.25107907	34.96894477	27.81649551	30.34243058	26.19826933	32.46120359	28.77276336	24.75460307	31.83826185	32.50251814	23.22431314	36.77452423	32.35891903	37.15542643	28.79562933	36.13557065	33.08956156	32.13195549	34.30226909	29.3618619	34.06780773	30.68081744
23.05.2002 05:00	34.27536217	29.51923121	36.55742228	36.39951375	32.27086796	37.73461917	37.11726986	27.35591703	39.75052475	32.41708194	38.36820845	29.73908355	37.25396586	32.73648874	30.95675745	36.06072281	30.25107907	34.95569276	27.79385265	30.34243058	26.19826933	32.46120359	28.78729051	24.77790931	31.83826185	32.50251814	23.21175508	36.75742078	32.3443783	37.13903748	28.78287995	36.12003738	33.06131574	32.09234207	34.30226909	29.35031362	34.05455571	30.68081744
23.05.2002 06:00	34.24590201	29.49397675	36.54184731	36.35593232	32.22425547	37.70167862	37.08730394	27.31824284	39.7334213	32.41708194	38.36820845	29.72633417	37.23843259	32.73648874	30.95675745	36.04851133	30.2395308	34.95569276	27.81649551	30.3277005	26.17301487	32.43005363	28.77276336	24.75460307	31.82179157	32.47255222	23.18663894	36.74031733	32.31529685	37.12264853	28.77013057	36.10450412	33.04719282	32.09234207	34.2900576	29.35031362	34.05455571	30.70346031
23.05.2002 07:00	34.21644185	29.45609505	36.49512238	36.2832966	32.15433672	37.63579754	37.04235506	27.2931267	39.6992144	32.38800048	38.33543056	29.71358478	37.22289933	32.72236583	30.94355298	36.06072281	30.22798252	34.94244074	27.80517408	30.3277005	26.17301487	32.43005363	28.77276336	24.76625619	31.82179157	32.47255222	23.16152281	36.72321388	32.2862154	37.10625959	28.77013057	36.08897085	33.03306991	32.0791376	34.2900576	29.33876535	34.0413037	30.71478174
23.05.2002 08:00	34.1722516	29.41821336	36.44839745	36.22518803	32.10772423	37.58638672	36.99740618	27.2554525	39.6650075	32.35891903	38.30265267	29.7008354	37.19183279	32.69412001	30.91714403	36.06072281	30.21643425	34.92918872	27.79385265	30.29824034	26.1477604	32.39890368	28.74370908	24.74294994	31.78885103	32.4425863	23.13640668	36.68900697	32.25713394	37.07348169	28.74463181	36.07343758	33.03306991	32.0791376	34.27784612	29.32721707	34.02805168	30.69213888
23.05.2002 09:00	34.0986012	29.3550772	36.37052257	36.12349802	32.01449924	37.50403536	36.92249138	27.20522024	39.57949024	32.30075612	38.23709688	29.64983788	37.14523299	32.65175127	30.87753062	36.02408836	30.18178942	34.88943268	27.75988835	30.22458994	26.08462424	32.3210288	28.67107336	24.6730312	31.70649967	32.3676715	23.06105828	36.62059317	32.21351177	37.00792591	28.69363428	36.01130452	32.97657826	32.02631971	34.2167887	29.2694757	33.97504362	30.64685315
23.05.2002 10:00	33.99549063	29.27931381	36.27707271	36.00728088	31.90962112	37.37227319	36.81761066	27.1047557	39.47686953	32.22805249	38.15515215	29.58609097	37.06756666	32.5811367	30.81150825	35.98745391	30.13559632	34.8231726	27.71460263	30.15093953	26.02148809	32.24315392	28.59843764	24.61476558	31.62414831	32.2927567	22.99826794	36.53507591	32.15534886	36.92598118	28.62988738	35.91810492	32.89184078	31.94709288	34.14351979	29.21173432	33.89553153	30.60156743
23.05.2002 11:00	33.87764999	29.16566873	36.13689793	35.86200944	31.78143676	37.22404074	36.68276402	26.97917504	39.34004192	32.14080813	38.04042953	29.4968453	36.95883379	32.49639923	30.74548589	35.914185	30.0547584	34.7304085	27.61270976	30.04782896	25.9457247	32.14970406	28.46769335	24.50988746	31.49238614	32.18787597	22.89780341	36.4324552	32.08264523	36.84403645	28.56614047	35.85597185	32.83534913	31.89427499	34.09467386	29.16554122	33.84252347	30.56760314
23.05.2002 12:00	33.7156191	29.03939641	35.98114817	35.65862943	31.6066399	37.04286775	36.51795146	26.84103631	39.18611086	32.02448232	37.90931796	29.40759963	36.85010092	32.41166175	30.66625906	35.8409161	29.97392047	34.63764439	27.52213831	29.9447184	25.84470685	32.02510426	28.3514762	24.40500935	31.37709423	32.06801229	22.79733888	36.31273104	31.98086014	36.72931382	28.48964418	35.74723898	32.75061166	31.82825263	34.02140495	29.0847033	33.76301138	30.51099599
23.05.2002 13:00	33.53885813	28.8752424	35.77867348	35.42619513	31.39688367	36.81228394	36.32317298	26.65266531	38.9979729	31.90815651	37.74542849	29.28010582	36.69476826	32.27043263	30.54741881	35.75543571	29.869986	34.51837625	27.43156687	29.81214767	25.74368899	31.90050445	28.20620476	24.28847811	31.22886179	31.94814861	22.68431628	36.15879998	31.87907506	36.6145912	28.38764913	35.62297285	32.63762836	31.72261685	33.92371308	28.9923171	33.64374324	30.40910311
23.05.2002 14:00	33.332637	28.71108839	35.56062382	35.16470655	31.17547432	36.56522987	36.09842857	26.45173624	38.77562803	31.77728997	37.58153903	29.15261201	36.55496885	32.14332641	30.42857856	35.66995532	29.76605152	34.39910811	27.31835256	29.66484686	25.61741668	31.74475469	28.04640618	24.14864062	31.0476888	31.78333605	22.53361948	36.00486892	31.74820852	36.46709068	28.2729047	35.49870671	32.51052214	31.6037766	33.86265566	28.91147917	33.55097913	30.34117453
23.05.2002 15:00	33.15587603	28.55956162	35.3737241	34.96132654	30.98902434	36.35111633	35.91863305	26.28848138	38.58749006	31.66096416	37.41764957	29.03786758	36.39963619	32.0162202	30.32294278	35.54784048	29.65056877	34.26658796	27.21645969	29.51754605	25.47851713	31.57342995	27.87208046	24.00880314	30.86651581	31.61852349	22.35780655	35.81673096	31.64642343	36.31959016	28.15816027	35.35890731	32.39753884	31.49814082	33.72832933	28.79599642	33.41845898	30.25060308
23.05.2002 16:00	32.96438497	28.39540761	35.17124942	34.69983795	30.75596186	36.10406225	35.70887161	26.11266845	38.3993521	31.53009762	37.27014905	28.92312315	36.25983678	31.9032369	30.217307	35.48678306	29.55818257	34.16057184	27.12588824	29.37024525	25.36487205	31.43325517	27.72680903	23.88061878	30.70181309	31.46869389	22.21966782	35.6627999	31.5155569	36.17208965	28.05616522	35.23464118	32.28455554	31.40570951	33.64284894	28.7151585	33.32569487	30.1826745
23.05.2002 17:00	32.81708417	28.26913529	35.03107463	34.54003937	30.6277775	35.93935954	35.55904201	25.96197165	38.24542104	31.42831254	37.13903748	28.80837871	36.12003738	31.7902536	30.12487569	35.35245673	29.4542481	34.0413037	27.06928109	29.2524046	25.25122697	31.29308038	27.58153759	23.76408754	30.55358064	31.33384725	22.05641295	35.52597229	31.39923109	36.04097808	27.95417017	35.11037504	32.19981806	31.33968715	33.54515707	28.6227723	33.21967875	30.14871021
23.05.2002 18:00	32.72870368	28.18074467	34.9220498	34.45287651	30.55785875	35.82406763	35.45416129	25.83639098	38.12569688	31.32652745	37.02431486	28.71913305	36.02683778	31.70551612	30.04564886	35.26697634	29.37341017	33.94853959	27.02399537	29.11983387	25.15020911	31.16848057	27.4507933	23.6475563	30.4053482	31.1990006	21.94339035	35.38914468	31.297446	35.92625545	27.8649245	35.00164217	32.10095767	31.24725584	33.45967668	28.54193437	33.12691464	30.06946019
23.05.2002 19:00	32.6403232	28.10498128	34.82859994	34.35118651	30.47628689	35.725246	35.34928057	25.72336838	38.02307617	31.26836455	36.94237012	28.66813552	35.94917145	31.63490156	29.99283097	35.2181304	29.32721707	33.89553153	26.99003107	29.0167233	25.06181849	31.05945574	27.32004901	23.54267818	30.27358602	31.09411988	21.85548389	35.26942052	31.18112019	35.81153283	27.78842821	34.90844257	32.04446602	31.20764242	33.39861926	28.484193	33.06065456	30.02417447
23.05.2002 20:00	32.58140287	28.06709959	34.78187502	34.29307793	30.42967439	35.65936491	35.28934873	25.63546192	37.95466237	31.22474237	36.89320328	28.62988738	35.91810492	31.60665573	29.95321755	35.20591892	29.30412052	33.8690275	26.99003107	28.95780298	25.01130957	30.99715584	27.24741329	23.48441256	30.20770493	31.03418804	21.79269356	35.20100671	31.10841656	35.74597704	27.75018007	34.86184277	32.00209729	31.16802901	33.3619848	28.44954817	33.02089852	30.0354959
23.05.2002 21:00	32.55194271	28.04184512	34.73515009	34.26402364	30.40636814	35.6099541	35.25938281	25.58522965	37.92045546	31.18112019	36.86042539	28.60438861	35.88703838	31.59253282	29.95321755	35.18149595	29.28102397	33.84252347	26.99003107	28.92834282	24.97342787	30.95043091	27.218359	23.46110632	30.17476439	31.00422212	21.75501936	35.16679981	31.06479438	35.71319915	27.72468131	34.81524297	31.98797437	31.15482454	33.31313887	28.41490335	32.99439449	30.04681733
23.05.2002 22:00	32.52248255	28.01659066	34.71957511	34.23496936	30.38306189	35.59348383	35.22941688	25.54755545	37.88624856	31.16657946	36.8276475	28.59163923	35.87150511	31.57840991	29.94001308	35.16928447	29.2694757	33.82927145	26.99003107	28.89888266	24.94817341	30.91928096	27.18930471	23.42614694	30.14182385	30.95927324	21.72990322	35.13259291	31.05025365	35.68042126	27.69918254	34.78417644	31.95972855	31.14162006	33.26429293	28.3918068	32.95463844	30.04681733
23.05.2002 23:00	32.53721263	28.02921789	34.73515009	34.27855079	30.41802127	35.6099541	35.24439984	25.53499739	37.88624856	31.15203874	36.8276475	28.60438861	35.87150511	31.57840991	29.94001308	35.19370743	29.28102397	33.84252347	26.99003107	28.88415258	24.93554618	30.90370598	27.17477757	23.41449382	30.1088833	30.94429028	21.70478709	35.098386	31.00663147	35.64764337	27.67368378	34.76864317	31.94560563	31.12841559	33.25208145	28.38025852	32.94138643	30.05813876
24.05.2002 00:00	32.53721263	28.02921789	34.73515009	34.29307793	30.44132751	35.6099541	35.24439984	25.49732319	37.88624856	31.12295728	36.81125855	28.60438861	35.87150511	31.56428699	29.92680861	35.23034189	29.29257225	33.84252347	26.99003107	28.88415258	24.93554618	30.90370598	27.17477757	23.42614694	30.12535357	30.94429028	21.69222902	35.098386	30.97755002	35.63125442	27.68643316	34.78417644	31.95972855	31.12841559	33.30092738	28.40335507	32.96789046	30.06946019
24.05.2002 01:00	32.52248255	28.01659066	34.71957511	34.27855079	30.42967439	35.59348383	35.22941688	25.48476512	37.86914511	31.10841656	36.79486961	28.57888985	35.85597185	31.56428699	29.92680861	35.19370743	29.2694757	33.82927145	26.99003107	28.8694225	24.92291895	30.88813101	27.16025043	23.41449382	30.1088833	30.92930732	21.66711289	35.08128255	30.94846857	35.61486547	27.67368378	34.76864317	31.93148272	31.11521112	33.27650441	28.38025852	32.95463844	30.09210305
24.05.2002 02:00	32.53721263	28.01659066	34.71957511	34.29307793	30.45298064	35.6099541	35.22941688	25.47220705	37.86914511	31.09387583	36.79486961	28.57888985	35.85597185	31.56428699	29.92680861	35.20591892	29.28102397	33.82927145	26.99003107	28.85469242	24.91029172	30.87255603	27.16025043	23.41449382	30.09241303	30.91432436	21.64199676	35.04707565	30.93392784	35.59847653	27.64818502	34.73757664	31.91735981	31.08880217	33.26429293	28.36871025	32.94138643	30.09210305
24.05.2002 03:00	32.55194271	28.04184512	34.75072506	34.38024079	30.54620563	35.65936491	35.25938281	25.44709092	37.86914511	31.06479438	36.77848066	28.57888985	35.84043858	31.55016408	29.91360413	35.18149595	29.2694757	33.81601944	27.00135251	28.83996233	24.89766449	30.85698105	27.14572328	23.4028407	30.07594276	30.8993414	21.61688062	35.0299722	30.91938711	35.58208758	27.63543564	34.72204337	31.9032369	31.08880217	33.23986996	28.35716197	32.9148824	30.09210305
24.05.2002 04:00	32.52248255	28.01659066	34.71957511	34.32213222	30.48794001	35.6099541	35.22941688	25.43453285	37.83493821	31.05025365	36.76209171	28.56614047	35.82490531	31.55016408	29.91360413	35.16928447	29.25792742	33.80276742	26.99003107	28.81050217	24.88503725	30.84140608	27.13119614	23.4028407	30.05947249	30.88435844	21.59176449	35.01286875	30.87576493	35.54930969	27.60993687	34.69097684	31.88911398	31.0755977	33.19102402	28.33406542	32.88837837	30.10342449
24.05.2002 05:00	32.52248255	28.00396343	34.70400013	34.30760508	30.47628689	35.59348383	35.21443392	25.42197479	37.83493821	31.0211722	36.74570277	28.56614047	35.82490531	31.55016408	29.91360413	35.19370743	29.2694757	33.81601944	27.01267394	28.82523225	24.88503725	30.84140608	27.14572328	23.41449382	30.05947249	30.88435844	21.59176449	34.9957653	30.86122421	35.53292074	27.60993687	34.69097684	31.87499107	31.06239323	33.20323551	28.33406542	32.88837837	30.10342449
24.05.2002 06:00	32.50775247	28.00396343	34.70400013	34.33665936	30.49959313	35.6099541	35.21443392	25.40941672	37.81783476	31.00663147	36.72931382	28.54064171	35.79383878	31.53604117	29.91360413	35.12043853	29.23483087	33.78951541	27.01267394	28.81050217	24.87241002	30.8258311	27.14572328	23.41449382	30.04300221	30.86937548	21.56664836	34.97866184	30.83214275	35.51653179	27.58443811	34.6599103	31.87499107	31.06239323	33.15438957	28.31096887	32.87512635	30.12606735
24.05.2002 07:00	32.50775247	27.9913362	34.68842516	34.32213222	30.49959313	35.59348383	35.19945096	25.38430059	37.80073131	30.99209074	36.71292488	28.52789233	35.79383878	31.52191825	29.90039966	35.12043853	29.23483087	33.77626339	27.02399537	28.79577209	24.85978279	30.81025612	27.14572328	23.41449382	30.04300221	30.85439252	21.55409029	34.97866184	30.83214275	35.50014285	27.58443811	34.6599103	31.84674525	31.03598428	33.16660106	28.31096887	32.86187433	30.10342449
24.05.2002 08:00	32.49302239	27.9913362	34.67285018	34.33665936	30.51124626	35.59348383	35.184468	25.35918445	37.78362785	30.94846857	36.68014698	28.51514294	35.76277225	31.50779534	29.88719519	35.10822705	29.21173432	33.76301138	27.01267394	28.78104201	24.85978279	30.79468115	27.13119614	23.41449382	30.02653194	30.83940956	21.52897416	34.94445494	30.78852057	35.46736496	27.57168873	34.64437704	31.83262233	31.00957534	33.16660106	28.2994206	32.86187433	30.12606735
24.05.2002 09:00	32.46356223	27.9534545	34.64170023	34.30760508	30.48794001	35.54407301	35.15450208	25.32151025	37.7323175	30.90484639	36.63098014	28.48964418	35.73170571	31.47954952	29.86078625	35.08380408	29.18863777	33.73650735	27.00135251	28.76631193	24.83452833	30.77910617	27.13119614	23.41449382	30.01006167	30.8244266	21.50385803	34.91024804	30.7448984	35.43458706	27.54618997	34.6133105	31.80437651	30.9831664	33.14217809	28.27632405	32.8353703	30.12606735
24.05.2002 10:00	32.4046419	27.91557281	34.5949753	34.2494965	30.45298064	35.4946622	35.1095532	25.25871992	37.68100715	30.86122421	36.5818133	28.43864666	35.68510591	31.43718078	29.82117283	35.04716962	29.15399295	33.6967513	26.96738821	28.70739161	24.7840194	30.71680627	27.08761471	23.37953445	29.94418058	30.76449476	21.44106769	34.84183423	30.70127622	35.36903128	27.49519244	34.55117744	31.73376194	30.91714403	33.08112067	28.23013095	32.78236224	30.10342449
24.05.2002 11:00	32.34572158	27.85243665	34.51710042	34.19138793	30.39471502	35.41231084	35.0346384	25.18337152	37.59548989	30.78852057	36.51625752	28.38764913	35.62297285	31.38068913	29.76835494	35.01053517	29.11934812	33.64374324	26.94474535	28.64847128	24.74613771	30.67008134	27.02950613	23.34457508	29.89476977	30.71954588	21.39083543	34.77342043	30.61403186	35.30347549	27.44419492	34.48904437	31.67727029	30.86432614	33.04448621	28.19548612	32.72935418	30.09210305
24.05.2002 12:00	32.22788093	27.7514188	34.39250061	34.06064363	30.2898369	35.28054866	34.91477472	25.07034892	37.45866228	30.68673549	36.38514595	28.29840346	35.49870671	31.28182874	29.6891281	34.90063181	29.02696192	33.55097913	26.87681677	28.5600908	24.65774709	30.56105651	26.92781613	23.25135009	29.77947787	30.61466516	21.30292896	34.67079972	30.5267875	35.18875287	27.36769863	34.3803115	31.59253282	30.78509931	32.95900582	28.1146482	32.64984209	30.0354959
24.05.2002 13:00	32.11004028	27.65040095	34.26790081	33.90084505	30.13834629	35.13231622	34.77992808	24.98244246	37.33893812	30.61403186	36.30320122	28.22190718	35.42104038	31.21121418	29.62310574	34.86399736	28.96922055	33.48471905	26.80888819	28.47171031	24.5819837	30.46760665	26.81159898	23.1581251	29.66418596	30.5247674	21.25269669	34.56817901	30.45408387	35.10680814	27.30395172	34.30264517	31.50779534	30.692668	32.92237137	28.0684551	32.58358201	29.96756732
24.05.2002 14:00	31.96273948	27.53675587	34.12772602	33.72651933	29.98685568	34.9676135	34.64508144	24.86941986	37.20211051	30.5267875	36.17208965	28.13266151	35.31230751	31.11235379	29.53067444	34.76630549	28.87683435	33.37870293	26.7409596	28.35386967	24.48096585	30.34300684	26.70990897	23.0649001	29.53242379	30.40490372	21.1396741	34.44845485	30.36683951	34.99208551	27.20195667	34.17837903	31.38068913	30.58703222	32.78804505	27.96452062	32.47756589	29.94492446
24.05.2002 15:00	31.85962891	27.44836525	34.01870119	33.5812479	29.85867132	34.81938105	34.52521776	24.78151339	37.0994898	30.46862459	36.09014492	28.0689146	35.21910791	31.04173922	29.46465208	34.70524807	28.81909297	33.31244286	26.68435245	28.2507591	24.40520246	30.24955699	26.57916468	22.96002199	29.41713188	30.300023	21.0643257	34.34583415	30.29413588	34.91014078	27.12546039	34.1007127	31.31007456	30.52100986	32.72698762	27.90677925	32.3980538	29.87699587
24.05.2002 16:00	31.75651834	27.35997462	33.90967636	33.4505036	29.74214008	34.70408915	34.42033704	24.70616499	36.9968691	30.39592096	36.00820018	27.99241831	35.14144157	30.97112466	29.39862971	34.64419065	28.7613516	33.23293076	26.63906673	28.1771087	24.32943907	30.15610713	26.50652896	22.90175637	29.33478053	30.21012524	20.9889773	34.24321344	30.22143224	34.8118071	27.06171348	34.0075131	31.22533709	30.44178303	32.64150723	27.8374896	32.33179372	29.85435301
24.05.2002 17:00	31.66813786	27.28421124	33.8162265	33.30523217	29.6023026	34.58879724	34.33043928	24.65593273	36.91135184	30.35229878	35.9426444	27.95417017	35.09484177	30.91463301	29.34581182	34.63197916	28.72670677	33.20642673	26.60510243	28.11818837	24.29155737	30.09380723	26.44842039	22.84349075	29.26889944	30.16517635	20.93874503	34.19190309	30.16326934	34.76264026	27.02346534	33.9609133	31.18296835	30.40216961	32.61708427	27.80284477	32.29203768	29.84303158
24.05.2002 18:00	31.6386777	27.24632954	33.76950157	33.24712359	29.54403698	34.52291616	34.2854904	24.60570046	36.87714494	30.33775806	35.92625545	27.94142079	35.07930851	30.9005101	29.33260735	34.65640213	28.72670677	33.19317472	26.60510243	28.08872821	24.26630291	30.07823225	26.4193661	22.8201845	29.23595889	30.13521043	20.9136289	34.15769618	30.11964716	34.72986237	26.99796657	33.92984676	31.16884544	30.38896514	32.5926613	27.7912965	32.26553364	29.84303158
24.05.2002 19:00	31.60921754	27.23370231	33.73835162	33.18901502	29.49742448	34.48997561	34.25552448	24.58058433	36.86004149	30.32321733	35.90986651	27.94142079	35.07930851	30.9005101	29.33260735	34.66861361	28.72670677	33.19317472	26.60510243	28.07399813	24.24104845	30.0470823	26.39031181	22.80853138	29.21948862	30.10524451	20.90107083	34.12348928	30.07602498	34.68069553	26.97246781	33.89878023	31.14059961	30.34935172	32.56823833	27.76819995	32.25228163	29.86567444
24.05.2002 20:00	31.60921754	27.23370231	33.73835162	33.18901502	29.49742448	34.48997561	34.25552448	24.56802626	36.86004149	30.29413588	35.89347756	27.94142079	35.07930851	30.88638719	29.30619841	34.71745955	28.74980332	33.21967875	26.65038816	28.05926805	24.22842122	30.03150732	26.39031181	22.79687826	29.20301835	30.09026155	20.88851276	34.10638583	30.06148425	34.68069553	26.95971843	33.88324696	31.1264767	30.34935172	32.54381536	27.75665167	32.23902961	29.86567444
24.05.2002 21:00	31.59448745	27.22107508	33.73835162	33.15996073	29.46246511	34.47350534	34.24054152	24.56802626	36.84293803	30.27959515	35.89347756	27.95417017	35.09484177	30.88638719	29.30619841	34.754094	28.7613516	33.23293076	26.65038816	28.04453797	24.21579398	30.01593235	26.37578467	22.78522513	29.18654808	30.09026155	20.8759547	34.08928238	30.04694353	34.66430659	26.94696905	33.8677137	31.1264767	30.36255619	32.50718091	27.73355512	32.2257776	29.86567444
24.05.2002 22:00	31.59448745	27.22107508	33.73835162	33.14543359	29.45081198	34.47350534	34.24054152	24.5554682	36.86004149	30.27959515	35.90986651	27.96691955	35.11037504	30.88638719	29.29299393	34.83957439	28.79599642	33.25943479	26.65038816	28.02980789	24.21579398	30.01593235	26.36125753	22.77357201	29.17007781	30.07527859	20.86339663	34.07217893	30.01786207	34.63152869	26.93421967	33.8677137	31.1264767	30.36255619	32.50718091	27.73355512	32.21252558	29.86567444
24.05.2002 23:00	31.59448745	27.22107508	33.73835162	33.15996073	29.46246511	34.47350534	34.24054152	24.54291013	36.86004149	30.26505442	35.89347756	27.97966893	35.12590831	30.9005101	29.30619841	34.85178588	28.8075447	33.27268681	26.67303102	28.02980789	24.20316675	30.00035737	26.36125753	22.78522513	29.17007781	30.06029563	20.85083857	34.07217893	30.00332135	34.63152869	26.92147029	33.85218043	31.11235379	30.34935172	32.48275794	27.72200685	32.19927357	29.87699587
25.05.2002 00:00	31.6386777	27.24632954	33.76950157	33.17448787	29.46246511	34.48997561	34.25552448	24.54291013	36.87714494	30.2505137	35.92625545	28.01791708	35.17250811	30.92875592	29.31940288	34.92505478	28.86528607	33.3521989	26.8881382	28.01507781	24.20316675	30.00035737	26.36125753	22.78522513	29.15360754	30.06029563	20.8382805	34.05507548	29.97423989	34.5987508	26.9087209	33.83664716	31.11235379	30.34935172	32.47054646	27.71045857	32.19927357	29.8883173
25.05.2002 01:00	31.68286794	27.29683847	33.83180148	33.20354216	29.48577136	34.53938643	34.30047336	24.54291013	36.94555874	30.2505137	35.97542229	28.09441336	35.26570771	30.95700175	29.31940288	35.09601556	28.96922055	33.45821502	27.08060252	28.01507781	24.19053952	29.98478239	26.36125753	22.78522513	29.15360754	30.06029563	20.82572243	34.03797202	29.95969917	34.5987508	26.9087209	33.83664716	31.09823088	30.33614725	32.48275794	27.72200685	32.19927357	29.89963873
25.05.2002 02:00	31.90381915	27.48624694	34.06542612	33.27617788	29.49742448	34.73702969	34.49525184	24.54291013	37.20211051	30.2505137	36.22125649	28.50239356	35.77830551	31.32419748	29.62310574	36.0729343	29.52353775	34.02805168	27.52213831	28.01507781	24.19053952	29.98478239	26.36125753	22.78522513	29.15360754	30.04531267	20.82572243	34.03797202	29.93061772	34.58236185	26.9087209	33.8211139	31.09823088	30.33614725	32.47054646	27.71045857	32.18602155	29.91096017
25.05.2002 03:00	33.83345974	29.16566873	36.12132295	33.92989934	29.56734322	36.3675866	36.17334337	25.10802312	39.78473165	31.47193472	38.81071	31.51124754	39.56842261	35.56107128	33.99378609	40.83541314	32.90718233	37.80487605	30.87328176	28.01507781	24.19053952	29.98478239	26.36125753	22.79687826	29.15360754	30.04531267	20.81316437	34.02086857	29.91607699	34.56597291	26.89597152	33.8211139	31.09823088	30.33614725	32.45833497	27.6989103	32.18602155	29.91096017
25.05.2002 04:00	35.27700767	30.40313741	37.66324558	34.69983795	29.87032444	37.88285161	37.85143491	28.20986556	41.87135271	33.1150368	40.56432726	32.58219557	40.82661723	37.17108332	35.7103675	40.10272409	33.48459608	38.65300503	33.14888931	28.01507781	24.19053952	29.98478239	26.37578467	22.80853138	29.15360754	30.06029563	20.82572243	34.02086857	29.90153626	34.56597291	26.89597152	33.80558063	31.08410796	30.32294278	32.44612349	27.6989103	32.17276954	29.91096017
25.05.2002 05:00	35.4832288	30.56729142	37.86572027	35.33903227	30.54620563	38.31107868	38.16607707	28.82521082	41.97397342	33.31860697	40.54793831	32.27621042	40.42275229	36.63441264	35.10296177	39.17465129	32.99956853	38.13617643	32.63942494	28.00034773	24.19053952	29.98478239	26.37578467	22.80853138	29.15360754	30.04531267	20.82572243	34.02086857	29.87245481	34.53319502	26.88322214	33.80558063	31.08410796	30.32294278	32.433912	27.68736202	32.17276954	29.9222816
25.05.2002 06:00	35.45376864	30.54203696	37.83457032	35.73126515	31.02398371	38.42637058	38.18106003	28.73730435	41.80293891	33.34768843	40.35127096	31.95747589	40.01888735	36.253094	34.74644101	38.55186559	32.57228235	37.6723559	31.79031764	28.00034773	24.19053952	29.98478239	26.37578467	22.80853138	29.15360754	30.04531267	20.81316437	34.02086857	29.87245481	34.54958396	26.88322214	33.80558063	31.08410796	30.32294278	32.44612349	27.6989103	32.17276954	29.93360303
25.05.2002 07:00	35.38011823	30.4789008	37.74112046	35.86200944	31.19878057	38.42637058	38.12112819	28.69963016	41.6661113	33.31860697	40.20377044	31.74073641	39.75482182	36.01300448	34.50876051	38.20994404	32.30667203	37.36755954	31.19028182	28.00034773	24.19053952	29.98478239	26.39031181	22.8201845	29.15360754	30.04531267	20.8006063	34.00376512	29.85791408	34.53319502	26.88322214	33.79004736	31.08410796	30.32294278	32.433912	27.68736202	32.17276954	29.93360303
25.05.2002 08:00	35.33592799	30.44101911	37.69439553	35.97822659	31.35027118	38.42637058	38.10614523	28.66195596	41.54638714	33.26044407	40.08904782	31.60049321	39.56842261	35.8152837	34.3238979	38.01456029	32.1334479	37.16877931	30.76006746	28.00034773	24.17791229	29.96920742	26.39031181	22.83183763	29.15360754	30.04531267	20.8006063	34.00376512	29.82883263	34.51680607	26.85772338	33.7745141	31.08410796	30.32294278	32.39727755	27.67581375	32.14626551	29.94492446
25.05.2002 09:00	35.30646783	30.41576464	37.66324558	36.06538945	31.47845554	38.44284086	38.09116227	28.64939789	41.47797333	33.20228116	39.99071414	31.48574878	39.42862321	35.67405458	34.16544423	37.88023396	32.00641688	37.03625916	30.45438883	28.00034773	24.19053952	29.98478239	26.40483896	22.84349075	29.17007781	30.04531267	20.8006063	34.00376512	29.8142919	34.50041712	26.85772338	33.7745141	31.08410796	30.32294278	32.39727755	27.67581375	32.14626551	29.94492446
25.05.2002 10:00	35.29173775	30.39051018	37.64767061	36.1816066	31.61829302	38.4757814	38.07617931	28.61172369	41.39245608	33.12957753	39.89238046	31.38375373	39.31989035	35.53282545	34.02019504	37.7703306	31.9024824	36.90373901	30.20531736	28.01507781	24.19053952	29.98478239	26.4193661	22.85514387	29.17007781	30.06029563	20.8006063	34.00376512	29.8142919	34.50041712	26.85772338	33.7745141	31.06998505	30.30973831	32.39727755	27.67581375	32.14626551	29.95624589
25.05.2002 11:00	35.26227759	30.36525572	37.60094568	36.25424232	31.71151802	38.4757814	38.06119635	28.57404949	41.32404227	33.07141463	39.81043573	31.29450806	39.19562421	35.39159632	33.87494584	37.66042725	31.8100962	36.79772289	30.01285304	28.00034773	24.17791229	29.96920742	26.4193661	22.866797	29.17007781	30.04531267	20.78804823	33.96955822	29.77066972	34.46763923	26.844974	33.75898083	31.05586214	30.29653383	32.38506607	27.66426547	32.13301349	29.94492446
25.05.2002 12:00	35.20335726	30.32737402	37.55422075	36.26876946	31.75813051	38.44284086	38.01624747	28.52381722	41.23852501	33.02779245	39.71210205	31.20526239	39.08689134	35.2503672	33.72969664	37.56273537	31.70616173	36.69170676	29.84303158	27.98561765	24.16528506	29.95363244	26.39031181	22.84349075	29.13713726	30.03032971	20.77549017	33.95245477	29.74158827	34.45125028	26.83222462	33.74344756	31.05586214	30.29653383	32.39727755	27.6527172	32.13301349	29.89963873
25.05.2002 13:00	35.18862718	30.30211956	37.53864577	36.32687804	31.82804925	38.44284086	38.00126451	28.51125916	41.18721466	32.96962954	39.64654627	31.14151549	39.00922501	35.15150681	33.61085639	37.50167795	31.64842035	36.61219467	29.71849585	27.97088756	24.16528506	29.95363244	26.39031181	22.84349075	29.13713726	30.03032971	20.77549017	33.95245477	29.74158827	34.45125028	26.83222462	33.74344756	31.04173922	30.29653383	32.38506607	27.6527172	32.11976148	29.89963873
25.05.2002 14:00	35.18862718	30.30211956	37.53864577	36.4140409	31.93292737	38.4757814	38.01624747	28.49870109	41.15300776	32.91146663	39.59737943	31.09051796	38.93155868	35.05264642	33.50522061	37.45283201	31.59067898	36.54593459	29.60528154	27.9414274	24.1400306	29.92248249	26.37578467	22.83183763	29.12066699	30.00036379	20.75037403	33.91824787	29.71250682	34.41847239	26.79397647	33.69684776	31.0134934	30.27012489	32.33622013	27.61807237	32.08000543	29.86567444
25.05.2002 15:00	35.15916702	30.2768651	37.50749582	36.47214947	32.00284611	38.4757814	37.98628155	28.44846882	41.08459395	32.838763	39.51543469	31.01402167	38.85389234	34.95378603	33.39958483	37.39177459	31.5329376	36.4664225	29.46942437	27.91196724	24.11477613	29.89133254	26.34673038	22.80853138	29.08772645	29.97039787	20.7252579	33.88404096	29.66888464	34.36930555	26.76847771	33.66578123	30.99937049	30.25692042	32.29958568	27.58342755	32.0535014	29.84303158
25.05.2002 16:00	35.11497678	30.22635617	37.44519592	36.45762233	32.01449924	38.42637058	37.94133267	28.38567849	41.01618015	32.79514082	39.43348996	30.95027477	38.76069274	34.85492564	33.29394906	37.33071717	31.46364795	36.38691041	29.34488864	27.88250708	24.07689444	29.84460761	26.30314895	22.76191888	29.03831563	29.92544899	20.70014177	33.84983406	29.63980319	34.33652766	26.74297895	33.63471469	30.98524757	30.24371594	32.27516271	27.57187927	32.02699737	29.84303158
25.05.2002 17:00	35.04132638	30.17584725	37.38289601	36.4140409	31.99119299	38.3604895	37.88140083	28.32288816	40.93066289	32.75151864	39.36793418	30.87377848	38.66749314	34.72781943	33.14869986	37.25744827	31.38281003	36.30739832	29.26563862	27.85304692	24.06426721	29.82903263	26.27409467	22.75026576	29.00537509	29.91046603	20.6875837	33.81562716	29.61072173	34.30374977	26.71748019	33.60364816	30.94287884	30.20410253	32.25073974	27.54878272	32.00049334	29.83171015
25.05.2002 18:00	34.98240605	30.12533832	37.32059611	36.39951375	31.99119299	38.31107868	37.82146899	28.26009783	40.84514563	32.72243719	39.30237839	30.81003157	38.58982681	34.62895904	33.04306408	37.19639085	31.32506865	36.22788623	29.16374575	27.83831684	24.03901274	29.79788268	26.25956752	22.72695951	28.98890482	29.88050011	20.67502563	33.79852371	29.58164028	34.28736082	26.7047308	33.57258163	30.92875592	30.19089805	32.22631677	27.52568617	31.98724132	29.80906729
25.05.2002 19:00	34.93821581	30.08745663	37.27387118	36.39951375	32.00284611	38.27813814	37.77652011	28.20986556	40.77673183	32.67881501	39.23682261	30.74628467	38.51216047	34.53009865	32.9374283	37.14754491	31.26732728	36.16162615	29.06185287	27.80885667	24.02638551	29.78230771	26.23051324	22.71530639	28.97243454	29.86551715	20.66246757	33.7643168	29.55255883	34.25458293	26.67923204	33.55704836	30.9005101	30.17769358	32.18968232	27.50258962	31.96073729	29.80906729
25.05.2002 20:00	34.90875565	30.06220216	37.22714625	36.38498661	32.00284611	38.24519759	37.74655419	28.17219136	40.72542148	32.62065211	39.17126682	30.70803652	38.46556067	34.43123826	32.81858805	37.15975639	31.24423073	36.1218701	29.02788858	27.80885667	24.01375828	29.76673273	26.23051324	22.70365326	28.95596427	29.85053419	20.66246757	33.74721335	29.50893665	34.23819398	26.67923204	33.54151509	30.9005101	30.17769358	32.21410529	27.50258962	31.96073729	29.79774586
25.05.2002 21:00	34.87929549	30.0369477	37.21157128	36.38498661	32.01449924	38.22872732	37.71658827	28.15963329	40.69121457	32.57702993	39.12209998	30.657039	38.4034276	34.37474661	32.76577016	37.08648749	31.18648935	36.06886204	28.97128143	27.79412659	24.00113105	29.75115775	26.21598609	22.69200014	28.939494	29.85053419	20.66246757	33.74721335	29.50893665	34.22180504	26.65373328	33.52598183	30.88638719	30.16448911	32.17747083	27.49104135	31.94748528	29.79774586
25.05.2002 22:00	34.8645654	30.02432047	37.1959963	36.4140409	32.04945861	38.22872732	37.71658827	28.13451716	40.65700767	32.53340775	39.08932209	30.61879085	38.37236107	34.30413205	32.68654333	37.08648749	31.1633928	36.04235801	28.9259957	27.77939651	24.00113105	29.75115775	26.21598609	22.69200014	28.939494	29.83555123	20.66246757	33.7301099	29.4798552	34.20541609	26.6409839	33.51044856	30.88638719	30.16448911	32.14083638	27.4679448	31.93423326	29.80906729
25.05.2002 23:00	34.84983532	29.99906601	37.16484635	36.39951375	32.03780548	38.19578678	37.68662235	28.13451716	40.62280077	32.50432629	39.0565442	30.60604147	38.34129454	34.26176331	32.63372544	37.08648749	31.15184453	36.01585398	28.88070998	27.77939651	24.00113105	29.75115775	26.21598609	22.70365326	28.939494	29.83555123	20.66246757	33.7301099	29.46531447	34.18902714	26.6409839	33.51044856	30.88638719	30.17769358	32.1286249	27.4679448	31.92098125	29.78642443
26.05.2002 00:00	34.82037516	29.98643877	37.14927137	36.38498661	32.03780548	38.17931651	37.67163939	28.10940103	40.58859386	32.47524484	39.02376631	30.58054271	38.310228	34.21939457	32.58090755	37.08648749	31.14029625	36.00260197	28.84674569	27.79412659	24.00113105	29.75115775	26.23051324	22.71530639	28.939494	29.85053419	20.66246757	33.7301099	29.43623302	34.1726382	26.6409839	33.49491529	30.88638719	30.17769358	32.1286249	27.4679448	31.92098125	29.80906729
26.05.2002 01:00	34.82037516	29.98643877	37.1336964	36.4140409	32.07276486	38.19578678	37.67163939	28.08428489	40.57149041	32.43162266	38.99098841	30.55504395	38.27916147	34.19114875	32.5544986	37.074276	31.1171997	35.97609794	28.83542426	27.77939651	24.00113105	29.75115775	26.23051324	22.71530639	28.939494	29.83555123	20.6499095	33.71300645	29.42169229	34.1726382	26.6409839	33.49491529	30.9005101	30.19089805	32.1286249	27.4679448	31.92098125	29.82038872
26.05.2002 02:00	34.790915	29.96118431	37.11812142	36.39951375	32.06111173	38.16284624	37.64167347	28.05916876	40.53728351	32.41708194	38.95821052	30.54229457	38.2636282	34.14878001	32.50168072	37.074276	31.10565143	35.96284592	28.80145997	27.79412659	24.00113105	29.75115775	26.24504038	22.72695951	28.95596427	29.85053419	20.66246757	33.71300645	29.40715156	34.15624925	26.62823452	33.49491529	30.9005101	30.19089805	32.10420193	27.45639652	31.92098125	29.83171015
26.05.2002 03:00	34.77618492	29.94855708	37.10254644	36.38498661	32.04945861	38.14637596	37.62669051	28.04661069	40.52018006	32.38800048	38.94182157	30.5167958	38.23256167	34.10641127	32.4620673	37.08648749	31.09410315	35.9495939	28.77881711	27.79412659	24.00113105	29.75115775	26.24504038	22.73861264	28.95596427	29.85053419	20.6499095	33.71300645	29.40715156	34.1726382	26.62823452	33.49491529	30.9005101	30.19089805	32.11641341	27.4679448	31.92098125	29.84303158
26.05.2002 04:00	34.76145484	29.93592985	37.07139649	36.37045947	32.04945861	38.12990569	37.61170755	28.03405263	40.50307661	32.37345976	38.90904368	30.50404642	38.2170284	34.07816545	32.42245388	37.074276	31.08255488	35.92308987	28.74485282	27.79412659	24.00113105	29.75115775	26.25956752	22.75026576	28.95596427	29.85053419	20.6499095	33.71300645	29.39261084	34.15624925	26.62823452	33.49491529	30.9005101	30.19089805	32.10420193	27.45639652	31.92098125	29.84303158
26.05.2002 05:00	34.74672476	29.91067538	37.05582152	36.35593232	32.03780548	38.11343542	37.59672459	28.02149456	40.46886971	32.3443783	38.89265474	30.49129704	38.20149514	34.06404253	32.40924941	37.074276	31.0710066	35.90983786	28.69956709	27.79412659	24.00113105	29.75115775	26.25956752	22.75026576	28.95596427	29.85053419	20.6499095	33.71300645	29.36352938	34.1398603	26.61548514	33.47938203	30.9005101	30.19089805	32.09199045	27.44484825	31.90772923	29.84303158
26.05.2002 06:00	34.73199468	29.91067538	37.05582152	36.37045947	32.06111173	38.11343542	37.58174163	27.99637843	40.45176625	32.32983758	38.87626579	30.46579828	38.18596187	34.0216738	32.35643152	37.09869897	31.05945833	35.89658584	28.64295994	27.79412659	24.00113105	29.75115775	26.27409467	22.76191888	28.97243454	29.85053419	20.6499095	33.71300645	29.36352938	34.1398603	26.62823452	33.49491529	30.9005101	30.19089805	32.11641341	27.45639652	31.92098125	29.84303158
26.05.2002 07:00	34.7172646	29.89804815	37.02467156	36.35593232	32.04945861	38.09696515	37.56675867	27.98382036	40.4346628	32.2862154	38.8434879	30.4530489	38.1704286	34.00755088	32.34322705	37.11091046	31.05945833	35.89658584	28.62031708	27.77939651	24.00113105	29.75115775	26.27409467	22.76191888	28.95596427	29.85053419	20.6499095	33.695903	29.34898866	34.12347136	26.60273575	33.46384876	30.88638719	30.17769358	32.06756748	27.43329997	31.89447722	29.84303158
26.05.2002 08:00	34.7172646	29.88542092	37.02467156	36.38498661	32.07276486	38.09696515	37.56675867	27.9712623	40.41755935	32.25713394	38.81071	30.44029952	38.13936207	33.97930506	32.3168181	37.09869897	31.04791005	35.88333383	28.60899565	27.77939651	23.98850382	29.73558278	26.25956752	22.76191888	28.95596427	29.83555123	20.63735143	33.695903	29.3199072	34.10708241	26.60273575	33.44831549	30.88638719	30.19089805	32.05535599	27.43329997	31.8812252	29.84303158
26.05.2002 09:00	34.70253452	29.88542092	37.02467156	36.37045947	32.07276486	38.09696515	37.55177571	27.95870423	40.4004559	32.22805249	38.79432106	30.44029952	38.13936207	33.96518215	32.30361363	37.11091046	31.04791005	35.88333383	28.60899565	27.77939651	23.98850382	29.73558278	26.25956752	22.76191888	28.95596427	29.83555123	20.63735143	33.67879955	29.30536648	34.09069347	26.58998637	33.44831549	30.87226427	30.17769358	32.05535599	27.4217517	31.8812252	29.84303158
26.05.2002 10:00	34.67307435	29.86016646	36.99352161	36.34140518	32.03780548	38.04755433	37.52180979	27.9335881	40.366249	32.19897104	38.77793211	30.41480075	38.1238288	33.95105923	32.27720469	37.12312194	31.03636178	35.87008181	28.58635279	27.76466643	23.97587659	29.7200078	26.24504038	22.75026576	28.939494	29.82056827	20.62479337	33.6616961	29.27628503	34.07430452	26.57723699	33.43278223	30.87226427	30.17769358	32.03093302	27.41020342	31.86797319	29.84303158
26.05.2002 11:00	34.65834427	29.84753923	36.96237166	36.32687804	32.02615236	38.03108406	37.50682683	27.8959139	40.34914555	32.16988959	38.74515422	30.41480075	38.10829553	33.92281341	32.25079574	37.17196788	31.04791005	35.87008181	28.56370993	27.74993635	23.96324936	29.70443283	26.23051324	22.73861264	28.92302373	29.80558531	20.59967723	33.64459264	29.2617443	34.05791557	26.56448761	33.41724896	30.85814136	30.16448911	32.01872154	27.39865515	31.85472117	29.84303158
26.05.2002 12:00	34.62888411	29.82228476	36.94679668	36.29782375	32.00284611	37.99814352	37.47686091	27.87079776	40.31493864	32.16988959	38.72876527	30.38930199	38.09276227	33.89456758	32.21118232	37.15975639	31.0248135	35.84357778	28.5184242	27.73520627	23.95062212	29.68885785	26.21598609	22.72695951	28.90655346	29.79060235	20.58711917	33.62748919	29.23266285	34.04152663	26.55173823	33.40171569	30.85814136	30.16448911	32.00651006	27.38710687	31.84146915	29.83171015
26.05.2002 13:00	34.56996379	29.75914861	36.8689218	36.23971517	31.95623362	37.91579216	37.40194611	27.7828913	40.22942139	32.11172668	38.66320949	30.33830447	38.0306292	33.83807593	32.15836443	37.12312194	30.9786204	35.79056972	28.46181705	27.69101603	23.91274043	29.64213292	26.17240466	22.68034702	28.84067237	29.74565347	20.5368869	33.57617884	29.20358139	33.99235979	26.52623947	33.37064916	30.82989553	30.13808016	31.99429857	27.36401032	31.81496512	29.80906729
26.05.2002 14:00	34.51104346	29.70863968	36.8066219	36.19613374	31.93292737	37.86638134	37.34201427	27.69498483	40.16100758	32.0681045	38.5976537	30.28730694	37.95296287	33.75333846	32.06593313	37.08648749	30.9324273	35.73756166	28.41653133	27.6320957	23.8622315	29.57983302	26.09976894	22.6220814	28.77479128	29.68572163	20.4992127	33.52486849	29.14541849	33.94319295	26.48799132	33.32404936	30.7875268	30.11167122	31.9698756	27.34091377	31.78846109	29.775103
26.05.2002 15:00	34.43739306	29.65813076	36.72874702	36.12349802	31.87466175	37.78402998	37.26709946	27.61963643	40.07549033	32.02448232	38.53209792	30.23630942	37.8908298	33.68272389	32.01311524	37.01321858	30.8862342	35.67130158	28.39388847	27.58790546	23.82434981	29.53310809	26.04166037	22.5754689	28.72538047	29.64077275	20.4615385	33.47355813	29.11633703	33.89402611	26.44974318	33.27744956	30.77340388	30.09846675	31.92102967	27.30626895	31.74870505	29.72981728
26.05.2002 16:00	34.4079329	29.63287629	36.69759707	36.09444374	31.8513555	37.75108944	37.23713354	27.58196223	40.04128342	32.0099416	38.49932002	30.21081065	37.85976327	33.65447807	31.98670629	37.0010071	30.86313765	35.65804957	28.35992418	27.54371522	23.79909535	29.50195814	26.01260608	22.54050953	28.69243992	29.59582387	20.43642237	33.42224778	29.07271486	33.86124822	26.42424442	33.24638302	30.73103515	30.05885333	31.8966067	27.27162412	31.708949	29.71849585
26.05.2002 17:00	34.37847274	29.60762183	36.68202209	36.07991659	31.83970238	37.7181489	37.20716762	27.56940417	40.02417997	31.98086014	38.48293108	30.18531189	37.84423	33.62623224	31.94709288	37.0010071	30.85158937	35.63154554	28.31463845	27.54371522	23.78646811	29.48638316	25.99807894	22.52885641	28.67596965	29.59582387	20.4238643	33.42224778	29.07271486	33.86124822	26.42424442	33.24638302	30.73103515	30.05885333	31.8966067	27.27162412	31.708949	29.71849585
26.05.2002 18:00	34.4079329	29.63287629	36.69759707	36.07991659	31.82804925	37.75108944	37.2521165	27.73265903	40.05838688	31.96631942	38.48293108	30.19806127	37.84423	33.61210933	31.92068393	37.0010071	30.85158937	35.63154554	28.29199559	27.52898514	23.77384088	29.47080819	25.98355179	22.51720328	28.65949938	29.58084091	20.41130624	33.40514433	29.0436334	33.82847032	26.41149503	33.23084976	30.73103515	30.05885333	31.8966067	27.27162412	31.708949	29.71849585
26.05.2002 19:00	34.36374266	29.5949946	36.65087214	36.06538945	31.82804925	37.70167862	37.19218466	27.56940417	39.98997307	31.93723796	38.43376424	30.15981313	37.81316347	33.5838635	31.89427499	37.0010071	30.82849282	35.61829352	28.29199559	27.51425506	23.76121365	29.45523321	25.96902465	22.50555016	28.64302911	29.56585795	20.39874817	33.38804088	29.02909268	33.81208138	26.39874565	33.21531649	30.71691223	30.05885333	31.87218373	27.26007585	31.69569699	29.71849585
26.05.2002 20:00	34.34901257	29.58236737	36.65087214	36.05086231	31.81639613	37.68520835	37.1772017	27.49405577	39.97286962	31.92269724	38.43376424	30.18531189	37.82869673	33.59798642	31.90747946	37.08648749	30.86313765	35.64479755	28.29199559	27.51425506	23.76121365	29.45523321	25.96902465	22.50555016	28.64302911	29.56585795	20.39874817	33.38804088	29.01455195	33.81208138	26.39874565	33.21531649	30.71691223	30.05885333	31.87218373	27.26007585	31.69569699	29.71849585
26.05.2002 21:00	34.37847274	29.5949946	36.66644712	36.05086231	31.81639613	37.70167862	37.19218466	27.53172997	40.00707652	31.92269724	38.45015318	30.21081065	37.87529653	33.62623224	31.9338884	37.15975639	30.90933075	35.6845536	28.29199559	27.51425506	23.76121365	29.45523321	25.96902465	22.50555016	28.64302911	29.56585795	20.39874817	33.38804088	29.00001122	33.79569243	26.38599627	33.19978322	30.71691223	30.05885333	31.85997225	27.24852757	31.68244497	29.70717441
26.05.2002 22:00	34.42266298	29.64550352	36.71317204	36.13802517	31.897968	37.76755971	37.2521165	27.58196223	40.04128342	31.92269724	38.48293108	30.22356004	37.8908298	33.65447807	31.97350182	37.14754491	30.90933075	35.69780561	28.26935273	27.49952498	23.74858642	29.43965823	25.95449751	22.50555016	28.62655884	29.55087499	20.39874817	33.37093742	28.97092977	33.77930349	26.37324689	33.18424996	30.71691223	30.05885333	31.81112631	27.22543102	31.66919296	29.72981728
26.05.2002 23:00	34.43739306	29.65813076	36.744322	36.13802517	31.897968	37.80050025	37.26709946	27.61963643	40.07549033	31.95177869	38.49932002	30.2490588	37.90636307	33.66860098	31.97350182	37.17196788	30.9324273	35.71105763	28.28067416	27.49952498	23.76121365	29.45523321	25.96902465	22.51720328	28.64302911	29.56585795	20.39874817	33.37093742	28.95638904	33.77930349	26.37324689	33.18424996	30.71691223	30.05885333	31.83554928	27.2369793	31.68244497	29.75246014
27.05.2002 00:00	34.43739306	29.65813076	36.72874702	36.10897088	31.86300863	37.78402998	37.26709946	27.65731063	40.09259378	31.96631942	38.51570897	30.2490588	37.92189633	33.68272389	31.98670629	37.17196788	30.9324273	35.72430964	28.28067416	27.51425506	23.76121365	29.45523321	25.99807894	22.54050953	28.65949938	29.56585795	20.3861901	33.37093742	28.95638904	33.77930349	26.38599627	33.19978322	30.71691223	30.05885333	31.84776076	27.24852757	31.68244497	29.75246014
27.05.2002 01:00	34.45212314	29.67075799	36.744322	36.15255231	31.897968	37.80050025	37.29706539	27.68242677	40.09259378	31.95177869	38.51570897	30.2490588	37.90636307	33.66860098	31.97350182	37.15975639	30.92087902	35.71105763	28.26935273	27.51425506	23.76121365	29.45523321	26.01260608	22.55216265	28.65949938	29.56585795	20.3861901	33.37093742	28.92730759	33.76291454	26.37324689	33.18424996	30.71691223	30.05885333	31.84776076	27.24852757	31.68244497	29.74113871
27.05.2002 02:00	34.46685322	29.68338522	36.77547195	36.16707946	31.92127424	37.8334408	37.31204835	27.7075429	40.10969723	31.96631942	38.53209792	30.26180818	37.92189633	33.66860098	31.97350182	37.17196788	30.9324273	35.72430964	28.28067416	27.51425506	23.76121365	29.45523321	25.99807894	22.55216265	28.65949938	29.56585795	20.3861901	33.35383397	28.91276686	33.74652559	26.36049751	33.16871669	30.71691223	30.05885333	31.81112631	27.22543102	31.66919296	29.76378157
27.05.2002 03:00	34.4815833	29.69601245	36.79104692	36.19613374	31.94458049	37.84991107	37.32703131	27.73265903	40.12680068	31.98086014	38.53209792	30.26180818	37.92189633	33.68272389	31.97350182	37.15975639	30.9324273	35.72430964	28.28067416	27.51425506	23.76121365	29.45523321	25.99807894	22.55216265	28.65949938	29.56585795	20.39874817	33.37093742	28.89822614	33.74652559	26.37324689	33.18424996	30.71691223	30.05885333	31.82333779	27.2369793	31.66919296	29.775103
27.05.2002 04:00	34.51104346	29.72126691	36.82219688	36.26876946	32.01449924	37.89932189	37.37198019	27.7452171	40.14390413	31.96631942	38.53209792	30.26180818	37.9374296	33.66860098	31.96029735	37.17196788	30.9324273	35.72430964	28.2580313	27.51425506	23.77384088	29.47080819	26.02713322	22.5754689	28.67596965	29.58084091	20.39874817	33.37093742	28.89822614	33.74652559	26.36049751	33.16871669	30.71691223	30.05885333	31.81112631	27.22543102	31.66919296	29.76378157
27.05.2002 05:00	34.52577355	29.73389414	36.83777185	36.29782375	32.03780548	37.91579216	37.38696315	27.75777516	40.16100758	31.99540087	38.54848686	30.27455756	37.9374296	33.66860098	31.94709288	37.17196788	30.94397557	35.73756166	28.2580313	27.51425506	23.76121365	29.45523321	26.02713322	22.5754689	28.67596965	29.58084091	20.39874817	33.35383397	28.89822614	33.74652559	26.36049751	33.16871669	30.70278932	30.05885333	31.78670334	27.21388275	31.65594094	29.76378157
27.05.2002 06:00	34.55523371	29.75914861	36.8689218	36.35593232	32.10772423	37.96520297	37.41692907	27.77033323	40.17811103	31.99540087	38.56487581	30.27455756	37.9374296	33.66860098	31.94709288	37.15975639	30.9324273	35.72430964	28.24670987	27.51425506	23.76121365	29.45523321	26.02713322	22.5754689	28.65949938	29.58084091	20.39874817	33.35383397	28.86914469	33.73013665	26.34774813	33.15318342	30.70278932	30.05885333	31.77449186	27.21388275	31.64268892	29.775103
27.05.2002 07:00	34.58469387	29.78440307	36.90007176	36.42856804	32.17764297	38.01461379	37.44689499	27.77033323	40.19521449	31.99540087	38.56487581	30.27455756	37.9374296	33.64035515	31.92068393	37.15975639	30.9324273	35.72430964	28.2580313	27.51425506	23.76121365	29.45523321	26.02713322	22.58712203	28.67596965	29.58084091	20.3861901	33.35383397	28.85460396	33.7137477	26.34774813	33.15318342	30.70278932	30.05885333	31.77449186	27.21388275	31.64268892	29.775103
27.05.2002 08:00	34.58469387	29.78440307	36.90007176	36.42856804	32.17764297	38.01461379	37.44689499	27.77033323	40.19521449	31.99540087	38.56487581	30.27455756	37.9374296	33.64035515	31.92068393	37.17196788	30.94397557	35.73756166	28.24670987	27.51425506	23.76121365	29.45523321	26.02713322	22.5754689	28.65949938	29.58084091	20.39874817	33.35383397	28.85460396	33.7137477	26.34774813	33.15318342	30.70278932	30.05885333	31.78670334	27.21388275	31.65594094	29.76378157
27.05.2002 09:00	34.58469387	29.78440307	36.90007176	36.42856804	32.17764297	38.01461379	37.44689499	27.75777516	40.19521449	32.02448232	38.58126476	30.28730694	37.95296287	33.64035515	31.92068393	37.18417936	30.94397557	35.73756166	28.23538844	27.49952498	23.74858642	29.43965823	26.01260608	22.56381578	28.65949938	29.56585795	20.3861901	33.33673052	28.84006323	33.7137477	26.33499875	33.13765016	30.70278932	30.05885333	31.77449186	27.20233447	31.64268892	29.76378157
27.05.2002 10:00	34.58469387	29.78440307	36.88449678	36.42856804	32.18929609	38.01461379	37.44689499	27.7452171	40.17811103	32.0099416	38.56487581	30.26180818	37.9374296	33.62623224	31.90747946	37.15975639	30.9324273	35.72430964	28.22406701	27.47006482	23.72333196	29.40850828	25.96902465	22.52885641	28.62655884	29.53589203	20.3861901	33.31962707	28.82552251	33.68096981	26.32224937	33.12211689	30.68866641	30.04564886	31.72564592	27.17923792	31.61618489	29.76378157
27.05.2002 11:00	34.58469387	29.77177584	36.88449678	36.45762233	32.22425547	38.01461379	37.43191203	27.73265903	40.16100758	31.98086014	38.53209792	30.23630942	37.8908298	33.59798642	31.86786604	37.12312194	30.89778247	35.6845536	28.17878129	27.44060465	23.69807749	29.37735833	25.93997036	22.50555016	28.57714802	29.50592611	20.3485159	33.26831672	28.78190033	33.64819191	26.2967506	33.07551709	30.64629767	30.00603544	31.71343443	27.15614137	31.58968086	29.76378157
27.05.2002 12:00	34.56996379	29.75914861	36.8689218	36.47214947	32.23590859	37.99814352	37.41692907	27.7075429	40.12680068	31.96631942	38.51570897	30.22356004	37.87529653	33.55561768	31.82825263	37.11091046	30.8862342	35.67130158	28.14481699	27.41114449	23.67282303	29.34620838	25.91091608	22.48224391	28.54420748	29.47596019	20.32339977	33.23410981	28.75281887	33.61541402	26.27125184	33.05998382	30.61805184	29.9796265	31.70122295	27.1445931	31.56317683	29.72981728
27.05.2002 13:00	34.52577355	29.72126691	36.82219688	36.42856804	32.21260234	37.96520297	37.37198019	27.6698687	40.07549033	31.93723796	38.46654213	30.17256251	37.81316347	33.4708802	31.73582132	37.06206452	30.8400411	35.60504151	28.1108527	27.35222417	23.62231411	29.28390847	25.8528075	22.43563142	28.49479666	29.41602835	20.28572557	33.16569601	28.69465597	33.54985824	26.20750493	32.98231749	30.56156019	29.92680861	31.62795405	27.08685172	31.51016877	29.69585298
27.05.2002 14:00	34.46685322	29.68338522	36.77547195	36.4140409	32.21260234	37.91579216	37.32703131	27.61963643	40.00707652	31.93723796	38.41737529	30.1088156	37.73549713	33.37201981	31.63018554	36.97658413	30.77075145	35.52552941	28.02028126	27.30803393	23.58443241	29.23718354	25.83828036	22.42397829	28.44538585	29.37107947	20.2354933	33.11438565	28.65103379	33.48430245	26.16925679	32.92018442	30.49094563	29.86078625	31.57910811	27.04065862	31.45716071	29.66188869
27.05.2002 15:00	34.42266298	29.64550352	36.71317204	36.39951375	32.21260234	37.86638134	37.28208243	27.54428803	39.93866272	31.92269724	38.36820845	30.0450687	37.6578308	33.27315943	31.52454976	36.91552671	30.71301007	35.45926934	27.97499554	27.27857376	23.55917795	29.20603359	25.83828036	22.43563142	28.4124453	29.34111355	20.1978191	33.0630753	28.60741161	33.43513561	26.10550988	32.85805135	30.43445398	29.79476388	31.5058392	26.98291725	31.39090063	29.60528154
27.05.2002 16:00	34.37847274	29.5949946	36.66644712	36.35593232	32.17764297	37.81697053	37.22215058	27.49405577	39.88735236	31.89361578	38.31904161	30.00682055	37.611231	33.20254486	31.43211845	36.91552671	30.68991352	35.43276531	27.92970981	27.21965344	23.52129625	29.15930866	25.78017178	22.40067204	28.36303449	29.29616467	20.16014491	32.9946615	28.5492487	33.36957983	26.06726174	32.81145155	30.37796233	29.74194599	31.46920475	26.94827242	31.35114459	29.54867439
27.05.2002 17:00	34.31955241	29.54448567	36.60414721	36.32687804	32.16598985	37.75108944	37.16221874	27.41870737	39.80183511	31.83545288	38.23709688	29.94307365	37.53356466	33.1319303	31.36609609	36.8422578	30.62062387	35.35325322	27.83913837	27.16073312	23.4581601	29.08143378	25.72206321	22.34240642	28.28068313	29.22124987	20.08479651	32.92624769	28.4910858	33.30402404	26.01626422	32.73378522	30.32147068	29.70233258	31.39593585	26.89053105	31.28488451	29.54867439
27.05.2002 18:00	34.26063209	29.50660398	36.54184731	36.2832966	32.1426836	37.70167862	37.1022869	27.34335897	39.7334213	31.7918307	38.18793004	29.89207612	37.45589833	33.04719282	31.28686926	36.7689889	30.5628825	35.28699314	27.83913837	27.08708271	23.40765117	29.01913388	25.64942749	22.28414081	28.21480204	29.14633506	20.02200617	32.84073043	28.43292289	33.23846826	25.95251731	32.67165215	30.26497903	29.63631022	31.33487842	26.84433795	31.23187645	29.54867439
27.05.2002 19:00	34.21644185	29.46872228	36.51069736	36.23971517	32.0960711	37.65226781	37.05733802	27.28056864	39.68211095	31.77728997	38.15515215	29.86657736	37.4248318	33.00482408	31.23405137	36.7689889	30.55133422	35.27374112	27.83913837	27.04289247	23.35714224	28.95683398	25.57679177	22.22587519	28.14892095	29.08640322	19.97177391	32.78942008	28.36021926	33.17291247	25.91426917	32.62505235	30.22261029	29.5966968	31.32266694	26.8212414	31.20537242	29.52603153
27.05.2002 20:00	34.18698169	29.44346782	36.4795474	36.21066089	32.07276486	37.61932726	37.0273721	27.2554525	39.6650075	31.76274925	38.12237426	29.8410786	37.40929853	32.97657826	31.20764242	36.75677741	30.52823767	35.24723709	27.80517408	26.99870223	23.31926055	28.91010905	25.53321034	22.19091581	28.09951014	29.0564373	19.94665777	32.73810973	28.30205635	33.12374563	25.8887704	32.59398582	30.19436446	29.58349233	31.29824397	26.79814485	31.17886839	29.49206723
27.05.2002 21:00	34.18698169	29.44346782	36.46397243	36.22518803	32.0960711	37.61932726	37.0273721	27.23033637	39.64790404	31.73366779	38.10598531	29.82832922	37.39376526	32.94833243	31.18123348	36.75677741	30.52823767	35.24723709	27.80517408	26.98397215	23.30663332	28.89453407	25.53321034	22.19091581	28.08303987	29.04145434	19.93409971	32.72100628	28.2729749	33.09096774	25.87602102	32.56291929	30.18024155	29.57028785	31.28603249	26.78659657	31.16561637	29.4807458
27.05.2002 22:00	34.18698169	29.44346782	36.46397243	36.23971517	32.10772423	37.61932726	37.0273721	27.2177783	39.63080059	31.71912707	38.08959637	29.82832922	37.39376526	32.93420952	31.15482454	36.78120038	30.52823767	35.24723709	27.80517408	26.96924207	23.29400609	28.8789591	25.53321034	22.19091581	28.08303987	29.02647138	19.92154164	32.70390282	28.24389345	33.07457879	25.85052226	32.54738602	30.16611864	29.55708338	31.273821	26.7750483	31.15236436	29.46942437
27.05.2002 23:00	34.18698169	29.43084059	36.46397243	36.23971517	32.11937735	37.61932726	37.0273721	27.20522024	39.63080059	31.69004561	38.07320742	29.82832922	37.37823199	32.93420952	31.15482454	36.79341187	30.52823767	35.24723709	27.79385265	26.96924207	23.29400609	28.8789591	25.53321034	22.20256894	28.06656959	29.02647138	19.90898357	32.68679937	28.22935272	33.05818985	25.83777288	32.53185275	30.15199573	29.54387891	31.23718655	26.75195175	31.12586033	29.45810294
28.05.2002 00:00	34.18698169	29.43084059	36.46397243	36.25424232	32.13103047	37.61932726	37.0273721	27.19266217	39.61369714	31.67550489	38.07320742	29.81557983	37.37823199	32.92008661	31.14162006	36.78120038	30.52823767	35.23398508	27.80517408	26.96924207	23.29400609	28.8789591	25.53321034	22.20256894	28.06656959	29.02647138	19.90898357	32.68679937	28.214812	33.0418009	25.83777288	32.51631948	30.15199573	29.54387891	31.22497507	26.74040347	31.11260831	29.46942437
28.05.2002 01:00	34.18698169	29.43084059	36.46397243	36.26876946	32.1426836	37.63579754	37.0273721	27.19266217	39.61369714	31.66096416	38.05681847	29.81557983	37.37823199	32.92008661	31.14162006	36.79341187	30.52823767	35.24723709	27.79385265	26.96924207	23.29400609	28.8789591	25.54773749	22.21422206	28.08303987	29.02647138	19.89642551	32.66969592	28.18573054	33.02541195	25.8250235	32.51631948	30.15199573	29.55708338	31.22497507	26.74040347	31.11260831	29.46942437
28.05.2002 02:00	34.18698169	29.43084059	36.46397243	36.25424232	32.13103047	37.61932726	37.0273721	27.19266217	39.61369714	31.64642343	38.05681847	29.81557983	37.37823199	32.9059637	31.12841559	36.81783484	30.53978595	35.24723709	27.80517408	26.95451199	23.28137886	28.86338412	25.54773749	22.22587519	28.08303987	29.01148842	19.88386744	32.66969592	28.17118982	33.02541195	25.81227412	32.50078622	30.15199573	29.55708338	31.18834061	26.7288552	31.0993563	29.49206723
28.05.2002 03:00	34.18698169	29.43084059	36.46397243	36.25424232	32.1426836	37.61932726	37.01238914	27.16754604	39.59659369	31.63188271	38.04042953	29.81557983	37.37823199	32.9059637	31.12841559	36.83004632	30.53978595	35.24723709	27.80517408	26.95451199	23.28137886	28.86338412	25.56226463	22.23752831	28.08303987	29.01148842	19.87130937	32.65259247	28.14210836	33.00902301	25.81227412	32.50078622	30.15199573	29.55708338	31.18834061	26.7288552	31.0993563	29.50338866
28.05.2002 04:00	34.18698169	29.43084059	36.46397243	36.25424232	32.1426836	37.61932726	37.01238914	27.16754604	39.59659369	31.63188271	38.04042953	29.82832922	37.37823199	32.9059637	31.11521112	36.85446929	30.55133422	35.26048911	27.80517408	26.95451199	23.28137886	28.86338412	25.56226463	22.23752831	28.08303987	29.01148842	19.88386744	32.65259247	28.12756764	32.99263406	25.81227412	32.48525295	30.15199573	29.55708338	31.17612913	26.71730692	31.0993563	29.49206723
28.05.2002 05:00	34.1722516	29.41821336	36.44839745	36.25424232	32.1426836	37.61932726	37.01238914	27.15498797	39.57949024	31.58826053	38.02404058	29.80283045	37.36269873	32.9059637	31.11521112	36.83004632	30.52823767	35.24723709	27.81649551	26.95451199	23.28137886	28.86338412	25.57679177	22.24918143	28.08303987	29.01148842	19.87130937	32.65259247	28.11302691	32.99263406	25.79952473	32.48525295	30.15199573	29.57028785	31.16391765	26.71730692	31.08610428	29.50338866
28.05.2002 06:00	34.1722516	29.43084059	36.46397243	36.25424232	32.1426836	37.61932726	37.01238914	27.15498797	39.59659369	31.58826053	38.02404058	29.81557983	37.37823199	32.9059637	31.11521112	36.86668077	30.55133422	35.26048911	27.81649551	26.95451199	23.28137886	28.86338412	25.57679177	22.26083456	28.08303987	29.02647138	19.87130937	32.65259247	28.08394546	32.97624512	25.79952473	32.48525295	30.15199573	29.57028785	31.15170616	26.70575865	31.08610428	29.51471009
28.05.2002 07:00	34.18698169	29.43084059	36.46397243	36.26876946	32.15433672	37.61932726	37.01238914	27.15498797	39.59659369	31.5737198	38.02404058	29.81557983	37.37823199	32.9059637	31.11521112	36.87889226	30.55133422	35.27374112	27.81649551	26.95451199	23.28137886	28.86338412	25.59131892	22.27248768	28.08303987	29.01148842	19.85875131	32.63548902	28.08394546	32.95985617	25.78677535	32.46971968	30.15199573	29.57028785	31.12728319	26.69421037	31.07285227	29.50338866
28.05.2002 08:00	34.1722516	29.43084059	36.44839745	36.25424232	32.1426836	37.61932726	37.01238914	27.15498797	39.59659369	31.5737198	38.02404058	29.81557983	37.37823199	32.9059637	31.11521112	36.87889226	30.55133422	35.26048911	27.81649551	26.9397819	23.28137886	28.86338412	25.59131892	22.27248768	28.08303987	29.01148842	19.85875131	32.61838557	28.05486401	32.94346722	25.77402597	32.45418642	30.13787281	29.55708338	31.11507171	26.6826621	31.05960025	29.50338866
28.05.2002 09:00	34.15752152	29.40558613	36.43282248	36.23971517	32.13103047	37.60285699	36.99740618	27.12987184	39.56238679	31.55917908	37.99126269	29.80283045	37.36269873	32.89184078	31.10200665	36.86668077	30.53978595	35.24723709	27.80517408	26.92505182	23.25612439	28.83223417	25.57679177	22.26083456	28.05009932	28.99650546	19.84619324	32.60128212	28.02578255	32.91068933	25.74852721	32.42311988	30.09550408	29.51746996	31.09064874	26.65956555	31.03309622	29.4807458
28.05.2002 10:00	34.14279144	29.39295889	36.4172475	36.21066089	32.10772423	37.56991645	36.96744026	27.1047557	39.54528334	31.55917908	37.99126269	29.79008107	37.34716546	32.87771787	31.08880217	36.8422578	30.52823767	35.23398508	27.80517408	26.91032174	23.24349716	28.81665919	25.56226463	22.24918143	28.05009932	28.9815225	19.82107711	32.58417867	28.01124183	32.89430038	25.74852721	32.40758662	30.09550408	29.51746996	31.09064874	26.65956555	31.03309622	29.49206723
28.05.2002 11:00	34.11333128	29.36770443	36.38609755	36.19613374	32.0960711	37.53697591	36.93747434	27.05452344	39.51107643	31.55917908	37.97487374	29.76458231	37.31609893	32.84947205	31.06239323	36.80562335	30.50514112	35.20748105	27.79385265	26.8661315	23.2182427	28.78550924	25.5186832	22.21422206	28.00068851	28.93657362	19.77084484	32.53286831	27.96761965	32.86152249	25.72302845	32.37652008	30.06725825	29.49106102	31.07843726	26.64801727	31.00659219	29.49206723
28.05.2002 12:00	34.08387112	29.34244997	36.3549476	36.16707946	32.07276486	37.50403536	36.90750842	27.01684924	39.47686953	31.54463835	37.94209585	29.73908355	37.28503239	32.82122622	31.04918876	36.78120038	30.48204457	35.18097702	27.75988835	26.85140142	23.19298823	28.75435929	25.48962891	22.20256894	27.96774796	28.9066077	19.75828678	32.49866141	27.95307892	32.8287446	25.67203092	32.32992028	30.02488951	29.4514476	30.99295687	26.5902759	30.95358413	29.4807458
28.05.2002 13:00	34.0986012	29.36770443	36.37052257	36.13802517	32.03780548	37.50403536	36.92249138	27.00429117	39.51107643	31.55917908	37.99126269	29.81557983	37.37823199	32.9059637	31.11521112	36.97658413	30.57443077	35.27374112	27.74856692	26.82194126	23.180361	28.73878431	25.47510177	22.17926269	27.95127769	28.89162474	19.74572871	32.48155796	27.93853819	32.81235565	25.67203092	32.31438702	30.0107666	29.43824313	30.99295687	26.5902759	30.95358413	29.4807458
28.05.2002 14:00	34.15752152	29.41821336	36.43282248	36.16707946	32.03780548	37.55344618	36.96744026	26.99173311	39.59659369	31.64642343	38.08959637	29.93032427	37.5180314	32.97657826	31.16802901	37.26965975	30.72455835	35.43276531	27.75988835	26.80721118	23.15510654	28.70763436	25.44604748	22.16760957	27.91833715	28.86165882	19.72061258	32.44735105	27.89491601	32.76318881	25.63378278	32.28332048	29.96839786	29.39862971	30.9685339	26.56717935	30.9270801	29.46942437
28.05.2002 15:00	34.18698169	29.43084059	36.46397243	36.13802517	32.00284611	37.55344618	36.96744026	26.97917504	39.64790404	31.77728997	38.18793004	29.98132179	37.59569773	33.018947	31.19443795	37.36735162	30.78229972	35.48577337	27.75988835	26.77775101	23.12985208	28.67648441	25.43152034	22.15595644	27.90186687	28.84667586	19.70805451	32.41314415	27.86583456	32.74679987	25.60828401	32.25225395	29.94015204	29.37222077	30.93189945	26.5440828	30.90057607	29.46942437
28.05.2002 16:00	34.23117193	29.48134951	36.51069736	36.16707946	32.02615236	37.60285699	37.01238914	27.01684924	39.71631785	31.90815651	38.28626372	30.0450687	37.6578308	33.06131574	31.23405137	37.41619756	30.81694455	35.53878143	27.77120978	26.76302093	23.11722485	28.66090943	25.40246605	22.1326502	27.86892633	28.81670994	19.68293838	32.3960407	27.83675311	32.71402198	25.60828401	32.23672068	29.94015204	29.3590163	30.94411093	26.53253452	30.88732405	29.44678151
28.05.2002 17:00	34.29009225	29.53185844	36.58857224	36.23971517	32.08441798	37.68520835	37.08730394	27.1047557	39.78473165	32.0099416	38.35181951	30.08331684	37.7044306	33.08956156	31.24725584	37.42840905	30.85158937	35.56528546	27.77120978	26.74829085	23.11722485	28.66090943	25.41699319	22.14430332	27.86892633	28.81670994	19.69549644	32.3960407	27.82221238	32.69763303	25.58278525	32.22118742	29.91190621	29.33260735	30.91968796	26.52098625	30.87407204	29.44678151
28.05.2002 18:00	34.37847274	29.5949946	36.66644712	36.34140518	32.17764297	37.78402998	37.1772017	27.20522024	39.87024891	32.08264523	38.41737529	30.12156499	37.7510304	33.11780739	31.26046031	37.42840905	30.86313765	35.59178949	27.77120978	26.74829085	23.10459761	28.64533446	25.41699319	22.14430332	27.86892633	28.81670994	19.69549644	32.37893725	27.80767166	32.68124408	25.57003587	32.20565415	29.8977833	29.31940288	30.88305351	26.4978897	30.84756801	29.44678151
28.05.2002 19:00	34.43739306	29.64550352	36.72874702	36.42856804	32.25921484	37.86638134	37.23713354	27.2931267	39.93866272	32.11172668	38.46654213	30.13431437	37.76656367	33.11780739	31.26046031	37.41619756	30.87468592	35.60504151	27.79385265	26.73356077	23.09197038	28.62975948	25.41699319	22.14430332	27.85245606	28.80172698	19.68293838	32.3618338	27.79313093	32.66485514	25.55728649	32.17458762	29.86953747	29.29299393	30.85863054	26.48634142	30.83431599	29.45810294
28.05.2002 20:00	34.52577355	29.72126691	36.82219688	36.57383948	32.3873992	37.98167324	37.34201427	27.4061493	40.02417997	32.15534886	38.51570897	30.17256251	37.81316347	33.16017612	31.28686926	37.42840905	30.89778247	35.63154554	27.78253122	26.73356077	23.09197038	28.64533446	25.43152034	22.15595644	27.86892633	28.80172698	19.68293838	32.3618338	27.7785902	32.66485514	25.55728649	32.19012088	29.88366039	29.30619841	30.85863054	26.48634142	30.83431599	29.45810294
28.05.2002 21:00	34.67307435	29.84753923	36.97794664	36.7481652	32.53888981	38.17931651	37.53679275	27.68242677	40.19521449	32.19897104	38.61404265	30.26180818	37.90636307	33.2449136	31.35289162	37.47725498	30.96707212	35.71105763	27.81649551	26.74829085	23.10459761	28.64533446	25.43152034	22.16760957	27.86892633	28.81670994	19.68293838	32.3618338	27.76404948	32.66485514	25.55728649	32.19012088	29.88366039	29.30619841	30.87084202	26.48634142	30.84756801	29.45810294
28.05.2002 22:00	34.8645654	30.01169324	37.18042133	36.9805995	32.72533979	38.42637058	37.77652011	28.10940103	40.41755935	32.22805249	38.72876527	30.33830447	38.01509593	33.31552816	31.40570951	37.48946647	31.0248135	35.79056972	27.87310266	26.74829085	23.10459761	28.64533446	25.44604748	22.17926269	27.86892633	28.81670994	19.68293838	32.34473035	27.73496802	32.64846619	25.54453711	32.17458762	29.88366039	29.30619841	30.85863054	26.48634142	30.83431599	29.45810294
28.05.2002 23:00	35.05605646	30.17584725	37.38289601	37.19850665	32.91178977	38.67342466	37.98628155	28.42335269	40.60569732	32.25713394	38.8434879	30.42755014	38.10829553	33.38614273	31.44532293	37.48946647	31.09410315	35.88333383	28.1108527	26.74829085	23.10459761	28.64533446	25.46057462	22.19091581	27.8853966	28.81670994	19.69549644	32.34473035	27.7204273	32.63207724	25.54453711	32.15905435	29.86953747	29.30619841	30.82199609	26.47479315	30.82106397	29.46942437
29.05.2002 00:00	35.20335726	30.30211956	37.53864577	37.37283237	33.05162726	38.85459765	38.15109411	28.62428176	40.75962838	32.27167467	38.92543263	30.5167958	38.2170284	33.45675729	31.49814082	37.57494686	31.19803763	36.00260197	28.33728131	26.74829085	23.10459761	28.64533446	25.46057462	22.19091581	27.8853966	28.81670994	19.68293838	32.34473035	27.7204273	32.63207724	25.54453711	32.15905435	29.86953747	29.29299393	30.83420757	26.47479315	30.82106397	29.4807458
29.05.2002 01:00	35.36538815	30.44101911	37.70997051	37.5471581	33.19146475	39.05224091	38.3458726	28.88800115	40.94776634	32.31529685	39.0565442	30.63154024	38.3568278	33.5838635	31.6037766	37.61158131	31.29042383	36.10861809	28.58635279	26.74829085	23.10459761	28.64533446	25.46057462	22.20256894	27.8853966	28.81670994	19.69549644	32.34473035	27.70588657	32.63207724	25.54453711	32.15905435	29.86953747	29.30619841	30.83420757	26.47479315	30.82106397	29.46942437
29.05.2002 02:00	35.61579953	30.65568204	37.9747451	37.73601096	33.30799599	39.34870581	38.66051476	29.49078835	41.27273192	32.35891903	39.23682261	30.78453281	38.54322701	33.76746137	31.76223026	37.64821576	31.41745485	36.28089429	28.91467427	26.74829085	23.10459761	28.64533446	25.47510177	22.21422206	27.90186687	28.8316929	19.69549644	32.34473035	27.69134584	32.6156883	25.53178773	32.15905435	29.86953747	29.30619841	30.82199609	26.47479315	30.82106397	29.4807458
29.05.2002 03:00	35.76310034	30.78195436	38.13049486	37.86675526	33.4128741	39.51340853	38.82532732	29.74194968	41.44376643	32.40254121	39.33515629	30.87377848	38.65195987	33.85219884	31.8414571	37.67263873	31.49829278	36.3736584	29.11846002	26.74829085	23.10459761	28.64533446	25.47510177	22.21422206	27.8853966	28.81670994	19.69549644	32.34473035	27.67680512	32.59929935	25.51903835	32.14352108	29.84129165	29.26658499	30.82199609	26.46324487	30.80781196	29.4807458
29.05.2002 04:00	35.85148082	30.85771775	38.22394472	37.99749955	33.52940534	39.6451707	38.93020804	29.85497228	41.54638714	32.46070411	39.41710102	30.92477601	38.69855967	33.92281341	31.92068393	37.64821576	31.52138933	36.41341444	29.18638861	26.74829085	23.10459761	28.64533446	25.48962891	22.22587519	27.90186687	28.8316929	19.70805451	32.34473035	27.66226439	32.59929935	25.51903835	32.14352108	29.85541456	29.27978946	30.8097846	26.46324487	30.80781196	29.4807458
29.05.2002 05:00	35.92513123	30.9208539	38.3018196	38.07013527	33.58767096	39.72752206	39.0201058	29.99311101	41.61480094	32.47524484	39.46626786	30.97577353	38.76069274	33.99342797	31.97350182	37.6970617	31.56758243	36.4664225	29.18638861	26.74829085	23.10459761	28.64533446	25.50415606	22.23752831	27.90186687	28.8316929	19.69549644	32.34473035	27.66226439	32.59929935	25.51903835	32.14352108	29.85541456	29.27978946	30.82199609	26.46324487	30.82106397	29.46942437
29.05.2002 06:00	36.02824179	31.00924452	38.41084443	38.18635242	33.68089595	39.85928424	39.12498652	30.10613361	41.7345251	32.48978557	39.54821259	31.0650192	38.88495888	34.09228836	32.06593313	37.86802248	31.6715169	36.57243862	29.18638861	26.76302093	23.11722485	28.66090943	25.50415606	22.24918143	27.91833715	28.8316929	19.70805451	32.34473035	27.64772366	32.59929935	25.53178773	32.14352108	29.85541456	29.27978946	30.83420757	26.47479315	30.82106397	29.4807458
29.05.2002 07:00	36.11662228	31.08500791	38.50429429	38.25898813	33.72750844	39.95810587	39.22986724	30.29450461	41.85424926	32.50432629	39.61376837	31.14151549	38.96262521	34.17702584	32.14515996	37.96571435	31.74080655	36.65195072	29.17506718	26.74829085	23.10459761	28.64533446	25.50415606	22.24918143	27.91833715	28.8316929	19.70805451	32.34473035	27.63318294	32.5829104	25.51903835	32.14352108	29.85541456	29.27978946	30.8097846	26.46324487	30.80781196	29.4807458
29.05.2002 08:00	36.21973284	31.17339853	38.61331912	38.346151	33.78577406	40.08986804	39.37969685	30.60845627	41.99107687	32.53340775	39.6957131	31.19251301	39.04029154	34.26176331	32.23759127	37.96571435	31.77545138	36.70495878	29.12978145	26.76302093	23.11722485	28.66090943	25.50415606	22.24918143	27.91833715	28.8316929	19.72061258	32.34473035	27.63318294	32.5829104	25.51903835	32.12798781	29.85541456	29.27978946	30.78536163	26.4516966	30.80781196	29.50338866
29.05.2002 09:00	36.36703365	31.29967085	38.76906888	38.46236814	33.87899905	40.25457076	39.52952645	30.80938533	42.16211138	32.5624892	39.81043573	31.30725744	39.18009094	34.55834448	32.58090755	38.01456029	31.86783758	36.8109749	29.08449573	26.76302093	23.11722485	28.66090943	25.5186832	22.26083456	27.91833715	28.84667586	19.72061258	32.34473035	27.63318294	32.5829104	25.51903835	32.12798781	29.85541456	29.29299393	30.77315015	26.4516966	30.79455994	29.49206723
29.05.2002 10:00	36.44068406	31.36280701	38.84694376	38.52047672	33.91395843	40.33692212	39.61942421	30.8972918	42.28183554	32.57702993	39.89238046	31.39650311	39.30435708	34.81255691	32.88461041	38.07561771	31.93712723	36.90373901	29.03921001	26.76302093	23.11722485	28.66090943	25.5186832	22.26083456	27.91833715	28.84667586	19.72061258	32.34473035	27.60410149	32.56652146	25.51903835	32.12798781	29.85541456	29.29299393	30.79757312	26.4516966	30.80781196	29.49206723
29.05.2002 11:00	36.4848743	31.4006887	38.89366869	38.56405815	33.9489178	40.38633293	39.66437309	30.94752407	42.3331459	32.59157065	39.92515835	31.42200187	39.33542361	34.93966312	33.06947303	38.01456029	31.93712723	36.91699102	28.98260286	26.74829085	23.10459761	28.64533446	25.5186832	22.26083456	27.91833715	28.84667586	19.73317064	32.3276269	27.60410149	32.56652146	25.50628896	32.11245455	29.84129165	29.27978946	30.76093867	26.44014832	30.79455994	29.49206723
29.05.2002 12:00	36.49960438	31.41331593	38.90924367	38.60763958	33.98387717	40.40280321	39.67935605	30.934966	42.3331459	32.59157065	39.92515835	31.42200187	39.33542361	34.99615477	33.13549539	37.96571435	31.92557895	36.90373901	28.95996	26.74829085	23.10459761	28.64533446	25.5186832	22.26083456	27.91833715	28.8316929	19.73317064	32.3276269	27.58956076	32.55013251	25.49353958	32.11245455	29.84129165	29.27978946	30.74872718	26.42860005	30.78130793	29.45810294
29.05.2002 13:00	36.49960438	31.41331593	38.90924367	38.60763958	33.99553029	40.41927348	39.69433901	30.94752407	42.35024935	32.62065211	39.9415473	31.42200187	39.33542361	34.98203186	33.13549539	37.94129138	31.91403068	36.89048699	28.91467427	26.74829085	23.10459761	28.64533446	25.5186832	22.26083456	27.91833715	28.8316929	19.73317064	32.31052344	27.57502003	32.55013251	25.4807902	32.09692128	29.82716874	29.25338052	30.74872718	26.42860005	30.76805591	29.4807458
29.05.2002 14:00	36.4848743	31.4006887	38.89366869	38.60763958	33.99553029	40.40280321	39.66437309	30.92240793	42.31604244	32.60611138	39.90876941	31.39650311	39.30435708	34.96790894	33.12229092	37.90465693	31.87938585	36.86398296	28.84674569	26.73356077	23.09197038	28.62975948	25.5186832	22.26083456	27.90186687	28.8316929	19.73317064	32.31052344	27.56047931	32.53374357	25.4807902	32.09692128	29.81304582	29.25338052	30.74872718	26.41705177	30.76805591	29.45810294
29.05.2002 15:00	36.45541414	31.37543424	38.86251874	38.59311244	33.98387717	40.36986266	39.63440717	30.8972918	42.28183554	32.59157065	39.87599151	31.35825497	39.25775728	34.93966312	33.09588197	37.83138802	31.83319275	36.8109749	28.82410283	26.71883069	23.07934315	28.6141845	25.50415606	22.24918143	27.8853966	28.81670994	19.73317064	32.29341999	27.53139785	32.50096567	25.45529144	32.05032148	29.79892291	29.24017605	30.68766976	26.38240695	30.72829987	29.44678151
29.05.2002 16:00	36.42595398	31.35017977	38.83136879	38.56405815	33.97222405	40.33692212	39.60444125	30.83450147	42.23052519	32.59157065	39.84321362	31.33275621	39.21115748	34.88317147	33.04306408	37.80696506	31.8100962	36.77121885	28.75617425	26.70410061	23.06671592	28.59860953	25.48962891	22.23752831	27.86892633	28.78674402	19.72061258	32.25921309	27.5023164	32.46818778	25.42979268	32.03478821	29.77067708	29.2137671	30.67545828	26.37085867	30.71504785	29.43546008
29.05.2002 17:00	36.38176373	31.31229808	38.78464386	38.53500386	33.96057092	40.2875113	39.54450941	30.75915307	42.17921483	32.59157065	39.81043573	31.28175868	39.16455768	34.81255691	32.96383725	37.75811912	31.7639031	36.71821079	28.71088852	26.67464045	23.04146146	28.56745958	25.46057462	22.22587519	27.83598579	28.7567781	19.69549644	32.22500619	27.47323495	32.43540989	25.39154453	31.98818841	29.72830835	29.17415368	30.61440086	26.33621385	30.67529181	29.42413865
29.05.2002 18:00	36.33757349	31.27441639	38.73791893	38.52047672	33.9489178	40.25457076	39.51454349	30.7089208	42.12790448	32.59157065	39.77765784	31.24351054	39.11795788	34.74194234	32.89781489	37.70927318	31.71771	36.67845475	28.68824566	26.65991037	23.02883423	28.5518846	25.46057462	22.22587519	27.81951552	28.7567781	19.68293838	32.20790274	27.45869422	32.41902094	25.37879515	31.97265515	29.71418543	29.14774474	30.60218937	26.3131173	30.66203979	29.41281722
29.05.2002 19:00	36.30811333	31.24916192	38.70676898	38.50594957	33.9489178	40.22163022	39.48457757	30.64613047	42.09369758	32.59157065	39.76126889	31.21801177	39.07135808	34.68545069	32.83179252	37.67263873	31.69461345	36.6386987	28.67692423	26.64518029	23.01620699	28.53630962	25.44604748	22.21422206	27.80304524	28.72681218	19.67038031	32.19079929	27.44415349	32.402632	25.36604577	31.94158861	29.6718167	29.10813132	30.58997789	26.30156902	30.63553576	29.40149579
29.05.2002 20:00	36.29338325	31.22390746	38.67561902	38.50594957	33.9489178	40.18868967	39.45461165	30.5958982	42.05949068	32.57702993	39.728491	31.17976363	39.04029154	34.64308195	32.79217911	37.64821576	31.65996863	36.59894266	28.63163851	26.63045021	23.00357976	28.52073465	25.44604748	22.21422206	27.80304524	28.72681218	19.68293838	32.17369583	27.41507204	32.3698541	25.34054701	31.92605535	29.64357087	29.08172238	30.56555492	26.29002075	30.62228374	29.39017436
29.05.2002 21:00	36.26392309	31.21128023	38.66004405	38.49142243	33.9489178	40.1722194	39.42464573	30.57078207	42.02528377	32.57702993	39.71210205	31.15426487	39.00922501	34.5865903	32.72615674	37.63600428	31.63687208	36.57243862	28.59767422	26.63045021	23.00357976	28.52073465	25.44604748	22.22587519	27.80304524	28.72681218	19.67038031	32.15659238	27.40053132	32.3698541	25.34054701	31.92605535	29.64357087	29.08172238	30.56555492	26.29002075	30.62228374	29.40149579
29.05.2002 22:00	36.23446292	31.18602576	38.6288941	38.47689529	33.93726467	40.13927886	39.39467981	30.53310787	41.99107687	32.5624892	39.67932416	31.12876611	38.97815848	34.55834448	32.68654333	37.62379279	31.61377553	36.54593459	28.5523885	26.61572013	22.99095253	28.50515967	25.43152034	22.21422206	27.78657497	28.71182922	19.67038031	32.15659238	27.40053132	32.35346516	25.32779763	31.91052208	29.62944796	29.0685179	30.54113195	26.27847247	30.60903173	29.41281722
29.05.2002 23:00	36.23446292	31.18602576	38.6288941	38.47689529	33.9489178	40.13927886	39.39467981	30.5205498	41.97397342	32.5624892	39.66293521	31.11601672	38.94709194	34.50185283	32.62052097	37.61158131	31.60222725	36.53268258	28.54106706	26.61572013	22.99095253	28.50515967	25.44604748	22.22587519	27.80304524	28.72681218	19.68293838	32.13948893	27.37144986	32.33707621	25.31504825	31.87945555	29.61532505	29.05531343	30.5044975	26.25537592	30.5825277	29.41281722
30.05.2002 00:00	36.20500276	31.1607713	38.59774414	38.46236814	33.93726467	40.12280858	39.36471389	30.49543367	41.93976652	32.53340775	39.63015732	31.09051796	38.93155868	34.473607	32.59411202	37.59936982	31.59067898	36.51943056	28.54106706	26.63045021	23.00357976	28.52073465	25.46057462	22.23752831	27.80304524	28.72681218	19.68293838	32.15659238	27.37144986	32.33707621	25.32779763	31.89498881	29.61532505	29.05531343	30.51670898	26.2669242	30.59577971	29.42413865
30.05.2002 01:00	36.20500276	31.1607713	38.59774414	38.46236814	33.93726467	40.10633831	39.34973093	30.45775947	41.93976652	32.54794847	39.64654627	31.09051796	38.93155868	34.45948409	32.56770308	37.62379279	31.59067898	36.51943056	28.5184242	26.63045021	23.00357976	28.52073465	25.47510177	22.24918143	27.81951552	28.72681218	19.68293838	32.15659238	27.35690914	32.33707621	25.32779763	31.89498881	29.61532505	29.05531343	30.52892047	26.2669242	30.59577971	29.41281722
30.05.2002 02:00	36.1755426	31.13551684	38.56659419	38.447841	33.93726467	40.08986804	39.33474797	30.43264334	41.90555961	32.51886702	39.61376837	31.07776858	38.90049214	34.41711535	32.52808966	37.61158131	31.56758243	36.49292653	28.50710277	26.63045021	23.00357976	28.52073465	25.47510177	22.26083456	27.81951552	28.74179514	19.68293838	32.15659238	27.35690914	32.33707621	25.31504825	31.89498881	29.61532505	29.05531343	30.51670898	26.2669242	30.59577971	29.42413865
30.05.2002 03:00	36.1755426	31.13551684	38.56659419	38.46236814	33.9489178	40.08986804	39.33474797	30.42008527	41.88845616	32.51886702	39.59737943	31.0650192	38.88495888	34.40299244	32.50168072	37.59936982	31.55603415	36.47967452	28.49578134	26.63045021	23.00357976	28.52073465	25.47510177	22.26083456	27.81951552	28.72681218	19.68293838	32.13948893	27.32782768	32.32068726	25.31504825	31.87945555	29.61532505	29.05531343	30.5044975	26.25537592	30.5825277	29.42413865
30.05.2002 04:00	36.16081252	31.12288961	38.55101922	38.43331386	33.92561155	40.0569275	39.30478205	30.40752721	41.87135271	32.51886702	39.58099048	31.05226982	38.86942561	34.3606237	32.4620673	37.62379279	31.55603415	36.4664225	28.43917419	26.63045021	23.00357976	28.52073465	25.47510177	22.26083456	27.81951552	28.74179514	19.68293838	32.15659238	27.34236841	32.33707621	25.32779763	31.89498881	29.62944796	29.05531343	30.52892047	26.2669242	30.59577971	29.43546008
30.05.2002 05:00	36.13135236	31.09763514	38.51986926	38.40425957	33.9023053	40.02398695	39.27481612	30.35729494	41.83714581	32.51886702	39.56460153	31.03952044	38.85389234	34.33237787	32.42245388	37.62379279	31.54448588	36.45317049	28.42785276	26.64518029	23.01620699	28.53630962	25.50415606	22.28414081	27.83598579	28.74179514	19.68293838	32.15659238	27.35690914	32.33707621	25.32779763	31.89498881	29.61532505	29.05531343	30.51670898	26.2669242	30.59577971	29.42413865
30.05.2002 06:00	36.11662228	31.08500791	38.50429429	38.40425957	33.9023053	40.02398695	39.25983316	30.33217881	41.82004236	32.50432629	39.56460153	31.02677106	38.85389234	34.30413205	32.39604494	37.64821576	31.54448588	36.45317049	28.42785276	26.64518029	23.01620699	28.53630962	25.5186832	22.29579393	27.85245606	28.7567781	19.68293838	32.15659238	27.34236841	32.33707621	25.32779763	31.89498881	29.62944796	29.05531343	30.54113195	26.27847247	30.60903173	29.43546008
30.05.2002 07:00	36.1018922	31.07238068	38.48871931	38.37520528	33.87899905	39.99104641	39.2448502	30.30706267	41.80293891	32.51886702	39.54821259	31.02677106	38.83835907	34.27588622	32.35643152	37.64821576	31.54448588	36.43991847	28.42785276	26.64518029	23.01620699	28.53630962	25.5186832	22.29579393	27.83598579	28.7567781	19.69549644	32.15659238	27.31328696	32.32068726	25.31504825	31.89498881	29.61532505	29.05531343	30.52892047	26.2669242	30.59577971	29.42413865
30.05.2002 08:00	36.08716212	31.05975345	38.47314434	38.37520528	33.87899905	39.97457614	39.22986724	30.26938847	41.78583545	32.50432629	39.54821259	31.01402167	38.82282581	34.27588622	32.35643152	37.64821576	31.5329376	36.43991847	28.4052099	26.63045021	22.99095253	28.52073465	25.50415606	22.28414081	27.81951552	28.72681218	19.65782224	32.12238548	27.2842055	32.28790937	25.30229886	31.86392228	29.61532505	29.05531343	30.51670898	26.25537592	30.5825277	29.41281722
30.05.2002 09:00	36.05770195	31.03449899	38.44199438	38.36067814	33.87899905	39.95810587	39.19990132	30.21915621	41.75162855	32.47524484	39.49904575	30.98852291	38.79175927	34.23351749	32.3168181	37.64821576	31.52138933	36.41341444	28.34860274	26.57152988	22.95307084	28.45843474	25.44604748	22.23752831	27.7701047	28.6818633	19.63270611	32.07107513	27.24058332	32.23874253	25.26405072	31.81732248	29.58707922	29.02890449	30.44344008	26.20918282	30.54277165	29.40149579
30.05.2002 10:00	35.98405155	30.97136283	38.3641195	38.28804242	33.82073344	39.85928424	39.11000356	30.13124974	41.6661113	32.43162266	39.43348996	30.91202662	38.71409294	34.16290292	32.25079574	37.55052389	31.4405514	36.33390235	28.30331702	26.52733964	22.91518914	28.41170981	25.38793891	22.19091581	27.70422361	28.62193146	19.59503191	32.01976477	27.19696115	32.18957569	25.20030381	31.75518941	29.53058757	28.98929107	30.3457482	26.15144145	30.47651158	29.40149579
30.05.2002 11:00	35.89567106	30.89559944	38.27066965	38.18635242	33.73916157	39.7604626	39.00512284	29.99311101	41.56349059	32.40254121	39.36793418	30.8610291	38.63642661	34.07816545	32.17156891	37.51388944	31.3943583	36.26764227	28.26935273	26.45368924	22.85205298	28.33383493	25.30077605	22.12099707	27.62187225	28.54701666	19.51968351	31.93424752	27.12425751	32.10763096	25.14930629	31.69305634	29.48821883	28.94967765	30.29690227	26.10524835	30.42350352	29.37885293
30.05.2002 12:00	35.77783042	30.79458159	38.14606984	38.07013527	33.63428345	39.61223016	38.88525916	29.84241421	41.42666298	32.3443783	39.2696005	30.78453281	38.54322701	33.99342797	32.09234207	37.45283201	31.32506865	36.18813018	28.20142415	26.38003883	22.78891683	28.25596005	25.22814033	22.06273145	27.53952089	28.48708482	19.45689318	31.86583371	27.09517606	32.05846412	25.09830876	31.61539001	29.41760427	28.88365529	30.22363336	26.04750697	30.35724344	29.32224577
30.05.2002 13:00	35.67471985	30.70619097	38.03704501	37.92486383	33.51775222	39.48046798	38.76539548	29.70427548	41.32404227	32.30075612	39.18765577	30.72078591	38.46556067	33.9086905	31.99991077	37.42840905	31.27887555	36.13512212	28.16745986	26.30638843	22.72578067	28.17808517	25.15550461	21.99281271	27.45716953	28.39718706	19.38154478	31.78031645	27.03701315	31.97651939	25.04731124	31.55325694	29.3469897	28.81763293	30.18699891	26.00131387	30.30423538	29.29960291
30.05.2002 14:00	35.58633937	30.63042758	37.94359515	37.86675526	33.47113972	39.39811662	38.67549772	29.61636901	41.22142156	32.25713394	39.10571104	30.64428962	38.37236107	33.79570719	31.88107051	37.34292866	31.19803763	36.04235801	28.08820984	26.2474681	22.67527174	28.11578527	25.09739603	21.94620021	27.39128845	28.33725522	19.34387058	31.71190265	26.99339098	31.91096361	24.97081495	31.47559061	29.29049805	28.76481504	30.07709555	25.93202422	30.22472329	29.24299576
30.05.2002 15:00	35.4832288	30.54203696	37.83457032	37.73601096	33.35460848	39.24988418	38.55563404	29.47823028	41.1016974	32.18443031	39.02376631	30.58054271	38.29469474	33.69684681	31.78863921	37.34292866	31.1633928	35.98934995	28.05424555	26.1738177	22.61213559	28.03791039	25.01023317	21.87628147	27.29246682	28.26234042	19.25596411	31.62638539	26.92068734	31.82901887	24.91981743	31.39792427	29.21988349	28.71199715	30.02824961	25.87428285	30.17171522	29.20903147
30.05.2002 16:00	35.45376864	30.5167825	37.80342037	37.67790239	33.30799599	39.20047336	38.51068516	29.41543995	41.0674905	32.18443031	39.00737736	30.56779333	38.27916147	33.68272389	31.76223026	37.36735162	31.1633928	35.98934995	28.04292412	26.11489738	22.56162666	27.97561049	24.93759746	21.81801585	27.22658573	28.20240858	19.23084798	31.55797159	26.86252444	31.77985204	24.88156928	31.35132447	29.19163767	28.68558821	29.97940368	25.83963802	30.11870716	29.18638861
30.05.2002 17:00	35.38011823	30.45364634	37.72554549	37.56168524	33.20311787	39.118122	38.43577036	29.35264962	40.9990767	32.16988959	38.97459947	30.54229457	38.24809494	33.64035515	31.73582132	37.34292866	31.12874798	35.9495939	28.03160269	26.07070713	22.51111773	27.92888556	24.89401602	21.78305648	27.17717491	28.15745969	19.18061571	31.50666123	26.80436153	31.71429625	24.83057176	31.28919141	29.13514601	28.63277032	29.90613477	25.79344492	30.0656991	29.18638861
30.05.2002 18:00	35.33592799	30.41576464	37.67882056	37.53263095	33.17981162	39.06871119	38.39082148	29.27730122	40.94776634	32.12626741	38.90904368	30.50404642	38.20149514	33.5838635	31.66979896	37.34292866	31.1171997	35.92308987	28.00895983	25.99705673	22.44798158	27.85101068	24.82138031	21.72479086	27.09482355	28.08254489	19.10526732	31.40404053	26.71711717	31.63235152	24.76682485	31.21152507	29.07865436	28.57995243	29.85728883	25.73570355	30.01269104	29.15242432
30.05.2002 19:00	35.27700767	30.36525572	37.61652065	37.45999524	33.121546	39.0028301	38.33088964	29.21451088	40.87935254	32.09718595	38.87626579	30.46579828	38.1704286	33.54149477	31.63018554	37.33071717	31.08255488	35.89658584	27.98631697	25.93813641	22.39747265	27.78871077	24.76327173	21.67817836	27.02894247	28.02261305	19.05503505	31.33562672	26.64441354	31.55040679	24.71582733	31.14939201	29.02216271	28.54033901	29.78401993	25.68951045	29.95968298	29.14110289
30.05.2002 20:00	35.26227759	30.35262849	37.60094568	37.44546809	33.10989288	38.96988956	38.30092372	29.16427862	40.84514563	32.08264523	38.85987684	30.4530489	38.13936207	33.52737185	31.6037766	37.33071717	31.08255488	35.88333383	27.97499554	25.89394616	22.37221819	27.74198585	24.73421744	21.65487212	26.99600192	27.99264713	19.04247698	31.30141982	26.61533209	31.51762889	24.67757918	31.10279221	28.97979398	28.50072559	29.73517399	25.65486562	29.91992693	29.11846002
30.05.2002 21:00	35.21808735	30.31474679	37.55422075	37.40188666	33.06328038	38.92047874	38.25597483	29.12660442	40.81093873	32.05356377	38.81071	30.42755014	38.1238288	33.49912603	31.57736765	37.33071717	31.05945833	35.87008181	27.94103124	25.87921608	22.34696373	27.72641087	24.70516316	21.63156587	26.96306138	27.96268121	19.02991892	31.26721292	26.55716918	31.46846206	24.65208042	31.07172567	28.97979398	28.50072559	29.71075102	25.63176907	29.8934229	29.09581716
30.05.2002 22:00	35.21808735	30.31474679	37.55422075	37.40188666	33.07493351	38.92047874	38.25597483	29.11404635	40.79383528	32.03902305	38.81071	30.42755014	38.10829553	33.48500312	31.56416318	37.33071717	31.05945833	35.8568298	27.91838838	25.864486	22.33433649	27.71083589	24.70516316	21.63156587	26.94659111	27.94769825	19.01736085	31.25010947	26.513547	31.43568416	24.63933104	31.05619241	28.96567106	28.48752112	29.69853954	25.6202208	29.88017089	29.08449573
30.05.2002 23:00	35.18862718	30.28949233	37.5230708	37.37283237	33.05162726	38.8875382	38.22600891	29.07637215	40.77673183	32.03902305	38.79432106	30.41480075	38.10829553	33.4708802	31.56416318	37.33071717	31.04791005	35.84357778	27.90706695	25.84975592	22.33433649	27.69526092	24.70516316	21.63156587	26.94659111	27.93271529	19.00480278	31.23300601	26.48446555	31.41929522	24.61383228	31.04065914	28.95154815	28.48752112	29.67411657	25.60867252	29.86691887	29.08449573
31.05.2002 00:00	35.18862718	30.28949233	37.5230708	37.38735952	33.06328038	38.8875382	38.22600891	29.06381408	40.75962838	32.02448232	38.77793211	30.40205137	38.077229	33.45675729	31.55095871	37.28187124	31.0248135	35.81707375	27.90706695	25.83502584	22.32170926	27.67968594	24.70516316	21.64321899	26.93012084	27.93271529	18.97968665	31.21590256	26.46992482	31.40290627	24.60108289	31.0095926	28.93742524	28.47431665	29.6496936	25.58557597	29.85366686	29.08449573
31.05.2002 01:00	35.18862718	30.28949233	37.5230708	37.38735952	33.07493351	38.8875382	38.21102595	29.03869795	40.75962838	32.02448232	38.77793211	30.40205137	38.077229	33.45675729	31.53775423	37.29408272	31.0248135	35.83032577	27.91838838	25.83502584	22.32170926	27.67968594	24.7196903	21.65487212	26.93012084	27.91773233	18.96712858	31.19879911	26.44084337	31.38651732	24.58833351	30.99405934	28.93742524	28.47431665	29.61305915	25.5740277	29.82716283	29.08449573
31.05.2002 02:00	35.1738971	30.2768651	37.50749582	37.38735952	33.06328038	38.8875382	38.21102595	29.03869795	40.75962838	32.0099416	38.77793211	30.40205137	38.077229	33.44263438	31.52454976	37.34292866	31.04791005	35.84357778	27.89574552	25.82029576	22.30908203	27.66411096	24.7196903	21.65487212	26.93012084	27.91773233	18.95457052	31.18169566	26.39722119	31.35373943	24.57558413	30.99405934	28.93742524	28.48752112	29.61305915	25.5740277	29.82716283	29.09581716
31.05.2002 03:00	35.1738971	30.2768651	37.50749582	37.38735952	33.06328038	38.87106792	38.21102595	29.02613989	40.74252493	32.0099416	38.76154316	30.40205137	38.077229	33.44263438	31.52454976	37.33071717	31.03636178	35.83032577	27.90706695	25.82029576	22.30908203	27.66411096	24.7196903	21.66652524	26.93012084	27.91773233	18.94201245	31.18169566	26.38268047	31.35373943	24.57558413	30.97852607	28.92330232	28.47431665	29.61305915	25.56247942	29.82716283	29.09581716
31.05.2002 04:00	35.1738971	30.2768651	37.50749582	37.37283237	33.06328038	38.87106792	38.19604299	29.00102375	40.74252493	32.0099416	38.76154316	30.40205137	38.077229	33.42851146	31.51134529	37.35514014	31.04791005	35.84357778	27.90706695	25.82029576	22.30908203	27.66411096	24.73421744	21.67817836	26.93012084	27.91773233	18.94201245	31.18169566	26.36813974	31.33735048	24.56283475	30.97852607	28.92330232	28.47431665	29.58863618	25.55093115	29.81391081	29.10713859
31.05.2002 05:00	35.15916702	30.26423787	37.49192085	37.35830523	33.05162726	38.85459765	38.18106003	28.97590762	40.72542148	32.0099416	38.76154316	30.38930199	38.06169573	33.41438855	31.49814082	37.34292866	31.03636178	35.83032577	27.90706695	25.83502584	22.30908203	27.66411096	24.74874459	21.68983149	26.94659111	27.91773233	18.92945438	31.18169566	26.35359901	31.33735048	24.57558413	30.97852607	28.92330232	28.47431665	29.61305915	25.56247942	29.82716283	29.11846002
31.05.2002 06:00	35.15916702	30.26423787	37.49192085	37.37283237	33.06328038	38.85459765	38.18106003	28.96334955	40.72542148	32.0099416	38.76154316	30.40205137	38.077229	33.42851146	31.49814082	37.36735162	31.04791005	35.84357778	27.90706695	25.83502584	22.30908203	27.67968594	24.74874459	21.70148461	26.94659111	27.91773233	18.91689632	31.16459221	26.33905829	31.32096154	24.57558413	30.97852607	28.92330232	28.47431665	29.62527063	25.5740277	29.82716283	29.11846002
31.05.2002 07:00	35.15916702	30.26423787	37.49192085	37.35830523	33.05162726	38.85459765	38.18106003	28.95079149	40.72542148	31.99540087	38.76154316	30.40205137	38.077229	33.42851146	31.51134529	37.39177459	31.05945833	35.84357778	27.90706695	25.83502584	22.30908203	27.66411096	24.76327173	21.71313774	26.94659111	27.91773233	18.91689632	31.16459221	26.32451756	31.32096154	24.56283475	30.9629928	28.92330232	28.47431665	29.58863618	25.55093115	29.81391081	29.11846002
31.05.2002 08:00	35.14443694	30.25161063	37.47634587	37.34377809	33.03997414	38.83812738	38.16607707	28.92567535	40.70831802	31.98086014	38.74515422	30.40205137	38.09276227	33.42851146	31.49814082	37.42840905	31.0710066	35.8568298	27.90706695	25.80556568	22.28382757	27.64853599	24.73421744	21.68983149	26.91365056	27.88776641	18.87922212	31.13038531	26.30997683	31.28818365	24.53733599	30.93192627	28.90917941	28.46111218	29.55200173	25.5278346	29.78740678	29.11846002
31.05.2002 09:00	35.1002467	30.22635617	37.44519592	37.28566951	32.98170852	38.78871657	38.12112819	28.91311729	40.67411112	31.93723796	38.71237633	30.37655261	38.04616247	33.40026564	31.48493634	37.39177459	31.04791005	35.83032577	27.90706695	25.76137544	22.24594587	27.58623608	24.67610887	21.64321899	26.86423975	27.84281753	18.85410598	31.07907495	26.26635465	31.23901681	24.48633846	30.88532647	28.8950565	28.46111218	29.45430986	25.4816415	29.73439872	29.10713859
31.05.2002 10:00	35.04132638	30.16322001	37.36732104	37.21303379	32.91178977	38.70636521	38.04621339	28.83776889	40.58859386	31.89361578	38.64682054	30.32555509	37.9840294	33.34377399	31.43211845	37.34292866	31.00171695	35.77731771	27.87310266	25.67299495	22.18280972	27.5083612	24.60347315	21.58495337	26.78188839	27.76790273	18.79131565	30.9935577	26.19365102	31.15707208	24.42259156	30.79212687	28.81031902	28.39508981	29.38104095	25.41235185	29.65488663	29.05053144
31.05.2002 11:00	34.98240605	30.11271109	37.30502113	37.15492522	32.8768304	38.64048412	37.98628155	28.77497855	40.52018006	31.8499936	38.58126476	30.26180818	37.92189633	33.28728234	31.37930057	37.26965975	30.9324273	35.71105763	27.80517408	25.59934455	22.11967356	27.43048632	24.53083743	21.52668775	26.69953703	27.69298793	18.74108339	30.90804044	26.10640666	31.0587384	24.34609527	30.69892727	28.73970446	28.32906745	29.28334908	25.3430622	29.57537453	29.00524572
31.05.2002 12:00	34.89402557	30.0369477	37.21157128	37.06776236	32.80691166	38.54166249	37.91136675	28.72474629	40.4346628	31.76274925	38.48293108	30.19806127	37.82869673	33.23079069	31.32648268	37.17196788	30.86313765	35.63154554	27.75988835	25.54042422	22.06916463	27.36818642	24.487256	21.49172838	26.63365594	27.63305609	18.71596725	30.83962663	26.0191623	30.97679367	24.28234836	30.62126093	28.68321281	28.27624956	29.17344572	25.27377255	29.49586244	28.98260286
31.05.2002 13:00	34.83510524	29.98643877	37.14927137	37.00965378	32.74864604	38.4757814	37.85143491	28.68707209	40.366249	31.69004561	38.41737529	30.13431437	37.76656367	33.17429904	31.28686926	37.11091046	30.81694455	35.57853748	27.72592406	25.4815039	22.01865571	27.30588652	24.44367457	21.45676901	26.56777486	27.57312425	18.67829305	30.75410938	25.94645867	30.89484893	24.20585207	30.52806133	28.59847533	28.19702273	29.06354236	25.19293462	29.41635035	28.95996
31.05.2002 14:00	34.76145484	29.92330262	37.07139649	36.93701807	32.69038042	38.39343004	37.77652011	28.62428176	40.28073174	31.64642343	38.35181951	30.07056746	37.68889733	33.08956156	31.20764242	37.02543007	30.7476549	35.49902538	27.68063834	25.39312341	21.94289232	27.21243666	24.35651171	21.39850339	26.4854235	27.49820945	18.60294465	30.65148867	25.88829577	30.8129042	24.12935579	30.43486173	28.49961494	28.10459142	28.96585049	25.12364497	29.33683826	28.9259957
31.05.2002 15:00	34.65834427	29.834912	36.96237166	36.80627377	32.58550231	38.27813814	37.67163939	28.54893336	40.17811103	31.58826053	38.25348583	29.99407117	37.59569773	33.00482408	31.11521112	36.95216116	30.67836525	35.41951329	27.62403119	25.31947301	21.86712893	27.1189868	24.26934885	21.31693152	26.38660186	27.40831169	18.56527045	30.56597141	25.78651068	30.71457052	24.0528595	30.34166213	28.40075456	28.01216012	28.8803701	25.04280704	29.25732617	28.89203141
31.05.2002 16:00	34.58469387	29.77177584	36.88449678	36.73363806	32.52723669	38.19578678	37.58174163	28.44846882	40.09259378	31.53009762	38.18793004	29.94307365	37.5180314	32.93420952	31.06239323	36.89110374	30.63217215	35.36650523	27.5900669	25.23109252	21.80399277	27.04111192	24.19671313	21.2586659	26.30425051	27.33339689	18.47736399	30.46335071	25.71380705	30.63262579	23.98911259	30.2639958	28.34426291	27.95934223	28.81931268	24.99661394	29.19106609	28.84674569
31.05.2002 17:00	34.51104346	29.70863968	36.8066219	36.66100234	32.46897107	38.09696515	37.50682683	28.37312042	39.98997307	31.50101617	38.10598531	29.85382798	37.40929853	32.87771787	31.03598428	36.67129702	30.50514112	35.23398508	27.56742403	25.15744212	21.74085661	26.96323704	24.12407741	21.20040029	26.22189915	27.25848209	18.41457366	30.3949369	25.65564414	30.55068106	23.92536569	30.18632946	28.28777125	27.90652434	28.73383229	24.92732429	29.111554	28.79013854
31.05.2002 18:00	34.45212314	29.65813076	36.744322	36.60289376	32.41070545	38.03108406	37.44689499	28.31033009	39.93866272	31.47193472	38.07320742	29.81557983	37.36269873	32.84947205	30.99637087	36.65908554	30.49359285	35.20748105	27.56742403	25.11325188	21.70297492	26.91651211	24.06596884	21.15378779	26.15601806	27.21353321	18.38945752	30.3265231	25.59748124	30.48512528	23.87436816	30.1241964	28.24540252	27.88011539	28.66056338	24.88113119	29.07179795	28.77881711
31.05.2002 19:00	34.42266298	29.63287629	36.71317204	36.54478519	32.36409295	37.99814352	37.41692907	28.28521396	39.90445581	31.45739399	38.04042953	29.80283045	37.34716546	32.82122622	30.96996192	36.65908554	30.48204457	35.20748105	27.56742403	25.06906164	21.66509322	26.86978719	24.03691455	21.13048154	26.10660724	27.16858432	18.36434139	30.27521274	25.52477761	30.41956949	23.82337064	30.06206333	28.18891087	27.8272975	28.59950596	24.83493809	29.01878989	28.75617425
31.05.2002 20:00	34.4079329	29.62024906	36.69759707	36.54478519	32.36409295	37.96520297	37.38696315	28.22242363	39.88735236	31.45739399	38.04042953	29.79008107	37.33163219	32.79298039	30.94355298	36.64687406	30.4704963	35.18097702	27.56742403	25.03960147	21.63983876	26.83863723	24.02238741	21.13048154	26.09013697	27.1386184	18.33922526	30.22390239	25.4666147	30.37040265	23.78512249	29.99993026	28.14654213	27.78768409	28.51402557	24.77719672	28.96578183	28.75617425
31.05.2002 21:00	34.39320282	29.60762183	36.68202209	36.5157309	32.3407867	37.9487327	37.37198019	28.20986556	39.87024891	31.44285326	38.02404058	29.77733169	37.31609893	32.77885748	30.93034851	36.64687406	30.45894802	35.18097702	27.56742403	25.01014131	21.6145843	26.80748728	24.00786026	21.11882842	26.0736667	27.12363544	18.32666719	30.20679894	25.42299252	30.33762476	23.75962373	29.96886373	28.13241922	27.77447961	28.47739112	24.75410017	28.9392778	28.75617425
31.05.2002 22:00	34.37847274	29.5949946	36.66644712	36.50120376	32.32913358	37.93226243	37.35699723	28.18474943	39.85314546	31.42831254	38.00765163	29.77733169	37.31609893	32.77885748	30.93034851	36.64687406	30.45894802	35.167725	27.56742403	25.01014131	21.6145843	26.80748728	24.00786026	21.11882842	26.05719643	27.10865248	18.32666719	30.18969549	25.39391107	30.30484687	23.74687435	29.95333046	28.1182963	27.77447961	28.46517963	24.74255189	28.92602578	28.73353138
31.05.2002 23:00	34.36374266	29.58236737	36.65087214	36.50120376	32.32913358	37.93226243	37.34201427	28.17219136	39.83604201	31.41377181	37.99126269	29.76458231	37.30056566	32.77885748	30.93034851	36.62245109	30.44739975	35.15447299	27.56742403	24.99541123	21.60195707	26.79191231	24.02238741	21.14213467	26.05719643	27.10865248	18.31410912	30.17259203	25.35028889	30.27206897	23.72137559	29.9377972	28.1182963	27.77447961	28.42854518	24.73100362	28.89952175	28.72220995
01.06.2002 00:00	34.36374266	29.58236737	36.65087214	36.50120376	32.32913358	37.91579216	37.32703131	28.13451716	39.81893856	31.39923109	37.97487374	29.76458231	37.30056566	32.77885748	30.93034851	36.64687406	30.44739975	35.167725	27.56742403	24.99541123	21.58932984	26.79191231	24.02238741	21.14213467	26.05719643	27.09366952	18.31410912	30.15548858	25.32120744	30.25568003	23.70862621	29.92226393	28.09005048	27.74807067	28.42854518	24.71945534	28.88626974	28.71088852
01.06.2002 01:00	34.34901257	29.56974013	36.63529716	36.48667661	32.32913358	37.91579216	37.32703131	28.12195909	39.81893856	31.37014963	37.9584848	29.75183293	37.30056566	32.77885748	30.93034851	36.64687406	30.44739975	35.167725	27.56742403	24.99541123	21.58932984	26.77633733	24.02238741	21.15378779	26.05719643	27.09366952	18.30155106	30.13838513	25.30666671	30.23929108	23.69587682	29.90673066	28.09005048	27.74807067	28.40412221	24.70790707	28.87301772	28.72220995
01.06.2002 02:00	34.34901257	29.56974013	36.63529716	36.48667661	32.31748046	37.89932189	37.32703131	28.13451716	39.81893856	31.37014963	37.9584848	29.75183293	37.30056566	32.77885748	30.93034851	36.64687406	30.44739975	35.167725	27.56742403	24.98068115	21.58932984	26.77633733	24.02238741	21.15378779	26.05719643	27.09366952	18.30155106	30.13838513	25.29212598	30.23929108	23.69587682	29.89119739	28.09005048	27.74807067	28.39191073	24.69635879	28.87301772	28.71088852
01.06.2002 03:00	34.33428249	29.5571129	36.61972219	36.47214947	32.31748046	37.88285161	37.31204835	28.09684296	39.78473165	31.34106818	37.94209585	29.73908355	37.28503239	32.76473457	30.91714403	36.64687406	30.44739975	35.15447299	27.56742403	24.98068115	21.58932984	26.77633733	24.03691455	21.16544091	26.05719643	27.09366952	18.30155106	30.13838513	25.26304453	30.22290214	23.68312744	29.89119739	28.09005048	27.74807067	28.40412221	24.69635879	28.87301772	28.68824566
01.06.2002 04:00	34.31955241	29.54448567	36.60414721	36.45762233	32.30582733	37.86638134	37.28208243	28.07172683	39.7676282	31.32652745	37.9257069	29.72633417	37.25396586	32.76473457	30.93034851	36.6102396	30.4243032	35.14122097	27.5561026	24.98068115	21.58932984	26.77633733	24.0514417	21.17709404	26.05719643	27.09366952	18.31410912	30.12128168	25.2485038	30.20651319	23.67037806	29.87566413	28.07592757	27.7348662	28.36748776	24.68481052	28.85976571	28.71088852
01.06.2002 05:00	34.31955241	29.54448567	36.60414721	36.47214947	32.31748046	37.88285161	37.29706539	28.05916876	39.7676282	31.32652745	37.9257069	29.72633417	37.25396586	32.76473457	30.93034851	36.6102396	30.4243032	35.12796895	27.5561026	24.98068115	21.58932984	26.77633733	24.0514417	21.18874716	26.05719643	27.09366952	18.30155106	30.12128168	25.21942235	30.19012424	23.67037806	29.86013086	28.07592757	27.7348662	28.35527628	24.67326224	28.84651369	28.71088852
01.06.2002 06:00	34.29009225	29.51923121	36.57299726	36.42856804	32.27086796	37.8334408	37.2521165	28.03405263	39.7334213	31.31198673	37.90931796	29.71358478	37.23843259	32.75061166	30.91714403	36.6102396	30.41275492	35.12796895	27.54478117	24.98068115	21.58932984	26.77633733	24.0514417	21.18874716	26.05719643	27.09366952	18.30155106	30.12128168	25.20488162	30.1737353	23.65762868	29.86013086	28.06180465	27.7348662	28.34306479	24.67326224	28.84651369	28.72220995
01.06.2002 07:00	34.29009225	29.53185844	36.58857224	36.42856804	32.28252108	37.84991107	37.26709946	28.03405263	39.75052475	31.297446	37.90931796	29.72633417	37.25396586	32.75061166	30.91714403	36.64687406	30.43585147	35.14122097	27.5561026	24.96595107	21.5767026	26.76076235	24.0514417	21.18874716	26.05719643	27.09366952	18.28899299	30.10417823	25.1903409	30.1737353	23.65762868	29.84459759	28.06180465	27.7348662	28.34306479	24.66171397	28.83326168	28.69956709
01.06.2002 08:00	34.27536217	29.50660398	36.55742228	36.4140409	32.25921484	37.81697053	37.23713354	28.0089365	39.71631785	31.28290527	37.87654006	29.71358478	37.23843259	32.73648874	30.90393956	36.63466257	30.4243032	35.12796895	27.5561026	24.95122099	21.55144814	26.74518738	24.03691455	21.17709404	26.02425588	27.0637036	18.26387686	30.06997133	25.16125944	30.1409574	23.63212992	29.81353106	28.04768174	27.72166173	28.30643034	24.63861742	28.80675765	28.68824566
01.06.2002 09:00	34.21644185	29.45609505	36.49512238	36.35593232	32.21260234	37.75108944	37.19218466	27.95870423	39.6650075	31.25382382	37.82737322	29.66258726	37.17629953	32.69412001	30.87753062	36.56139367	30.36656182	35.07496089	27.49949545	24.89230067	21.51356645	26.68288747	23.97880598	21.13048154	25.9583748	27.00377176	18.20108652	30.00155752	25.10309654	30.07540162	23.58113239	29.76693126	28.005313	27.69525278	28.24537292	24.59242432	28.7670016	28.68824566
01.06.2002 10:00	34.15752152	29.40558613	36.43282248	36.2832966	32.15433672	37.68520835	37.11726986	27.8959139	39.59659369	31.21020164	37.77820639	29.61158973	37.12969973	32.65175127	30.8379172	36.52475921	30.331917	35.02195283	27.4428883	24.80392018	21.43780306	26.58943762	23.89164312	21.0605628	25.87602344	26.913874	18.12573813	29.91604027	25.01585218	29.97706794	23.51738549	29.67373166	27.93469844	27.62923042	28.15989253	24.53468294	28.68748951	28.67692423
01.06.2002 11:00	34.03968088	29.30456827	36.30822267	36.15255231	32.03780548	37.53697591	36.99740618	27.77033323	39.45976608	31.13749801	37.67987271	29.53509345	37.02096686	32.56701379	30.75869037	36.42706734	30.2395308	34.92918872	27.39760258	24.70080961	21.34941244	26.48041279	23.77542597	20.96733781	25.74426126	26.80899328	18.03783166	29.77921265	24.92860782	29.86234532	23.41539044	29.54946553	27.83583805	27.53679911	28.0255662	24.43074847	28.58147339	28.59767422
01.06.2002 12:00	33.92184023	29.20355042	36.18362286	35.99275373	31.90962112	37.38874346	36.84757658	27.61963643	39.32293847	31.06479438	37.56515008	29.45859716	36.92776726	32.48227632	30.67946353	36.3782214	30.18178942	34.84967663	27.32967399	24.58296897	21.23576735	26.35581298	23.64468168	20.86245969	25.61249909	26.6891296	17.94992519	29.6594885	24.82682274	29.74762269	23.31339539	29.42519939	27.72285475	27.43116333	27.91566284	24.33836227	28.46220525	28.5184242
01.06.2002 13:00	33.7892695	29.08990534	36.04344807	35.86200944	31.79308988	37.22404074	36.71272994	27.46893963	39.18611086	30.97755002	37.45042746	29.35660211	36.80350112	32.36929301	30.58703222	36.26831805	30.08940322	34.74366051	27.26174541	24.45039824	21.1347495	26.21563819	23.54299167	20.78088783	25.48073691	26.55428296	17.83690259	29.50555743	24.71049693	29.60012218	23.18590157	29.26986672	27.58162562	27.31232308	27.73249058	24.21133124	28.32968509	28.47313848
01.06.2002 14:00	33.68615894	29.00151472	35.93442324	35.74579229	31.71151802	37.10874884	36.59286626	27.31824284	39.0663867	30.89030566	37.35209378	29.28010582	36.71030152	32.29867845	30.52100986	36.23168359	30.03166185	34.67740043	27.19381683	24.33255759	21.03373165	26.09103838	23.41224738	20.67600971	25.33250447	26.43441928	17.73643806	29.36872982	24.59417111	29.46901061	23.08390652	29.14560059	27.45451941	27.18027836	27.63479871	24.11894504	28.22366897	28.41653133
01.06.2002 15:00	33.55358821	28.90049687	35.80982343	35.60052086	31.57168053	36.96051639	36.47300258	27.2177783	38.92955909	30.81760203	37.2537601	29.19086015	36.61710192	32.21394098	30.4549875	36.13399172	29.95082392	34.58463633	27.13720967	24.21471695	20.9327138	25.96643858	23.29603023	20.58278472	25.20074229	26.3145556	17.6485316	29.23190221	24.46330458	29.32151009	22.96916209	29.00580119	27.34153611	27.08784705	27.50047238	24.01501057	28.10440083	28.34860274
01.06.2002 16:00	33.4799378	28.82473348	35.71637358	35.52788514	31.52506803	36.86169476	36.38310482	27.07963957	38.82693838	30.75943912	37.15542643	29.12711325	36.52390232	32.1292035	30.37576067	36.0729343	29.88153427	34.51837625	27.09192395	24.11160638	20.83169595	25.84183877	23.19434022	20.50121285	25.08545039	26.20967488	17.56062513	29.0950746	24.34697876	29.20678746	22.86716704	28.88153505	27.22855281	26.9690068	27.39056902	23.92262437	27.99838471	28.29199559
01.06.2002 17:00	33.39155732	28.74897009	35.62292372	35.42619513	31.43184304	36.76287313	36.2782241	26.99173311	38.74142113	30.70127622	37.08987064	29.07611572	36.46176925	32.07271185	30.32294278	36.03629985	29.84688945	34.46536819	27.05795966	24.00849581	20.74330533	25.73281394	23.09265022	20.41964099	24.97015849	26.10479415	17.4601606	28.97535044	24.24519368	29.07567589	22.77792137	28.77280218	27.12969242	26.87657549	27.28066567	23.83023817	27.9056206	28.26935273
01.06.2002 18:00	33.332637	28.69846116	35.56062382	35.35355941	31.38523055	36.68052177	36.20330929	26.87871051	38.65590387	30.67219476	37.0407038	29.0251182	36.39963619	32.03034311	30.28332936	35.98745391	29.80069635	34.41236013	27.02399537	23.92011533	20.66754194	25.65493906	23.0200145	20.36137537	24.87133686	26.01489639	17.3848122	28.87272974	24.14340859	28.97734222	22.6886757	28.67960258	27.04495494	26.81055313	27.17076231	23.74940024	27.8128565	28.24670987
01.06.2002 19:00	33.28844675	28.66057947	35.51389889	35.30997798	31.33861805	36.63111095	36.15836041	26.82847824	38.62169697	30.64311331	36.99153696	28.99961943	36.36856965	32.00209729	30.27012489	35.96303094	29.7775998	34.3858561	27.01267394	23.84646492	20.61703301	25.57706418	22.96190593	20.31476287	24.80545577	25.95496455	17.33457993	28.78721248	24.07070496	28.89539748	22.63767818	28.60193625	26.98846329	26.75773524	27.0974934	23.69165887	27.74659642	28.20142415
01.06.2002 20:00	33.25898659	28.635325	35.48274894	35.2809237	31.3153118	36.59817041	36.12839449	26.79080404	38.57038661	30.61403186	36.95875907	28.97412067	36.33750312	31.97385146	30.24371594	35.92639649	29.74295497	34.35935207	27.00135251	23.81700476	20.57915132	25.53033925	22.9183245	20.29145662	24.75604495	25.91001567	17.29690573	28.73590213	23.9834606	28.8298417	22.59943003	28.55533645	26.94609455	26.71812183	27.07307043	23.66856232	27.72009239	28.19010272
01.06.2002 21:00	33.22952643	28.62269777	35.45159898	35.26639655	31.3153118	36.56522987	36.09842857	26.74057177	38.55328316	30.5849504	36.92598118	28.94862191	36.30643659	31.95972855	30.23051147	35.90197352	29.7314067	34.33284804	27.00135251	23.7875446	20.56652409	25.51476427	22.9183245	20.29145662	24.73957468	25.89503271	17.28434767	28.70169522	23.93983842	28.79706381	22.56118189	28.50873665	26.90372581	26.67850841	27.04864747	23.63391749	27.68033634	28.15613842
01.06.2002 22:00	33.20006627	28.59744331	35.43602401	35.22281512	31.26869931	36.53228932	36.06846265	26.71545564	38.51907626	30.57040968	36.90959223	28.93587253	36.30643659	31.95972855	30.23051147	35.90197352	29.71985842	34.33284804	27.00135251	23.77281452	20.54126962	25.4991893	22.9183245	20.30310975	24.73957468	25.88004975	17.28434767	28.66748832	23.88167552	28.74789697	22.52293375	28.46213685	26.87547999	26.65209946	26.98759004	23.59927267	27.6405803	28.13349556
01.06.2002 23:00	33.18533619	28.58481608	35.42044903	35.19376083	31.24539306	36.51581905	36.05347969	26.70289757	38.50197281	30.57040968	36.90959223	28.93587253	36.29090332	31.94560563	30.217307	35.90197352	29.71985842	34.31959602	27.00135251	23.75808444	20.54126962	25.48361432	22.9183245	20.30310975	24.72310441	25.86506679	17.2717896	28.65038487	23.85259407	28.71511907	22.51018437	28.44660358	26.86135708	26.63889499	26.96316708	23.58772439	27.62732828	28.14481699
02.06.2002 00:00	33.17060611	28.57218885	35.40487406	35.17923369	31.23373994	36.49934878	36.03849673	26.67778144	38.48486936	30.55586895	36.89320328	28.92312315	36.29090332	31.94560563	30.217307	35.90197352	29.71985842	34.31959602	27.00135251	23.74335436	20.52864239	25.46803934	22.9183245	20.30310975	24.70663414	25.85008383	17.24667347	28.63328142	23.80897189	28.68234118	22.49743498	28.43107032	26.84723416	26.63889499	26.95095559	23.57617612	27.61407627	28.13349556
02.06.2002 01:00	33.17060611	28.55956162	35.38929908	35.16470655	31.21043369	36.48287851	36.02351377	26.66522337	38.48486936	30.55586895	36.89320328	28.92312315	36.29090332	31.94560563	30.217307	35.90197352	29.71985842	34.31959602	27.01267394	23.72862428	20.51601516	25.45246437	22.90379735	20.30310975	24.70663414	25.83510087	17.2341154	28.59907452	23.77989043	28.66595224	22.47193622	28.40000378	26.83311125	26.61248605	26.93874411	23.56462784	27.60082425	28.12217413
02.06.2002 02:00	33.15587603	28.55956162	35.38929908	35.16470655	31.22208681	36.48287851	36.02351377	26.64010724	38.46776591	30.54132823	36.87681434	28.92312315	36.27537005	31.93148272	30.217307	35.90197352	29.70831015	34.31959602	27.01267394	23.72862428	20.51601516	25.45246437	22.93285164	20.326416	24.70663414	25.83510087	17.20899927	28.59907452	23.75080898	28.64956329	22.47193622	28.40000378	26.83311125	26.61248605	26.93874411	23.55307957	27.58757224	28.1108527
02.06.2002 03:00	33.17060611	28.55956162	35.38929908	35.19376083	31.24539306	36.48287851	36.02351377	26.64010724	38.46776591	30.54132823	36.87681434	28.91037376	36.25983678	31.94560563	30.24371594	35.82870461	29.6852136	34.29309199	27.01267394	23.72862428	20.50338793	25.43688939	22.93285164	20.326416	24.70663414	25.83510087	17.20899927	28.58197107	23.72172753	28.63317434	22.45918684	28.38447051	26.81898834	26.61248605	26.91432114	23.54153129	27.58757224	28.13349556
02.06.2002 04:00	33.15587603	28.54693438	35.3737241	35.17923369	31.23373994	36.48287851	36.00853081	26.58987498	38.46776591	30.5267875	36.87681434	28.91037376	36.27537005	32.00209729	30.30973831	35.82870461	29.6852136	34.29309199	27.01267394	23.72862428	20.50338793	25.45246437	22.93285164	20.33806912	24.70663414	25.83510087	17.20899927	28.58197107	23.69264607	28.6167854	22.45918684	28.38447051	26.83311125	26.62569052	26.90210966	23.54153129	27.58757224	28.16745986
02.06.2002 05:00	33.17060611	28.55956162	35.38929908	35.19376083	31.25704618	36.48287851	36.02351377	26.60243304	38.46776591	30.51224677	36.86042539	28.91037376	36.25983678	31.97385146	30.28332936	35.82870461	29.6852136	34.29309199	27.02399537	23.7138942	20.50338793	25.43688939	22.94737878	20.36137537	24.70663414	25.83510087	17.1964412	28.56486761	23.6490239	28.5840075	22.43368808	28.35340398	26.80486543	26.59928158	26.87768669	23.51843474	27.56106821	28.14481699
02.06.2002 06:00	33.15587603	28.55956162	35.38929908	35.19376083	31.25704618	36.48287851	36.02351377	26.58987498	38.45066245	30.49770605	36.86042539	28.91037376	36.25983678	31.97385146	30.27012489	35.85312758	29.69676187	34.29309199	27.02399537	23.7138942	20.50338793	25.43688939	22.96190593	20.37302849	24.70663414	25.83510087	17.1964412	28.56486761	23.63448317	28.56761856	22.43368808	28.35340398	26.80486543	26.59928158	26.87768669	23.51843474	27.56106821	28.14481699
02.06.2002 07:00	33.15587603	28.54693438	35.3737241	35.17923369	31.23373994	36.46640824	36.00853081	26.57731691	38.45066245	30.49770605	36.86042539	28.91037376	36.27537005	31.95972855	30.25692042	35.90197352	29.70831015	34.31959602	27.02399537	23.7138942	20.50338793	25.43688939	22.97643307	20.38468161	24.70663414	25.83510087	17.18388313	28.54776416	23.61994244	28.56761856	22.4209387	28.33787071	26.79074251	26.5860771	26.87768669	23.51843474	27.54781619	28.13349556
02.06.2002 08:00	33.12641586	28.53430715	35.34257415	35.13565226	31.19878057	36.43346769	35.97856489	26.57731691	38.433559	30.46862459	36.8276475	28.89762438	36.25983678	31.95972855	30.25692042	35.86533907	29.69676187	34.29309199	27.02399537	23.69916412	20.47813347	25.42131442	22.96190593	20.37302849	24.69016386	25.80513495	17.17132507	28.53066071	23.57632026	28.53484067	22.39543993	28.30680418	26.79074251	26.5860771	26.84105223	23.49533819	27.53456417	28.12217413
02.06.2002 09:00	33.12641586	28.52167992	35.34257415	35.12112512	31.18712744	36.43346769	35.97856489	26.60243304	38.41645555	30.45408387	36.8276475	28.884875	36.24430352	31.94560563	30.25692042	35.82870461	29.67366532	34.27983997	27.01267394	23.65497387	20.452879	25.37458949	22.9183245	20.34972224	24.65722332	25.77516903	17.13365087	28.47935036	23.53269808	28.48567383	22.35719179	28.26020438	26.74837377	26.55966816	26.76778333	23.44914509	27.48155611	28.12217413
02.06.2002 10:00	33.05276546	28.471171	35.28027425	35.0484894	31.12886182	36.35111633	35.90365009	26.50196851	38.34804175	30.39592096	36.76209171	28.84662686	36.19770372	31.93148272	30.24371594	35.81649313	29.65056877	34.24008393	26.96738821	23.59605355	20.38974284	25.31228958	22.87474306	20.31476287	24.59134223	25.71523719	17.0834186	28.3938331	23.44545373	28.38734015	22.29344488	28.18253805	26.6636363	26.48044132	26.70672591	23.39140372	27.41529604	28.08820984
02.06.2002 11:00	32.97911506	28.39540761	35.18682439	34.97585368	31.05894308	36.26876497	35.82873529	26.41406204	38.26252449	30.32321733	36.68014698	28.78287995	36.12003738	31.86086816	30.19089805	35.77985868	29.5928274	34.18707587	26.8881382	23.50767306	20.32660669	25.21883973	22.81663449	20.26815038	24.50899087	25.62533943	17.02062827	28.29121239	23.35820937	28.28900647	22.20419921	28.07380518	26.56477591	26.37480555	26.60903403	23.31056579	27.32253193	28.02028126
02.06.2002 12:00	32.86127441	28.29438975	35.06222458	34.83058224	30.94241184	36.12053253	35.69388865	26.26336525	38.12569688	30.26505442	36.5818133	28.70638366	36.02683778	31.7902536	30.12487569	35.69437829	29.52353775	34.09431176	26.82020962	23.4045625	20.22558884	25.09423992	22.70041734	20.17492539	24.3772287	25.52045871	16.94527987	28.15438478	23.24188356	28.1578949	22.10220416	27.94953904	26.4376697	26.25596529	26.51134216	23.21817959	27.21651581	27.94103124
02.06.2002 13:00	32.7139736	28.16811744	34.90647482	34.65625652	30.79092123	35.93935954	35.52907609	26.08755231	37.97176582	30.19235079	36.46709068	28.617138	35.91810492	31.69139321	30.03244439	35.64553235	29.44269982	34.00154765	26.72963817	23.25726169	20.11194375	24.95406513	22.55514591	20.05839415	24.21252598	25.37062911	16.84481534	28.00045372	23.12555774	28.01039438	21.98745973	27.80973964	26.28231766	26.09751163	26.38922732	23.10269684	27.08399565	27.8504598
02.06.2002 14:00	32.55194271	28.02921789	34.73515009	34.46740365	30.6277775	35.74171627	35.34928057	25.88662325	37.80073131	30.10510643	36.33597911	28.50239356	35.77830551	31.57840991	29.94001308	35.52341751	29.33876535	33.88227951	26.66170959	23.12469096	19.98567144	24.79831537	22.42440161	19.95351603	24.06429353	25.23578247	16.74435081	27.84652266	22.99469121	27.86289387	21.84721654	27.63887371	26.12696562	25.93905796	26.24268951	22.98721409	26.9514755	27.75988835
02.06.2002 15:00	32.38991182	27.89031835	34.56382535	34.26402364	30.45298064	35.52760274	35.16948504	25.69825225	37.61259334	29.98878062	36.18847859	28.40039851	35.66957265	31.47954952	29.84758177	35.48678306	29.2694757	33.80276742	26.57113814	22.97739015	19.85939912	24.65814059	22.27913018	19.83698479	23.89959082	25.10093582	16.64388627	27.67548815	22.82020249	27.68261546	21.71972273	27.48354104	25.97161358	25.79380876	26.12057467	22.87173134	26.81895535	27.66931691
02.06.2002 16:00	32.21315085	27.7514188	34.37692564	34.04611649	30.26653066	35.31348921	34.98968952	25.50988125	37.44155883	29.90153626	36.05736702	28.29840346	35.52977325	31.3524433	29.74194599	35.3768797	29.16554122	33.68349928	26.50320956	22.84481943	19.74575404	24.50239083	22.16291303	19.7437598	23.76782864	24.96608918	16.54342174	27.50445363	22.67479522	27.51872599	21.59222891	27.32820837	25.81626154	25.63535509	25.99845982	22.75624859	26.68643519	27.57874546
02.06.2002 17:00	32.08058012	27.62514649	34.23675085	33.88631791	30.12669317	35.14878649	34.83985992	25.34662639	37.28762777	29.79975118	35.92625545	28.20915779	35.42104038	31.26770583	29.66271916	35.32803376	29.09625157	33.59073518	26.43528098	22.69751862	19.63210896	24.36221604	22.01764159	19.63888169	23.61959619	24.83124254	16.46807334	27.35052257	22.50030651	27.33844758	21.4647351	27.15734244	25.6609095	25.4901059	25.83971053	22.62921757	26.54066303	27.51081688
02.06.2002 18:00	31.9480094	27.52412863	34.11215105	33.72651933	29.98685568	35.00055404	34.70501328	25.20848766	37.16790361	29.72704755	35.84431072	28.13266151	35.32784078	31.18296835	29.5966968	35.26697634	29.0385102	33.5244751	26.41263811	22.59440805	19.5310911	24.23761624	21.93047873	19.56896294	23.48783402	24.71137886	16.36760881	27.21369496	22.35489924	27.20733601	21.34999067	27.0330763	25.53380329	25.35806117	25.75423014	22.53683137	26.44789892	27.45420973
02.06.2002 19:00	31.87435899	27.46099248	34.03427617	33.65388361	29.92859006	34.90173241	34.61511552	25.10802312	37.0652829	29.65434391	35.74597704	28.0689146	35.25017444	31.1264767	29.54387891	35.19370743	28.96922055	33.45821502	26.40131668	22.50602757	19.45532772	24.14416638	21.85784301	19.51069732	23.40548266	24.63646406	16.31737654	27.0939708	22.2240327	27.07622444	21.260745	26.92434343	25.40669707	25.23922092	25.66874975	22.45599344	26.35513481	27.40892401
02.06.2002 20:00	31.81543867	27.41048355	33.97197626	33.5812479	29.87032444	34.83585132	34.55518368	25.05779086	36.9968691	29.59618101	35.6968102	28.03066646	35.20357464	31.08410796	29.50426549	35.15707298	28.93457572	33.41845898	26.37867382	22.43237716	19.40481879	24.08186648	21.81426158	19.48739108	23.33960157	24.57653222	16.27970234	27.00845355	22.10770689	26.96150182	21.18424871	26.81561057	25.3219596	25.14678962	25.58326936	22.38670379	26.27562272	27.37495971
02.06.2002 21:00	31.80070859	27.38522909	33.94082631	33.55219361	29.8470182	34.80291078	34.52521776	25.02011666	36.97976564	29.56709955	35.66403231	28.00516769	35.18804138	31.06998505	29.49106102	35.15707298	28.93457572	33.40520696	26.36735239	22.41764708	19.39219156	24.0662915	21.81426158	19.4990442	23.33960157	24.56154926	16.26714428	26.97424664	22.04954399	26.92872393	21.15874995	26.78454403	25.29371377	25.12038067	25.55884639	22.37515552	26.24911869	27.37495971
02.06.2002 22:00	31.78597851	27.37260186	33.92525133	33.53766646	29.82371195	34.78644051	34.5102348	25.00755859	36.96266219	29.56709955	35.66403231	28.00516769	35.17250811	31.05586214	29.47785655	35.15707298	28.92302745	33.40520696	26.37867382	22.402917	19.36693709	24.03514155	21.79973444	19.48739108	23.30666103	24.53158334	16.25458621	26.94003974	21.97684036	26.87955709	21.12050181	26.7534775	25.25134503	25.08076726	25.53442342	22.35205897	26.22261466	27.37495971
02.06.2002 23:00	31.77124843	27.37260186	33.90967636	33.52313932	29.81205882	34.78644051	34.49525184	25.00755859	36.94555874	29.5380181	35.64764337	27.99241831	35.17250811	31.05586214	29.47785655	35.15707298	28.92302745	33.39195495	26.36735239	22.38818692	19.35430986	24.01956657	21.79973444	19.48739108	23.29019076	24.53158334	16.25458621	26.92293629	21.93321818	26.84677919	21.10775243	26.72241097	25.23722212	25.06756278	25.49778897	22.32896242	26.19611063	27.37495971
03.06.2002 00:00	31.74178826	27.33472016	33.8785264	33.47955789	29.76544633	34.73702969	34.46528592	24.99500052	36.91135184	29.49439592	35.61486547	27.97966893	35.14144157	31.04173922	29.46465208	35.1448615	28.91147917	33.37870293	26.37867382	22.37345684	19.34168263	24.01956657	21.79973444	19.4990442	23.29019076	24.51660038	16.24202814	26.90583284	21.889596	26.8140013	21.08225366	26.7068777	25.23722212	25.06756278	25.473366	22.30586587	26.18285861	27.37495971
03.06.2002 01:00	31.72705818	27.33472016	33.86295143	33.46503075	29.75379321	34.72055942	34.46528592	24.99500052	36.91135184	29.4798552	35.59847653	27.96691955	35.14144157	31.02761631	29.46465208	35.13265001	28.8999309	33.36545092	26.35603096	22.37345684	19.34168263	24.0039916	21.81426158	19.51069732	23.29019076	24.51660038	16.21691201	26.88872939	21.84597382	26.78122341	21.08225366	26.69134443	25.22309921	25.06756278	25.46115452	22.30586587	26.18285861	27.40892401
03.06.2002 02:00	31.72705818	27.32209293	33.86295143	33.46503075	29.75379321	34.72055942	34.45030296	24.98244246	36.89424839	29.46531447	35.58208758	27.96691955	35.12590831	31.02761631	29.46465208	35.1448615	28.8999309	33.36545092	26.34470953	22.35872676	19.3290554	24.0039916	21.81426158	19.52235045	23.29019076	24.50161742	16.20435394	26.87162594	21.81689236	26.76483446	21.0567549	26.67581117	25.20897629	25.04115384	25.44894303	22.29431759	26.1696066	27.40892401
03.06.2002 03:00	31.69759802	27.3094657	33.84737645	33.42144932	29.71883383	34.68761888	34.43532	24.96988439	36.87714494	29.42169229	35.54930969	27.95417017	35.12590831	31.02761631	29.46465208	35.15707298	28.8999309	33.36545092	26.34470953	22.35872676	19.34168263	24.0039916	21.82878873	19.53400357	23.29019076	24.51660038	16.20435394	26.87162594	21.78781091	26.74844552	21.0567549	26.67581117	25.20897629	25.04115384	25.44894303	22.29431759	26.1696066	27.43156687
03.06.2002 04:00	31.68286794	27.29683847	33.83180148	33.40692217	29.70718071	34.68761888	34.42033704	24.96988439	36.86004149	29.40715156	35.54930969	27.95417017	35.11037504	31.0134934	29.4514476	35.15707298	28.8999309	33.36545092	26.34470953	22.35872676	19.3290554	23.98841662	21.84331587	19.5456567	23.29019076	24.50161742	16.19179588	26.85452249	21.77327019	26.73205657	21.04400552	26.6602779	25.19485338	25.02794937	25.43673155	22.28276932	26.15635458	27.42024544
03.06.2002 05:00	31.69759802	27.29683847	33.83180148	33.43597646	29.73048696	34.68761888	34.42033704	24.95732632	36.86004149	29.37807011	35.53292074	27.94142079	35.11037504	31.0134934	29.4514476	35.15707298	28.8999309	33.36545092	26.34470953	22.35872676	19.34168263	24.0039916	21.85784301	19.56896294	23.30666103	24.51660038	16.19179588	26.85452249	21.74418873	26.71566762	21.04400552	26.64474463	25.19485338	25.02794937	25.43673155	22.28276932	26.15635458	27.42024544
03.06.2002 06:00	31.68286794	27.29683847	33.83180148	33.42144932	29.73048696	34.68761888	34.42033704	24.95732632	36.86004149	29.37807011	35.53292074	27.94142079	35.11037504	31.0134934	29.4514476	35.1448615	28.88838262	33.3521989	26.34470953	22.37345684	19.34168263	24.0039916	21.8868973	19.59226919	23.3231313	24.51660038	16.19179588	26.85452249	21.72964801	26.71566762	21.04400552	26.64474463	25.20897629	25.05435831	25.41230858	22.27122104	26.15635458	27.43156687
03.06.2002 07:00	31.69759802	27.29683847	33.83180148	33.43597646	29.73048696	34.68761888	34.42033704	24.95732632	36.86004149	29.37807011	35.53292074	27.94142079	35.11037504	31.02761631	29.46465208	35.1448615	28.88838262	33.36545092	26.34470953	22.37345684	19.34168263	24.0039916	21.8868973	19.60392232	23.3231313	24.51660038	16.19179588	26.83741903	21.70056655	26.69927868	21.03125614	26.62921137	25.19485338	25.05435831	25.38788561	22.25967277	26.12985055	27.42024544
03.06.2002 08:00	31.68286794	27.29683847	33.8162265	33.42144932	29.73048696	34.6711486	34.40535408	24.93221019	36.84293803	29.33444793	35.50014285	27.94142079	35.09484177	31.02761631	29.46465208	35.15707298	28.88838262	33.36545092	26.34470953	22.34399668	19.31642817	23.98841662	21.8868973	19.60392232	23.30666103	24.50161742	16.15412168	26.80321213	21.6714851	26.66650079	20.99300799	26.59814483	25.18073047	25.04115384	25.33903968	22.22502794	26.10334652	27.39760258
03.06.2002 09:00	31.65340778	27.271584	33.80065152	33.39239503	29.69552759	34.63820806	34.39037112	24.91965213	36.80873113	29.3199072	35.4837539	27.91592203	35.07930851	31.0134934	29.46465208	35.10822705	28.86528607	33.33894689	26.34470953	22.28507635	19.26591924	23.91054174	21.81426158	19.5456567	23.22430967	24.44168558	16.11644748	26.75190178	21.62786292	26.600945	20.94201047	26.53601176	25.11011591	24.97513148	25.27798226	22.17883484	26.05033846	27.36363828
03.06.2002 10:00	31.56502729	27.19582062	33.69162669	33.27617788	29.6023026	34.53938643	34.2854904	24.83174566	36.72321388	29.24720357	35.40180917	27.85217512	34.98610891	30.95700175	29.42503866	35.03495814	28.8075447	33.25943479	26.28810238	22.19669587	19.19015585	23.81709188	21.71257158	19.46408483	23.12548804	24.35178782	16.06621521	26.64928107	21.54061856	26.50261132	20.86551418	26.4272789	25.02537843	24.89590464	25.1680789	22.09799692	25.95757435	27.30703113
03.06.2002 11:00	31.44718665	27.09480276	33.58260186	33.15996073	29.49742448	34.40762425	34.16562671	24.70616499	36.60348972	29.15995921	35.28708655	27.77567883	34.89290931	30.91463301	29.39862971	34.94947775	28.72670677	33.1799227	26.19753093	22.07885522	19.089138	23.69249207	21.59635443	19.37085984	22.99372586	24.23192414	15.99086681	26.51245346	21.43883348	26.37149975	20.76351913	26.30301276	24.89827222	24.77706439	25.05817554	21.99406244	25.83830621	27.20513826
03.06.2002 12:00	31.29988584	26.96853045	33.41127712	32.95658072	29.32262762	34.20998099	34.00081415	24.517794	36.4324552	29.10179631	35.18875287	27.67368378	34.78417644	30.81577262	29.31940288	34.86399736	28.64586885	33.07390658	26.12960235	21.94628449	18.97549292	23.56789227	21.46561014	19.2543286	22.86196369	24.11206045	15.91551841	26.37562585	21.33704839	26.24038818	20.6487747	26.16321336	24.771166	24.64501967	24.92384921	21.89012797	25.71903808	27.12588824
03.06.2002 13:00	31.12312487	26.81700367	33.23995239	32.76772785	29.17113701	34.01233773	33.80603567	24.31686493	36.24431724	28.97092977	35.02486341	27.54618997	34.62884377	30.68866641	29.2137671	34.754094	28.5303861	32.95463844	26.02770947	21.81371377	18.86184784	23.41214251	21.33486584	19.14945048	22.69726097	23.96223085	15.82761195	26.20459134	21.20618185	26.09288766	20.50853151	25.99234743	24.60169105	24.486566	24.7773114	21.76309694	25.57326591	27.01267394
03.06.2002 14:00	30.93163382	26.65284966	33.0374777	32.53529356	28.96138078	33.76528365	33.59627423	24.1033778	36.03907582	28.85460396	34.86097394	27.43144554	34.48904437	30.57568311	29.10813132	34.64419065	28.42645162	32.82211829	25.94845946	21.66641296	18.73557552	23.25639275	21.18959441	19.04457237	22.54902852	23.82738421	15.72714742	26.03355682	21.06077459	25.91260926	20.36828831	25.82148149	24.4322161	24.31490786	24.63077359	21.62451764	25.41424172	26.87681677
03.06.2002 15:00	30.7106826	26.46344119	32.80385306	32.25927783	28.71666518	33.5017593	33.37152983	23.8773326	35.81673096	28.73827815	34.68069553	27.29120234	34.31817843	30.43445398	28.98929107	34.5220758	28.2994206	32.68959814	25.84656659	21.51911215	18.60930321	23.10064299	21.04432297	18.91638801	22.36785553	23.67755461	15.63924095	25.86252231	20.9008266	25.73233085	20.22804512	25.65061556	24.27686406	24.16965866	24.4720243	21.49748662	25.26846955	26.77492389
03.06.2002 16:00	30.50446147	26.28665995	32.58580339	31.99778924	28.49525583	33.23823495	33.14678542	23.6512874	35.59438609	28.59287088	34.50041712	27.15095915	34.1473125	30.30734777	28.88365529	34.39996096	28.18393785	32.55707798	25.78995943	21.35708126	18.47040366	22.94489322	20.89905154	18.79985677	22.20315282	23.52772501	15.55133448	25.6914878	20.71179716	25.55205244	20.08780192	25.46421636	24.10738911	23.99800052	24.32548649	21.37045559	25.12269739	26.67303102
03.06.2002 17:00	30.3277005	26.13513317	32.39890368	31.77988209	28.30880585	33.02412142	32.95200694	23.43780027	35.40624813	28.4910858	34.36930555	27.0489641	34.02304636	30.18024155	28.77801951	34.32669206	28.09155165	32.43780984	25.69938799	21.22451053	18.35675858	22.78914346	20.76830724	18.69497865	22.05492037	23.39287837	15.47598608	25.52045329	20.56638989	25.38816297	19.94755873	25.30888369	23.93791415	23.83954685	24.19116016	21.24342457	24.99017723	26.57113814
03.06.2002 18:00	30.19512977	26.02148809	32.2587289	31.62008351	28.15731524	32.8594187	32.80217734	23.31221961	35.25231706	28.38930071	34.23819398	26.94696905	33.89878023	30.09550408	28.71199715	34.20457721	27.99916545	32.33179372	25.65410227	21.0919398	18.25574072	22.66454366	20.65209009	18.60175366	21.92315819	23.27301469	15.38807962	25.38362568	20.39190117	25.22427351	19.8328143	25.16908429	23.81080794	23.70750213	24.06904532	21.13949009	24.87090909	26.54849528
03.06.2002 19:00	30.09201921	25.93309747	32.14970406	31.50386636	28.06409024	32.72765653	32.69729662	23.21175508	35.14969636	28.30205635	34.1398603	26.87047276	33.8211139	30.0107666	28.63277032	34.16794276	27.94142407	32.26553364	25.57485225	21.00355932	18.1673501	22.55551882	20.57945438	18.55514117	21.84080684	23.18311693	15.33784735	25.26390152	20.23195318	25.07677299	19.73081925	25.04481815	23.68370173	23.58866188	23.98356493	21.05865217	24.76489297	26.46924527
03.06.2002 20:00	30.03309888	25.88258854	32.08740416	31.43123064	28.00582463	32.66177544	32.62238182	23.14896474	35.0641791	28.22935272	34.07430452	26.83222462	33.75898083	29.96839786	28.5931569	34.11909682	27.89523097	32.2257776	25.56353082	20.944639	18.11684118	22.49321892	20.53587295	18.53183492	21.77492575	23.13816805	15.31273122	25.17838426	20.10108665	24.97843932	19.66707234	24.96715182	23.59896425	23.49623057	23.93471899	21.00091079	24.71188491	26.43528098
03.06.2002 21:00	30.00363872	25.85733408	32.05625421	31.4167035	27.9941715	32.62883489	32.60739886	23.13640668	35.0299722	28.17118982	34.00874873	26.79397647	33.71238103	29.92602912	28.55354348	34.08246237	27.87213442	32.18602155	25.54088796	20.91517883	18.09158671	22.46206897	20.5213458	18.5201818	21.7419852	23.10820212	15.30017315	25.12707391	20.01384229	24.89649458	19.6288242	24.90501875	23.5424726	23.44341268	23.89808454	20.96626597	24.67212886	26.43528098
03.06.2002 22:00	29.98890864	25.84470685	32.04067923	31.40217636	27.98251838	32.61236462	32.5924159	23.13640668	35.01286875	28.14210836	33.99235979	26.78122709	33.69684776	29.91190621	28.52713454	34.09467386	27.87213442	32.18602155	25.55220939	20.88571867	18.06633225	22.43091902	20.50681866	18.50852867	21.72551493	23.0782362	15.28761509	25.092867	19.95567938	24.86371669	19.59057605	24.87395222	23.51422677	23.41700374	23.8492386	20.94316942	24.64562483	26.45792384
03.06.2002 23:00	29.95944848	25.81945238	32.00952928	31.37312207	27.95921213	32.57942408	32.56244998	23.11129054	34.97866184	28.11302691	33.95958189	26.75572833	33.66578123	29.88366039	28.51393007	34.03361643	27.8374896	32.14626551	25.55220939	20.87098859	18.05370502	22.43091902	20.50681866	18.5201818	21.72551493	23.06325324	15.27505702	25.07576355	19.9120572	24.8309388	19.56507729	24.84288568	23.50010386	23.40379927	23.81260415	20.92007287	24.6191208	26.44660241
04.06.2002 00:00	29.9447184	25.80682515	31.97837933	31.34406778	27.93590588	32.56295381	32.53248406	23.09873248	34.96155839	28.08394546	33.94319295	26.73022957	33.65024796	29.86953747	28.50072559	34.02140495	27.81439305	32.13301349	25.54088796	20.85625851	18.04107779	22.41534404	20.50681866	18.53183492	21.70904466	23.06325324	15.24994089	25.04155665	19.86843502	24.79816091	19.55232791	24.81181915	23.48598095	23.3905948	23.78818118	20.89697632	24.59261677	26.44660241
04.06.2002 01:00	29.92998832	25.79419792	31.97837933	31.32954064	27.92425276	32.54648354	32.53248406	23.11129054	34.94445494	28.06940473	33.926804	26.71748019	33.61918143	29.84129165	28.47431665	33.9847705	27.80284477	32.10650946	25.55220939	20.85625851	18.04107779	22.39976906	20.5213458	18.54348804	21.70904466	23.04827028	15.22482475	25.0244532	19.82481284	24.76538301	19.52682915	24.79628588	23.47185804	23.37739032	23.7759697	20.88542804	24.57936476	26.44660241
04.06.2002 02:00	29.92998832	25.79419792	31.97837933	31.34406778	27.93590588	32.56295381	32.53248406	23.11129054	34.94445494	28.04032328	33.91041506	26.71748019	33.61918143	29.85541456	28.48752112	33.97255901	27.7912965	32.10650946	25.56353082	20.84152843	18.02845056	22.39976906	20.5213458	18.55514117	21.70904466	23.04827028	15.21226669	25.00734975	19.81027212	24.74899407	19.52682915	24.78075262	23.45773512	23.37739032	23.76375821	20.87387977	24.56611274	26.43528098
04.06.2002 03:00	29.90052816	25.76894346	31.94722938	31.30048635	27.90094651	32.53001326	32.5175011	23.11129054	34.92735149	28.01124183	33.87763716	26.69198142	33.60364816	29.84129165	28.47431665	33.96034753	27.77974822	32.09325745	25.56353082	20.84152843	18.02845056	22.38419409	20.53587295	18.56679429	21.69257439	23.03328732	15.18715055	24.9902463	19.78119066	24.71621617	19.50133039	24.76521935	23.44361221	23.36418585	23.73933524	20.86233149	24.55286073	26.44660241
04.06.2002 04:00	29.88579808	25.75631623	31.9316544	31.28595921	27.88929339	32.51354299	32.50251814	23.08617441	34.91024804	27.9967011	33.86124822	26.69198142	33.58811489	29.84129165	28.47431665	33.96034753	27.77974822	32.09325745	25.56353082	20.84152843	18.02845056	22.38419409	20.55040009	18.59010054	21.70904466	23.03328732	15.18715055	24.9902463	19.75210921	24.69982723	19.50133039	24.74968608	23.44361221	23.36418585	23.71491228	20.85078322	24.53960871	26.45792384
04.06.2002 05:00	29.88579808	25.75631623	31.9316544	31.28595921	27.87764026	32.49707272	32.48753518	23.09873248	34.89314459	27.96761965	33.86124822	26.69198142	33.58811489	29.84129165	28.47431665	33.96034753	27.77974822	32.09325745	25.56353082	20.84152843	18.02845056	22.38419409	20.56492723	18.60175366	21.70904466	23.03328732	15.17459249	24.97314284	19.73756848	24.69982723	19.50133039	24.74968608	23.44361221	23.36418585	23.72712376	20.86233149	24.55286073	26.45792384
04.06.2002 06:00	29.87106799	25.75631623	31.91607942	31.27143206	27.86598714	32.49707272	32.48753518	23.11129054	34.89314459	27.95307892	33.84485927	26.67923204	33.57258163	29.82716874	28.46111218	33.96034753	27.77974822	32.08000543	25.56353082	20.85625851	18.04107779	22.39976906	20.59398152	18.62505991	21.72551493	23.04827028	15.17459249	24.9902463	19.72302776	24.69982723	19.488581	24.74968608	23.44361221	23.36418585	23.71491228	20.85078322	24.55286073	26.49188813
04.06.2002 07:00	29.87106799	25.74368899	31.91607942	31.27143206	27.86598714	32.49707272	32.48753518	23.09873248	34.89314459	27.93853819	33.82847032	26.67923204	33.57258163	29.82716874	28.46111218	33.96034753	27.76819995	32.08000543	25.56353082	20.84152843	18.02845056	22.38419409	20.59398152	18.63671303	21.72551493	23.03328732	15.14947635	24.95603939	19.69394631	24.66704934	19.47583162	24.73415282	23.4294893	23.35098138	23.69048931	20.83923494	24.5263567	26.4805667
04.06.2002 08:00	29.88579808	25.75631623	31.9316544	31.27143206	27.86598714	32.51354299	32.5175011	23.22431314	34.91024804	27.90945674	33.82847032	26.66648266	33.55704836	29.81304582	28.4479077	33.91150159	27.75665167	32.06675342	25.56353082	20.81206827	18.00319609	22.35304414	20.57945438	18.62505991	21.69257439	23.0033214	15.11180215	24.92183249	19.66486485	24.63427144	19.43758348	24.68755301	23.40124347	23.32457243	23.64164337	20.80459012	24.48660065	26.45792384
04.06.2002 09:00	29.87106799	25.74368899	31.91607942	31.25690492	27.85433401	32.51354299	32.5175011	23.31221961	34.89314459	27.85129383	33.77930349	26.62823452	33.51044856	29.77067708	28.40829429	33.86265566	27.72200685	32.02699737	25.49560224	20.75314794	17.94005994	22.29074423	20.5213458	18.57844741	21.6266933	22.94338956	15.06156989	24.85341869	19.60670195	24.55232671	19.37383657	24.60988668	23.33062891	23.27175454	23.55616298	20.73530047	24.42034057	26.40131668
04.06.2002 10:00	29.78268751	25.66792561	31.82262957	31.16974206	27.77276215	32.41472136	32.42760334	23.23687121	34.80762733	27.7785902	33.69735875	26.56448761	33.43278223	29.71418543	28.3554764	33.80159823	27.66426547	31.96073729	25.42767365	20.65003738	17.86429655	22.19729437	20.43418294	18.5201818	21.52787167	22.8534918	14.99877956	24.73369453	19.50491686	24.45399303	19.2845909	24.50115381	23.23176852	23.17932324	23.44625962	20.65446254	24.32757647	26.3333881
04.06.2002 11:00	29.65011678	25.55428052	31.68245478	31.00994348	27.64457779	32.23354837	32.27777374	23.08617441	34.65369627	27.66226439	33.54985824	26.46249256	33.30851609	29.61532505	28.27624956	33.69169488	27.560331	31.84146915	25.33710221	20.53219673	17.7632787	22.05711959	20.31796579	18.4269568	21.3961095	22.73362812	14.92343116	24.59686692	19.37405032	24.30649252	19.16984647	24.36135441	23.10466231	23.06048299	23.32414478	20.53897979	24.19505631	26.22017379
04.06.2002 12:00	29.47335581	25.40275374	31.49555507	30.80656347	27.4581278	32.01943484	32.08299525	22.91036148	34.46555831	27.53139785	33.40235772	26.33499875	33.16871669	29.51646466	28.19702273	33.58179152	27.45639652	31.72220102	25.23520933	20.399626	17.64963361	21.91694481	20.1872215	18.32207869	21.24787705	22.59878148	14.82296662	24.44293586	19.25772451	24.158992	19.05510204	24.20602174	22.97755609	22.92843826	23.18981845	20.43504532	24.06253616	26.11828092
04.06.2002 13:00	29.23767452	25.20071804	31.24635545	30.53054774	27.23671845	31.73944022	31.82828493	22.62152595	34.20900654	27.40053132	33.20569036	26.18200617	32.98231749	29.36111262	28.06497801	33.44746519	27.31781722	31.56317683	25.08803074	20.2523252	17.5233613	21.76119505	20.05647721	18.21720058	21.08317433	22.46393484	14.72250209	24.27190134	19.11231725	23.99510254	18.91485885	24.03515581	22.80808114	22.76998459	23.05549213	20.29646602	23.91676399	25.97110232
04.06.2002 14:00	29.03145339	25.0239368	31.02830579	30.31264059	27.05026847	31.49238614	31.60354053	22.35780655	33.96955822	27.24058332	33.00902301	26.0290136	32.79591829	29.19163767	27.91972881	33.32535035	27.1907862	31.40415265	24.98613786	20.10502439	17.39708898	21.60544529	19.92573291	18.11232246	20.93494188	22.31410524	14.63459563	24.10086683	18.96690998	23.81482413	18.77461565	23.86428987	22.63860619	22.61153093	22.89674283	20.15788672	23.77099182	25.81260229
04.06.2002 15:00	28.78104201	24.8219011	30.7635312	30.051152	26.84051224	31.21239152	31.33384725	22.01873875	33.67879955	27.08063533	32.77957776	25.86327164	32.57845255	29.02216271	27.77447961	33.15438957	27.02911035	31.23187645	24.88424499	19.95772358	17.27081667	21.44969552	19.78046148	17.99579122	20.75376889	22.16427564	14.53413109	23.92983232	18.80696199	23.63454572	18.62162308	23.67789067	22.46913124	22.43987279	22.73799354	20.01930742	23.61196764	25.68806656
04.06.2002 16:00	28.57482088	24.64511986	30.54548153	29.84777199	26.6773685	30.96533744	31.09411988	21.69222902	33.43935123	26.96430952	32.59929935	25.71027906	32.39205335	28.88093359	27.65563936	33.00785176	26.89053105	31.07285227	24.78235211	19.81042277	17.13191712	21.29394576	19.6206629	17.86760686	20.58906617	22.01444603	14.44622463	23.7587978	18.67609545	23.47065625	18.48137988	23.522558	22.29965629	22.28141912	22.57924424	19.89227639	23.45294345	25.58617368
04.06.2002 17:00	28.38332983	24.48096585	30.34300684	29.62986484	26.49091852	30.73475363	30.88435844	21.46618383	33.23410981	26.83344298	32.43540989	25.58278525	32.23672068	28.75382737	27.55000358	32.88573692	26.7750483	30.94033211	24.69178067	19.66312196	17.01827204	21.15377098	19.48991861	17.76272874	20.44083373	21.87959939	14.3457601	23.60486674	18.53068819	23.32315574	18.36663545	23.36722534	22.17255007	22.16257887	22.4571294	19.78834192	23.33367532	25.48428081
04.06.2002 18:00	28.2507591	24.35469353	30.20283206	29.45553911	26.33942791	30.55358064	30.73452884	21.34060316	33.08017875	26.71711717	32.30429832	25.4807902	32.11245455	28.62672116	27.43116333	32.80025653	26.6826621	30.83431599	24.65781637	19.5600114	16.92988142	21.02917117	19.40275574	17.69281	20.32554183	21.77471867	14.2704117	23.46803913	18.39982165	23.17565522	18.2646404	23.2429592	22.04544386	22.03053414	22.34722604	19.68440744	23.22765919	25.41635222
04.06.2002 19:00	28.13291845	24.25367568	30.07823225	29.33932197	26.25785604	30.43828874	30.62964812	21.22758056	32.94335114	26.62987281	32.18957569	25.37879515	31.98818841	28.52786077	27.3519365	32.6659302	26.5902759	30.72829987	24.57856636	19.48636099	16.85411803	20.95129629	19.33012003	17.64619751	20.24319047	21.69980387	14.20762136	23.36541842	18.28349584	23.07732154	18.17539473	23.13422633	21.94658347	21.93810284	22.28616862	19.61511779	23.1481471	25.33710221
04.06.2002 20:00	28.00034773	24.15265783	29.93805747	29.2521591	26.19959043	30.27358602	30.46483556	20.88851276	32.77231663	26.57170991	32.07485307	25.28954948	31.87945555	28.45724621	27.29911861	32.60487278	26.50943797	30.63553576	24.52195921	19.44217075	16.81623633	20.90457136	19.30106574	17.63454438	20.21024992	21.65485499	14.16994716	23.29700462	18.19625148	22.99537681	18.12439721	23.07209327	21.87596891	21.87208048	22.2251112	19.56892469	23.08188703	25.32578078
04.06.2002 21:00	27.95615748	24.1021489	29.89133254	29.20857767	26.17628418	30.22417521	30.40490372	20.81316437	32.70390282	26.52808773	32.02568623	25.23855196	31.83285575	28.41487747	27.25950519	32.55602685	26.47479315	30.5825277	24.49931635	19.41271059	16.8036091	20.87342141	19.2865386	17.62289126	20.17730938	21.63987203	14.16994716	23.27990117	18.1526293	22.96259892	18.09889845	23.04102673	21.86184599	21.858876	22.17626527	19.53427987	23.055383	25.31445935
04.06.2002 22:00	27.9414274	24.08952167	29.87575756	29.19405053	26.15297793	30.20770493	30.38992076	20.8006063	32.68679937	26.513547	31.99290834	25.22580258	31.81732248	28.40075456	27.24630072	32.51939239	26.4516966	30.56927568	24.51063778	19.39798051	16.79098187	20.85784644	19.2865386	17.62289126	20.17730938	21.62488907	14.14483103	23.24569427	18.10900712	22.92982103	18.07339968	23.0099602	21.84772308	21.84567153	22.13963081	19.52273159	23.02887896	25.33710221
04.06.2002 23:00	27.92669732	24.07689444	29.86018259	29.17952339	26.15297793	30.19123466	30.3749378	20.8006063	32.66969592	26.46992482	31.97651939	25.20030381	31.78625595	28.37250873	27.23309625	32.49496942	26.42860005	30.55602367	24.51063778	19.38325042	16.77835464	20.84227146	19.2865386	17.63454438	20.16083911	21.60990611	14.13227296	23.22859081	18.06538494	22.88065419	18.04790092	22.97889367	21.81947726	21.81926259	22.11520784	19.49963504	23.01562695	25.32578078
05.06.2002 00:00	27.91196724	24.06426721	29.84460761	29.17952339	26.15297793	30.17476439	30.35995484	20.78804823	32.63548902	26.44084337	31.9437415	25.18755443	31.75518941	28.35838582	27.21989178	32.47054646	26.41705177	30.52951964	24.47667348	19.36852034	16.76572741	20.82669648	19.30106574	17.64619751	20.16083911	21.59492315	14.10715683	23.19438391	18.02176277	22.84787629	18.02240216	22.94782713	21.80535434	21.80605811	22.09078488	19.47653849	22.98912292	25.32578078
05.06.2002 01:00	27.89723716	24.06426721	29.82903263	29.19405053	26.17628418	30.17476439	30.35995484	20.77549017	32.61838557	26.39722119	31.91096361	25.16205567	31.73965614	28.34426291	27.2066873	32.433912	26.39395522	30.50301561	24.48799492	19.36852034	16.75310018	20.82669648	19.2865386	17.64619751	20.14436884	21.59492315	14.09459876	23.17728046	18.00722204	22.84787629	18.02240216	22.94782713	21.79123143	21.79285364	22.07857339	19.47653849	22.98912292	25.34842364
05.06.2002 02:00	27.91196724	24.06426721	29.84460761	29.20857767	26.1879373	30.19123466	30.35995484	20.78804823	32.61838557	26.38268047	31.91096361	25.16205567	31.72412288	28.33013999	27.19348283	32.42170052	26.39395522	30.50301561	24.51063778	19.36852034	16.76572741	20.82669648	19.33012003	17.68115688	20.16083911	21.59492315	14.0820407	23.17728046	17.96359986	22.8150984	18.00965278	22.93229387	21.77710852	21.79285364	22.05415042	19.46499022	22.9758709	25.35974507
05.06.2002 03:00	27.89723716	24.05163998	29.82903263	29.19405053	26.17628418	30.17476439	30.35995484	20.78804823	32.61838557	26.36813974	31.89457466	25.14930629	31.70858961	28.33013999	27.19348283	32.39727755	26.37085867	30.48976359	24.51063778	19.35379026	16.75310018	20.81112151	19.31559288	17.68115688	20.16083911	21.57994019	14.06948263	23.16017701	17.93451841	22.79870946	17.9969034	22.9167606	21.7629856	21.77964917	22.04193894	19.45344194	22.96261889	25.3710665
05.06.2002 04:00	27.88250708	24.05163998	29.81345766	29.20857767	26.1879373	30.17476439	30.34497188	20.78804823	32.60128212	26.33905829	31.86179677	25.12380753	31.69305634	28.31601708	27.18027836	32.3606431	26.34776212	30.46325956	24.48799492	19.35379026	16.75310018	20.81112151	19.31559288	17.68115688	20.14436884	21.57994019	14.06948263	23.14307356	17.90543695	22.78232051	17.98415401	22.90122733	21.7629856	21.77964917	22.02972745	19.44189367	22.96261889	25.38238793
05.06.2002 05:00	27.88250708	24.03901274	29.81345766	29.20857767	26.1879373	30.17476439	30.34497188	20.78804823	32.58417867	26.32451756	31.86179677	25.12380753	31.67752308	28.31601708	27.18027836	32.34843161	26.34776212	30.46325956	24.48799492	19.35379026	16.75310018	20.81112151	19.34464717	17.71611625	20.16083911	21.57994019	14.0443665	23.14307356	17.89089623	22.76593156	17.98415401	22.90122733	21.74886269	21.7664447	22.02972745	19.44189367	22.94936687	25.38238793
05.06.2002 06:00	27.867777	24.03901274	29.79788268	29.19405053	26.1879373	30.15829412	30.34497188	20.8006063	32.58417867	26.29543611	31.82901887	25.09830876	31.66198981	28.28777125	27.15386941	32.33622013	26.33621385	30.43675553	24.46535205	19.35379026	16.74047295	20.81112151	19.35917431	17.72776937	20.16083911	21.57994019	14.03180843	23.12597011	17.86181477	22.74954262	17.95865525	22.8701608	21.73473978	21.75324022	21.993093	19.41879712	22.93611486	25.38238793
05.06.2002 07:00	27.85304692	24.01375828	29.78230771	29.17952339	26.17628418	30.14182385	30.31500596	20.77549017	32.54997176	26.26635465	31.79624098	25.08555938	31.63092328	28.27364834	27.14066494	32.29958568	26.3131173	30.42350352	24.47667348	19.33906018	16.72784571	20.79554653	19.34464717	17.71611625	20.14436884	21.56495723	14.03180843	23.10886666	17.83273332	22.71676472	17.94590587	22.83909427	21.70649395	21.71362681	21.98088152	19.40724884	22.90961083	25.38238793
05.06.2002 08:00	27.79412659	23.96324936	29.7200078	29.10688767	26.10636543	30.05947249	30.25507412	20.6875837	32.48155796	26.2372732	31.76346309	25.04731124	31.59985674	28.2312796	27.10105152	32.28737419	26.29002075	30.38374747	24.47667348	19.29486994	16.68996402	20.7488216	19.31559288	17.69281	20.09495802	21.52000835	13.99413423	23.04045285	17.77457042	22.66759789	17.90765773	22.79249446	21.6500023	21.66080892	21.95645855	19.37260402	22.8831068	25.35974507
05.06.2002 09:00	27.72047619	23.91274043	29.64213292	29.04877909	26.05975294	29.9935914	30.18015931	20.6122353	32.41314415	26.17911029	31.68151836	24.99631371	31.52219041	28.17478795	27.04823364	32.21410529	26.23227937	30.33073941	24.45403062	19.2506797	16.65208233	20.70209668	19.27201145	17.65785063	20.0455472	21.47505947	13.9690181	22.9891425	17.73094824	22.6020421	17.8566602	22.74589466	21.59351065	21.60799103	21.90761261	19.33795919	22.83009873	25.32578078
05.06.2002 10:00	27.6320957	23.82434981	29.54868307	28.9180348	25.95487482	29.8782995	30.07527859	20.51177077	32.29341999	26.10640666	31.59957363	24.93256681	31.44452408	28.10417339	26.99541575	32.16525935	26.174538	30.26447933	24.39742347	19.17702929	16.6015734	20.62422179	19.19937573	17.59958501	19.97966612	21.41512763	13.91878583	22.92072869	17.67278533	22.53648631	17.80566268	22.66822833	21.537019	21.54196867	21.84655519	19.28021781	22.76383866	25.26917363
05.06.2002 11:00	27.51425506	23.72333196	29.42408326	28.78729051	25.83834359	29.73006705	29.95541491	20.39874817	32.17369583	26.0191623	31.484851	24.84332114	31.33579121	28.01943591	26.92939338	32.05535599	26.09370007	30.15846321	24.34081632	19.08864881	16.52581001	20.53077194	19.09768573	17.51801314	19.86437421	21.32522987	13.88111163	22.81810798	17.58554097	22.43815264	17.71641701	22.57502873	21.43815861	21.44953736	21.74886332	19.19937989	22.67107455	25.18992361
05.06.2002 12:00	27.33749409	23.57180518	29.23718354	28.56938335	25.6518936	29.51595352	29.76063643	20.21037717	31.98555787	25.90283649	31.33735048	24.71582733	31.18045854	27.90645261	26.82375761	31.93324115	25.97821732	30.03919507	24.27288773	18.95607808	16.41216493	20.39059715	18.95241429	17.4014819	19.73261204	21.19038323	13.80576323	22.68128037	17.46921516	22.29065212	17.60167258	22.43522933	21.29692949	21.31749264	21.62674848	19.09544541	22.55180641	25.09935217
05.06.2002 13:00	27.13127296	23.40765117	29.01913388	28.36600334	25.47709675	29.28536971	29.55087499	20.00944811	31.763213	25.7428885	31.14068313	24.56283475	31.0095926	27.76522349	26.70491735	31.78670334	25.83963802	29.88017089	24.13703057	18.82350735	16.28589261	20.25042237	18.82167	17.29660379	19.56790932	21.05553658	13.71785677	22.52734931	17.35288935	22.1431516	17.47417876	22.27989666	21.14157745	21.17224344	21.49242215	18.96841439	22.40603424	24.94085214
05.06.2002 14:00	26.9397819	23.23086993	28.81665919	28.14809619	25.30229989	29.0547859	29.35609651	19.83363518	31.54086814	25.58294051	30.94401577	24.39709279	30.80766014	27.59574853	26.55966816	31.60353108	25.68951045	29.70789469	24.01249483	18.70566671	16.18487476	20.12582256	18.71998	17.21503192	19.45261742	20.95065586	13.6676245	22.37341825	17.22202281	21.99565109	17.34668495	22.12456399	20.98622541	21.01378977	21.35809582	18.85293164	22.28676611	24.83895926
05.06.2002 15:00	26.7924811	23.10459761	28.66090943	28.03187904	25.22072802	28.90655346	29.19128394	19.68293838	31.35273017	25.39391107	30.74734842	24.2568496	30.62126093	27.4403965	26.42762344	31.44478178	25.55093115	29.5488705	23.88795909	18.57309598	16.08385691	19.98564778	18.63281713	17.1567663	19.33732551	20.83079218	13.60483417	22.23659064	17.09115627	21.84815057	17.20644176	21.95369806	20.81675046	20.84213163	21.19934653	18.71435234	22.12774192	24.6691378
05.06.2002 16:00	26.65991037	22.99095253	28.52073465	27.94471618	25.17411552	28.75832101	29.0564373	19.53224158	31.16459221	25.2485038	30.56707001	24.10385702	30.43486173	27.28504446	26.28237424	31.23718655	25.40080357	29.3765943	23.78606622	18.48471549	16.00809352	19.89219792	18.5892357	17.13346006	19.23850388	20.74089442	13.5546019	22.09976303	16.96028974	21.70065005	17.09169732	21.79836539	20.66139842	20.68367796	21.05280872	18.59886959	21.99522177	24.5559235
05.06.2002 17:00	26.51260956	22.87730745	28.36498489	27.84302617	25.09254366	28.62655884	28.92159066	19.44433511	30.9935577	25.08855581	30.3867916	23.95086445	30.24846253	27.1155695	26.12392057	31.02959132	25.250676	29.21757012	23.69549477	18.38160493	15.90707567	19.78317309	18.4875457	17.06354131	19.13968225	20.65099666	13.52948577	21.98003887	16.81488247	21.55314954	16.96420351	21.64303272	20.50604638	20.5252243	20.91848239	18.48338684	21.86270162	24.46535205
05.06.2002 18:00	26.40949899	22.7762896	28.25596005	27.75586331	25.03427804	28.51126693	28.81670994	19.36898671	30.85673009	24.9140671	30.22290214	23.82337064	30.10866313	26.97434038	25.99187585	30.90747648	25.13519324	29.09830198	23.61624476	18.26376428	15.81868505	19.65857328	18.41490998	17.01692882	19.02439035	20.54611594	13.4792535	21.84321126	16.66947521	21.38926007	16.8367097	21.48770005	20.35069434	20.36677063	20.77194458	18.36790409	21.73018146	24.36345918
05.06.2002 19:00	26.30638843	22.68789898	28.14693522	27.6832276	24.98766554	28.4124453	28.72681218	19.28108025	30.71990248	24.78320056	30.09179056	23.72137559	29.96886373	26.84723416	25.8730356	30.76093867	25.03125877	28.96578183	23.55963761	18.20484396	15.75554889	19.5806984	18.38585569	17.00527569	18.95850926	20.4861841	13.41646317	21.74059055	16.5531494	21.27453745	16.76021341	21.39450045	20.23771104	20.24793038	20.69867568	18.28706616	21.63741736	24.2955306
05.06.2002 20:00	26.23273802	22.62476282	28.06906034	27.62511902	24.95270617	28.33009394	28.65189738	19.23084798	30.63438522	24.66687475	29.97706794	23.6448793	29.87566413	26.7766196	25.80701323	30.67545828	24.96196912	28.89952175	23.51435189	18.14592363	15.70503996	19.53397347	18.35680141	16.99362257	18.90909845	20.42625226	13.37878897	21.6550733	16.45136431	21.19259272	16.68371712	21.30130085	20.15297356	20.16870354	20.62540677	18.22932479	21.57115728	24.25024487
05.06.2002 21:00	26.18854778	22.59950835	28.02233541	27.61059188	24.94105305	28.2971534	28.62193146	19.19317378	30.58307487	24.62325257	29.9279011	23.59388177	29.81353106	26.73425086	25.76739982	30.61440086	24.91577602	28.84651369	23.49170902	18.11646347	15.6797855	19.50282352	18.35680141	16.99362257	18.89262817	20.4112693	13.35367284	21.62086639	16.3932014	21.14342588	16.65821836	21.25470105	20.11060482	20.12909013	20.58877232	18.19467996	21.53140123	24.23892344
05.06.2002 22:00	26.1738177	22.57425389	28.00676044	27.59606473	24.94105305	28.28068313	28.6069485	19.18061571	30.54886796	24.56508966	29.89512321	23.56838301	29.78246453	26.69188212	25.7277864	30.58997789	24.89267947	28.82000966	23.51435189	18.10173339	15.66715827	19.48724854	18.35680141	16.99362257	18.8761579	20.39628634	13.3662309	21.58665949	16.3350385	21.09425904	16.61997022	21.22363452	20.082359	20.10268118	20.55213787	18.17158341	21.5048972	24.23892344
05.06.2002 23:00	26.15908762	22.56162666	27.99118546	27.59606473	24.94105305	28.26421286	28.57698258	19.18061571	30.53176451	24.53600821	29.84595637	23.53013487	29.73586473	26.6636363	25.70137746	30.51670898	24.84648637	28.78025361	23.46906616	18.10173339	15.66715827	19.48724854	18.37132855	17.02858194	18.89262817	20.39628634	13.34111477	21.56955604	16.30595705	21.07787009	16.60722084	21.20810125	20.06823608	20.08947671	20.5277149	18.16003514	21.49164519	24.22760201
06.06.2002 00:00	26.14435754	22.54899943	27.96003551	27.58153759	24.92939992	28.24774258	28.56199962	19.18061571	30.49755761	24.50692676	29.82956742	23.51738549	29.72033146	26.64951339	25.68817298	30.49228601	24.83493809	28.75374958	23.45774473	18.08700331	15.65453104	19.47167357	18.37132855	17.02858194	18.8761579	20.38130338	13.31599864	21.55245259	16.27687559	21.0450922	16.59447146	21.19256798	20.06823608	20.08947671	20.49108044	18.13693859	21.46514116	24.23892344
06.06.2002 01:00	26.12962746	22.5363722	27.96003551	27.58153759	24.92939992	28.24774258	28.56199962	19.18061571	30.48045416	24.4778453	29.79678953	23.49188672	29.68926493	26.62126756	25.66176404	30.46786305	24.81184154	28.74049757	23.4464233	18.08700331	15.65453104	19.47167357	18.38585569	17.04023506	18.8761579	20.38130338	13.31599864	21.53534914	16.24779414	21.02870325	16.56897269	21.16150145	20.03999026	20.07627224	20.45444599	18.11384204	21.45188914	24.2615663
06.06.2002 02:00	26.11489738	22.52374497	27.94446053	27.58153759	24.92939992	28.23127231	28.54701666	19.18061571	30.48045416	24.4778453	29.79678953	23.47913734	29.67373166	26.60714465	25.64855957	30.44344008	24.80029327	28.71399354	23.43510187	18.07227323	15.65453104	19.45609859	18.38585569	17.04023506	18.8761579	20.36632042	13.30344057	21.53534914	16.23325341	21.01231431	16.56897269	21.14596818	20.03999026	20.06306776	20.44223451	18.11384204	21.43863713	24.27288773
06.06.2002 03:00	26.11489738	22.52374497	27.92888556	27.56701045	24.92939992	28.23127231	28.54701666	19.19317378	30.46335071	24.43422312	29.76401164	23.45363858	29.64266513	26.59302174	25.63535509	30.39459414	24.77719672	28.68748951	23.4464233	18.07227323	15.64190381	19.45609859	18.40038284	17.06354131	18.8761579	20.36632042	13.27832444	21.51824569	16.20417196	20.99592536	16.54347393	21.13043492	20.01174443	20.04986329	20.40560005	18.09074549	21.42538511	24.27288773
06.06.2002 04:00	26.1001673	22.51111773	27.92888556	27.56701045	24.92939992	28.23127231	28.54701666	19.20573185	30.46335071	24.4196824	29.74762269	23.45363858	29.64266513	26.57889882	25.60894615	30.40680562	24.77719672	28.68748951	23.43510187	18.07227323	15.64190381	19.45609859	18.41490998	17.07519444	18.8761579	20.36632042	13.27832444	21.51824569	16.18963123	20.97953641	16.54347393	21.13043492	20.01174443	20.04986329	20.41781154	18.09074549	21.42538511	24.27288773
06.06.2002 05:00	26.1001673	22.51111773	27.91331058	27.56701045	24.92939992	28.21480204	28.5320337	19.19317378	30.44624725	24.40514167	29.73123375	23.4408892	29.62713186	26.550653	25.59574168	30.38238266	24.75410017	28.67423749	23.42378044	18.07227323	15.64190381	19.44052362	18.40038284	17.07519444	18.8761579	20.36632042	13.27832444	21.50114223	16.17509051	20.96314747	16.53072455	21.11490165	19.99762152	20.03665882	20.38117709	18.07919721	21.4121331	24.28420917
06.06.2002 06:00	26.08543721	22.4984905	27.91331058	27.56701045	24.92939992	28.21480204	28.5320337	19.19317378	30.4291438	24.37606022	29.7148448	23.41539044	29.59606533	26.53653008	25.5825372	30.3457482	24.74255189	28.64773346	23.42378044	18.05754315	15.62927658	19.42494864	18.41490998	17.08684756	18.85968763	20.35133746	13.25320831	21.48403878	16.14600906	20.94675852	16.50522579	21.08383512	19.98349861	20.02345435	20.35675412	18.05610066	21.38562906	24.27288773
06.06.2002 07:00	26.07070713	22.48586327	27.89773561	27.56701045	24.92939992	28.19833177	28.51705074	19.16805765	30.3949369	24.34697876	29.68206691	23.40264105	29.58053206	26.50828426	25.55612826	30.33353672	24.71945534	28.63448145	23.41245901	18.04281307	15.61664934	19.42494864	18.42943712	17.11015381	18.85968763	20.35133746	13.24065024	21.44983188	16.1169276	20.91398063	16.47972702	21.05276858	19.94112987	19.98384093	20.32011967	18.03300411	21.35912503	24.25024487
06.06.2002 08:00	26.04124697	22.46060881	27.86658565	27.5524833	24.92939992	28.16539122	28.47210186	19.11782538	30.36073	24.30335658	29.63290007	23.36439291	29.53393226	26.48003843	25.52971932	30.28469078	24.68481052	28.5947254	23.40113758	18.01335291	15.59139488	19.37822371	18.40038284	17.08684756	18.82674709	20.30638858	13.21553411	21.41562498	16.08784615	20.86481379	16.44147888	21.00616878	19.88463822	19.91781857	20.27127373	17.98681101	21.31936899	24.25024487
06.06.2002 09:00	25.96759657	22.39747265	27.78871077	27.49437473	24.89444055	28.09951014	28.41217002	19.04247698	30.25810929	24.21611223	29.55095534	23.300646	29.45626592	26.42354678	25.47690143	30.21142188	24.62706914	28.52846532	23.35585186	17.96916266	15.55351319	19.33149878	18.35680141	17.06354131	18.77733627	20.2614397	13.17785991	21.34721117	16.02968324	20.81564695	16.39048135	20.94403571	19.84226948	19.87820515	20.19800482	17.94061791	21.25310891	24.22760201
06.06.2002 10:00	25.87921608	22.32170926	27.69526092	27.42173901	24.83617493	28.00068851	28.32227226	18.94201245	30.15548858	24.12886787	29.45262166	23.22414972	29.36306632	26.35293222	25.41087906	30.15036446	24.56932777	28.46220525	23.2992447	17.89551226	15.49037703	19.2536239	18.29869283	17.01692882	18.71145518	20.20150786	13.12762764	21.26169392	15.95697961	20.71731327	16.32673445	20.85083611	19.74340909	19.78577384	20.11252443	17.87132826	21.17359682	24.18231629
06.06.2002 11:00	25.76137544	22.22069141	27.57066111	27.30552186	24.74294994	27.86892633	28.18742562	18.80387372	30.01866097	23.99800133	29.32151009	23.12215467	29.23880019	26.22582601	25.30524329	30.0404611	24.46539329	28.35618912	23.26528041	17.80713177	15.41461364	19.16017405	18.22605711	16.9586632	18.61263355	20.1116101	13.06483731	21.15907321	15.86973525	20.6189796	16.23748878	20.74210325	19.63042579	19.66693359	20.01483256	17.79049034	21.08083271	24.12570914
06.06.2002 12:00	25.59934455	22.08179186	27.3837614	27.11666899	24.59145933	27.67128307	28.00763009	18.62806079	29.83052301	23.86713479	29.15762063	22.99466085	29.08346752	26.08459688	25.17319856	29.91834626	24.36145882	28.22366897	23.1860304	17.68929113	15.32622302	19.05114921	18.12436711	16.87709133	18.49734165	20.00672937	13.01460504	21.03934905	15.78249089	20.50425697	16.12274435	20.61783711	19.50331958	19.54809334	19.88050623	17.68655586	20.96156457	24.01249483
06.06.2002 13:00	25.4078535	21.91763785	27.19686168	26.91328898	24.41666247	27.44069926	27.81285161	18.43968979	29.60817814	23.72172753	28.97734222	22.85441766	28.89706832	25.94336775	25.05435831	29.75959696	24.22287952	28.06464479	23.09545895	17.5567204	15.21257794	18.91097443	17.99362282	16.77221322	18.3491092	19.87188273	12.93925664	20.88541799	15.66616508	20.35675646	15.99525054	20.44697118	19.34796754	19.38963967	19.73396842	17.55952484	20.82904442	23.91060196
06.06.2002 14:00	25.21636244	21.75348385	26.994387	26.69538183	24.23021249	27.21011546	27.60309017	18.25131879	29.40293673	23.57632026	28.79706381	22.70142508	28.72620238	25.80213863	24.92231359	29.61305915	24.08430022	27.91887262	22.99356608	17.43887975	15.11156008	18.78637462	17.87740567	16.67898822	18.21734703	19.75201905	12.86390824	20.74859038	15.57892072	20.22564488	15.8805061	20.32270504	19.20673841	19.24439048	19.61185358	17.44404209	20.69652427	23.78606622
06.06.2002 15:00	25.06906164	21.62721153	26.82306226	26.55011039	24.12533438	27.04541274	27.45326057	18.11318006	29.21479876	23.41637227	28.6167854	22.56118189	28.55533645	25.64678659	24.77706439	29.45430986	23.95726919	27.75984844	22.90299463	17.32103911	14.997915	18.66177481	17.74666137	16.57411011	18.08558485	19.64713833	12.81367598	20.62886622	15.47713564	20.09453331	15.77851105	20.18290564	19.06550929	19.11234575	19.47752725	17.34010761	20.57725613	23.68417334
06.06.2002 16:00	24.92176083	21.50093922	26.68288747	26.39031181	23.98549689	26.88071002	27.30343097	18.00015746	29.0608677	23.28550573	28.46928488	22.44643746	28.41553705	25.53380329	24.68463309	29.33219501	23.85333472	27.65383231	22.83506605	17.23265862	14.92215161	18.56832496	17.67402566	16.51584449	17.98676322	19.55724057	12.76344371	20.50914206	15.38989128	19.99619964	15.676516	20.05863951	18.93840307	18.98030103	19.37983538	17.24772141	20.47124001	23.5936019
06.06.2002 17:00	24.77446002	21.3746669	26.52713771	26.24504038	23.85731253	26.7160073	27.16858432	17.88713486	28.90693664	23.12555774	28.30539542	22.33169303	28.27573765	25.40669707	24.56579283	29.21008017	23.74940024	27.52131216	22.76713747	17.12954805	14.83376099	18.45930013	17.58686279	16.44592575	17.88794159	19.46734281	12.71321144	20.3894179	15.27356547	19.86508807	15.57452095	19.93437337	18.81129686	18.86146078	19.26993202	17.15533521	20.36522388	23.49170902
06.06.2002 18:00	24.64188929	21.26102182	26.38696293	26.11429609	23.75243441	26.56777486	27.03373768	17.77411226	28.75300558	22.99469121	28.1578949	22.2169486	28.13593825	25.29371377	24.47336153	29.07575384	23.63391749	27.40204402	22.68788745	17.04116757	14.7579976	18.36585027	17.49969993	16.38766013	17.78911996	19.37744505	12.66297918	20.28679719	15.17178038	19.75036544	15.48527528	19.8256405	18.71243647	18.755825	19.16002867	17.06294901	20.25920776	23.41245901
06.06.2002 19:00	24.55350881	21.18525843	26.29351307	26.02713322	23.68251567	26.46895322	26.94383992	17.71132193	28.63328142	22.87836539	28.04317228	22.12770293	28.02720538	25.20897629	24.39413469	28.96585049	23.55307957	27.30927991	22.64260173	16.96751716	14.69486145	18.27240041	17.42706422	16.32939451	17.7067686	19.30253025	12.61274691	20.20127994	15.08453603	19.65203176	15.408779	19.7324409	18.61357608	18.66339369	19.09897124	17.00520764	20.19294769	23.35585186
06.06.2002 20:00	24.4798584	21.12212227	26.21563819	25.95449751	23.62425005	26.38660186	26.86892512	17.67364773	28.56486761	22.82020249	27.96122754	22.06395602	27.94953904	25.13836173	24.32811233	28.89258158	23.49533819	27.24301984	22.58599458	16.92332692	14.65697975	18.24125046	17.41253707	16.31774138	17.67382806	19.25758137	12.58763078	20.14996958	15.04091385	19.60286492	15.35778147	19.65477457	18.55708443	18.61057581	18.98906789	16.93591799	20.11343559	23.34453043
06.06.2002 21:00	24.45039824	21.09686781	26.18448824	25.91091608	23.58929068	26.35366132	26.8389592	17.6485316	28.51355726	22.76203958	27.91206071	22.03845726	27.90293924	25.12423882	24.31490786	28.86815861	23.47224164	27.21651581	22.56335172	16.89386676	14.64435252	18.21010051	17.39800993	16.30608826	17.64088751	19.24259841	12.57507271	20.11576268	14.99729167	19.57008703	15.33228271	19.62370804	18.5288386	18.58416686	18.95243343	16.91282144	20.08693156	23.34453043
06.06.2002 22:00	24.406208	21.05898611	26.13776331	25.86733465	23.55433131	26.30425051	26.79401032	17.63597353	28.47935036	22.7184174	27.86289387	21.98745973	27.85633944	25.06774717	24.26208997	28.80710119	23.42604854	27.16350775	22.55203029	16.87913668	14.61909806	18.19452553	17.38348278	16.30608826	17.62441724	19.22761545	12.56251465	20.08155578	14.96821021	19.53730914	15.30678395	19.5926415	18.50059278	18.55775792	18.91579898	16.88972489	20.06042753	23.333209
06.06.2002 23:00	24.39147792	21.04635888	26.12218834	25.86733465	23.55433131	26.28778023	26.77902736	17.62341546	28.44514345	22.6602545	27.83011597	21.96196097	27.82527291	25.09599299	24.31490786	28.74604377	23.39140372	27.13700371	22.51806599	16.87913668	14.61909806	18.17895056	17.39800993	16.31774138	17.62441724	19.21263249	12.54995658	20.06445233	14.92458803	19.50453125	15.28128518	19.56157497	18.48646987	18.54455344	18.86695304	16.85508006	20.0339235	23.34453043
07.06.2002 00:00	24.49458848	21.1347495	26.23121317	25.89638893	23.56598443	26.37013159	26.85394216	17.6108574	28.61617797	23.28550573	28.17428385	22.08945478	27.96507231	25.11011591	24.28849891	28.74604377	23.44914509	27.19001178	22.54070886	16.8644066	14.60647082	18.16337558	17.38348278	16.30608826	17.60794697	19.19764953	12.53739851	20.04734888	14.91004731	19.4881423	15.2685358	19.5460417	18.47234695	18.54455344	18.84253008	16.84353179	20.02067149	23.34453043
07.06.2002 01:00	25.27528277	21.81662	27.07226188	26.27409467	23.72912817	27.0124722	27.48322649	17.63597353	29.79631611	25.64110342	29.91151216	23.05840776	29.14560059	26.72012795	26.15032952	28.77046674	24.01501057	27.91887262	23.17470897	16.8644066	14.60647082	18.16337558	17.38348278	16.31774138	17.60794697	19.19764953	12.52484045	20.04734888	14.89550658	19.47175335	15.25578642	19.5460417	18.47234695	18.54455344	18.83031859	16.84353179	20.02067149	23.36717329
07.06.2002 02:00	25.74664535	22.22069141	27.57066111	26.57916468	23.92723127	27.44069926	27.88776641	17.67364773	30.3949369	26.67349499	30.73095947	23.55563363	29.73586473	27.41215067	26.88977997	28.81931268	24.37300709	28.35618912	24.13703057	16.8644066	14.60647082	18.17895056	17.41253707	16.34104763	17.62441724	19.21263249	12.52484045	20.04734888	14.88096586	19.47175335	15.2685358	19.5460417	18.47234695	18.54455344	18.84253008	16.84353179	20.02067149	23.36717329
07.06.2002 03:00	25.83502584	22.2964548	27.64853599	26.68085469	24.03210939	27.53952089	27.94769825	17.6862058	30.48045416	26.96430952	30.89484893	23.60663115	29.79799779	27.29916737	26.71812183	28.86815861	24.39610364	28.38269316	24.18231629	16.8644066	14.60647082	18.17895056	17.41253707	16.34104763	17.62441724	19.21263249	12.52484045	20.04734888	14.88096586	19.47175335	15.25578642	19.53050844	18.47234695	18.54455344	18.80589562	16.83198351	20.00741947	23.38981615
07.06.2002 04:00	25.864486	22.32170926	27.67968594	26.7534904	24.10202813	27.57246144	27.97766417	17.69876386	30.49755761	27.05155388	30.92762683	23.60663115	29.78246453	27.22855281	26.61248605	28.8803701	24.39610364	28.36944114	24.12570914	16.8644066	14.60647082	18.16337558	17.42706422	16.35270076	17.62441724	19.21263249	12.52484045	20.03024542	14.8518844	19.45536441	15.24303704	19.51497517	18.47234695	18.54455344	18.78147265	16.82043524	19.99416746	23.38981615
07.06.2002 05:00	25.87921608	22.33433649	27.69526092	26.79707184	24.14864062	27.60540198	27.99264713	17.72388	30.51466106	27.09517606	30.94401577	23.59388177	29.78246453	27.15793824	26.52005474	28.89258158	24.38455537	28.35618912	24.06910198	16.8644066	14.60647082	18.17895056	17.42706422	16.36435388	17.64088751	19.21263249	12.52484045	20.03024542	14.8518844	19.45536441	15.24303704	19.53050844	18.47234695	18.54455344	18.79368414	16.83198351	20.00741947	23.40113758
07.06.2002 06:00	25.87921608	22.33433649	27.69526092	26.82612612	24.17194687	27.62187225	28.00763009	17.74899613	30.51466106	27.10971679	30.94401577	23.59388177	29.76693126	27.10144659	26.45403238	28.90479307	24.37300709	28.35618912	24.02381626	16.87913668	14.61909806	18.19452553	17.4561185	16.38766013	17.65735779	19.22761545	12.52484045	20.03024542	14.83734368	19.45536441	15.24303704	19.51497517	18.47234695	18.54455344	18.78147265	16.82043524	20.00741947	23.41245901
07.06.2002 07:00	25.89394616	22.34696373	27.71083589	26.85518041	24.20690624	27.63834253	28.02261305	17.77411226	30.51466106	27.10971679	30.94401577	23.59388177	29.76693126	27.05907785	26.38801002	28.94142752	24.38455537	28.35618912	23.97853054	16.89386676	14.63172529	18.19452553	17.4561185	16.38766013	17.65735779	19.22761545	12.54995658	20.04734888	14.83734368	19.45536441	15.25578642	19.53050844	18.48646987	18.55775792	18.78147265	16.83198351	20.00741947	23.42378044
07.06.2002 08:00	25.89394616	22.34696373	27.71083589	26.86970755	24.23021249	27.6548128	28.03759601	17.79922839	30.51466106	27.09517606	30.92762683	23.58113239	29.73586473	27.01670912	26.32198766	28.94142752	24.37300709	28.34293711	23.96720911	16.87913668	14.61909806	18.19452553	17.4561185	16.38766013	17.65735779	19.22761545	12.52484045	20.04734888	14.83734368	19.45536441	15.24303704	19.53050844	18.47234695	18.55775792	18.76926117	16.82043524	20.00741947	23.42378044
07.06.2002 09:00	25.89394616	22.34696373	27.72641087	26.89876184	24.25351874	27.67128307	28.03759601	17.81178646	30.51466106	27.08063533	30.92762683	23.56838301	29.73586473	26.97434038	26.26916977	28.99027346	24.38455537	28.34293711	23.93324482	16.8644066	14.60647082	18.17895056	17.4561185	16.38766013	17.64088751	19.21263249	12.52484045	20.03024542	14.80826222	19.42258652	15.23028766	19.51497517	18.45822404	18.53134897	18.76926117	16.80888696	19.99416746	23.41245901
07.06.2002 10:00	25.89394616	22.34696373	27.71083589	26.89876184	24.25351874	27.67128307	28.03759601	17.83690259	30.51466106	27.05155388	30.91123788	23.56838301	29.73586473	26.94609455	26.22955635	29.00248494	24.38455537	28.34293711	23.91060196	16.83494644	14.58121636	18.1478006	17.42706422	16.36435388	17.60794697	19.18266657	12.49972431	19.99603852	14.77918077	19.38980862	15.2047889	19.46837537	18.42997822	18.50494003	18.73262672	16.78579041	19.95441141	23.40113758
07.06.2002 11:00	25.87921608	22.33433649	27.69526092	26.89876184	24.26517186	27.6548128	28.03759601	17.83690259	30.48045416	27.0079317	30.86207104	23.53013487	29.68926493	26.8896029	26.16353399	29.00248494	24.36145882	28.31643308	23.8539948	16.79075619	14.54333467	18.10107568	17.38348278	16.34104763	17.55853616	19.13771769	12.47460818	19.92762472	14.73555859	19.34064178	15.15379137	19.4062423	18.37348657	18.45212214	18.6715693	16.73959731	19.90140335	23.333209
07.06.2002 12:00	25.864486	22.32170926	27.69526092	26.91328898	24.28847811	27.6548128	28.02261305	17.84946066	30.46335071	26.9497688	30.82929315	23.51738549	29.65819839	26.83311125	26.09751163	29.01469642	24.34991054	28.28992905	23.82003051	16.74656595	14.50545297	18.05435075	17.3544285	16.31774138	17.52559561	19.10775177	12.44949205	19.87631436	14.67739569	19.275086	15.10279385	19.3596425	18.302872	18.38609978	18.62272336	16.69340421	19.84839529	23.2992447
07.06.2002 13:00	25.864486	22.32170926	27.67968594	26.94234327	24.31178436	27.67128307	28.02261305	17.86201873	30.44624725	26.92068734	30.79651526	23.49188672	29.64266513	26.80486543	26.05789821	29.00248494	24.32681399	28.27667703	23.76342336	16.71710579	14.48019851	18.0232008	17.33990135	16.30608826	17.49265507	19.07778584	12.43693398	19.84210746	14.63377351	19.22591916	15.0645457	19.29750943	18.26050326	18.33328189	18.58608891	16.65875939	19.80863924	23.24263755
07.06.2002 14:00	25.84975592	22.30908203	27.66411096	26.92781613	24.31178436	27.6548128	28.02261305	17.87457679	30.4291438	26.87706516	30.76373736	23.47913734	29.61159859	26.76249669	26.00508032	29.00248494	24.31526572	28.26342502	23.76342336	16.68764563	14.45494405	17.99205084	17.32537421	16.30608826	17.4761848	19.04781992	12.42437591	19.79079711	14.5756106	19.17675232	15.02629756	19.2664429	18.20401161	18.280464	18.54945445	16.62411456	19.7688832	23.23131612
07.06.2002 15:00	25.95286649	22.39747265	27.7731358	26.9859247	24.33509061	27.73716416	28.09752785	17.89969293	30.58307487	27.38599059	31.0587384	23.59388177	29.75139799	26.76249669	25.9654669	29.08796533	24.38455537	28.32968509	23.69549477	16.67291555	14.44231682	17.97647587	17.32537421	16.30608826	17.45971452	19.03283696	12.42437591	19.77369366	14.53198842	19.14397443	15.0007988	19.2198431	18.17576579	18.25405505	18.50060852	16.58946974	19.74237916	23.20867326
07.06.2002 16:00	31.16731511	26.90539429	33.31782727	29.41195768	25.23238114	32.59589435	33.13180246	22.45827108	37.78362785	33.12957753	38.31904161	29.98132179	37.68889733	36.43669186	36.31777322	35.10822705	30.32036872	35.24723709	30.16003164	17.02643749	14.7579976	18.35027529	17.42706422	16.30608826	17.73970915	19.31751321	12.42437591	20.13286613	14.51744769	19.45536441	15.39602962	19.65477457	18.33111783	18.25405505	18.57387742	17.07449729	20.35197187	26.71831674
07.06.2002 17:00	31.77124843	27.42311078	33.97197626	29.64439198	25.31395301	33.07353223	33.59627423	22.78478081	38.34804175	34.29283565	39.23682261	30.657039	38.34129454	33.89456758	32.3168181	37.02543007	31.52138933	36.45317049	36.45474704	17.35049927	15.02316946	18.69292477	17.51422708	16.30608826	18.0032335	19.57222353	12.42437591	20.45783171	14.50290697	19.75036544	15.75301229	20.05863951	18.45822404	18.24085058	18.6715693	17.52488001	20.90855651	29.83171015
07.06.2002 18:00	31.47664681	27.17056615	33.66047674	29.58628341	25.31395301	32.89235924	33.46142759	23.41268414	38.07438653	34.14742838	38.8434879	30.18531189	37.78209693	33.23079069	31.6037766	36.80562335	31.00171695	35.80382174	33.76024656	17.1737383	14.88426992	18.50602505	17.48517279	16.31774138	17.87147132	19.43737689	12.42437591	20.26969374	14.48836624	19.57008703	15.56177157	19.84117377	18.35936365	18.20123716	18.64714633	17.29391451	20.60376016	28.16745986
07.06.2002 19:00	31.29988584	27.01903937	33.47357703	29.57175626	25.36056551	32.81000789	33.40149575	23.88989067	37.90335201	34.03110257	38.56487581	29.8410786	37.37823199	32.84947205	31.2208469	36.56139367	30.59752732	35.32674918	31.80163907	17.11481797	14.82113376	18.44372515	17.47064565	16.32939451	17.8220605	19.39242801	12.43693398	20.20127994	14.48836624	19.52092019	15.4725259	19.74797417	18.31699491	18.20123716	18.62272336	17.18998004	20.48449202	27.46553116
07.06.2002 20:00	31.19677527	26.91802152	33.34897722	29.61533769	25.43048425	32.79353761	33.37152983	24.1787262	37.7665244	33.76936949	38.31904161	29.62433912	37.09863319	32.56701379	30.93034851	36.3782214	30.36656182	35.04845686	30.92988892	17.07062773	14.78325207	18.39700022	17.47064565	16.34104763	17.78911996	19.36246209	12.42437591	20.14996958	14.47382552	19.47175335	15.42152838	19.70137437	18.302872	18.20123716	18.59830039	17.13223866	20.41823195	27.11456681
07.06.2002 21:00	31.10839479	26.84225813	33.25552736	29.65891912	25.50040299	32.76059707	33.34156391	24.37965526	37.64680024	33.47855497	38.05681847	29.42034902	36.86563419	32.3551701	30.71907695	36.17062617	30.15869287	34.80992059	30.34117453	17.05589765	14.77062483	18.38142525	17.47064565	16.35270076	17.78911996	19.34747913	12.42437591	20.13286613	14.45928479	19.43897546	15.39602962	19.67030784	18.302872	18.21444163	18.58608891	17.09759384	20.3784759	26.91078106
07.06.2002 22:00	31.06420454	26.80437644	33.20880244	29.7170277	25.58197486	32.76059707	33.34156391	24.517794	37.56128299	33.24590334	37.87654006	29.28010582	36.69476826	32.19981806	30.56062328	36.06072281	30.03166185	34.66414842	29.97888875	17.05589765	14.77062483	18.36585027	17.48517279	16.36435388	17.77264969	19.34747913	12.42437591	20.13286613	14.45928479	19.43897546	15.39602962	19.65477457	18.302872	18.21444163	18.58608891	17.08604556	20.35197187	26.78624532
07.06.2002 23:00	31.0200143	26.76649474	33.16207751	29.76060913	25.6518936	32.76059707	33.32658095	24.61825853	37.47576573	33.04233317	37.7126506	29.13986263	36.52390232	32.07271185	30.4549875	35.85312758	29.88153427	34.50512423	29.71849585	17.05589765	14.77062483	18.36585027	17.49969993	16.38766013	17.78911996	19.34747913	12.42437591	20.11576268	14.45928479	19.42258652	15.38328023	19.6392413	18.28874909	18.21444163	18.58608891	17.07449729	20.33871985	26.68435245
08.06.2002 00:00	31.00528422	26.75386751	33.14650253	29.8187177	25.72181235	32.77706734	33.34156391	24.70616499	37.42445538	32.89692591	37.59792798	29.06336634	36.44623599	32.00209729	30.37576067	35.76764719	29.80069635	34.42561214	29.54867439	17.04116757	14.7579976	18.36585027	17.49969993	16.38766013	17.78911996	19.34747913	12.43693398	20.11576268	14.44474406	19.42258652	15.37053085	19.6392413	18.28874909	18.21444163	18.58608891	17.06294901	20.32546784	26.61642387
08.06.2002 01:00	30.99055414	26.74124028	33.13092755	29.87682628	25.79173109	32.79353761	33.34156391	24.76895533	37.39024848	32.76605937	37.4995943	28.99961943	36.35303639	31.93148272	30.30973831	35.6821668	29.7314067	34.33284804	29.39017436	17.04116757	14.7579976	18.36585027	17.51422708	16.39931325	17.78911996	19.33249617	12.43693398	20.11576268	14.44474406	19.40619757	15.35778147	19.62370804	18.28874909	18.21444163	18.56166594	17.03985246	20.31221582	26.55981671
08.06.2002 02:00	30.97582406	26.71598582	33.11535258	29.90588057	25.83834359	32.81000789	33.35654687	24.84430373	37.35604157	32.64973356	37.41764957	28.93587253	36.27537005	31.84674525	30.23051147	35.62110938	29.67366532	34.26658796	29.25431719	17.04116757	14.7579976	18.36585027	17.52875422	16.4226195	17.78911996	19.34747913	12.43693398	20.11576268	14.44474406	19.40619757	15.35778147	19.60817477	18.302872	18.22764611	18.56166594	17.03985246	20.29896381	26.49188813
08.06.2002 03:00	30.97582406	26.72861305	33.11535258	29.96398914	25.8966092	32.84294843	33.37152983	24.88197793	37.33893812	32.57702993	37.36848273	28.89762438	36.24430352	31.81849942	30.20410253	35.58447493	29.6390205	34.24008393	29.16374575	17.04116757	14.7579976	18.36585027	17.52875422	16.4226195	17.78911996	19.34747913	12.43693398	20.11576268	14.44474406	19.40619757	15.35778147	19.62370804	18.302872	18.24085058	18.57387742	17.03985246	20.29896381	26.44660241
08.06.2002 04:00	30.97582406	26.72861305	33.11535258	30.02209771	25.95487482	32.8594187	33.38651279	24.94476826	37.32183467	32.47524484	37.30292694	28.87212562	36.19770372	31.76200777	30.13808016	35.58447493	29.61592395	34.20032788	29.06185287	17.05589765	14.77062483	18.36585027	17.55780851	16.44592575	17.80559023	19.34747913	12.43693398	20.11576268	14.44474406	19.40619757	15.35778147	19.62370804	18.302872	18.24085058	18.57387742	17.03985246	20.29896381	26.41263811
08.06.2002 05:00	30.97582406	26.71598582	33.11535258	30.051152	26.00148732	32.87588897	33.38651279	24.94476826	37.28762777	32.40254121	37.2537601	28.83387748	36.16663718	31.73376194	30.11167122	35.57226345	29.5928274	34.17382385	28.99392429	17.05589765	14.77062483	18.36585027	17.55780851	16.45757887	17.80559023	19.34747913	12.43693398	20.11576268	14.44474406	19.40619757	15.34503209	19.60817477	18.302872	18.24085058	18.57387742	17.02830419	20.28571179	26.35603096
08.06.2002 06:00	30.97582406	26.71598582	33.0997776	30.08020629	26.03644669	32.89235924	33.40149575	24.99500052	37.28762777	32.3443783	37.22098221	28.80837871	36.12003738	31.70551612	30.08526228	35.52341751	29.55818257	34.13406781	28.90335284	17.05589765	14.77062483	18.38142525	17.57233565	16.46923199	17.8220605	19.36246209	12.44949205	20.11576268	14.44474406	19.40619757	15.35778147	19.60817477	18.302872	18.24085058	18.57387742	17.02830419	20.29896381	26.35603096
08.06.2002 07:00	30.99055414	26.72861305	33.11535258	30.13831486	26.09471231	32.92529979	33.41647871	25.02011666	37.27052432	32.27167467	37.18820432	28.79562933	36.10450412	31.69139321	30.0720578	35.52341751	29.5466343	34.12081579	28.85806712	17.05589765	14.77062483	18.38142525	17.57233565	16.46923199	17.8220605	19.36246209	12.46205011	20.11576268	14.44474406	19.40619757	15.35778147	19.60817477	18.302872	18.24085058	18.58608891	17.02830419	20.28571179	26.29942381
08.06.2002 08:00	30.99055414	26.72861305	33.13092755	30.15284201	26.11801856	32.94177006	33.43146167	25.03267472	37.27052432	32.24259322	37.17181537	28.78287995	36.10450412	31.69139321	30.0720578	35.53562899	29.5466343	34.12081579	28.8127814	17.05589765	14.77062483	18.38142525	17.57233565	16.46923199	17.8220605	19.36246209	12.44949205	20.11576268	14.45928479	19.40619757	15.35778147	19.62370804	18.31699491	18.26725952	18.58608891	17.02830419	20.28571179	26.26545952
08.06.2002 09:00	31.00528422	26.74124028	33.14650253	30.21095058	26.16463105	32.9747106	33.44644463	25.05779086	37.28762777	32.22805249	37.15542643	28.78287995	36.08897085	31.69139321	30.05885333	35.53562899	29.53508602	34.12081579	28.75617425	17.07062773	14.78325207	18.38142525	17.60138994	16.50419137	17.83853078	19.37744505	12.44949205	20.13286613	14.45928479	19.40619757	15.35778147	19.62370804	18.31699491	18.25405505	18.59830039	17.02830419	20.28571179	26.24281666
08.06.2002 10:00	31.00528422	26.74124028	33.13092755	30.22547772	26.1879373	32.9747106	33.46142759	25.08290699	37.27052432	32.16988959	37.12264853	28.75738119	36.05790432	31.66314738	30.04564886	35.52341751	29.52353775	34.09431176	28.65428137	17.07062773	14.78325207	18.38142525	17.60138994	16.50419137	17.83853078	19.37744505	12.46205011	20.11576268	14.45928479	19.40619757	15.34503209	19.60817477	18.31699491	18.25405505	18.58608891	17.01675591	20.28571179	26.19753093
08.06.2002 11:00	30.99055414	26.72861305	33.13092755	30.25453201	26.22289667	32.9747106	33.46142759	25.10802312	37.25342086	32.14080813	37.08987064	28.71913305	36.02683778	31.63490156	30.01923991	35.49899454	29.48889292	34.0413037	28.49578134	17.07062773	14.78325207	18.38142525	17.60138994	16.49253824	17.83853078	19.37744505	12.46205011	20.13286613	14.45928479	19.40619757	15.35778147	19.62370804	18.33111783	18.26725952	18.59830039	17.02830419	20.28571179	26.20885236
08.06.2002 12:00	30.99055414	26.72861305	33.11535258	30.26905916	26.24620292	32.99118088	33.46142759	25.12058119	37.23631741	32.09718595	37.05709275	28.70638366	36.01130452	31.63490156	30.01923991	35.48678306	29.46579637	34.02805168	28.43917419	17.05589765	14.77062483	18.36585027	17.58686279	16.49253824	17.8220605	19.36246209	12.46205011	20.11576268	14.43020334	19.38980862	15.34503209	19.60817477	18.31699491	18.26725952	18.58608891	17.01675591	20.27245978	26.16356664
08.06.2002 13:00	30.99055414	26.72861305	33.13092755	30.29811344	26.26950917	33.00765115	33.47641055	25.14569732	37.23631741	32.05356377	37.0407038	28.69363428	35.99577125	31.62077864	30.00603544	35.47457157	29.4542481	34.01479967	28.41653133	17.05589765	14.77062483	18.36585027	17.58686279	16.49253824	17.8220605	19.36246209	12.47460818	20.11576268	14.41566261	19.37341968	15.33228271	19.5926415	18.33111783	18.280464	18.57387742	17.00520764	20.27245978	26.14092378
08.06.2002 14:00	31.00528422	26.75386751	33.14650253	30.31264059	26.29281542	33.04059169	33.50637647	25.23360379	37.25342086	32.0099416	37.02431486	28.69363428	35.98023798	31.62077864	30.00603544	35.4501486	29.4542481	34.01479967	28.4052099	17.04116757	14.7579976	18.36585027	17.58686279	16.49253824	17.8220605	19.36246209	12.46205011	20.09865923	14.38658116	19.35703073	15.33228271	19.5926415	18.33111783	18.280464	18.58608891	17.01675591	20.27245978	26.14092378
08.06.2002 15:00	31.10839479	26.8296309	33.23995239	30.37074916	26.31612166	33.13941332	33.62624015	25.50988125	37.40735193	32.09718595	37.12264853	28.77013057	36.07343758	31.73376194	30.11167122	35.49899454	29.5004412	34.08105974	28.33728131	17.04116757	14.7579976	18.36585027	17.58686279	16.49253824	17.8220605	19.36246209	12.46205011	20.09865923	14.38658116	19.35703073	15.33228271	19.5926415	18.33111783	18.280464	18.58608891	17.00520764	20.25920776	26.10695949
08.06.2002 16:00	31.37353624	27.0695483	33.53587693	30.48696631	26.35108104	33.3864674	33.88095047	25.79871678	37.78362785	32.70789646	37.61431692	29.03786758	36.39963619	31.95972855	30.30973831	35.53562899	29.69676187	34.31959602	28.94863857	17.02643749	14.74537037	18.35027529	17.57233565	16.46923199	17.80559023	19.34747913	12.46205011	20.08155578	14.37204043	19.34064178	15.31953333	19.57710824	18.31699491	18.280464	18.57387742	16.99365936	20.24595575	26.08431663
08.06.2002 17:00	34.7172646	29.94855708	37.08697147	31.77988209	26.37438728	37.09227857	38.3458726	37.2767896	43.1028012	35.84869337	41.31821879	31.33275621	39.10242461	33.72509263	31.39250504	35.69437829	31.19803763	36.21463421	30.62421029	17.02643749	14.74537037	18.35027529	17.57233565	16.46923199	17.80559023	19.34747913	12.47460818	20.08155578	14.37204043	19.34064178	15.31953333	19.57710824	18.31699491	18.280464	18.57387742	16.99365936	20.24595575	26.08431663
08.06.2002 18:00	36.66163527	31.61535164	39.12729333	33.97348077	28.26219335	39.28282472	40.18877669	37.75399613	45.18942226	37.75352854	43.46517076	33.00292515	41.13728256	36.49318351	34.48235157	36.57360515	32.53763753	37.8446321	32.18656771	17.04116757	14.7579976	18.36585027	17.58686279	16.49253824	17.8220605	19.36246209	12.48716625	20.09865923	14.38658116	19.35703073	15.31953333	19.57710824	18.31699491	18.280464	18.57387742	17.00520764	20.25920776	26.0729952
08.06.2002 19:00	39.54873112	34.05240731	42.14883868	39.62453963	33.93726467	43.38392241	43.11045392	37.540509	47.12211225	37.78260999	44.612397	34.23961514	42.69060924	38.35740798	36.423409	38.02677177	33.73865813	39.22284169	32.220532	17.04116757	14.7579976	18.36585027	17.60138994	16.50419137	17.8220605	19.36246209	12.47460818	20.09865923	14.37204043	19.34064178	15.31953333	19.57710824	18.31699491	18.280464	18.57387742	16.99365936	20.24595575	26.03903091
08.06.2002 20:00	40.13793435	34.54486934	42.77183772	41.45495973	35.92994886	44.38860899	43.63485753	36.39772495	47.13921571	37.43363256	44.53045227	34.29061266	42.75274231	38.47039129	36.5686582	38.3931163	33.86568915	39.32885781	31.83560336	17.04116757	14.7579976	18.36585027	17.61591708	16.51584449	17.83853078	19.36246209	12.48716625	20.09865923	14.37204043	19.35703073	15.31953333	19.57710824	18.31699491	18.280464	18.57387742	16.99365936	20.24595575	26.01638804
08.06.2002 21:00	40.46199613	34.8100412	43.09891222	42.47185978	37.03699562	44.93212796	43.91953377	35.83261195	47.19052606	37.57903982	44.59600805	34.2651139	42.73720904	38.35740798	36.43661347	38.3931163	33.81949605	39.27584975	31.49596045	17.04116757	14.7579976	18.36585027	17.61591708	16.52749761	17.83853078	19.36246209	12.47460818	20.09865923	14.37204043	19.34064178	15.31953333	19.57710824	18.31699491	18.280464	18.57387742	16.99365936	20.24595575	26.01638804
08.06.2002 22:00	40.3294254	34.69639612	42.95873744	42.47185978	37.08360812	44.81683606	43.75472121	35.45586996	46.96818119	37.54995837	44.44850754	34.11212132	42.53527657	38.18793303	36.27815981	38.14888661	33.64627193	39.07706952	31.36010328	17.05589765	14.77062483	18.38142525	17.63044423	16.52749761	17.83853078	19.37744505	12.49972431	20.11576268	14.37204043	19.35703073	15.31953333	19.5926415	18.34524074	18.30687294	18.57387742	16.99365936	20.24595575	26.01638804
08.06.2002 23:00	40.29996524	34.65851442	42.91201251	42.35564263	36.95542376	44.76742525	43.76970417	35.71958935	46.93397429	36.98287004	44.21906229	34.15036947	42.59740964	38.21617886	36.26495533	38.6984034	33.83104433	39.24934572	31.1449961	17.05589765	14.77062483	18.38142525	17.63044423	16.53915074	17.85500105	19.39242801	12.49972431	20.11576268	14.37204043	19.35703073	15.33228271	19.5926415	18.34524074	18.30687294	18.58608891	17.00520764	20.25920776	25.99374518
09.06.2002 00:00	40.18212459	34.5701238	42.80298768	42.3120612	36.95542376	44.6191928	43.55994273	34.92843116	46.72873287	36.80838132	44.12072861	34.23961514	42.72167578	38.30091633	36.34418217	39.33340058	34.06200983	39.46137797	31.1449961	17.07062773	14.78325207	18.38142525	17.64497137	16.55080386	17.85500105	19.39242801	12.49972431	20.11576268	14.37204043	19.35703073	15.33228271	19.5926415	18.34524074	18.30687294	18.59830039	17.00520764	20.25920776	25.99374518
09.06.2002 01:00	40.24104492	34.62063273	42.86528758	42.23942548	36.86219877	44.60272253	43.55994273	34.67726983	46.86556049	37.20098093	44.41572964	34.39260771	42.93914151	38.9364474	37.1892684	39.12580535	34.09665465	39.55414207	31.09971038	17.07062773	14.78325207	18.39700022	17.65949851	16.56245699	17.87147132	19.39242801	12.49972431	20.11576268	14.37204043	19.35703073	15.33228271	19.5926415	18.34524074	18.30687294	18.59830039	17.00520764	20.25920776	25.97110232
09.06.2002 02:00	40.255775	34.63325996	42.88086256	42.42827835	37.071955	44.70154416	43.61987457	34.8405247	46.83135358	37.14281803	44.30100702	34.20136699	42.69060924	38.79521828	37.09683709	38.51523114	33.80794778	39.24934572	30.95253178	17.07062773	14.78325207	18.39700022	17.67402566	16.57411011	17.87147132	19.40741097	12.51228238	20.11576268	14.37204043	19.35703073	15.33228271	19.5926415	18.34524074	18.30687294	18.59830039	17.00520764	20.25920776	25.95978089
09.06.2002 03:00	39.85806282	34.27969748	42.44476323	42.39922406	37.20013936	44.35566845	43.20035168	34.18750523	46.18142243	36.61935188	43.66183811	33.6531436	41.99161224	37.90547478	36.13291061	38.0023488	33.31137195	38.67950906	30.70346031	17.07062773	14.78325207	18.39700022	17.67402566	16.57411011	17.87147132	19.40741097	12.51228238	20.11576268	14.37204043	19.35703073	15.33228271	19.5926415	18.34524074	18.30687294	18.59830039	17.00520764	20.25920776	25.95978089
09.06.2002 04:00	39.43089047	33.91350777	41.99308892	42.15226262	37.08360812	43.94391165	42.76584584	33.64750837	45.58280164	36.11042645	43.07183604	33.19416587	41.43241463	37.22757497	35.40666463	37.62379279	32.9187306	38.21568853	30.47703169	17.08535781	14.7958793	18.4125752	17.6885528	16.58576323	17.88794159	19.42239393	12.52484045	20.13286613	14.37204043	19.37341968	15.33228271	19.60817477	18.35936365	18.32007741	18.59830039	17.00520764	20.25920776	25.97110232
09.06.2002 05:00	39.06263845	33.59782698	41.60371452	41.86171975	36.87385189	43.54862513	42.37628888	33.23309218	45.103905	35.71782684	42.62933449	32.84993258	41.01301643	36.74739594	34.91809915	37.37956311	32.641572	37.88438814	30.27324594	17.10008789	14.80850653	18.42815017	17.70307994	16.60906948	17.90441186	19.42239393	12.52484045	20.13286613	14.37204043	19.37341968	15.34503209	19.60817477	18.35936365	18.32007741	18.61051188	17.01675591	20.27245978	25.97110232
09.06.2002 06:00	38.73857667	33.32002789	41.26106505	41.5130683	36.59417692	43.16980888	42.03168079	32.90658245	44.72762907	35.42701231	42.30155557	32.59494495	40.70235109	36.38020021	34.53516946	37.24523678	32.44525133	37.64585187	30.08078162	17.10008789	14.80850653	18.42815017	17.70307994	16.60906948	17.90441186	19.42239393	12.52484045	20.14996958	14.38658116	19.37341968	15.34503209	19.60817477	18.35936365	18.32007741	18.62272336	17.01675591	20.27245978	25.93713803
09.06.2002 07:00	38.4881653	33.10536495	40.99629045	41.29516115	36.43103318	42.88981426	41.77697047	32.64286305	44.41976695	35.16527923	42.00655453	32.39095485	40.43828556	36.08361905	34.21826212	37.11091046	32.2720272	37.43381962	29.94492446	17.10008789	14.80850653	18.42815017	17.71760709	16.6207226	17.92088214	19.43737689	12.52484045	20.14996958	14.38658116	19.37341968	15.34503209	19.60817477	18.35936365	18.32007741	18.62272336	17.01675591	20.27245978	25.9258166
09.06.2002 08:00	38.26721408	32.92858371	40.77824079	41.09178114	36.26788945	42.64276018	41.55222607	32.42937592	44.16321518	34.97624979	41.77710929	32.21246351	40.22081982	35.82940662	33.95417267	36.98879561	32.12189963	37.26154342	29.82038872	17.11481797	14.80850653	18.42815017	17.71760709	16.6207226	17.92088214	19.43737689	12.53739851	20.14996958	14.38658116	19.38980862	15.34503209	19.62370804	18.35936365	18.32007741	18.63493484	17.02830419	20.27245978	25.91449517
09.06.2002 09:00	37.98734255	32.68866631	40.48231625	40.67049397	35.87168324	42.2804142	41.25256686	32.25356299	43.90666341	34.84538325	41.58044193	32.04672156	40.03442062	35.61756293	33.74290112	36.89110374	31.9948686	37.11577125	29.75246014	17.10008789	14.80850653	18.42815017	17.71760709	16.6207226	17.92088214	19.43737689	12.53739851	20.14996958	14.38658116	19.37341968	15.34503209	19.60817477	18.35936365	18.32007741	18.62272336	17.01675591	20.27245978	25.89185231
09.06.2002 10:00	37.78112141	32.51188507	40.26426658	40.40900539	35.63862076	42.03336012	41.04280542	32.10286619	43.68431855	34.67089453	41.38377457	31.90647836	39.86355468	35.41984215	33.54483403	36.83004632	31.87938585	36.9832511	29.6279244	17.10008789	14.80850653	18.42815017	17.71760709	16.6207226	17.92088214	19.43737689	12.53739851	20.14996958	14.40112188	19.38980862	15.34503209	19.60817477	18.35936365	18.32007741	18.62272336	17.01675591	20.27245978	25.90317374
09.06.2002 11:00	37.64855069	32.38561276	40.10851682	40.27826109	35.54539577	41.8686574	40.89297582	31.93961132	43.53038749	34.55456872	41.23627406	31.80448331	39.72375528	35.26449011	33.37317589	36.78120038	31.79854793	36.86398296	29.50338866	17.08535781	14.7958793	18.4125752	17.70307994	16.60906948	17.90441186	19.42239393	12.53739851	20.13286613	14.40112188	19.37341968	15.31953333	19.57710824	18.31699491	18.280464	18.58608891	16.98211109	20.23270373	25.85788802
09.06.2002 12:00	37.53071004	32.2845949	39.98391701	40.19109823	35.48713015	41.7533655	40.77311214	31.81403066	43.37645642	34.43824291	41.08877354	31.6769895	39.58395588	35.08089225	33.1751088	36.69571999	31.69461345	36.74471482	29.41281722	17.07062773	14.78325207	18.38142525	17.67402566	16.58576323	17.87147132	19.39242801	12.52484045	20.11576268	14.43020334	19.37341968	15.30678395	19.56157497	18.28874909	18.24085058	18.57387742	16.97056281	20.21945172	25.82392372
09.06.2002 13:00	37.4865198	32.24671321	39.93719208	40.27826109	35.60366139	41.7533655	40.72816326	31.68844999	43.25673226	34.30737637	40.95766197	31.58774383	39.45968975	34.92554021	33.01665514	36.62245109	31.61377553	36.65195072	29.32224577	17.05589765	14.77062483	18.36585027	17.67402566	16.58576323	17.87147132	19.39242801	12.53739851	20.08155578	14.3574997	19.32425284	15.28128518	19.53050844	18.27462618	18.22764611	18.56166594	16.95901454	20.19294769	25.78995943
09.06.2002 14:00	37.35394907	32.14569536	39.81259228	40.17657109	35.53374264	41.60513305	40.60829958	31.56286933	43.1028012	34.16196911	40.81016145	31.46025002	39.31989035	34.77018817	32.844997	36.54918218	31.50984105	36.53268258	29.20903147	17.02643749	14.74537037	18.35027529	17.65949851	16.58576323	17.83853078	19.36246209	12.52484045	20.06445233	14.32841825	19.29147494	15.25578642	19.4994419	18.21813453	18.17482822	18.52503149	16.92436971	20.16644365	25.76731657
09.06.2002 15:00	37.19191818	31.99416858	39.62569256	39.98771822	35.37059891	41.40748979	40.42850406	31.4247306	42.91466324	34.03110257	40.64627199	31.33275621	39.14902441	34.57246739	32.63372544	36.47591328	31.40590658	36.41341444	29.09581716	16.99697733	14.70748868	18.30355036	17.63044423	16.55080386	17.80559023	19.33249617	12.51228238	20.01314197	14.2993368	19.24230811	15.21753828	19.4528421	18.16164288	18.09560138	18.50060852	16.88972489	20.12668761	25.73335228
09.06.2002 16:00	37.04461737	31.8805235	39.48551778	39.82791964	35.23076142	41.24278707	40.27867445	31.311708	42.76073218	33.91477676	40.49877147	31.23076116	39.04029154	34.43123826	32.50168072	36.41485586	31.32506865	36.30739832	29.02788858	16.95278708	14.68223421	18.27240041	17.58686279	16.52749761	17.75617942	19.30253025	12.51228238	19.97893507	14.27025534	19.20953021	15.17929013	19.4062423	18.09102831	18.02957902	18.45176258	16.85508006	20.07367955	25.67674513
09.06.2002 17:00	36.82366616	31.69111502	39.25189314	39.46474105	34.89282083	40.96279245	40.05393005	31.1986854	42.57259421	33.81299167	40.3676599	31.12876611	38.91602541	34.31825496	32.38284046	36.36600992	31.24423073	36.21463421	28.94863857	16.938057	14.65697975	18.24125046	17.57233565	16.50419137	17.73970915	19.27256433	12.49972431	19.94472817	14.25571462	19.17675232	15.15379137	19.37517577	18.06278249	17.9899656	18.4395511	16.83198351	20.06042753	25.67674513
09.06.2002 18:00	36.69109543	31.57746994	39.11171835	39.27588819	34.71802397	40.78161946	39.91908341	31.11077893	42.4357666	33.72574731	40.25293728	31.05226982	38.80729254	34.21939457	32.29040916	36.32937547	31.18648935	36.13512212	28.85806712	16.90859684	14.64435252	18.21010051	17.54328136	16.49253824	17.7067686	19.25758137	12.49972431	19.91052127	14.21209244	19.14397443	15.12829261	19.34410923	18.02041375	17.95035219	18.41512813	16.80888696	20.0339235	25.64278084
09.06.2002 19:00	36.61744503	31.50170655	39.0182685	39.18872532	34.64810523	40.68279783	39.82918565	31.0479886	42.35024935	33.65304368	40.17099255	30.98852291	38.72962621	34.1346571	32.21118232	36.29274101	31.12874798	36.06886204	28.74485282	16.89386676	14.63172529	18.21010051	17.54328136	16.49253824	17.7067686	19.24259841	12.49972431	19.91052127	14.19755171	19.12758548	15.11554323	19.32857597	17.99216792	17.91073877	18.41512813	16.79733869	20.02067149	25.64278084
09.06.2002 20:00	36.66163527	31.53958825	39.06499343	39.36305105	34.83455521	40.78161946	39.87413453	30.9726402	42.3331459	33.63850296	40.1546036	30.96302415	38.71409294	34.07816545	32.14515996	36.28052953	31.10565143	36.04235801	28.69956709	16.87913668	14.61909806	18.19452553	17.52875422	16.48088512	17.69029833	19.24259841	12.49972431	19.89341781	14.18301099	19.11119654	15.10279385	19.3130427	17.97804501	17.8975343	18.40291664	16.78579041	20.00741947	25.62013797
09.06.2002 21:00	36.60271495	31.48907932	39.00269352	39.29041533	34.76463647	40.6992681	39.81420269	30.92240793	42.28183554	33.59488078	40.08904782	30.92477601	38.66749314	34.0216738	32.0791376	36.28052953	31.08255488	36.01585398	28.67692423	16.89386676	14.63172529	18.19452553	17.54328136	16.49253824	17.7067686	19.24259841	12.51228238	19.89341781	14.18301099	19.11119654	15.10279385	19.3130427	17.97804501	17.8975343	18.39070516	16.78579041	20.00741947	25.6314594
09.06.2002 22:00	36.45541414	31.37543424	38.86251874	39.04345389	34.53157399	40.51809511	39.66437309	30.87217567	42.16211138	33.52217714	40.00710308	30.87377848	38.58982681	33.95105923	32.01311524	36.26831805	31.04791005	35.96284592	28.63163851	16.89386676	14.63172529	18.21010051	17.54328136	16.49253824	17.7067686	19.24259841	12.51228238	19.89341781	14.18301099	19.11119654	15.10279385	19.3130427	17.97804501	17.8975343	18.39070516	16.78579041	20.00741947	25.65410227
09.06.2002 23:00	36.42595398	31.35017977	38.83136879	39.0143996	34.50826774	40.48515457	39.63440717	30.83450147	42.12790448	33.49309569	39.97432519	30.84827972	38.57429354	33.92281341	31.97350182	36.28052953	31.03636178	35.9495939	28.60899565	16.90859684	14.64435252	18.21010051	17.55780851	16.50419137	17.72323887	19.25758137	12.52484045	19.91052127	14.19755171	19.12758548	15.10279385	19.3130427	17.97804501	17.8975343	18.39070516	16.79733869	20.00741947	25.64278084
10.06.2002 00:00	36.39649381	31.31229808	38.78464386	38.98534531	34.4849615	40.43574375	39.58945829	30.7842692	42.07659413	33.46401424	39.9415473	30.82278096	38.52769374	33.86632176	31.92068393	36.26831805	31.00171695	35.92308987	28.56370993	16.90859684	14.64435252	18.22567548	17.58686279	16.52749761	17.73970915	19.27256433	12.52484045	19.91052127	14.18301099	19.12758548	15.10279385	19.3130427	17.97804501	17.8975343	18.39070516	16.79733869	20.00741947	25.64278084
10.06.2002 01:00	36.35230357	31.27441639	38.75349391	38.94176388	34.45000212	40.40280321	39.55949237	30.75915307	42.04238722	33.40585133	39.89238046	30.78453281	38.4966272	33.83807593	31.89427499	36.24389508	30.9786204	35.88333383	28.54106706	16.90859684	14.64435252	18.22567548	17.58686279	16.52749761	17.73970915	19.27256433	12.52484045	19.91052127	14.18301099	19.12758548	15.11554323	19.3130427	17.97804501	17.8975343	18.40291664	16.79733869	20.00741947	25.64278084
10.06.2002 02:00	36.32284341	31.26178915	38.72234395	38.9127096	34.42669588	40.35339239	39.51454349	30.72147887	42.00818032	33.36222915	39.84321362	30.77178343	38.46556067	33.80983011	31.86786604	36.24389508	30.96707212	35.87008181	28.54106706	16.90859684	14.64435252	18.22567548	17.58686279	16.53915074	17.73970915	19.27256433	12.52484045	19.91052127	14.16847026	19.11119654	15.10279385	19.3130427	17.9639221	17.88432983	18.40291664	16.79733869	20.00741947	25.64278084
10.06.2002 03:00	36.29338325	31.22390746	38.67561902	38.88365531	34.40338963	40.32045185	39.48457757	30.6712466	41.95686997	33.3331477	39.81043573	30.74628467	38.4500274	33.78158428	31.82825263	36.24389508	30.95552385	35.8568298	28.54106706	16.90859684	14.64435252	18.22567548	17.58686279	16.53915074	17.73970915	19.27256433	12.52484045	19.91052127	14.16847026	19.11119654	15.10279385	19.3130427	17.97804501	17.8975343	18.40291664	16.79733869	20.00741947	25.6314594
10.06.2002 04:00	36.26392309	31.198653	38.66004405	38.86912816	34.39173651	40.30398158	39.45461165	30.64613047	41.92266306	33.28952552	39.77765784	30.72078591	38.41896087	33.73921554	31.77543474	36.25610656	30.94397557	35.84357778	28.49578134	16.92332692	14.65697975	18.22567548	17.60138994	16.55080386	17.73970915	19.27256433	12.52484045	19.91052127	14.16847026	19.11119654	15.11554323	19.3130427	17.97804501	17.8975343	18.40291664	16.79733869	20.00741947	25.64278084
10.06.2002 05:00	36.27865317	31.22390746	38.67561902	38.94176388	34.4849615	40.33692212	39.48457757	30.60845627	41.92266306	33.26044407	39.76126889	30.70803652	38.4034276	33.71096972	31.74902579	36.26831805	30.94397557	35.83032577	28.47313848	16.938057	14.66960698	18.25682544	17.63044423	16.57411011	17.77264969	19.30253025	12.54995658	19.92762472	14.18301099	19.12758548	15.11554323	19.32857597	17.99216792	17.91073877	18.40291664	16.79733869	20.02067149	25.6314594
10.06.2002 06:00	36.29338325	31.22390746	38.67561902	38.99987246	34.54322712	40.36986266	39.48457757	30.58334014	41.90555961	33.21682189	39.728491	30.69528714	38.38789434	33.68272389	31.72261685	36.26831805	30.9324273	35.81707375	28.43917419	16.938057	14.66960698	18.25682544	17.63044423	16.57411011	17.77264969	19.30253025	12.53739851	19.92762472	14.18301099	19.12758548	15.12829261	19.34410923	18.00629084	17.92394324	18.41512813	16.80888696	20.02067149	25.6314594
10.06.2002 07:00	36.24919301	31.198653	38.64446907	38.94176388	34.4849615	40.30398158	39.45461165	30.558224	41.87135271	33.20228116	39.71210205	30.66978838	38.3568278	33.66860098	31.70941237	36.24389508	30.90933075	35.80382174	28.43917419	16.938057	14.66960698	18.25682544	17.63044423	16.57411011	17.77264969	19.30253025	12.54995658	19.94472817	14.19755171	19.14397443	15.11554323	19.32857597	17.99216792	17.91073877	18.40291664	16.79733869	20.02067149	25.6314594
10.06.2002 08:00	36.21973284	31.17339853	38.61331912	38.88365531	34.438349	40.27104103	39.40966277	30.5205498	41.83714581	33.18774044	39.67932416	30.66978838	38.3568278	33.65447807	31.68300343	36.26831805	30.90933075	35.79056972	28.43917419	16.92332692	14.65697975	18.22567548	17.61591708	16.56245699	17.75617942	19.28754729	12.53739851	19.91052127	14.16847026	19.11119654	15.10279385	19.3130427	17.9639221	17.88432983	18.39070516	16.78579041	20.00741947	25.60881654
10.06.2002 09:00	36.19027268	31.13551684	38.56659419	38.84007388	34.39173651	40.22163022	39.36471389	30.45775947	41.78583545	33.12957753	39.64654627	30.64428962	38.32576127	33.61210933	31.64339001	36.23168359	30.89778247	35.79056972	28.59767422	16.87913668	14.61909806	18.19452553	17.55780851	16.51584449	17.7067686	19.24259841	12.52484045	19.87631436	14.13938881	19.07841864	15.0645457	19.2664429	17.92155336	17.84471641	18.35407071	16.75114559	19.96766342	25.58617368
10.06.2002 10:00	36.1018922	31.05975345	38.48871931	38.76743816	34.34512401	40.13927886	39.28979909	30.38241107	41.68321475	33.02779245	39.53182364	30.56779333	38.23256167	33.52737185	31.56416318	36.18283766	30.82849282	35.71105763	28.47313848	16.83494644	14.58121636	18.13222563	17.51422708	16.48088512	17.65735779	19.19764953	12.51228238	19.82500401	14.09576663	19.01286286	15.01354818	19.20430983	17.86506171	17.77869405	18.29301329	16.70495249	19.90140335	25.5182451
10.06.2002 11:00	35.98405155	30.97136283	38.3641195	38.6802753	34.27520527	40.00751668	39.15495244	30.23171427	41.54638714	32.91146663	39.40071207	30.46579828	38.10829553	33.42851146	31.47173187	36.09735727	30.7476549	35.60504151	28.39388847	16.76129603	14.5180802	18.05435075	17.42706422	16.39931325	17.55853616	19.12273473	12.48716625	19.73948675	14.03760372	18.94730707	14.94980127	19.1266435	17.76620132	17.68626274	18.23195586	16.64721111	19.83514327	25.47295938
10.06.2002 12:00	35.85148082	30.85771775	38.22394472	38.52047672	34.1470209	39.84281396	39.0201058	30.06845941	41.39245608	32.82422228	39.28598945	30.38930199	37.99956267	33.32965108	31.37930057	36.06072281	30.67836525	35.52552941	28.30331702	16.67291555	14.44231682	17.97647587	17.33990135	16.31774138	17.4761848	19.04781992	12.46205011	19.6539695	13.97944082	18.86536234	14.88605436	19.04897716	17.68146384	17.59383143	18.18310993	16.58946974	19.7688832	25.39370936
10.06.2002 13:00	35.74837026	30.76932713	38.11491989	38.37520528	34.01883654	39.71105179	38.90024212	29.96799488	41.28983537	32.76605937	39.22043366	30.32555509	37.9374296	33.25903651	31.3132782	36.01187688	30.63217215	35.47252135	28.31463845	16.6287253	14.40443512	17.92975094	17.26726564	16.25947577	17.41030371	19.00287104	12.46205011	19.61976259	13.95035936	18.8161955	14.84780622	19.00237736	17.61084928	17.5146046	18.14647548	16.55482491	19.72912715	25.34842364
10.06.2002 14:00	35.68944993	30.7188182	38.05261998	38.30256956	33.9489178	39.62870043	38.84031028	29.90520454	41.22142156	32.70789646	39.15487788	30.28730694	37.8908298	33.21666777	31.27366479	35.99966539	30.6090756	35.43276531	28.28067416	16.59926514	14.37918066	17.89860099	17.23821135	16.22451639	17.37736316	18.97290512	12.44949205	19.58555569	13.92127791	18.79980656	14.83505684	18.97131083	17.58260346	17.48819566	18.13426399	16.53172836	19.70262312	25.33710221
10.06.2002 15:00	35.64525969	30.68093651	38.00589506	38.27351528	33.92561155	39.59575989	38.7953614	29.85497228	41.18721466	32.67881501	39.10571104	30.2490588	37.84423	33.18842195	31.26046031	35.95081946	30.5628825	35.39300926	28.21274558	16.56980498	14.3539262	17.86745104	17.20915706	16.20121015	17.34442262	18.9429392	12.44949205	19.55134879	13.89219646	18.76702866	14.7968087	18.9402443	17.55435763	17.44858224	18.09762954	16.50863181	19.67611909	25.31445935
10.06.2002 16:00	35.57160929	30.61780035	37.92802018	38.20087956	33.86734593	39.49693825	38.7204466	29.79218194	41.08459395	32.63519283	39.04015525	30.18531189	37.7510304	33.08956156	31.15482454	35.90197352	30.50514112	35.31349717	28.09953127	16.52561474	14.3160445	17.80515113	17.15104849	16.16625077	17.29501181	18.89799032	12.42437591	19.48293498	13.83403355	18.70147288	14.74581117	18.87811123	17.46962015	17.3693554	18.06099509	16.46243871	19.62311103	25.26917363
10.06.2002 17:00	35.46849872	30.52940973	37.81899534	38.09918955	33.78577406	39.39811662	38.61556588	29.70427548	40.98197324	32.54794847	38.94182157	30.1088156	37.67336406	33.018947	31.08880217	35.85312758	30.43585147	35.23398508	27.97499554	16.46669442	14.26553557	17.74285123	17.10746706	16.11963828	17.22913072	18.83805848	12.41181785	19.41452118	13.77587065	18.61952815	14.68206426	18.8004449	17.37075977	17.26371963	17.99993766	16.40469734	19.55685095	25.2238879
10.06.2002 18:00	35.4095784	30.46627357	37.74112046	38.01202669	33.71585532	39.31576526	38.54065108	29.64148515	40.91355944	32.47524484	38.85987684	30.05781808	37.611231	32.96245535	31.03598428	35.82870461	30.40120665	35.19422903	27.95235267	16.40777409	14.21502665	17.68055132	17.04935848	16.07302578	17.1797199	18.7931096	12.39925978	19.36321082	13.71770774	18.55397236	14.63106674	18.73831183	17.3001452	17.18449279	17.96330321	16.35850424	19.50384289	25.12199503
10.06.2002 19:00	35.38011823	30.44101911	37.70997051	37.98297241	33.69254907	39.28282472	38.51068516	29.59125288	40.86224909	32.44616339	38.82709895	30.03231932	37.58016446	32.92008661	30.99637087	35.82870461	30.38965837	35.18097702	27.95235267	16.36358385	14.17714495	17.6338264	17.00577705	16.04971954	17.13030909	18.74816072	12.37414365	19.31190047	13.68862629	18.50480552	14.5928186	18.67617876	17.22953064	17.10526596	17.92666876	16.32385941	19.45083483	25.08803074
10.06.2002 20:00	35.33592799	30.41576464	37.67882056	37.93939097	33.64593658	39.23341391	38.48071924	29.57869481	40.84514563	32.43162266	38.81071	30.01956994	37.5646312	32.92008661	30.99637087	35.80428165	30.36656182	35.15447299	27.91838838	16.34885377	14.16451772	17.6338264	16.99124991	16.03806641	17.11383882	18.73317776	12.38670171	19.29479702	13.67408556	18.48841658	14.56731983	18.66064549	17.21540773	17.09206149	17.89003431	16.30076286	19.43758281	25.06538788
10.06.2002 21:00	35.32119791	30.40313741	37.66324558	37.92486383	33.63428345	39.21694363	38.45075332	29.55357868	40.82804218	32.41708194	38.79432106	30.00682055	37.54909793	32.9059637	30.9831664	35.80428165	30.36656182	35.15447299	27.90706695	16.34885377	14.16451772	17.6338264	17.00577705	16.04971954	17.13030909	18.74816072	12.38670171	19.29479702	13.65954483	18.48841658	14.56731983	18.64511223	17.20128481	17.07885701	17.87782282	16.28921459	19.4243308	25.07670931
10.06.2002 22:00	35.32119791	30.39051018	37.66324558	37.91033669	33.63428345	39.21694363	38.45075332	29.54102061	40.81093873	32.40254121	38.77793211	30.00682055	37.54909793	32.87771787	30.95675745	35.82870461	30.36656182	35.15447299	27.89574552	16.34885377	14.16451772	17.6338264	17.02030419	16.06137266	17.13030909	18.74816072	12.37414365	19.29479702	13.64500411	18.47202763	14.56731983	18.64511223	17.20128481	17.07885701	17.87782282	16.28921459	19.4243308	25.08803074
10.06.2002 23:00	35.29173775	30.37788295	37.63209563	37.8812824	33.59932408	39.18400309	38.4207874	29.51590448	40.79383528	32.40254121	38.77793211	29.99407117	37.53356466	32.87771787	30.95675745	35.82870461	30.36656182	35.14122097	27.89574552	16.34885377	14.16451772	17.6338264	17.02030419	16.06137266	17.13030909	18.74816072	12.38670171	19.29479702	13.64500411	18.47202763	14.55457045	18.64511223	17.1871619	17.06565254	17.86561134	16.28921459	19.4243308	25.1106736
11.06.2002 00:00	35.30646783	30.39051018	37.64767061	37.91033669	33.63428345	39.20047336	38.43577036	29.50334641	40.79383528	32.37345976	38.76154316	29.99407117	37.53356466	32.86359496	30.94355298	35.82870461	30.36656182	35.14122097	27.90706695	16.34885377	14.16451772	17.6338264	17.02030419	16.06137266	17.13030909	18.74816072	12.39925978	19.29479702	13.63046338	18.47202763	14.55457045	18.62957896	17.1871619	17.06565254	17.86561134	16.28921459	19.4243308	25.09935217
11.06.2002 01:00	35.29173775	30.37788295	37.63209563	37.91033669	33.63428345	39.18400309	38.4207874	29.49078835	40.75962838	32.3443783	38.72876527	29.98132179	37.5180314	32.84947205	30.93034851	35.81649313	30.34346527	35.12796895	27.87310266	16.34885377	14.16451772	17.6338264	17.03483134	16.08467891	17.13030909	18.74816072	12.38670171	19.27769357	13.61592266	18.45563868	14.55457045	18.62957896	17.1871619	17.06565254	17.85339985	16.27766631	19.41107878	25.09935217
11.06.2002 02:00	35.27700767	30.36525572	37.61652065	37.89580954	33.62263033	39.16753282	38.40580444	29.47823028	40.75962838	32.32983758	38.72876527	29.96857241	37.50249813	32.84947205	30.91714403	35.8409161	30.35501355	35.12796895	27.8504598	16.36358385	14.17714495	17.6338264	17.04935848	16.09633203	17.14677936	18.74816072	12.38670171	19.29479702	13.61592266	18.45563868	14.55457045	18.62957896	17.1871619	17.06565254	17.86561134	16.27766631	19.4243308	25.08803074
11.06.2002 03:00	35.26227759	30.35262849	37.60094568	37.8812824	33.61097721	39.15106255	38.39082148	29.45311415	40.72542148	32.30075612	38.69598738	29.95582303	37.50249813	32.83534913	30.90393956	35.8409161	30.34346527	35.11471694	27.8504598	16.36358385	14.16451772	17.6338264	17.04935848	16.09633203	17.14677936	18.74816072	12.38670171	19.27769357	13.61592266	18.45563868	14.55457045	18.62957896	17.17303899	17.05244807	17.85339985	16.27766631	19.41107878	25.09935217
11.06.2002 04:00	35.24754751	30.34000126	37.5853707	37.85222811	33.58767096	39.13459227	38.37583852	29.44055608	40.72542148	32.30075612	38.69598738	29.95582303	37.48696486	32.82122622	30.90393956	35.81649313	30.331917	35.10146492	27.8504598	16.36358385	14.17714495	17.64940137	17.07841277	16.11963828	17.16324963	18.76314368	12.38670171	19.29479702	13.61592266	18.45563868	14.54182107	18.62957896	17.17303899	17.05244807	17.84118837	16.27766631	19.41107878	25.09935217
11.06.2002 05:00	35.23281743	30.32737402	37.56979573	37.85222811	33.58767096	39.118122	38.36085556	29.42799801	40.69121457	32.27167467	38.66320949	29.94307365	37.4714316	32.80710331	30.87753062	35.82870461	30.331917	35.10146492	27.83913837	16.37831393	14.17714495	17.64940137	17.07841277	16.1312914	17.16324963	18.76314368	12.39925978	19.29479702	13.5868412	18.43924974	14.54182107	18.62957896	17.17303899	17.05244807	17.85339985	16.27766631	19.41107878	25.09935217
11.06.2002 06:00	35.23281743	30.32737402	37.56979573	37.85222811	33.58767096	39.118122	38.36085556	29.41543995	40.69121457	32.24259322	38.64682054	29.94307365	37.4714316	32.80710331	30.87753062	35.8409161	30.331917	35.10146492	27.8504598	16.36358385	14.17714495	17.64940137	17.07841277	16.1312914	17.16324963	18.76314368	12.38670171	19.27769357	13.5868412	18.43924974	14.54182107	18.61404569	17.17303899	17.05244807	17.84118837	16.26611804	19.41107878	25.09935217
11.06.2002 07:00	35.23281743	30.32737402	37.56979573	37.83770097	33.57601783	39.118122	38.36085556	29.40288188	40.69121457	32.25713394	38.66320949	29.94307365	37.4714316	32.80710331	30.87753062	35.8409161	30.34346527	35.11471694	27.90706695	16.36358385	14.17714495	17.64940137	17.07841277	16.1312914	17.16324963	18.76314368	12.39925978	19.27769357	13.5868412	18.43924974	14.54182107	18.61404569	17.17303899	17.05244807	17.84118837	16.26611804	19.41107878	25.09935217
11.06.2002 08:00	35.20335726	30.28949233	37.5230708	37.80864668	33.55271159	39.06871119	38.31590668	29.37776575	40.65700767	32.22805249	38.63043159	29.9048255	37.4248318	32.77885748	30.86432614	35.77985868	30.29727217	35.06170888	27.8504598	16.36358385	14.17714495	17.64940137	17.07841277	16.11963828	17.16324963	18.76314368	12.39925978	19.27769357	13.5868412	18.43924974	14.54182107	18.61404569	17.17303899	17.05244807	17.84118837	16.26611804	19.41107878	25.09935217
11.06.2002 09:00	35.18862718	30.28949233	37.5230708	37.7795924	33.51775222	39.05224091	38.30092372	29.36520768	40.65700767	32.21351177	38.63043159	29.93032427	37.45589833	32.79298039	30.86432614	35.86533907	30.331917	35.10146492	27.86178123	16.36358385	14.17714495	17.6338264	17.06388563	16.11963828	17.16324963	18.76314368	12.39925978	19.27769357	13.5868412	18.43924974	14.54182107	18.61404569	17.17303899	17.05244807	17.84118837	16.26611804	19.39782677	25.08803074
11.06.2002 10:00	35.24754751	30.32737402	37.56979573	37.76506525	33.49444597	39.08518146	38.3458726	29.37776575	40.72542148	32.25713394	38.71237633	30.03231932	37.59569773	32.94833243	31.03598428	36.06072281	30.45894802	35.23398508	27.90706695	16.36358385	14.17714495	17.6338264	17.06388563	16.11963828	17.16324963	18.76314368	12.39925978	19.27769357	13.5868412	18.43924974	14.54182107	18.61404569	17.17303899	17.05244807	17.82897689	16.26611804	19.39782677	25.09935217
11.06.2002 11:00	35.32119791	30.40313741	37.66324558	37.79411954	33.49444597	39.15106255	38.4207874	29.45311415	40.84514563	32.3443783	38.82709895	30.13431437	37.71996386	33.10368447	31.19443795	36.18283766	30.55133422	35.35325322	27.9636741	16.34885377	14.16451772	17.61825142	17.04935848	16.09633203	17.13030909	18.74816072	12.38670171	19.26059012	13.5868412	18.43924974	14.52907169	18.59851243	17.15891608	17.0392436	17.82897689	16.25456976	19.39782677	25.07670931
11.06.2002 12:00	35.36538815	30.42839188	37.69439553	37.79411954	33.47113972	39.18400309	38.46573628	29.50334641	40.91355944	32.43162266	38.90904368	30.19806127	37.7976302	33.18842195	31.28686926	36.24389508	30.6090756	35.41951329	28.02028126	16.31939361	14.13926326	17.58710147	17.02030419	16.07302578	17.09736854	18.7181948	12.37414365	19.24348667	13.55775975	18.40647184	14.50357293	18.56744589	17.13067025	17.01283465	17.80455392	16.23147321	19.37132274	25.05406644
11.06.2002 13:00	35.36538815	30.44101911	37.70997051	37.70695668	33.37791473	39.16753282	38.46573628	29.55357868	40.94776634	32.46070411	38.95821052	30.26180818	37.87529653	33.25903651	31.35289162	36.34158695	30.67836525	35.48577337	28.09953127	16.28993345	14.1140088	17.57152649	16.97672276	16.02641329	17.064428	18.68822888	12.37414365	19.20927976	13.54321902	18.37369395	14.49082355	18.55191263	17.11654734	16.98642571	17.79234243	16.21992494	19.3448187	25.04274501
11.06.2002 14:00	35.43903856	30.50415526	37.78784539	37.70695668	33.34295536	39.21694363	38.52566812	29.62892708	41.0674905	32.50432629	39.0565442	30.37655261	38.01509593	33.41438855	31.51134529	36.52475921	30.81694455	35.64479755	28.26935273	16.27520336	14.10138157	17.54037654	16.94766848	16.01476016	17.04795773	18.67324592	12.37414365	19.19217631	13.51413757	18.357305	14.46532478	18.53637936	17.0741786	16.94681229	17.78013095	16.20837666	19.33156669	25.03142358
11.06.2002 15:00	35.42430848	30.49152803	37.77227041	37.6488481	33.27303661	39.20047336	38.52566812	29.64148515	41.08459395	32.51886702	39.08932209	30.40205137	38.06169573	33.4708802	31.57736765	36.5369707	30.8400411	35.67130158	28.34860274	16.21628304	14.05087264	17.49365161	16.8895599	15.95649454	16.98207664	18.62829704	12.34902751	19.14086596	13.49959684	18.32452711	14.43982602	18.48977956	17.03180986	16.90719887	17.7434965	16.17373184	19.29181064	24.963495
11.06.2002 16:00	35.38011823	30.45364634	37.72554549	37.57621238	33.20311787	39.13459227	38.46573628	29.60381095	41.0332836	32.48978557	39.04015525	30.37655261	38.01509593	33.45675729	31.57736765	36.47591328	30.80539627	35.63154554	28.35992418	16.18682288	14.02561818	17.44692668	16.84597847	15.92153517	16.9491361	18.58334816	12.33646945	19.10665906	13.45597466	18.27536027	14.40157788	18.44317976	16.98944112	16.85438098	17.70686204	16.13908701	19.2520546	24.94085214
11.06.2002 17:00	35.32119791	30.40313741	37.66324558	37.48904952	33.13319913	39.05224091	38.40580444	29.55357868	40.98197324	32.46070411	38.99098841	30.32555509	37.96849613	33.41438855	31.52454976	36.43927882	30.77075145	35.59178949	28.33728131	16.14263264	13.97510925	17.40020175	16.80239704	15.8865758	16.89972528	18.53839928	12.32391138	19.03824525	13.41235249	18.20980449	14.35058035	18.38104669	16.91882656	16.78835862	17.64580462	16.08134564	19.19904654	24.89556642
11.06.2002 18:00	35.29173775	30.37788295	37.63209563	37.45999524	33.10989288	39.01930037	38.37583852	29.52846255	40.94776634	32.47524484	38.97459947	30.30005632	37.92189633	33.3578969	31.47173187	36.36600992	30.72455835	35.55203345	28.33728131	16.11317247	13.94985479	17.3690518	16.77334275	15.86326955	16.86678474	18.50843336	12.29879525	19.00403835	13.39781176	18.19341554	14.32508159	18.34998016	16.87645782	16.7487452	17.62138165	16.05824909	19.15929049	24.87292356
11.06.2002 19:00	35.29173775	30.37788295	37.63209563	37.43094095	33.07493351	39.0028301	38.36085556	29.49078835	40.94776634	32.60611138	39.04015525	30.3128057	37.9374296	33.34377399	31.44532293	36.34158695	30.72455835	35.55203345	28.39388847	16.09844239	13.94985479	17.3690518	16.7878699	15.87492268	16.86678474	18.50843336	12.28623718	19.00403835	13.38327103	18.1770266	14.31233221	18.33444689	16.86233491	16.73554073	17.59695869	16.04670081	19.14603847	24.86160212
11.06.2002 20:00	35.30646783	30.39051018	37.64767061	37.44546809	33.08658663	39.01930037	38.36085556	29.46567221	40.96486979	32.69335574	39.08932209	30.32555509	37.95296287	33.32965108	31.41891398	36.34158695	30.73610662	35.55203345	28.43917419	16.09844239	13.94985479	17.35347683	16.7878699	15.87492268	16.85031447	18.50843336	12.28623718	18.9869349	13.38327103	18.16063765	14.29958283	18.31891362	16.848212	16.72233626	17.5847472	16.03515254	19.14603847	24.86160212
11.06.2002 21:00	35.30646783	30.39051018	37.64767061	37.44546809	33.08658663	39.0028301	38.36085556	29.45311415	40.96486979	32.72243719	39.10571104	30.32555509	37.95296287	33.31552816	31.40570951	36.32937547	30.72455835	35.55203345	28.45049562	16.09844239	13.93722756	17.35347683	16.77334275	15.87492268	16.85031447	18.4934504	12.28623718	18.9869349	13.36873031	18.16063765	14.28683344	18.30338036	16.848212	16.70913179	17.57253572	16.03515254	19.13278646	24.87292356
11.06.2002 22:00	35.30646783	30.39051018	37.64767061	37.45999524	33.10989288	39.01930037	38.36085556	29.44055608	40.96486979	32.73697792	39.10571104	30.3128057	37.9374296	33.28728234	31.36609609	36.32937547	30.72455835	35.53878143	28.43917419	16.09844239	13.94985479	17.35347683	16.7878699	15.8865758	16.86678474	18.50843336	12.28623718	18.9869349	13.35418958	18.1442487	14.28683344	18.30338036	16.83408908	16.69592731	17.57253572	16.03515254	19.13278646	24.88424499
11.06.2002 23:00	35.29173775	30.37788295	37.63209563	37.44546809	33.08658663	39.0028301	38.36085556	29.44055608	40.96486979	32.76605937	39.10571104	30.32555509	37.9374296	33.25903651	31.33968715	36.35379844	30.72455835	35.55203345	28.42785276	16.09844239	13.94985479	17.35347683	16.81692418	15.90988205	16.86678474	18.50843336	12.28623718	18.9869349	13.33964885	18.1442487	14.28683344	18.28784709	16.83408908	16.69592731	17.56032423	16.02360426	19.11953444	24.86160212
12.06.2002 00:00	35.27700767	30.36525572	37.61652065	37.43094095	33.07493351	38.98635983	38.33088964	29.41543995	40.94776634	32.7806001	39.10571104	30.3128057	37.9374296	33.2449136	31.3132782	36.35379844	30.72455835	35.53878143	28.4052099	16.09844239	13.94985479	17.3690518	16.81692418	15.92153517	16.88325501	18.50843336	12.28623718	18.9869349	13.35418958	18.1442487	14.28683344	18.30338036	16.83408908	16.69592731	17.54811275	16.02360426	19.11953444	24.87292356
12.06.2002 01:00	35.27700767	30.36525572	37.61652065	37.43094095	33.07493351	38.98635983	38.33088964	29.41543995	40.94776634	32.79514082	39.10571104	30.30005632	37.92189633	33.21666777	31.28686926	36.32937547	30.7014618	35.52552941	28.39388847	16.11317247	13.96248202	17.3690518	16.83145133	15.9331883	16.88325501	18.52341632	12.28623718	18.9869349	13.35418958	18.1442487	14.28683344	18.30338036	16.83408908	16.69592731	17.54811275	16.02360426	19.11953444	24.87292356
12.06.2002 02:00	35.26227759	30.35262849	37.60094568	37.41641381	33.07493351	38.96988956	38.31590668	29.39032381	40.93066289	32.7806001	39.08932209	30.30005632	37.90636307	33.20254486	31.27366479	36.34158695	30.7014618	35.5122774	28.37124561	16.11317247	13.96248202	17.3690518	16.83145133	15.9331883	16.88325501	18.52341632	12.28623718	18.9869349	13.35418958	18.1442487	14.28683344	18.30338036	16.83408908	16.69592731	17.56032423	16.02360426	19.11953444	24.87292356
12.06.2002 03:00	35.27700767	30.36525572	37.61652065	37.44546809	33.09823976	38.98635983	38.33088964	29.39032381	40.93066289	32.7806001	39.08932209	30.30005632	37.90636307	33.18842195	31.24725584	36.35379844	30.7014618	35.5122774	28.37124561	16.11317247	13.96248202	17.3690518	16.83145133	15.9331883	16.88325501	18.52341632	12.28623718	18.9869349	13.33964885	18.1442487	14.28683344	18.30338036	16.83408908	16.69592731	17.56032423	16.02360426	19.11953444	24.87292356
12.06.2002 04:00	35.26227759	30.36525572	37.60094568	37.44546809	33.09823976	38.96988956	38.31590668	29.36520768	40.93066289	32.79514082	39.08932209	30.28730694	37.90636307	33.17429904	31.23405137	36.35379844	30.7014618	35.5122774	28.37124561	16.11317247	13.96248202	17.38462678	16.84597847	15.94484142	16.89972528	18.52341632	12.29879525	18.9869349	13.32510813	18.1442487	14.28683344	18.30338036	16.83408908	16.70913179	17.56032423	16.02360426	19.13278646	24.88424499
12.06.2002 05:00	35.26227759	30.35262849	37.60094568	37.44546809	33.09823976	38.96988956	38.31590668	29.36520768	40.91355944	32.75151864	39.07293314	30.28730694	37.90636307	33.17429904	31.23405137	36.36600992	30.7014618	35.5122774	28.37124561	16.12790256	13.97510925	17.38462678	16.86050562	15.95649454	16.91619555	18.53839928	12.31135332	19.00403835	13.32510813	18.1442487	14.28683344	18.30338036	16.83408908	16.70913179	17.54811275	16.02360426	19.13278646	24.89556642
12.06.2002 06:00	35.24754751	30.34000126	37.5853707	37.41641381	33.07493351	38.95341928	38.30092372	29.35264962	40.89645599	32.76605937	39.07293314	30.27455756	37.8908298	33.14605321	31.19443795	36.36600992	30.7014618	35.49902538	28.35992418	16.12790256	13.96248202	17.38462678	16.86050562	15.95649454	16.89972528	18.53839928	12.29879525	19.00403835	13.32510813	18.1442487	14.28683344	18.30338036	16.83408908	16.70913179	17.54811275	16.02360426	19.13278646	24.90688785
12.06.2002 07:00	35.23281743	30.32737402	37.56979573	37.41641381	33.07493351	38.93694901	38.28594076	29.32753348	40.87935254	32.76605937	39.0565442	30.27455756	37.87529653	33.14605321	31.19443795	36.36600992	30.68991352	35.49902538	28.32595988	16.12790256	13.96248202	17.38462678	16.86050562	15.95649454	16.89972528	18.53839928	12.29879525	18.9869349	13.32510813	18.1442487	14.28683344	18.30338036	16.83408908	16.70913179	17.53590126	16.02360426	19.11953444	24.89556642
12.06.2002 08:00	35.21808735	30.32737402	37.55422075	37.40188666	33.06328038	38.92047874	38.27095779	29.31497542	40.87935254	32.7806001	39.0565442	30.26180818	37.87529653	33.1319303	31.18123348	36.35379844	30.67836525	35.48577337	28.29199559	16.11317247	13.96248202	17.3690518	16.84597847	15.94484142	16.89972528	18.52341632	12.29879525	18.9869349	13.32510813	18.12785976	14.27408406	18.28784709	16.83408908	16.69592731	17.54811275	16.01205599	19.11953444	24.86160212
12.06.2002 09:00	35.20335726	30.30211956	37.53864577	37.37283237	33.03997414	38.8875382	38.24099187	29.26474315	40.84514563	32.7806001	39.04015525	30.2490588	37.84423	33.11780739	31.16802901	36.32937547	30.6552687	35.45926934	28.26935273	16.08371231	13.93722756	17.33790185	16.80239704	15.90988205	16.85031447	18.4934504	12.28623718	18.95272799	13.32510813	18.11147081	14.26133468	18.25678056	16.80584326	16.66951837	17.52368978	15.98895944	19.09303041	24.80499497
12.06.2002 10:00	35.12970686	30.2389834	37.46077089	37.28566951	32.97005539	38.82165711	38.18106003	29.23962702	40.77673183	32.73697792	38.99098841	30.19806127	37.78209693	33.04719282	31.10200665	36.29274101	30.62062387	35.40626128	28.22406701	16.03952207	13.89934586	17.3067519	16.75881561	15.87492268	16.81737392	18.46348448	12.26112105	18.91852109	13.29602667	18.07869292	14.22308654	18.22571402	16.76347452	16.62990495	17.48705533	15.96586289	19.05327437	24.78235211
12.06.2002 11:00	35.11497678	30.22635617	37.44519592	37.27114237	32.95840227	38.78871657	38.15109411	29.18939475	40.75962838	32.72243719	38.97459947	30.18531189	37.78209693	33.03306991	31.08880217	36.3049525	30.6090756	35.39300926	28.19010272	16.02479199	13.88671863	17.29117692	16.74428847	15.85161643	16.80090365	18.44850152	12.26112105	18.91852109	13.32510813	18.07869292	14.21033716	18.21018076	16.74935161	16.61670048	17.46263236	15.95431461	19.04002235	24.77103068
12.06.2002 12:00	35.07078654	30.18847448	37.39847099	37.25661523	32.94674915	38.75577602	38.12112819	29.16427862	40.70831802	32.69335574	38.92543263	30.13431437	37.71996386	32.99070117	31.06239323	36.24389508	30.5628825	35.3400012	28.07688841	15.99533183	13.86146417	17.24445199	16.71523418	15.82831018	16.75149283	18.40355264	12.24856298	18.86721074	13.26694522	18.02952608	14.17208901	18.16358096	16.70698287	16.59029154	17.42599791	15.90812151	19.00026631	24.68045924
12.06.2002 13:00	35.02659629	30.15059278	37.35174606	37.18397951	32.88848353	38.68989493	38.06119635	29.11404635	40.65700767	32.67881501	38.89265474	30.12156499	37.68889733	32.96245535	31.02277981	36.24389508	30.53978595	35.32674918	28.05424555	15.95114159	13.82358247	17.21330204	16.67165275	15.79335081	16.71855229	18.37358672	12.23600492	18.83300383	13.25240449	17.99674819	14.14659025	18.13251442	16.66461413	16.53747365	17.38936345	15.87347669	18.96051026	24.65781637
12.06.2002 14:00	34.98240605	30.11271109	37.30502113	37.09681665	32.80691166	38.62401385	38.00126451	29.07637215	40.62280077	32.64973356	38.85987684	30.09606622	37.67336406	32.93420952	30.99637087	36.25610656	30.53978595	35.31349717	28.05424555	15.95114159	13.81095524	17.19772707	16.64259846	15.77004456	16.70208202	18.35860376	12.23600492	18.81590038	13.22332304	17.98035924	14.14659025	18.13251442	16.65049122	16.5110647	17.46263236	15.89657324	18.97376228	24.62385208
12.06.2002 15:00	34.99713613	30.12533832	37.32059611	37.11134379	32.80691166	38.64048412	38.01624747	29.06381408	40.63990422	32.69335574	38.89265474	30.12156499	37.7044306	32.97657826	31.04918876	36.28052953	30.5628825	35.3400012	28.05424555	15.89222126	13.77307355	17.15100214	16.59901703	15.73508519	16.6526712	18.31365488	12.21088878	18.76459003	13.20878232	17.94758135	14.10834211	18.07038136	16.57987666	16.44504234	17.41378642	15.85038014	18.92075421	24.54460207
12.06.2002 16:00	35.02659629	30.15059278	37.35174606	37.11134379	32.79525854	38.65695439	38.03123043	29.03869795	40.69121457	32.85330373	38.99098841	30.17256251	37.7510304	32.99070117	31.04918876	36.3049525	30.58597905	35.36650523	28.14481699	15.84803102	13.73519185	17.10427721	16.5554356	15.70012582	16.60326039	18.268706	12.18577265	18.71327968	13.16516014	17.89841451	14.05734458	18.02378156	16.53750792	16.39222445	17.37715197	15.81573531	18.88099817	24.51063778
12.06.2002 17:00	34.98240605	30.11271109	37.30502113	37.02418093	32.71368667	38.57460303	37.97129859	28.98846569	40.65700767	32.92600736	39.00737736	30.15981313	37.7510304	32.97657826	31.03598428	36.28052953	30.57443077	35.35325322	28.09953127	15.80384078	13.69731016	17.05755228	16.51185417	15.65351332	16.55384957	18.23874008	12.17321458	18.67907277	13.15061941	17.84924767	14.01909644	17.97718176	16.49513918	16.35261103	17.32830603	15.78109049	18.82799011	24.44270919
12.06.2002 18:00	34.93821581	30.07482939	37.25829621	36.9805995	32.6787273	38.52519222	37.92634971	28.92567535	40.60569732	32.94054809	38.99098841	30.13431437	37.7044306	32.94833243	31.00957534	36.25610656	30.53978595	35.31349717	27.9976384	15.77438062	13.67205569	17.02640233	16.46827274	15.61855395	16.50443876	18.1937912	12.16065652	18.64486587	13.10699723	17.81646978	13.99359768	17.94611522	16.45277044	16.31299762	17.29167158	15.74644566	18.80148608	24.44270919
12.06.2002 19:00	34.89402557	30.0369477	37.21157128	36.90796378	32.60880855	38.4757814	37.88140083	28.88800115	40.57149041	32.95508881	38.97459947	30.1088156	37.68889733	32.9059637	30.96996192	36.24389508	30.5166894	35.28699314	27.98631697	15.74492045	13.64680123	16.9796774	16.42469131	15.58359458	16.47149821	18.16382528	12.14809845	18.61065897	13.0924565	17.78369188	13.96809891	17.91504869	16.4104017	16.2733842	17.26724861	15.72334911	18.77498205	24.42006633
12.06.2002 20:00	34.8645654	30.02432047	37.1959963	36.87890949	32.58550231	38.44284086	37.85143491	28.85032695	40.55438696	32.96962954	38.97459947	30.1088156	37.67336406	32.89184078	30.94355298	36.24389508	30.5166894	35.28699314	28.00895983	15.73019037	13.62154677	16.96410243	16.42469131	15.58359458	16.45502794	18.14884232	12.13554038	18.57645207	13.04883432	17.75091399	13.94260015	17.88398215	16.38215588	16.24697525	17.24282564	15.70025256	18.74847802	24.39742347
12.06.2002 21:00	34.8645654	30.02432047	37.18042133	36.87890949	32.58550231	38.44284086	37.85143491	28.83776889	40.55438696	32.95508881	38.95821052	30.09606622	37.67336406	32.87771787	30.93034851	36.24389508	30.5166894	35.28699314	28.04292412	15.71546029	13.62154677	16.96410243	16.42469131	15.58359458	16.45502794	18.14884232	12.13554038	18.57645207	13.04883432	17.75091399	13.92985077	17.86844889	16.36803297	16.23377078	17.23061416	15.68870429	18.735226	24.38610204
12.06.2002 22:00	34.8645654	30.01169324	37.18042133	36.87890949	32.58550231	38.42637058	37.83645195	28.82521082	40.53728351	32.94054809	38.95821052	30.09606622	37.6578308	32.87771787	30.93034851	36.24389508	30.5166894	35.27374112	28.02028126	15.73019037	13.634174	16.96410243	16.43921845	15.60690083	16.47149821	18.14884232	12.14809845	18.57645207	13.0342936	17.73452504	13.92985077	17.85291562	16.36803297	16.22056631	17.20619119	15.67715601	18.72197398	24.38610204
12.06.2002 23:00	34.84983532	29.99906601	37.16484635	36.86438235	32.58550231	38.42637058	37.83645195	28.80009469	40.52018006	32.92600736	38.94182157	30.08331684	37.6578308	32.86359496	30.93034851	36.24389508	30.50514112	35.26048911	27.97499554	15.73019037	13.634174	16.96410243	16.45374559	15.61855395	16.47149821	18.14884232	12.13554038	18.57645207	13.0342936	17.73452504	13.92985077	17.85291562	16.35391005	16.22056631	17.20619119	15.67715601	18.72197398	24.38610204
13.06.2002 00:00	34.83510524	29.99906601	37.14927137	36.86438235	32.58550231	38.40990031	37.82146899	28.78753662	40.50307661	32.92600736	38.92543263	30.07056746	37.62676426	32.84947205	30.91714403	36.20726062	30.48204457	35.24723709	27.98631697	15.73019037	13.634174	16.96410243	16.45374559	15.61855395	16.47149821	18.16382528	12.13554038	18.55934861	13.01975287	17.73452504	13.92985077	17.85291562	16.36803297	16.22056631	17.20619119	15.68870429	18.735226	24.42006633
13.06.2002 01:00	34.83510524	29.99906601	37.14927137	36.86438235	32.58550231	38.40990031	37.82146899	28.77497855	40.50307661	32.92600736	38.92543263	30.08331684	37.64229753	32.86359496	30.91714403	36.24389508	30.49359285	35.26048911	27.9636741	15.73019037	13.634174	16.96410243	16.46827274	15.63020708	16.47149821	18.14884232	12.12298232	18.55934861	13.01975287	17.73452504	13.91710139	17.85291562	16.35391005	16.22056631	17.19397971	15.67715601	18.72197398	24.4087449
13.06.2002 02:00	34.83510524	29.99906601	37.14927137	36.86438235	32.58550231	38.40990031	37.82146899	28.78753662	40.50307661	32.91146663	38.92543263	30.07056746	37.64229753	32.84947205	30.90393956	36.24389508	30.49359285	35.26048911	27.97499554	15.73019037	13.634174	16.9796774	16.46827274	15.6418602	16.48796849	18.16382528	12.13554038	18.55934861	13.01975287	17.73452504	13.91710139	17.85291562	16.35391005	16.22056631	17.16955674	15.66560774	18.72197398	24.42006633
13.06.2002 03:00	34.82037516	29.97381154	37.1336964	36.86438235	32.58550231	38.39343004	37.80648603	28.77497855	40.48597316	32.91146663	38.90904368	30.05781808	37.611231	32.83534913	30.89073509	36.21947211	30.4704963	35.23398508	27.89574552	15.74492045	13.64680123	16.9796774	16.48279988	15.65351332	16.48796849	18.17880824	12.14809845	18.57645207	13.01975287	17.73452504	13.91710139	17.85291562	16.35391005	16.22056631	17.16955674	15.66560774	18.72197398	24.42006633
13.06.2002 04:00	34.82037516	29.97381154	37.1336964	36.86438235	32.58550231	38.39343004	37.80648603	28.78753662	40.48597316	32.88238518	38.89265474	30.0450687	37.611231	32.83534913	30.89073509	36.20726062	30.4704963	35.22073306	27.90706695	15.74492045	13.634174	16.9796774	16.48279988	15.65351332	16.48796849	18.16382528	12.13554038	18.57645207	13.01975287	17.73452504	13.91710139	17.85291562	16.35391005	16.22056631	17.16955674	15.66560774	18.72197398	24.42006633
13.06.2002 05:00	34.82037516	29.97381154	37.1336964	36.86438235	32.58550231	38.39343004	37.80648603	28.77497855	40.48597316	32.86784445	38.89265474	30.05781808	37.611231	32.83534913	30.89073509	36.24389508	30.48204457	35.23398508	27.90706695	15.74492045	13.64680123	16.9796774	16.49732703	15.66516645	16.50443876	18.17880824	12.14809845	18.57645207	13.00521215	17.7181361	13.91710139	17.85291562	16.35391005	16.22056631	17.16955674	15.66560774	18.72197398	24.43138776
13.06.2002 06:00	34.82037516	29.97381154	37.1336964	36.86438235	32.58550231	38.39343004	37.80648603	28.77497855	40.48597316	32.86784445	38.89265474	30.05781808	37.611231	32.83534913	30.89073509	36.24389508	30.48204457	35.23398508	27.90706695	15.74492045	13.64680123	16.99525238	16.49732703	15.66516645	16.50443876	18.17880824	12.14809845	18.57645207	13.00521215	17.73452504	13.91710139	17.85291562	16.35391005	16.22056631	17.18176822	15.67715601	18.72197398	24.44270919
13.06.2002 07:00	34.84983532	29.99906601	37.16484635	36.86438235	32.57384918	38.42637058	37.85143491	28.92567535	40.52018006	32.85330373	38.89265474	30.07056746	37.62676426	32.83534913	30.89073509	36.24389508	30.49359285	35.24723709	27.90706695	15.74492045	13.64680123	16.99525238	16.49732703	15.66516645	16.50443876	18.17880824	12.14809845	18.57645207	13.00521215	17.7181361	13.91710139	17.85291562	16.35391005	16.22056631	17.16955674	15.67715601	18.72197398	24.44270919
13.06.2002 08:00	34.83510524	29.99906601	37.16484635	36.83532806	32.55054293	38.40990031	37.85143491	28.95079149	40.53728351	32.86784445	38.90904368	30.07056746	37.62676426	32.83534913	30.87753062	36.24389508	30.49359285	35.24723709	27.89574552	15.74492045	13.634174	16.9796774	16.49732703	15.66516645	16.48796849	18.16382528	12.13554038	18.55934861	13.00521215	17.7181361	13.90435201	17.83738235	16.33978714	16.20736184	17.15734525	15.66560774	18.70872197	24.43138776
13.06.2002 09:00	34.80564508	29.97381154	37.11812142	36.80627377	32.51558356	38.37695977	37.80648603	28.87544309	40.48597316	32.85330373	38.87626579	30.05781808	37.611231	32.80710331	30.85112167	36.24389508	30.48204457	35.24723709	27.9636741	15.71546029	13.62154677	16.94852745	16.45374559	15.63020708	16.47149821	18.14884232	12.12298232	18.54224516	12.99067142	17.70174715	13.89160263	17.82184909	16.32566423	16.18095289	17.15734525	15.65405946	18.69546995	24.43138776
13.06.2002 10:00	34.77618492	29.94855708	37.10254644	36.76269234	32.48062419	38.32754895	37.76153715	28.76242049	40.46886971	32.838763	38.87626579	30.05781808	37.62676426	32.84947205	30.90393956	36.29274101	30.50514112	35.26048911	27.97499554	15.68600013	13.59629231	16.93295247	16.42469131	15.5952477	16.43855767	18.1188764	12.11042425	18.52514171	12.99067142	17.68535821	13.87885324	17.80631582	16.31154132	16.18095289	17.14513377	15.64251119	18.68221794	24.38610204
13.06.2002 11:00	34.83510524	29.99906601	37.16484635	36.7481652	32.44566482	38.3604895	37.79150307	28.69963016	40.55438696	33.0568739	39.04015525	30.19806127	37.7976302	33.03306991	31.11521112	36.47591328	30.63217215	35.39300926	27.94103124	15.67127005	13.58366507	16.90180252	16.38110988	15.56028833	16.40561713	18.08891048	12.08530812	18.50803826	12.99067142	17.66896926	13.87885324	17.79078255	16.2974184	16.16774842	17.14513377	15.63096291	18.66896592	24.36345918
13.06.2002 12:00	34.98240605	30.11271109	37.30502113	36.7481652	32.39905232	38.44284086	37.89638379	28.69963016	40.81093873	33.68212514	39.46626786	30.42755014	38.077229	33.2449136	31.30007373	36.68350851	30.80539627	35.59178949	27.97499554	15.65653997	13.57103784	16.90180252	16.36658273	15.53698209	16.38914685	18.08891048	12.08530812	18.50803826	13.00521215	17.68535821	13.87885324	17.79078255	16.31154132	16.18095289	17.13292229	15.63096291	18.66896592	24.36345918
13.06.2002 13:00	35.04132638	30.16322001	37.36732104	36.73363806	32.36409295	38.45931113	37.91136675	28.63683982	40.91355944	34.07472475	39.6957131	30.52954519	38.20149514	33.34377399	31.40570951	36.70793148	30.86313765	35.65804957	28.02028126	15.64180989	13.55841061	16.87065257	16.33752845	15.51367584	16.35620631	18.05894455	12.07275005	18.47383136	12.99067142	17.66896926	13.85335448	17.77524929	16.28329549	16.15454395	17.10849932	15.60786636	18.64246189	24.36345918
13.06.2002 14:00	35.02659629	30.16322001	37.36732104	36.69005663	32.31748046	38.44284086	37.89638379	28.57404949	40.93066289	34.24921347	39.77765784	30.55504395	38.23256167	33.3578969	31.40570951	36.74456593	30.87468592	35.67130158	27.97499554	15.61234973	13.53315615	16.85507759	16.30847416	15.49036959	16.33973604	18.04396159	12.06019198	18.45672791	12.97613069	17.63619137	13.8406051	17.74418275	16.25504967	16.128135	17.09628783	15.59631809	18.62920988	24.34081632
13.06.2002 15:00	34.96767597	30.10008386	37.28944616	36.55931233	32.18929609	38.34401923	37.82146899	28.53637529	40.87935254	34.30737637	39.77765784	30.52954519	38.20149514	33.31552816	31.37930057	36.69571999	30.8400411	35.63154554	27.94103124	15.58288956	13.49527445	16.80835267	16.25036558	15.44375709	16.29032522	17.99901271	12.03507585	18.422521	12.96158997	17.61980242	13.81510634	17.71311622	16.22680384	16.08852159	17.05965338	15.57322154	18.60270585	24.34081632
13.06.2002 16:00	34.8645654	30.02432047	37.1959963	36.44309518	32.08441798	38.21225705	37.71658827	28.43591076	40.77673183	34.24921347	39.6957131	30.46579828	38.1238288	33.23079069	31.28686926	36.64687406	30.793848	35.56528546	27.92970981	15.52396924	13.45739276	16.74605276	16.17772987	15.37383835	16.22444414	17.93908087	12.00995972	18.37121065	12.93250851	17.57063558	13.77685819	17.66651642	16.17031219	16.0357037	17.02301893	15.53857671	18.5629498	24.32949489
13.06.2002 17:00	34.76145484	29.93592985	37.08697147	36.31235089	31.97953986	38.09696515	37.59672459	28.32288816	40.67411112	34.19105056	39.61376837	30.40205137	38.0306292	33.1319303	31.19443795	36.58581664	30.72455835	35.49902538	27.90706695	15.46504892	13.40688383	16.69932783	16.11962129	15.31557273	16.15856305	17.89413199	11.98484359	18.30279684	12.88888633	17.52146874	13.72586067	17.61991662	16.11382054	15.96968134	16.98638448	15.49238361	18.52319375	24.30685203
13.06.2002 18:00	34.65834427	29.84753923	36.96237166	36.19613374	31.87466175	37.96520297	37.49184387	28.20986556	40.55438696	34.08926548	39.51543469	30.32555509	37.9374296	33.04719282	31.11521112	36.5369707	30.66681697	35.43276531	27.88442409	15.42085867	13.36900214	16.6526029	16.06151272	15.26896024	16.10915223	17.84918311	11.95972745	18.26858994	12.87434561	17.48869085	13.70036191	17.58885008	16.05732889	15.91686345	16.97417299	15.46928706	18.48343771	24.27288773
13.06.2002 19:00	34.59942395	29.7970303	36.90007176	36.15255231	31.8513555	37.89932189	37.41692907	28.07172683	40.46886971	34.01656184	39.43348996	30.28730694	37.8908298	33.00482408	31.06239323	36.5369707	30.64372042	35.39300926	27.87310266	15.39139851	13.34374768	16.60587798	16.01793129	15.22234774	16.05974142	17.80423423	11.94716939	18.23438304	12.84526415	17.45591296	13.67486314	17.54225028	16.02908306	15.87725003	16.94975002	15.44619051	18.45693368	24.25024487
13.06.2002 20:00	34.56996379	29.77177584	36.8689218	36.12349802	31.82804925	37.86638134	37.38696315	28.04661069	40.4346628	33.97293966	39.40071207	30.26180818	37.85976327	32.96245535	31.02277981	36.5369707	30.63217215	35.37975725	27.87310266	15.37666843	13.33112044	16.590303	16.00340414	15.21069462	16.04327115	17.78925127	11.94716939	18.21727959	12.83072343	17.43952401	13.66211376	17.52671702	16.00083724	15.86404556	16.91311557	15.42309396	18.44368166	24.25024487
13.06.2002 21:00	34.54050363	29.74652138	36.83777185	36.09444374	31.80474301	37.8334408	37.35699723	28.02149456	40.38335245	33.90023603	39.35154523	30.23630942	37.82869673	32.94833243	31.00957534	36.52475921	30.62062387	35.36650523	27.86178123	15.36193835	13.31849321	16.590303	15.988877	15.21069462	16.02680087	17.78925127	11.94716939	18.20017614	12.80164198	17.40674612	13.636615	17.51118375	15.98671433	15.85084108	16.8886926	15.41154569	18.41717763	24.23892344
13.06.2002 22:00	34.52577355	29.73389414	36.82219688	36.09444374	31.80474301	37.81697053	37.34201427	28.0089365	40.366249	33.87115458	39.31876734	30.22356004	37.81316347	32.92008661	30.9831664	36.52475921	30.6090756	35.35325322	27.86178123	15.36193835	13.31849321	16.590303	15.988877	15.21069462	16.02680087	17.78925127	11.94716939	18.20017614	12.80164198	17.40674612	13.636615	17.49565048	15.98671433	15.85084108	16.87648112	15.41154569	18.41717763	24.25024487
13.06.2002 23:00	34.49631338	29.70863968	36.8066219	36.06538945	31.78143676	37.80050025	37.32703131	27.99637843	40.34914555	33.81299167	39.28598945	30.19806127	37.7976302	32.9059637	30.96996192	36.5369707	30.59752732	35.3400012	27.83913837	15.36193835	13.31849321	16.590303	16.00340414	15.22234774	16.04327115	17.78925127	11.93461132	18.20017614	12.80164198	17.40674612	13.636615	17.49565048	15.98671433	15.85084108	16.87648112	15.41154569	18.41717763	24.25024487
14.06.2002 00:00	34.4815833	29.69601245	36.79104692	36.06538945	31.78143676	37.78402998	37.31204835	27.9712623	40.31493864	33.78391022	39.2696005	30.18531189	37.78209693	32.9059637	30.96996192	36.52475921	30.59752732	35.32674918	27.83913837	15.36193835	13.31849321	16.590303	16.01793129	15.23400086	16.04327115	17.78925127	11.92205325	18.18307269	12.78710125	17.39035717	13.636615	17.49565048	15.97259141	15.83763661	16.87648112	15.39999741	18.41717763	24.2615663
14.06.2002 01:00	34.46685322	29.68338522	36.77547195	36.03633516	31.76978363	37.76755971	37.28208243	27.95870423	40.29783519	33.72574731	39.22043366	30.17256251	37.76656367	32.87771787	30.94355298	36.5369707	30.58597905	35.32674918	27.83913837	15.37666843	13.33112044	16.60587798	16.03245843	15.25730711	16.05974142	17.80423423	11.93461132	18.20017614	12.78710125	17.40674612	13.636615	17.49565048	15.98671433	15.83763661	16.86426963	15.39999741	18.41717763	24.27288773
14.06.2002 02:00	34.46685322	29.67075799	36.75989697	36.05086231	31.78143676	37.75108944	37.28208243	27.9335881	40.28073174	33.69666586	39.20404471	30.15981313	37.7510304	32.86359496	30.93034851	36.5369707	30.58597905	35.31349717	27.83913837	15.37666843	13.33112044	16.60587798	16.04698557	15.26896024	16.05974142	17.80423423	11.92205325	18.20017614	12.78710125	17.39035717	13.62386562	17.49565048	15.97259141	15.83763661	16.85205815	15.39999741	18.40392562	24.27288773
14.06.2002 03:00	34.45212314	29.67075799	36.75989697	36.05086231	31.78143676	37.75108944	37.28208243	27.92103003	40.26362829	33.68212514	39.18765577	30.15981313	37.7510304	32.86359496	30.93034851	36.5369707	30.58597905	35.31349717	27.83913837	15.37666843	13.33112044	16.60587798	16.06151272	15.28061336	16.07621169	17.80423423	11.92205325	18.20017614	12.78710125	17.39035717	13.62386562	17.49565048	15.97259141	15.83763661	16.83984666	15.38844914	18.40392562	24.28420917
14.06.2002 04:00	34.42266298	29.64550352	36.72874702	36.00728088	31.74647739	37.7181489	37.2521165	27.90847196	40.24652484	33.63850296	39.15487788	30.13431437	37.71996386	32.84947205	30.91714403	36.51254773	30.5628825	35.30024515	27.83913837	15.39139851	13.34374768	16.60587798	16.07603986	15.29226648	16.07621169	17.81921719	11.93461132	18.20017614	12.78710125	17.40674612	13.62386562	17.49565048	15.97259141	15.83763661	16.82763518	15.38844914	18.40392562	24.30685203
14.06.2002 05:00	34.42266298	29.64550352	36.72874702	36.02180802	31.76978363	37.7181489	37.2521165	27.88335583	40.22942139	33.58034005	39.12209998	30.13431437	37.71996386	32.84947205	30.91714403	36.5369707	30.57443077	35.30024515	27.8504598	15.39139851	13.34374768	16.62145295	16.07603986	15.30391961	16.09268196	17.81921719	11.93461132	18.20017614	12.78710125	17.40674612	13.636615	17.49565048	15.97259141	15.83763661	16.83984666	15.39999741	18.40392562	24.30685203
14.06.2002 06:00	34.4079329	29.63287629	36.71317204	36.00728088	31.74647739	37.70167862	37.22215058	27.87079776	40.21231794	33.56579932	39.10571104	30.12156499	37.7044306	32.83534913	30.90393956	36.5369707	30.5628825	35.30024515	27.8504598	15.39139851	13.34374768	16.62145295	16.07603986	15.30391961	16.09268196	17.81921719	11.92205325	18.20017614	12.78710125	17.40674612	13.636615	17.49565048	15.98671433	15.83763661	16.85205815	15.39999741	18.41717763	24.30685203
14.06.2002 07:00	34.4079329	29.63287629	36.71317204	36.00728088	31.75813051	37.70167862	37.22215058	27.8582397	40.19521449	33.5512586	39.10571104	30.12156499	37.7044306	32.83534913	30.90393956	36.52475921	30.5628825	35.28699314	27.8504598	15.40612859	13.35637491	16.62145295	16.090567	15.31557273	16.09268196	17.81921719	11.92205325	18.20017614	12.78710125	17.40674612	13.636615	17.49565048	15.98671433	15.83763661	16.85205815	15.39999741	18.41717763	24.30685203
14.06.2002 08:00	34.37847274	29.60762183	36.66644712	35.96369945	31.71151802	37.66873808	37.19218466	27.83312356	40.17811103	33.52217714	39.07293314	30.1088156	37.68889733	32.83534913	30.90393956	36.52475921	30.55133422	35.27374112	27.83913837	15.39139851	13.34374768	16.62145295	16.090567	15.31557273	16.09268196	17.81921719	11.92205325	18.20017614	12.7580198	17.39035717	13.62386562	17.48011722	15.97259141	15.82443214	16.83984666	15.38844914	18.40392562	24.30685203
14.06.2002 09:00	34.34901257	29.58236737	36.63529716	35.9491723	31.71151802	37.63579754	37.16221874	27.79544936	40.12680068	33.43493279	39.00737736	30.07056746	37.64229753	32.79298039	30.87753062	36.48812476	30.5166894	35.24723709	27.83913837	15.36193835	13.31849321	16.590303	16.06151272	15.29226648	16.05974142	17.78925127	11.90949519	18.16596923	12.74347907	17.35757928	13.59836686	17.46458395	15.94434559	15.7980232	16.8154237	15.37690086	18.37742159	24.28420917
14.06.2002 10:00	34.29009225	29.53185844	36.58857224	35.90559087	31.67655864	37.58638672	37.11726986	27.7452171	40.05838688	33.40585133	38.95821052	30.01956994	37.58016446	32.73648874	30.82471273	36.43927882	30.4704963	35.19422903	27.79385265	15.33247819	13.29323875	16.55915305	16.03245843	15.26896024	16.02680087	17.75928535	11.89693712	18.13176233	12.71439762	17.32480139	13.57286809	17.41798415	15.90197685	15.75840978	16.76657776	15.33070776	18.33766554	24.25024487
14.06.2002 11:00	34.20171177	29.45609505	36.4795474	35.80390087	31.59498678	37.47109482	37.01238914	27.65731063	39.95576617	33.28952552	38.8434879	29.94307365	37.48696486	32.65175127	30.74548589	36.3782214	30.41275492	35.11471694	27.73724549	15.27355787	13.24272982	16.49685314	15.95982271	15.21069462	15.96091979	17.71433647	11.88437905	18.06334853	12.67077544	17.2592456	13.50912119	17.35585108	15.83136229	15.69238742	16.70552034	15.28451466	18.28465748	24.19363772
14.06.2002 12:00	34.08387112	29.34244997	36.3549476	35.65862943	31.46680241	37.32286237	36.8775425	27.54428803	39.81893856	33.20228116	38.74515422	29.85382798	37.37823199	32.56701379	30.66625906	36.29274101	30.331917	35.03520485	27.7032812	15.21463754	13.17959367	16.41897826	15.88718699	15.14077587	15.87856843	17.63942167	11.84670485	17.99493472	12.62715326	17.19368982	13.45812366	17.27818475	15.76074772	15.61316058	16.64446292	15.22677329	18.2183974	24.148352
14.06.2002 13:00	33.95130039	29.24143212	36.23034779	35.51335799	31.33861805	37.17462992	36.75767882	27.46893963	39.6992144	33.12957753	38.63043159	29.75183293	37.23843259	32.4681534	30.58703222	36.08514578	30.20488597	34.90268469	27.68063834	15.14098714	13.12908474	16.35667836	15.81455128	15.07085713	15.81268734	17.57948983	11.82158872	17.94362437	12.5980718	17.14452298	13.40712614	17.21605168	15.67601025	15.53393375	16.60782846	15.19212846	18.16538934	24.09174485
14.06.2002 14:00	33.89238007	29.19092319	36.15247291	35.44072228	31.26869931	37.09227857	36.68276402	27.4061493	39.61369714	33.08595535	38.56487581	29.7008354	37.19183279	32.41166175	30.53421434	36.0729343	30.17024115	34.86292865	27.61270976	15.0967969	13.09120305	16.29437846	15.74191556	15.01259151	15.74680625	17.53454095	11.80903065	17.89231401	12.56899035	17.09535614	13.36887799	17.16945188	15.6195186	15.46791139	16.55898253	15.14593536	18.11238128	24.06910198
14.06.2002 15:00	33.77453942	29.08990534	36.0278731	35.29545084	31.14051495	36.96051639	36.56290034	27.30568477	39.49397298	32.98417027	38.46654213	29.62433912	37.09863319	32.32692428	30.4549875	36.02408836	30.11249977	34.78341656	27.56742403	15.03787657	13.02806689	16.23207855	15.66927984	14.94267277	15.66445489	17.45962615	11.78391452	17.82390021	12.52536817	17.0461893	13.31788047	17.10731881	15.54890403	15.38868455	16.51013659	15.09974226	18.05937322	24.03513769
14.06.2002 16:00	33.68615894	29.01414195	35.94999822	35.17923369	31.04728995	36.86169476	36.48798554	27.2554525	39.42555918	32.92600736	38.3845974	29.56059221	37.02096686	32.27043263	30.40216961	35.93860797	30.0547584	34.71715648	27.56742403	14.97895625	12.99018519	16.18535362	15.61117127	14.89606027	15.61504408	17.41467727	11.77135645	17.77258986	12.48174599	16.99702246	13.26688294	17.04518575	15.49241238	15.33586666	16.44907917	15.05354916	18.00636516	24.0011734
14.06.2002 17:00	33.59777845	28.93837856	35.85654836	35.06301654	30.94241184	36.74640286	36.38310482	27.1801041	39.32293847	32.85330373	38.30265267	29.50959468	36.95883379	32.19981806	30.33614725	35.914185	30.0085653	34.66414842	27.52213831	14.92003593	12.93967627	16.12305372	15.53853555	14.83779465	15.54916299	17.35474543	11.73368225	17.70417605	12.43812381	16.93146668	13.21588542	16.98305268	15.43592073	15.28304877	16.40023323	15.00735606	17.96660911	23.95588768
14.06.2002 18:00	33.53885813	28.88786963	35.79424846	34.99038082	30.8724931	36.68052177	36.32317298	27.12987184	39.27162812	32.82422228	38.26987478	29.47134654	36.91223399	32.17157224	30.30973831	35.88976204	29.98546875	34.63764439	27.48817402	14.89057576	12.91442181	16.07632879	15.50948126	14.81448841	15.51622245	17.32477951	11.70856612	17.66996915	12.42358309	16.89868878	13.19038666	16.93645288	15.37942908	15.23023088	16.3513873	14.97271124	17.91360105	23.92192339
14.06.2002 19:00	33.4799378	28.83736071	35.73194855	34.91774511	30.80257435	36.59817041	36.26324114	27.0670815	39.20321431	32.80968155	38.22070794	29.4330984	36.86563419	32.1292035	30.28332936	35.8409161	29.93927565	34.58463633	27.45420973	14.8611156	12.88916734	16.06075382	15.48042697	14.79118216	15.4832819	17.29481359	11.69600805	17.6528657	12.48174599	16.91507773	13.16488789	16.90538635	15.33706034	15.17741299	16.29032988	14.93806641	17.873845	23.89928053
14.06.2002 20:00	33.45047764	28.81210625	35.7007986	34.87416368	30.77926811	36.56522987	36.21829225	27.01684924	39.16900741	32.7806001	38.18793004	29.40759963	36.83456766	32.10095767	30.25692042	35.81649313	29.9161791	34.5581323	27.4428883	14.84638552	12.86391288	16.02960386	15.46589983	14.77952903	15.45034136	17.27983063	11.68344999	17.60155534	12.39450163	16.84952194	13.12663975	16.87431981	15.30881452	15.16420852	16.25369542	14.90342159	17.84734097	23.89928053
14.06.2002 21:00	33.43574756	28.79947901	35.66964865	34.87416368	30.77926811	36.53228932	36.20330929	26.97917504	39.13480051	32.72243719	38.1387632	29.39485025	36.80350112	32.08683476	30.24371594	35.80428165	29.90463082	34.54488028	27.43156687	14.83165544	12.86391288	16.01402889	15.46589983	14.77952903	15.45034136	17.26484767	11.68344999	17.60155534	12.37996091	16.833133	13.11389037	16.85878655	15.2946916	15.15100405	16.24148394	14.89187331	17.83408896	23.86531623
14.06.2002 22:00	33.42101748	28.78685178	35.65407367	34.85963653	30.76761498	36.51581905	36.18832633	26.95405891	39.11769705	32.72243719	38.1387632	29.38210087	36.80350112	32.08683476	30.24371594	35.79207016	29.89308255	34.53162827	27.43156687	14.81692536	12.83865842	15.99845391	15.43684554	14.75622279	15.41740082	17.24986471	11.67089192	17.58445189	12.36542018	16.81674405	13.10114099	16.84325328	15.28056869	15.13779958	16.21706097	14.88032504	17.82083694	23.87663766
14.06.2002 23:00	33.39155732	28.76159732	35.6384987	34.83058224	30.74430873	36.49934878	36.15836041	26.91638471	39.08349015	32.69335574	38.10598531	29.36935149	36.78796786	32.05858894	30.217307	35.79207016	29.89308255	34.51837625	27.43156687	14.81692536	12.85128565	15.99845391	15.45137269	14.76787591	15.43387109	17.24986471	11.67089192	17.58445189	12.36542018	16.81674405	13.10114099	16.82772001	15.28056869	15.13779958	16.20484949	14.86877676	17.80758493	23.87663766
15.06.2002 00:00	33.37682724	28.74897009	35.60734875	34.80152796	30.72100249	36.46640824	36.12839449	26.89126857	39.0663867	32.66427428	38.08959637	29.35660211	36.77243459	32.05858894	30.217307	35.79207016	29.88153427	34.51837625	27.43156687	14.81692536	12.85128565	16.01402889	15.46589983	14.77952903	15.43387109	17.26484767	11.67089192	17.58445189	12.36542018	16.81674405	13.10114099	16.82772001	15.28056869	15.13779958	16.192638	14.86877676	17.80758493	23.89928053
15.06.2002 01:00	33.36209716	28.73634286	35.59177377	34.78700081	30.69769624	36.44993796	36.11341153	26.86615244	39.04928325	32.66427428	38.08959637	29.35660211	36.77243459	32.05858894	30.23051147	35.79207016	29.88153427	34.51837625	27.43156687	14.81692536	12.85128565	16.01402889	15.46589983	14.79118216	15.45034136	17.26484767	11.67089192	17.58445189	12.36542018	16.81674405	13.08839161	16.82772001	15.28056869	15.13779958	16.16821503	14.85722849	17.80758493	23.89928053
15.06.2002 02:00	33.34736708	28.72371563	35.57619879	34.77247367	30.68604311	36.43346769	36.09842857	26.84103631	39.0321798	32.64973356	38.07320742	29.34385273	36.75690132	32.05858894	30.23051147	35.79207016	29.88153427	34.51837625	27.43156687	14.81692536	12.85128565	16.01402889	15.46589983	14.79118216	15.45034136	17.26484767	11.67089192	17.56734844	12.35087946	16.80035511	13.08839161	16.81218674	15.28056869	15.13779958	16.15600355	14.85722849	17.79433291	23.91060196
15.06.2002 03:00	33.332637	28.71108839	35.57619879	34.75794653	30.68604311	36.41699742	36.09842857	26.82847824	39.0321798	32.63519283	38.05681847	29.34385273	36.75690132	32.05858894	30.23051147	35.77985868	29.869986	34.50512423	27.43156687	14.81692536	12.85128565	16.01402889	15.48042697	14.80283528	15.45034136	17.26484767	11.65833385	17.56734844	12.33633873	16.80035511	13.08839161	16.82772001	15.2946916	15.16420852	16.15600355	14.85722849	17.80758493	23.92192339
15.06.2002 04:00	33.332637	28.71108839	35.57619879	34.75794653	30.68604311	36.41699742	36.09842857	26.81592017	39.01507635	32.62065211	38.05681847	29.34385273	36.75690132	32.05858894	30.23051147	35.77985868	29.869986	34.50512423	27.46553116	14.83165544	12.86391288	16.01402889	15.48042697	14.80283528	15.45034136	17.26484767	11.65833385	17.58445189	12.36542018	16.81674405	13.08839161	16.82772001	15.2946916	15.16420852	16.15600355	14.85722849	17.80758493	23.92192339
15.06.2002 05:00	33.332637	28.71108839	35.57619879	34.75794653	30.68604311	36.41699742	36.08344561	26.80336211	39.01507635	32.62065211	38.05681847	29.34385273	36.75690132	32.05858894	30.23051147	35.79207016	29.88153427	34.50512423	27.46553116	14.83165544	12.86391288	16.02960386	15.49495412	14.81448841	15.46681163	17.27983063	11.65833385	17.58445189	12.36542018	16.81674405	13.10114099	16.82772001	15.2946916	15.16420852	16.15600355	14.85722849	17.80758493	23.92192339
15.06.2002 06:00	33.31790692	28.69846116	35.56062382	34.74341938	30.66273687	36.40052715	36.06846265	26.77824597	38.9979729	32.60611138	38.04042953	29.33110335	36.74136806	32.04446602	30.217307	35.80428165	29.88153427	34.50512423	27.46553116	14.83165544	12.86391288	16.02960386	15.50948126	14.82614153	15.46681163	17.27983063	11.67089192	17.58445189	12.35087946	16.80035511	13.08839161	16.81218674	15.2946916	15.15100405	16.14379206	14.85722849	17.79433291	23.92192339
15.06.2002 07:00	33.31790692	28.69846116	35.56062382	34.74341938	30.67438999	36.40052715	36.06846265	26.76568791	38.9979729	32.59157065	38.02404058	29.33110335	36.74136806	32.04446602	30.217307	35.80428165	29.869986	34.50512423	27.46553116	14.83165544	12.86391288	16.02960386	15.50948126	14.82614153	15.46681163	17.27983063	11.67089192	17.58445189	12.35087946	16.80035511	13.08839161	16.81218674	15.28056869	15.13779958	16.14379206	14.85722849	17.79433291	23.92192339
15.06.2002 08:00	33.30317683	28.68583393	35.54504884	34.72889224	30.65108374	36.38405688	36.05347969	26.76568791	38.98086944	32.59157065	38.02404058	29.31835397	36.72583479	32.04446602	30.217307	35.77985868	29.85843772	34.49187222	27.46553116	14.84638552	12.87654011	16.04517884	15.5240084	14.83779465	15.4832819	17.29481359	11.67089192	17.60155534	12.40904236	16.833133	13.10114099	16.82772001	15.28056869	15.13779958	16.14379206	14.85722849	17.80758493	23.92192339
15.06.2002 09:00	33.28844675	28.6732067	35.52947386	34.74341938	30.67438999	36.38405688	36.03849673	26.74057177	38.94666254	32.48978557	37.9584848	29.30560458	36.71030152	32.03034311	30.20410253	35.79207016	29.85843772	34.49187222	27.46553116	14.83165544	12.86391288	16.01402889	15.50948126	14.83779465	15.46681163	17.26484767	11.65833385	17.56734844	12.29271655	16.76757721	13.07564222	16.79665348	15.28056869	15.13779958	16.14379206	14.84568021	17.79433291	23.93324482
15.06.2002 10:00	33.28844675	28.6732067	35.51389889	34.74341938	30.68604311	36.3675866	36.03849673	26.69033951	38.92955909	32.46070411	37.94209585	29.2928552	36.71030152	32.03034311	30.20410253	35.81649313	29.85843772	34.49187222	27.46553116	14.80219528	12.83865842	15.98287894	15.48042697	14.80283528	15.43387109	17.24986471	11.64577579	17.53314154	12.23455364	16.73479932	13.06289284	16.78112021	15.26644578	15.13779958	16.14379206	14.84568021	17.7810809	23.93324482
15.06.2002 11:00	33.24425651	28.635325	35.48274894	34.69983795	30.65108374	36.33464606	35.99354785	26.65266531	38.89535219	32.43162266	37.90931796	29.28010582	36.67923499	32.0162202	30.20410253	35.77985868	29.83534117	34.46536819	27.46553116	14.7874652	12.82603119	15.96730396	15.45137269	14.77952903	15.40093054	17.21989879	11.63321772	17.51603809	12.22001292	16.71841037	13.05014346	16.76558694	15.26644578	15.13779958	16.13158058	14.83413194	17.76782888	23.92192339
15.06.2002 12:00	33.18533619	28.58481608	35.42044903	34.61267509	30.55785875	36.2522947	35.91863305	26.57731691	38.84404183	32.41708194	37.87654006	29.25460706	36.64816846	32.00209729	30.19089805	35.75543571	29.8237929	34.43886416	27.48817402	14.74327496	12.78814949	15.92057903	15.39326411	14.73291654	15.35151973	17.17494991	11.60810159	17.48183118	12.19093146	16.68563248	13.01189532	16.73452041	15.22407704	15.09818616	16.09494613	14.79948711	17.74132485	23.89928053
15.06.2002 13:00	33.08222562	28.49642546	35.3114242	34.43834937	30.39471502	36.10406225	35.81375233	26.48941044	38.74142113	32.35891903	37.81098428	29.20360953	36.60156865	31.97385146	30.19089805	35.73101274	29.78914807	34.39910811	27.4428883	14.69908471	12.7502678	15.8738541	15.32062839	14.66299779	15.30210891	17.13000103	11.58298546	17.43052083	12.14730929	16.63646564	12.98639655	16.70345388	15.26644578	15.16420852	16.03388871	14.76484229	17.7015688	23.86531623
15.06.2002 14:00	32.96438497	28.39540761	35.17124942	34.2494965	30.21991816	35.93935954	35.67890569	26.40150398	38.63880042	32.27167467	37.7126506	29.13986263	36.52390232	31.93148272	30.16448911	35.6821668	29.7314067	34.34610005	27.39760258	14.64016439	12.68713164	15.8115542	15.24799268	14.59307905	15.21975755	17.07006918	11.53275319	17.37921048	12.10368711	16.5872988	12.94814841	16.65685408	15.23819995	15.15100405	15.98504277	14.73019746	17.66181276	23.82003051
15.06.2002 15:00	32.83181425	28.28176252	35.04664961	34.07517078	30.05677443	35.77465682	35.54405905	26.28848138	38.50197281	32.21351177	37.61431692	29.06336634	36.43070272	31.84674525	30.08526228	35.62110938	29.66211705	34.26658796	27.32967399	14.5517839	12.62399548	15.73367932	15.14630267	14.51150718	15.13740619	16.99515438	11.48252092	17.29369322	12.0455242	16.52174302	12.89715089	16.59472101	15.16758539	15.07177722	15.9606198	14.68400436	17.6088047	23.7407805
15.06.2002 16:00	32.68451344	28.15549021	34.89089985	33.87179077	29.87032444	35.59348383	35.37924649	26.18801685	38.3651452	32.11172668	37.4995943	28.97412067	36.32196985	31.76200777	30.01923991	35.54784048	29.5928274	34.17382385	27.26174541	14.4781335	12.56085932	15.65580444	15.05913981	14.42993532	15.05505483	16.92023958	11.46996286	17.22527941	11.98736129	16.43979829	12.83340398	16.51705468	15.09697083	15.00575485	15.91177386	14.63781126	17.54254462	23.66153048
15.06.2002 17:00	32.61086303	28.09235405	34.81302497	33.79915505	29.82371195	35.51113247	35.30433169	26.07499425	38.27962794	32.02448232	37.41764957	28.91037376	36.24430352	31.70551612	29.96642202	35.48678306	29.53508602	34.12081579	27.2957097	14.41921318	12.5103504	15.57792956	14.98650409	14.36001657	14.97270348	16.86030774	11.43228866	17.15686561	11.94373912	16.3742425	12.78240645	16.43938834	15.01223335	14.92652802	15.85071644	14.58006989	17.47628454	23.60492333
15.06.2002 18:00	32.44883214	27.9534545	34.64170023	33.66841076	29.71883383	35.32995948	35.15450208	25.96197165	38.10859343	31.96631942	37.27014905	28.78287995	36.08897085	31.62077864	29.91360413	35.43793712	29.408055	33.94853959	26.60510243	14.36029285	12.45984147	15.51562965	14.91386837	14.30175096	14.90682239	16.8003759	11.40717252	17.0884518	11.88557621	16.32507566	12.73140893	16.39278854	14.9557417	14.87371013	15.81408199	14.54542506	17.4365285	23.58228047
15.06.2002 19:00	32.36045166	27.87769112	34.54825037	33.59577504	29.67222134	35.24760812	35.06460432	25.88662325	37.98886927	31.87907506	37.17181537	28.69363428	35.99577125	31.56428699	29.87399072	35.36466821	29.3156688	33.85577548	26.35603096	14.31610261	12.42195978	15.46890473	14.87028694	14.26679158	14.85741157	16.75542702	11.39461446	17.03714145	11.8274133	16.25951988	12.6804114	16.33065547	14.89925005	14.80768777	15.75302457	14.48768369	17.38352044	23.55963761
15.06.2002 20:00	32.3309915	27.85243665	34.51710042	33.5812479	29.66056821	35.21466757	35.0346384	25.83639098	37.95466237	31.8499936	37.13903748	28.6808849	35.96470472	31.53604117	29.86078625	35.36466821	29.30412052	33.82927145	26.31074524	14.30137253	12.40933255	15.45332975	14.8557598	14.25513846	14.8409413	16.74044406	11.38205639	17.020038	11.79833185	16.24313093	12.6804114	16.31512221	14.87100422	14.78127882	15.76523605	14.48768369	17.38352044	23.55963761
15.06.2002 21:00	32.3309915	27.85243665	34.50152545	33.56672075	29.64891509	35.1981973	35.01965544	25.81127485	37.95466237	31.83545288	37.13903748	28.6808849	35.96470472	31.53604117	29.84758177	35.35245673	29.30412052	33.84252347	26.40131668	14.28664245	12.39670531	15.45332975	14.8557598	14.25513846	14.82447103	16.74044406	11.36949832	17.00293455	11.7692504	16.22674198	12.66766202	16.31512221	14.87100422	14.76807435	15.78965902	14.49923196	17.38352044	23.57095904
15.06.2002 22:00	32.30153134	27.82718219	34.48595047	33.55219361	29.63726197	35.18172703	34.98968952	25.78615872	37.92045546	31.83545288	37.12264853	28.65538614	35.94917145	31.52191825	29.84758177	35.35245673	29.28102397	33.81601944	26.27678095	14.28664245	12.39670531	15.45332975	14.8557598	14.25513846	14.82447103	16.74044406	11.36949832	17.00293455	11.75470967	16.21035304	12.65491264	16.29958894	14.85688131	14.76807435	15.75302457	14.48768369	17.37026842	23.58228047
15.06.2002 23:00	32.30153134	27.83980942	34.48595047	33.55219361	29.63726197	35.18172703	34.98968952	25.77360065	37.92045546	31.83545288	37.12264853	28.66813552	35.94917145	31.52191825	29.84758177	35.35245673	29.29257225	33.82927145	26.34470953	14.27191237	12.38407808	15.43775477	14.8557598	14.26679158	14.82447103	16.7254611	11.34438219	16.9858311	11.72562822	16.19396409	12.64216326	16.28405567	14.8427584	14.75486988	15.7286016	14.46458714	17.35701641	23.58228047
16.06.2002 00:00	32.30153134	27.83980942	34.48595047	33.55219361	29.63726197	35.18172703	34.98968952	25.76104258	37.93755892	31.83545288	37.12264853	28.6808849	35.96470472	31.53604117	29.86078625	35.40130267	29.3156688	33.84252347	26.31074524	14.27191237	12.38407808	15.43775477	14.8557598	14.26679158	14.82447103	16.7254611	11.34438219	16.96872764	11.72562822	16.17757515	12.64216326	16.28405567	14.8427584	14.75486988	15.71639012	14.46458714	17.34376439	23.5936019
16.06.2002 01:00	32.30153134	27.82718219	34.48595047	33.55219361	29.64891509	35.18172703	34.98968952	25.74848452	37.92045546	31.80637143	37.10625959	28.66813552	35.96470472	31.53604117	29.86078625	35.41351415	29.3156688	33.84252347	26.27678095	14.27191237	12.38407808	15.43775477	14.87028694	14.27844471	14.82447103	16.7254611	11.33182412	16.96872764	11.72562822	16.17757515	12.62941388	16.26852241	14.82863549	14.74166541	15.69196715	14.45303886	17.33051238	23.5936019
16.06.2002 02:00	32.30153134	27.82718219	34.48595047	33.55219361	29.64891509	35.18172703	34.98968952	25.73592645	37.90335201	31.77728997	37.08987064	28.66813552	35.94917145	31.53604117	29.86078625	35.41351415	29.30412052	33.82927145	26.27678095	14.27191237	12.38407808	15.4221798	14.87028694	14.27844471	14.82447103	16.71047814	11.33182412	16.95162419	11.69654677	16.1611862	12.6166645	16.25298914	14.82863549	14.74166541	15.67975566	14.44149059	17.33051238	23.5936019
16.06.2002 03:00	32.28680126	27.81455496	34.47037549	33.55219361	29.64891509	35.16525676	34.97470656	25.69825225	37.88624856	31.76274925	37.07348169	28.65538614	35.94917145	31.53604117	29.86078625	35.41351415	29.30412052	33.82927145	26.27678095	14.27191237	12.38407808	15.4221798	14.87028694	14.27844471	14.80800076	16.71047814	11.33182412	16.95162419	11.71108749	16.1611862	12.6166645	16.25298914	14.81451257	14.72846093	15.66754418	14.42994231	17.31726036	23.60492333
16.06.2002 04:00	32.28680126	27.82718219	34.47037549	33.55219361	29.64891509	35.16525676	34.97470656	25.67313612	37.88624856	31.76274925	37.07348169	28.66813552	35.94917145	31.52191825	29.84758177	35.41351415	29.3156688	33.84252347	26.40131668	14.25718229	12.37145085	15.4221798	14.87028694	14.27844471	14.80800076	16.71047814	11.31926606	16.95162419	11.69654677	16.1611862	12.6166645	16.25298914	14.81451257	14.72846093	15.66754418	14.44149059	17.31726036	23.62756619
16.06.2002 05:00	32.28680126	27.81455496	34.47037549	33.55219361	29.64891509	35.16525676	34.9597236	25.64801998	37.88624856	31.76274925	37.07348169	28.66813552	35.96470472	31.52191825	29.84758177	35.41351415	29.3156688	33.85577548	26.44660241	14.27191237	12.38407808	15.4221798	14.87028694	14.27844471	14.80800076	16.71047814	11.31926606	16.95162419	11.71108749	16.1611862	12.6166645	16.25298914	14.81451257	14.72846093	15.6553327	14.42994231	17.31726036	23.65020905
16.06.2002 06:00	32.28680126	27.81455496	34.45480052	33.53766646	29.64891509	35.14878649	34.9597236	25.61034579	37.86914511	31.76274925	37.07348169	28.65538614	35.94917145	31.52191825	29.84758177	35.40130267	29.3156688	33.84252347	26.44660241	14.27191237	12.38407808	15.4221798	14.87028694	14.27844471	14.80800076	16.71047814	11.31926606	16.95162419	11.71108749	16.1611862	12.6166645	16.25298914	14.81451257	14.72846093	15.6553327	14.42994231	17.31726036	23.65020905
16.06.2002 07:00	32.27207117	27.80192773	34.45480052	33.53766646	29.64891509	35.14878649	34.94474064	25.59778772	37.86914511	31.74820852	37.05709275	28.65538614	35.94917145	31.52191825	29.84758177	35.41351415	29.3156688	33.84252347	26.42395955	14.27191237	12.38407808	15.4221798	14.87028694	14.27844471	14.80800076	16.71047814	11.31926606	16.95162419	11.71108749	16.1611862	12.6166645	16.23745587	14.81451257	14.72846093	15.64312121	14.42994231	17.31726036	23.65020905
16.06.2002 08:00	32.28680126	27.81455496	34.47037549	33.55219361	29.64891509	35.16525676	34.9597236	25.59778772	37.88624856	31.73366779	37.07348169	28.6808849	35.98023798	31.56428699	29.88719519	35.48678306	29.35031362	33.88227951	26.44660241	14.25718229	12.37145085	15.4221798	14.87028694	14.27844471	14.80800076	16.71047814	11.31926606	16.95162419	11.69654677	16.1611862	12.6166645	16.23745587	14.81451257	14.72846093	15.64312121	14.42994231	17.31726036	23.65020905
16.06.2002 09:00	32.3309915	27.85243665	34.51710042	33.56672075	29.64891509	35.1981973	35.00467248	25.63546192	37.93755892	31.73366779	37.12264853	28.75738119	36.07343758	31.67727029	30.00603544	35.6088979	29.43115155	33.96179161	26.43528098	14.25718229	12.37145085	15.4221798	14.87028694	14.27844471	14.80800076	16.71047814	11.31926606	16.95162419	11.71108749	16.1611862	12.6166645	16.23745587	14.80038966	14.71525646	15.64312121	14.42994231	17.31726036	23.65020905
16.06.2002 10:00	32.37518174	27.89031835	34.56382535	33.5812479	29.64891509	35.24760812	35.04962136	25.73592645	38.00597272	31.77728997	37.18820432	28.80837871	36.13557065	31.74788486	30.08526228	35.66995532	29.47734465	34.01479967	26.41263811	14.25718229	12.37145085	15.40660482	14.8557598	14.27844471	14.80800076	16.69549518	11.31926606	16.93452074	11.69654677	16.14479725	12.59116574	16.22192261	14.78626675	14.70205199	15.61869824	14.40684576	17.29075633	23.60492333
16.06.2002 11:00	32.38991182	27.91557281	34.57940033	33.5812479	29.63726197	35.26407839	35.07958728	25.83639098	38.04017962	31.7918307	37.20459326	28.8211281	36.15110392	31.76200777	30.09846675	35.6821668	29.48889292	34.02805168	26.36735239	14.21299204	12.33356916	15.37545487	14.82670551	14.24348534	14.75858994	16.66552926	11.30670799	16.90031384	11.66746531	16.11201936	12.56566697	16.19085607	14.75802092	14.67564305	15.59427528	14.38374921	17.2642523	23.55963761
16.06.2002 12:00	32.37518174	27.89031835	34.56382535	33.53766646	29.6023026	35.23113785	35.06460432	25.87406518	38.02307617	31.74820852	37.17181537	28.79562933	36.12003738	31.73376194	30.0720578	35.66995532	29.46579637	34.00154765	26.31074524	14.15407172	12.28306023	15.31315497	14.75406979	14.18521972	14.69270885	16.60559742	11.29414993	16.84900349	11.62384313	16.04646357	12.51466945	16.12872301	14.70152927	14.60962068	15.54542934	14.33755611	17.21124424	23.50303045
16.06.2002 13:00	32.36045166	27.87769112	34.54825037	33.52313932	29.57899635	35.21466757	35.04962136	25.89918132	38.02307617	31.74820852	37.15542643	28.78287995	36.10450412	31.71963903	30.04564886	35.65774384	29.4542481	33.98829564	26.28810238	14.12461156	12.25780577	15.28200501	14.71048836	14.15026034	14.65976831	16.5756315	11.28159186	16.81479658	11.62384313	16.03007463	12.48917069	16.09765647	14.65916053	14.57000727	15.53321785	14.31445956	17.18474021	23.4464233
16.06.2002 14:00	32.52248255	28.02921789	34.71957511	33.56672075	29.57899635	35.36290002	35.21443392	26.03732005	38.27962794	32.21351177	37.51598324	29.01236881	36.39963619	31.95972855	30.27012489	35.90197352	29.65056877	34.2135799	26.31074524	14.12461156	12.25780577	15.28200501	14.71048836	14.15026034	14.65976831	16.5756315	11.28159186	16.81479658	11.62384313	16.03007463	12.48917069	16.09765647	14.65916053	14.57000727	15.52100637	14.30291129	17.17148819	23.4464233
16.06.2002 15:00	32.75816384	28.2312536	34.96877473	33.66841076	29.6023026	35.57701356	35.43917833	26.36382978	38.65590387	32.85330373	37.99126269	29.26735644	36.69476826	32.17157224	30.44178303	36.08514578	29.8237929	34.41236013	26.29942381	14.10988148	12.24517854	15.26643004	14.69596122	14.13860722	14.64329804	16.56064854	11.26903379	16.79769313	11.60930241	16.01368568	12.4764213	16.0821232	14.65916053	14.57000727	15.50879489	14.29136301	17.15823618	23.41245901
16.06.2002 16:00	32.90546465	28.34489868	35.12452449	33.78462791	29.68387446	35.725246	35.58900793	26.58987498	38.84404183	33.07141463	38.1715411	29.38210087	36.83456766	32.27043263	30.53421434	36.15841469	29.9161791	34.50512423	26.28810238	14.08042132	12.21992407	15.23528009	14.68143408	14.1269541	14.61035749	16.54566558	11.25647573	16.76348623	11.59476168	15.98090779	12.45092254	16.0355234	14.6167918	14.54359832	15.47216043	14.25671819	17.11848013	23.333209
16.06.2002 17:00	32.96438497	28.40803484	35.18682439	33.84273648	29.73048696	35.80759736	35.67890569	26.70289757	38.92955909	33.15865898	38.25348583	29.4330984	36.89670072	32.32692428	30.58703222	36.18283766	29.95082392	34.54488028	26.27678095	14.05096115	12.19466961	15.18855516	14.65237979	14.10364785	14.57741695	16.5007167	11.23135959	16.72927933	11.5511395	15.93174095	12.4126744	16.00445687	14.57442306	14.49078043	15.44773746	14.23362164	17.0919761	23.2992447
16.06.2002 18:00	33.00857522	28.44591653	35.23354932	33.87179077	29.75379321	35.85700818	35.72385457	26.77824597	38.98086944	33.20228116	38.30265267	29.45859716	36.92776726	32.36929301	30.63985011	36.1462032	29.95082392	34.5581323	26.31074524	14.02150099	12.16941515	15.17298018	14.6233255	14.0803416	14.56094668	16.48573374	11.23135959	16.69507242	11.5511395	15.915352	12.38717564	15.97339034	14.54617723	14.46437149	15.41110301	14.21052509	17.06547207	23.26528041
16.06.2002 19:00	33.05276546	28.48379823	35.28027425	33.94442649	29.81205882	35.90641899	35.76880345	26.82847824	39.01507635	33.20228116	38.31904161	29.48409592	36.94330052	32.41166175	30.67946353	36.15841469	29.97392047	34.58463633	26.31074524	14.02150099	12.16941515	15.1574052	14.60879836	14.06868848	14.54447641	16.47075078	11.23135959	16.69507242	11.53659878	15.915352	12.38717564	15.95785707	14.54617723	14.46437149	15.39889153	14.19897681	17.05222005	23.25395898
16.06.2002 20:00	33.06749554	28.49642546	35.29584922	33.95895363	29.82371195	35.93935954	35.78378641	26.86615244	39.04928325	33.21682189	38.33543056	29.4968453	36.97436706	32.43990758	30.70587248	36.15841469	29.97392047	34.59788834	26.32206667	14.02150099	12.16941515	15.1574052	14.6233255	14.0803416	14.54447641	16.47075078	11.23135959	16.67796897	11.52205805	15.89896306	12.37442625	15.95785707	14.53205432	14.45116702	15.38668004	14.18742854	17.03896804	23.26528041
16.06.2002 21:00	33.11168578	28.53430715	35.34257415	34.0170622	29.88197757	35.98877035	35.84371825	26.90382664	39.08349015	33.23136262	38.36820845	29.50959468	36.98990032	32.4681534	30.74548589	36.15841469	29.98546875	34.61114036	26.32206667	14.02150099	12.15678792	15.1574052	14.6233255	14.0803416	14.54447641	16.47075078	11.23135959	16.67796897	11.52205805	15.89896306	12.37442625	15.9423238	14.53205432	14.45116702	15.37446856	14.18742854	17.03896804	23.24263755
16.06.2002 22:00	33.15587603	28.55956162	35.38929908	34.10422506	29.96354944	36.05465144	35.88866713	26.92894277	39.11769705	33.21682189	38.36820845	29.52234407	37.00543359	32.48227632	30.75869037	36.15841469	29.99701702	34.62439237	26.3333881	14.00677091	12.15678792	15.1574052	14.6233255	14.0803416	14.54447641	16.47075078	11.21880153	16.67796897	11.52205805	15.89896306	12.36167687	15.9423238	14.53205432	14.45116702	15.36225708	14.17588026	17.02571602	23.24263755
16.06.2002 23:00	33.17060611	28.58481608	35.40487406	34.11875221	29.97520256	36.07112171	35.90365009	26.94150084	39.13480051	33.21682189	38.3845974	29.53509345	37.02096686	32.49639923	30.75869037	36.15841469	30.0085653	34.63764439	26.42395955	14.00677091	12.15678792	15.1574052	14.6233255	14.0803416	14.54447641	16.47075078	11.21880153	16.67796897	11.52205805	15.89896306	12.36167687	15.9423238	14.53205432	14.45116702	15.35004559	14.17588026	17.02571602	23.25395898
17.06.2002 00:00	33.20006627	28.61007054	35.43602401	34.16233364	30.02181505	36.10406225	35.93361601	26.96661697	39.15190396	33.21682189	38.40098635	29.54784283	37.03650013	32.49639923	30.75869037	36.15841469	30.02011357	34.6508964	26.4805667	14.02150099	12.16941515	15.1574052	14.63785264	14.10364785	14.54447641	16.47075078	11.20624346	16.67796897	11.52205805	15.89896306	12.36167687	15.9423238	14.53205432	14.45116702	15.35004559	14.17588026	17.02571602	23.26528041
17.06.2002 01:00	33.22952643	28.62269777	35.46717396	34.20591507	30.06842755	36.1370028	35.96358193	26.97917504	39.16900741	33.18774044	38.40098635	29.54784283	37.03650013	32.51052214	30.77189484	36.15841469	30.03166185	34.66414842	26.49188813	14.02150099	12.16941515	15.1574052	14.63785264	14.10364785	14.54447641	16.47075078	11.20624346	16.67796897	11.52205805	15.89896306	12.36167687	15.9423238	14.53205432	14.45116702	15.33783411	14.17588026	17.02571602	23.28792327
17.06.2002 02:00	33.25898659	28.64795224	35.49832391	34.26402364	30.11504005	36.18641361	35.99354785	27.00429117	39.18611086	33.17319971	38.40098635	29.56059221	37.05203339	32.53876797	30.79830378	36.15841469	30.03166185	34.67740043	26.51453099	14.02150099	12.16941515	15.17298018	14.66690693	14.1269541	14.56094668	16.48573374	11.20624346	16.67796897	11.52205805	15.89896306	12.36167687	15.92679054	14.51793141	14.45116702	15.32562262	14.16433199	17.02571602	23.28792327
17.06.2002 03:00	33.25898659	28.64795224	35.49832391	34.26402364	30.11504005	36.18641361	35.99354785	27.00429117	39.20321431	33.18774044	38.41737529	29.56059221	37.05203339	32.51052214	30.77189484	36.15841469	30.04321012	34.67740043	26.57113814	14.03623107	12.16941515	15.17298018	14.66690693	14.1269541	14.57741695	16.48573374	11.21880153	16.67796897	11.52205805	15.89896306	12.36167687	15.92679054	14.53205432	14.45116702	15.32562262	14.16433199	17.02571602	23.28792327
17.06.2002 04:00	33.28844675	28.6732067	35.52947386	34.32213222	30.17330566	36.23582443	36.02351377	27.00429117	39.22031776	33.17319971	38.41737529	29.57334159	37.06756666	32.52464505	30.77189484	36.15841469	30.0547584	34.69065245	26.65038816	14.03623107	12.18204238	15.17298018	14.68143408	14.13860722	14.57741695	16.5007167	11.21880153	16.69507242	11.52205805	15.89896306	12.36167687	15.9423238	14.53205432	14.45116702	15.32562262	14.16433199	17.02571602	23.2992447
17.06.2002 05:00	33.30317683	28.68583393	35.54504884	34.35118651	30.19661191	36.2522947	36.03849673	27.00429117	39.22031776	33.15865898	38.41737529	29.58609097	37.06756666	32.52464505	30.78509931	36.17062617	30.06630667	34.70390446	26.67303102	14.05096115	12.19466961	15.20413013	14.69596122	14.16191347	14.59388722	16.51569966	11.23135959	16.69507242	11.52205805	15.89896306	12.37442625	15.9423238	14.53205432	14.45116702	15.32562262	14.17588026	17.02571602	23.32188757
17.06.2002 06:00	33.31790692	28.71108839	35.56062382	34.39476794	30.24322441	36.28523524	36.06846265	27.00429117	39.23742121	33.17319971	38.43376424	29.58609097	37.06756666	32.53876797	30.78509931	36.17062617	30.06630667	34.70390446	26.66170959	14.05096115	12.19466961	15.18855516	14.69596122	14.16191347	14.59388722	16.5007167	11.20624346	16.69507242	11.52205805	15.89896306	12.37442625	15.9423238	14.53205432	14.46437149	15.32562262	14.17588026	17.02571602	23.32188757
17.06.2002 07:00	33.31790692	28.69846116	35.56062382	34.39476794	30.24322441	36.28523524	36.05347969	27.00429117	39.22031776	33.14411826	38.41737529	29.57334159	37.06756666	32.52464505	30.77189484	36.17062617	30.06630667	34.70390446	26.67303102	14.05096115	12.19466961	15.20413013	14.71048836	14.17356659	14.61035749	16.51569966	11.21880153	16.69507242	11.52205805	15.89896306	12.37442625	15.9423238	14.53205432	14.45116702	15.32562262	14.17588026	17.03896804	23.333209
17.06.2002 08:00	33.31790692	28.71108839	35.56062382	34.39476794	30.24322441	36.28523524	36.06846265	27.01684924	39.23742121	33.1150368	38.40098635	29.58609097	37.06756666	32.53876797	30.78509931	36.19504914	30.07785495	34.71715648	26.66170959	14.05096115	12.18204238	15.18855516	14.69596122	14.16191347	14.59388722	16.5007167	11.21880153	16.69507242	11.52205805	15.89896306	12.36167687	15.92679054	14.51793141	14.45116702	15.31341114	14.16433199	17.01246401	23.28792327
17.06.2002 09:00	33.30317683	28.68583393	35.54504884	34.38024079	30.24322441	36.26876497	36.03849673	26.99173311	39.20321431	33.08595535	38.36820845	29.56059221	37.03650013	32.51052214	30.75869037	36.15841469	30.04321012	34.69065245	26.65038816	14.02150099	12.16941515	15.1574052	14.66690693	14.13860722	14.56094668	16.48573374	11.20624346	16.66086552	11.4929766	15.86618517	12.33617811	15.895724	14.5038085	14.43796254	15.27677669	14.14123544	16.98595998	23.26528041
17.06.2002 10:00	33.24425651	28.635325	35.48274894	34.35118651	30.21991816	36.20288389	35.99354785	26.94150084	39.11769705	32.99871099	38.28626372	29.4968453	36.95883379	32.43990758	30.70587248	36.0729343	29.98546875	34.61114036	26.61642387	13.96258067	12.11890622	15.11068028	14.60879836	14.0803416	14.49506559	16.4258019	11.19368539	16.60955517	11.46389514	15.81701833	12.29792997	15.8491242	14.46143976	14.39834913	15.24014223	14.10659061	16.94620393	23.19735183
17.06.2002 11:00	33.18533619	28.58481608	35.42044903	34.30760508	30.19661191	36.15347307	35.93361601	26.87871051	39.04928325	32.89692591	38.18793004	29.4330984	36.88116746	32.36929301	30.63985011	36.03629985	29.93927565	34.5581323	26.55981671	13.90366035	12.0683973	15.04838037	14.55068978	14.03372911	14.4291845	16.36587006	11.16856926	16.54114136	11.40573224	15.75146254	12.23418306	15.78699114	14.39082519	14.33232676	15.17908481	14.03730096	16.87994385	23.09545895
17.06.2002 12:00	33.11168578	28.52167992	35.34257415	34.2494965	30.16165254	36.07112171	35.85870121	26.80336211	38.94666254	32.80968155	38.08959637	29.35660211	36.78796786	32.28455554	30.54741881	35.95081946	29.869986	34.4786202	26.51453099	13.84474002	12.01788837	14.97050549	14.49258121	13.98711661	14.36330342	16.30593822	11.14345313	16.47272756	11.34756933	15.68590676	12.18318553	15.7093248	14.32021063	14.25309993	15.13023888	13.99110786	16.81368378	23.00488751
17.06.2002 13:00	32.99384514	28.42066207	35.21797434	34.1478065	30.08008067	35.93935954	35.73883753	26.70289757	38.80983493	32.69335574	37.9584848	29.2291083	36.64816846	32.17157224	30.4549875	35.77985868	29.74295497	34.34610005	26.43528098	13.77108962	11.95475221	14.90820559	14.43447263	13.94050412	14.29742233	16.24600638	11.11833699	16.40431375	11.30394715	15.62035097	12.10668925	15.63165847	14.23547315	14.1738731	15.05696997	13.92181821	16.73417169	22.8916732
17.06.2002 14:00	32.89073457	28.33227145	35.09337454	34.04611649	29.99850881	35.82406763	35.61897385	26.57731691	38.67300732	32.59157065	37.84376217	29.15261201	36.53943559	32.05858894	30.34935172	35.73101274	29.67366532	34.26658796	26.38999525	13.69743921	11.89161606	14.81475573	14.34730977	13.87058537	14.21507097	16.17109158	11.08066279	16.3187965	11.23124352	15.52201729	12.03019296	15.53845887	14.13661277	14.08144179	14.98370106	13.85252856	16.65465959	22.7784589
17.06.2002 15:00	32.75816384	28.2312536	34.96877473	33.9153722	29.89363069	35.67583519	35.49911017	26.47685238	38.53617971	32.48978557	37.7126506	29.05061696	36.41516945	31.95972855	30.25692042	35.6088979	29.58127912	34.16057184	26.31074524	13.60905873	11.81585267	14.73688085	14.24561977	13.7890135	14.11624934	16.09617678	11.05554666	16.23327924	11.17308061	15.44007256	11.96644605	15.46079253	14.0659982	14.00221496	14.92264364	13.78323891	16.58839952	22.68788745
17.06.2002 16:00	32.69924352	28.16811744	34.90647482	33.85726362	29.8470182	35.6099541	35.42419537	26.40150398	38.46776591	32.40254121	37.64709482	28.99961943	36.36856965	31.9032369	30.20410253	35.58447493	29.5466343	34.12081579	26.29942381	13.55013841	11.76534374	14.67458095	14.18751119	13.74240101	14.05036825	16.03624493	11.03043053	16.16486543	11.11491771	15.37451678	11.91544853	15.3831262	14.00950655	13.94939707	14.86158622	13.72549754	16.52213944	22.59731601
17.06.2002 17:00	32.59613295	28.07972682	34.79744999	33.72651933	29.74214008	35.4946622	35.31931465	26.28848138	38.34804175	32.30075612	37.53237219	28.92312315	36.27537005	31.81849942	30.12487569	35.51120602	29.47734465	34.0413037	26.3333881	13.476488	11.70220758	14.58113109	14.11487548	13.67248227	13.96801689	15.96133013	10.98019826	16.07934818	11.04221408	15.29257204	11.83895224	15.2899266	13.92476908	13.87017023	14.77610583	13.65620789	16.44262735	22.52938742
17.06.2002 18:00	32.52248255	28.01659066	34.71957511	33.6829379	29.70718071	35.41231084	35.24439984	26.21313298	38.24542104	32.19897104	37.43403851	28.84662686	36.18217045	31.76200777	30.08526228	35.42572564	29.408055	33.96179161	26.25413809	13.41756768	11.65169866	14.53440616	14.0567669	13.62586977	13.90213581	15.90139829	10.9676402	16.01093437	10.96951044	15.22701626	11.78795472	15.22779353	13.86827743	13.81735234	14.7272599	13.61001479	16.38961929	22.47278027
17.06.2002 19:00	32.49302239	27.9913362	34.68842516	33.66841076	29.70718071	35.37937029	35.21443392	26.16290071	38.21121414	32.15534886	37.38487167	28.8211281	36.15110392	31.73376194	30.05885333	35.41351415	29.38495845	33.93528758	26.1862095	13.38810752	11.62644419	14.48768124	14.02771261	13.61421665	13.86919526	15.87143237	10.95508213	15.97672747	10.92588826	15.17784942	11.74970657	15.18119373	13.82590869	13.77773893	14.67841396	13.57536996	16.33661123	22.42749455
17.06.2002 20:00	32.49302239	28.00396343	34.68842516	33.69746504	29.73048696	35.39584056	35.21443392	26.15034265	38.19411069	32.12626741	37.38487167	28.8211281	36.13557065	31.73376194	30.05885333	35.41351415	29.38495845	33.93528758	26.1862095	13.35864735	11.5885625	14.45653128	13.99865833	13.5909104	13.83625472	15.84146645	10.94252406	15.92541712	10.86772536	15.12868258	11.71145843	15.1501272	13.78353995	13.73812551	14.65399099	13.54072514	16.3101072	22.38220883
17.06.2002 21:00	32.47829231	27.9913362	34.67285018	33.6829379	29.73048696	35.37937029	35.19945096	26.12522651	38.17700723	32.11172668	37.35209378	28.80837871	36.12003738	31.71963903	30.04564886	35.40130267	29.37341017	33.92203556	26.17488807	13.34391727	11.5885625	14.44095631	13.99865833	13.5909104	13.83625472	15.84146645	10.929966	15.92541712	10.86772536	15.11229363	11.69870905	15.13459393	13.76941704	13.72492104	14.62956802	13.52917686	16.29685518	22.38220883
17.06.2002 22:00	32.49302239	27.9913362	34.68842516	33.71199219	29.75379321	35.39584056	35.21443392	26.12522651	38.17700723	32.09718595	37.35209378	28.80837871	36.12003738	31.70551612	30.03244439	35.41351415	29.37341017	33.92203556	26.17488807	13.32918719	11.57593527	14.44095631	13.99865833	13.5909104	13.81978445	15.82648349	10.91740793	15.90831367	10.83864391	15.09590469	11.68595967	15.1035274	13.76941704	13.72492104	14.60514505	13.51762859	16.27035115	22.38220883
17.06.2002 23:00	32.52248255	28.01659066	34.71957511	33.74104648	29.77709945	35.42878111	35.24439984	26.11266845	38.21121414	32.08264523	37.36848273	28.83387748	36.15110392	31.73376194	30.04564886	35.41351415	29.408055	33.96179161	26.43528098	13.32918719	11.57593527	14.44095631	14.01318547	13.60256352	13.81978445	15.82648349	10.90484986	15.89121021	10.82410318	15.07951574	11.68595967	15.1035274	13.75529412	13.72492104	14.58072209	13.50608031	16.27035115	22.41617312
18.06.2002 00:00	32.52248255	28.01659066	34.71957511	33.77010076	29.81205882	35.42878111	35.24439984	26.11266845	38.19411069	32.05356377	37.33570484	28.80837871	36.12003738	31.70551612	30.03244439	35.41351415	29.38495845	33.93528758	26.27678095	13.32918719	11.57593527	14.42538133	13.99865833	13.60256352	13.81978445	15.82648349	10.90484986	15.89121021	10.80956245	15.0631268	11.67321028	15.08799413	13.74117121	13.71171656	14.5685106	13.49453204	16.25709913	22.40485169
18.06.2002 01:00	32.52248255	28.01659066	34.71957511	33.78462791	29.83536507	35.44525138	35.24439984	26.08755231	38.19411069	32.0681045	37.35209378	28.80837871	36.12003738	31.71963903	30.04564886	35.41351415	29.38495845	33.93528758	26.22017379	13.32918719	11.56330804	14.42538133	14.01318547	13.61421665	13.81978445	15.81150053	10.87973373	15.87410676	10.79502173	15.0631268	11.6604609	15.07246086	13.74117121	13.71171656	14.55629912	13.49453204	16.25709913	22.41617312
18.06.2002 02:00	32.50775247	28.01659066	34.70400013	33.78462791	29.83536507	35.42878111	35.22941688	26.07499425	38.17700723	32.0681045	37.33570484	28.79562933	36.12003738	31.71963903	30.04564886	35.40130267	29.37341017	33.92203556	26.17488807	13.32918719	11.57593527	14.42538133	14.02771261	13.62586977	13.81978445	15.82648349	10.87973373	15.87410676	10.80956245	15.0631268	11.6604609	15.07246086	13.74117121	13.71171656	14.53187615	13.48298376	16.24384712	22.42749455
18.06.2002 03:00	32.50775247	28.00396343	34.70400013	33.78462791	29.8470182	35.42878111	35.22941688	26.06243618	38.17700723	32.05356377	37.33570484	28.79562933	36.10450412	31.70551612	30.03244439	35.40130267	29.37341017	33.90878355	26.17488807	13.32918719	11.57593527	14.44095631	14.04223976	13.63752289	13.83625472	15.82648349	10.8922918	15.87410676	10.79502173	15.0631268	11.6604609	15.07246086	13.74117121	13.71171656	14.53187615	13.48298376	16.24384712	22.43881598
18.06.2002 04:00	32.52248255	28.01659066	34.71957511	33.81368219	29.87032444	35.44525138	35.22941688	26.06243618	38.17700723	32.05356377	37.33570484	28.78287995	36.10450412	31.70551612	30.03244439	35.38909118	29.3618619	33.90878355	26.16356664	13.32918719	11.57593527	14.42538133	14.02771261	13.63752289	13.83625472	15.82648349	10.87973373	15.87410676	10.780481	15.04673785	11.6604609	15.07246086	13.74117121	13.71171656	14.51966466	13.48298376	16.24384712	22.45013741
18.06.2002 05:00	32.50775247	28.01659066	34.70400013	33.81368219	29.87032444	35.44525138	35.22941688	26.03732005	38.15990378	32.0681045	37.33570484	28.78287995	36.10450412	31.70551612	30.04564886	35.36466821	29.35031362	33.89553153	26.15224521	13.32918719	11.57593527	14.44095631	14.02771261	13.63752289	13.83625472	15.82648349	10.87973373	15.87410676	10.780481	15.04673785	11.6604609	15.07246086	13.7270483	13.69851209	14.53187615	13.48298376	16.24384712	22.46145884
18.06.2002 06:00	32.52248255	28.01659066	34.71957511	33.82820934	29.88197757	35.44525138	35.22941688	26.02476198	38.17700723	32.08264523	37.33570484	28.79562933	36.10450412	31.70551612	30.03244439	35.38909118	29.3618619	33.90878355	26.17488807	13.32918719	11.57593527	14.42538133	14.02771261	13.63752289	13.83625472	15.82648349	10.86717566	15.87410676	10.780481	15.04673785	11.6604609	15.07246086	13.7270483	13.69851209	14.53187615	13.48298376	16.24384712	22.47278027
18.06.2002 07:00	32.52248255	28.01659066	34.70400013	33.82820934	29.88197757	35.44525138	35.22941688	26.02476198	38.15990378	32.05356377	37.31931589	28.78287995	36.10450412	31.70551612	30.03244439	35.38909118	29.3618619	33.90878355	26.17488807	13.32918719	11.57593527	14.42538133	14.04223976	13.64917602	13.83625472	15.82648349	10.8546176	15.85700331	10.780481	15.04673785	11.64771152	15.0569276	13.71292539	13.68530762	14.51966466	13.47143548	16.2305951	22.46145884
18.06.2002 08:00	32.52248255	28.01659066	34.70400013	33.82820934	29.89363069	35.44525138	35.22941688	26.01220391	38.15990378	32.05356377	37.31931589	28.78287995	36.08897085	31.70551612	30.03244439	35.3768797	29.35031362	33.89553153	26.16356664	13.31445711	11.55068081	14.40980635	14.02771261	13.63752289	13.80331417	15.79651757	10.8546176	15.83989986	10.76594027	15.01395996	11.62221276	15.02586106	13.69880247	13.67210315	14.48303021	13.44833893	16.20409107	22.40485169
18.06.2002 09:00	32.47829231	27.97870897	34.67285018	33.78462791	29.85867132	35.39584056	35.184468	25.97452972	38.10859343	32.0099416	37.27014905	28.74463181	36.05790432	31.66314738	30.00603544	35.36466821	29.32721707	33.8690275	26.10695949	13.25553679	11.51279911	14.34750645	13.9550769	13.57925728	13.75390336	15.75156869	10.82950146	15.78858951	10.73685882	14.96479312	11.58396461	14.97926126	13.65643374	13.63248973	14.43418428	13.40214583	16.15108301	22.32560167
18.06.2002 10:00	32.38991182	27.90294558	34.57940033	33.6829379	29.76544633	35.29701893	35.09457024	25.89918132	38.02307617	31.92269724	37.18820432	28.69363428	35.98023798	31.60665573	29.95321755	35.32803376	29.28102397	33.81601944	26.06167377	13.18188638	11.44966295	14.28520655	13.89696832	13.52099166	13.671552	15.69163685	10.82950146	15.7201757	10.67869592	14.89923733	11.52021771	14.90159493	13.58581917	13.56646737	14.37312685	13.34440446	16.08482294	22.20106594
18.06.2002 11:00	32.25734109	27.7893005	34.43922554	33.53766646	29.63726197	35.13231622	34.9597236	25.77360065	37.86914511	31.80637143	37.05709275	28.59163923	35.87150511	31.52191825	29.87399072	35.24255337	29.20018605	33.71000332	25.95978089	13.10823598	11.37389956	14.19175669	13.79527832	13.42776666	13.57273037	15.60173909	10.80438533	15.63465844	10.62053301	14.8172926	11.4564708	14.82392859	13.52932752	13.51364948	14.31206943	13.27511481	16.00531084	22.06520877
18.06.2002 12:00	32.0953102	27.65040095	34.26790081	33.33428645	29.46246511	34.93467295	34.77992808	25.62290385	37.6981106	31.67550489	36.90959223	28.48964418	35.74723898	31.42305787	29.79476388	35.16928447	29.10779985	33.60398719	25.84656659	13.00512541	11.29813618	14.09830683	13.69358831	13.3461948	13.47390874	15.52682429	10.7792692	15.54914119	10.54782938	14.73534787	11.36722513	14.71519573	13.43046713	13.42121817	14.22658904	13.19427688	15.91254674	21.90670874
18.06.2002 13:00	31.90381915	27.48624694	34.06542612	33.08732501	29.24105576	34.70408915	34.5851496	25.45964899	37.50997263	31.53009762	36.74570277	28.37489975	35.60743958	31.31007456	29.70233258	35.08380408	29.01541365	33.49797107	25.76731657	12.91674493	11.22237279	13.989282	13.57737116	13.24131668	13.35861683	15.43692653	10.75415306	15.44652048	10.47512575	14.63701419	11.29072885	14.63752939	13.34572966	13.34199134	14.16553162	13.12498723	15.83303464	21.78217301
18.06.2002 14:00	31.69759802	27.32209293	33.84737645	32.81130928	28.99634015	34.45703507	34.3604052	25.25871992	37.30473122	31.39923109	36.5818133	28.24740594	35.45210691	31.18296835	29.5966968	34.9861122	28.91147917	33.37870293	25.73335228	12.81363436	11.13398217	13.88025717	13.44662687	13.13643857	13.24332493	15.33204581	10.71647886	15.34389977	10.40242211	14.53868051	11.21423256	14.52879652	13.24686927	13.24956003	14.1044742	13.04414931	15.74027054	21.61235155
18.06.2002 15:00	31.49137689	27.13268446	33.62932679	32.52076641	28.73997143	34.17704045	34.13566079	25.07034892	37.08238635	31.26836455	36.4015349	28.11991213	35.29677424	31.06998505	29.50426549	34.87620885	28.79599642	33.24618278	25.58617368	12.7105238	11.04559155	13.77123234	13.33040972	13.01990733	13.12803303	15.22716509	10.69136273	15.24127907	10.32971848	14.44034684	11.13773627	14.43559692	13.16213179	13.15712873	14.04341678	12.97485966	15.64750643	21.46517295
18.06.2002 16:00	31.28515576	26.95590322	33.41127712	32.24475068	28.4836027	33.9135161	33.91091639	24.84430373	36.87714494	31.13749801	36.23764543	28.00516769	35.15697484	30.97112466	29.42503866	34.81515142	28.70361022	33.14016666	25.50692367	12.60741323	10.95720093	13.66220751	13.19966543	12.91502921	13.01274113	15.13726733	10.67880466	15.13865836	10.2279334	14.32562421	11.0484906	14.32686406	13.0632714	13.06469742	13.97014788	12.89402173	15.55474232	21.31799435
18.06.2002 17:00	31.09366471	26.80437644	33.20880244	31.99778924	28.26219335	33.68293229	33.70115495	24.66849079	36.68900697	31.0211722	36.09014492	27.89042326	35.03270871	30.85814136	29.33260735	34.72967103	28.61122402	33.03415053	25.45031652	12.51903275	10.86881031	13.56875765	13.11250257	12.83345735	12.91391949	15.04736956	10.64113046	15.03603765	10.14068904	14.22729053	10.95924493	14.23366445	12.96441102	12.97226611	13.89687897	12.81318381	15.47523023	21.18213719
18.06.2002 18:00	30.96109398	26.67810412	33.06862765	31.80893638	28.08739649	33.5017593	33.55132535	24.517794	36.55217936	30.91938711	35.97542229	27.81392697	34.93950911	30.7875268	29.26658499	34.66861361	28.55348265	32.96789046	25.48428081	12.43065226	10.80567415	13.49088277	13.02533971	12.7635386	12.83156814	14.97245476	10.6285724	14.95052039	10.05344468	14.1453458	10.89549803	14.14046485	12.87967354	12.89303928	13.83582155	12.75544243	15.39571814	21.08024431
18.06.2002 19:00	30.87271349	26.61496797	32.99075277	31.70724637	28.00582463	33.40293767	33.46142759	24.41732946	36.44955865	30.83214275	35.89347756	27.76292945	34.87737604	30.73103515	29.22697157	34.63197916	28.51883782	32.92813441	25.50692367	12.37173194	10.75516522	13.42858286	12.98175827	12.72857923	12.76568705	14.91252292	10.5908982	14.88210659	9.980741047	14.06340107	10.83175112	14.06279852	12.80905898	12.82701692	13.75034116	12.68615278	15.32945806	21.02363716
18.06.2002 20:00	30.82852325	26.57708627	32.92845287	31.67819208	27.98251838	33.35352686	33.41647871	24.3670972	36.3982483	30.8030613	35.86069967	27.72468131	34.83077624	30.70278932	29.20056263	34.61976768	28.484193	32.87512635	25.35974507	12.32754169	10.71728353	13.38185794	12.93817684	12.69361986	12.71627623	14.86757404	10.553224	14.83079623	9.937118867	14.01423423	10.78075359	14.01619872	12.75256733	12.77419903	13.70149522	12.65150796	15.27645	21.02363716
18.06.2002 21:00	30.81379317	26.56445904	32.91287789	31.66366494	27.98251838	33.33705658	33.40149575	24.31686493	36.38114485	30.78852057	35.82792177	27.71193192	34.81524297	30.6745435	29.17415368	34.61976768	28.47264472	32.86187433	25.33710221	12.31281161	10.7046563	13.35070798	12.9236497	12.68196674	12.69980596	14.85259108	10.54066593	14.81369278	9.908037415	13.98145634	10.76800421	13.98513219	12.75256733	12.77419903	13.67707225	12.62841141	15.26319799	21.0009943
18.06.2002 22:00	30.79906309	26.55183181	32.91287789	31.66366494	27.98251838	33.33705658	33.38651279	24.2917488	36.3640414	30.77397985	35.81153283	27.69918254	34.79970971	30.6745435	29.17415368	34.59534471	28.46109645	32.84862232	25.3710665	12.28335145	10.67940183	13.33513301	12.89459541	12.67031361	12.66686542	14.82262516	10.5155498	14.76238243	9.878955962	13.94867845	10.72975607	13.95406565	12.7243215	12.76099456	13.60380335	12.59376658	15.22344194	21.0009943
18.06.2002 23:00	30.79906309	26.55183181	32.89730291	31.67819208	27.9941715	33.33705658	33.38651279	24.27919073	36.34693795	30.75943912	35.81153283	27.69918254	34.78417644	30.6745435	29.17415368	34.58313322	28.44954817	32.8353703	25.33710221	12.26862137	10.6667746	13.31955803	12.89459541	12.67031361	12.65039514	14.82262516	10.50299173	14.76238243	9.864415235	13.9322895	10.71700669	13.92299912	12.7243215	12.76099456	13.55495741	12.57067003	15.19693791	21.0009943
19.06.2002 00:00	30.79906309	26.53920458	32.89730291	31.67819208	28.00582463	33.33705658	33.37152983	24.2540746	36.3298345	30.7448984	35.79514388	27.68643316	34.78417644	30.6745435	29.18735816	34.55871026	28.4379999	32.8353703	25.33710221	12.26862137	10.65414737	13.30398306	12.89459541	12.67031361	12.65039514	14.8076422	10.4778756	14.72817553	9.835333782	13.89951161	10.70425731	13.90746585	12.71019859	12.76099456	13.51832296	12.54757348	15.18368589	21.02363716
19.06.2002 01:00	30.79906309	26.55183181	32.89730291	31.69271923	28.01747775	33.33705658	33.38651279	24.24151653	36.34693795	30.7448984	35.79514388	27.68643316	34.78417644	30.6745435	29.17415368	34.57092174	28.44954817	32.8353703	25.38238793	12.25389129	10.65414737	13.30398306	12.89459541	12.67031361	12.63392487	14.79265924	10.46531753	14.72817553	9.820793056	13.89951161	10.69150793	13.89193259	12.71019859	12.76099456	13.50611148	12.53602521	15.17043388	21.02363716
19.06.2002 02:00	30.81379317	26.56445904	32.91287789	31.69271923	28.01747775	33.33705658	33.38651279	24.22895847	36.34693795	30.73035767	35.79514388	27.69918254	34.79970971	30.6745435	29.17415368	34.54649877	28.46109645	32.86187433	25.57485225	12.25389129	10.64152014	13.28840808	12.88006827	12.67031361	12.63392487	14.79265924	10.45275947	14.71107208	9.80625233	13.88312266	10.67875854	13.87639932	12.69607567	12.74779008	13.48168851	12.52447693	15.15718186	21.04628002
19.06.2002 03:00	30.82852325	26.56445904	32.92845287	31.70724637	28.02913087	33.35352686	33.40149575	24.20384233	36.34693795	30.73035767	35.81153283	27.71193192	34.79970971	30.68866641	29.18735816	34.54649877	28.47264472	32.87512635	25.67674513	12.23916121	10.64152014	13.2728331	12.88006827	12.67031361	12.6174546	14.77767628	10.4402014	14.69396862	9.791711603	13.86673372	10.66600916	13.86086605	12.68195276	12.73458561	13.45726554	12.51292866	15.14392985	21.05760145
19.06.2002 04:00	30.82852325	26.57708627	32.94402784	31.70724637	28.02913087	33.35352686	33.40149575	24.19128427	36.3640414	30.71581694	35.81153283	27.71193192	34.81524297	30.6745435	29.17415368	34.5220758	28.484193	32.88837837	25.85788802	12.23916121	10.64152014	13.2728331	12.88006827	12.67031361	12.6174546	14.77767628	10.4402014	14.69396862	9.777170877	13.85034477	10.66600916	13.86086605	12.68195276	12.73458561	13.44505405	12.51292866	15.14392985	21.08024431
19.06.2002 05:00	30.87271349	26.61496797	32.97517779	31.72177352	28.02913087	33.40293767	33.44644463	24.31686493	36.41535175	30.70127622	35.82792177	27.73743069	34.84630951	30.68866641	29.17415368	34.5220758	28.50728955	32.92813441	26.01638804	12.23916121	10.64152014	13.28840808	12.90912256	12.69361986	12.63392487	14.77767628	10.42764333	14.69396862	9.777170877	13.85034477	10.65325978	13.84533278	12.68195276	12.73458561	13.42063109	12.50138038	15.13067783	21.08024431
19.06.2002 06:00	30.87271349	26.61496797	32.97517779	31.73630066	28.040784	33.40293767	33.44644463	24.26663267	36.3982483	30.68673549	35.82792177	27.73743069	34.84630951	30.68866641	29.17415368	34.5220758	28.50728955	32.92813441	26.0729952	12.23916121	10.64152014	13.28840808	12.90912256	12.69361986	12.63392487	14.77767628	10.42764333	14.69396862	9.777170877	13.85034477	10.65325978	13.84533278	12.66782985	12.72138114	13.43284257	12.50138038	15.13067783	21.09156574
19.06.2002 07:00	30.85798341	26.5897135	32.95960282	31.72177352	28.040784	33.3864674	33.41647871	24.19128427	36.3640414	30.68673549	35.81153283	27.72468131	34.83077624	30.68866641	29.17415368	34.5220758	28.49574127	32.9148824	26.03903091	12.23916121	10.64152014	13.2728331	12.90912256	12.70527299	12.63392487	14.77767628	10.41508527	14.67686517	9.777170877	13.85034477	10.6405104	13.82979952	12.66782985	12.72138114	13.39620812	12.48983211	15.11742582	21.08024431
19.06.2002 08:00	30.82852325	26.57708627	32.94402784	31.70724637	28.02913087	33.35352686	33.40149575	24.16616813	36.34693795	30.64311331	35.77875494	27.71193192	34.81524297	30.6745435	29.17415368	34.5220758	28.49574127	32.9148824	26.03903091	12.20970105	10.61626568	13.24168315	12.88006827	12.68196674	12.60098433	14.74771036	10.38996913	14.64265827	9.76263015	13.81756688	10.61501164	13.79873298	12.62546111	12.68176772	13.38399663	12.46673556	15.09092179	21.01231573
19.06.2002 09:00	30.75487285	26.51395012	32.85057799	31.62008351	27.95921213	33.2711755	33.31159799	24.09081973	36.26142069	30.5849504	35.71319915	27.6609344	34.73757664	30.63217476	29.13454027	34.48544135	28.44954817	32.84862232	25.9258166	12.16551081	10.57838398	13.19495822	12.83648684	12.63535424	12.55157351	14.70276148	10.38996913	14.60845137	9.733548697	13.78478898	10.57676349	13.75213318	12.59721529	12.65535878	13.3351507	12.42054246	15.03791372	20.92174428
19.06.2002 10:00	30.66649236	26.43818673	32.75712813	31.48933922	27.83102777	33.15588359	33.23668319	24.1033778	36.17590343	30.48316532	35.61486547	27.59718749	34.6599103	30.57568311	29.08172238	34.42438393	28.3918068	32.78236224	25.86920945	12.0918604	10.51524782	13.13265832	12.76385112	12.57708862	12.46922215	14.64282964	10.364853	14.54003756	9.704467244	13.7192332	10.52576597	13.69000012	12.54072364	12.60254089	13.27409328	12.36280108	14.97165365	20.78588711
19.06.2002 11:00	30.51919155	26.31191441	32.60137837	31.28595921	27.63292466	32.9747106	33.08685358	24.04058747	36.03907582	30.36683951	35.4837539	27.50794182	34.55117744	30.49094563	29.01570002	34.33890354	28.2994206	32.68959814	25.76731657	12.01821	10.45211167	13.03920846	12.66216112	12.49551676	12.37040052	14.56791484	10.33973687	14.45452031	9.631763612	13.63728847	10.44926968	13.61233378	12.47010907	12.53651853	13.22524734	12.29351143	14.89214156	20.62738709
19.06.2002 12:00	30.23932002	26.07199701	32.30545382	30.96636205	27.37655594	32.62883489	32.75722846	23.53826481	35.71411025	30.23597297	35.2706976	27.34219987	34.34924497	30.3497165	28.91006424	34.22900018	28.1608413	32.53057395	25.64278084	11.91509943	10.36372105	12.94575861	12.56047111	12.40229176	12.27157889	14.47801708	10.3271788	14.36900305	9.573600707	13.53895479	10.37277339	13.50360092	12.37124868	12.44408722	13.15197843	12.22422178	14.79937745	20.45756563
19.06.2002 13:00	29.98890864	25.85733408	32.05625421	30.63223775	27.07357472	32.31589973	32.50251814	23.36245187	35.47466193	30.04694353	35.0576413	27.18920729	34.17837903	30.20848738	28.79122399	34.13130831	28.04535855	32.38480178	25.52956653	11.81198886	10.27533043	12.8211588	12.44425396	12.29741365	12.15628699	14.37313636	10.2895046	14.24927889	9.486356348	13.44062111	10.28352773	13.39486805	12.27238829	12.36486038	13.06649804	12.13183558	14.69336133	20.27642274
19.06.2002 14:00	29.79741759	25.69318007	31.83820454	30.34169487	26.79389974	32.06884565	32.2927567	23.27454541	35.28652397	29.88699554	34.87736289	27.06171348	34.02304636	30.08138116	28.68558821	34.00919347	27.94142407	32.26553364	25.47295938	11.7088783	10.1869398	12.71213397	12.34256396	12.21584178	12.04099509	14.26825564	10.2518304	14.12955473	9.384571263	13.30950954	10.18153267	13.28613518	12.17352791	12.27242908	12.99322914	12.03944938	14.5873452	20.0386727
19.06.2002 15:00	29.51754605	25.45326267	31.55785497	29.97851628	26.4792654	31.72296994	31.99309749	23.02338408	35.01286875	29.72704755	34.66430659	26.89597152	33.8211139	29.92602912	28.55354348	33.88707862	27.7912965	32.09325745	25.2578522	11.59103765	10.08592195	12.60310913	12.19729252	12.08765742	11.90923291	14.16337492	10.23927234	14.02693402	9.297326904	13.21117586	10.09228701	13.17740231	12.08879043	12.19320224	12.91996023	11.94706318	14.4945811	19.83488695
19.06.2002 16:00	29.22294444	25.20071804	31.23078048	29.62986484	26.1879373	31.34415369	31.66347237	22.55873562	34.67079972	29.55255883	34.41847239	26.71748019	33.60364816	29.77067708	28.4479077	33.74054081	27.62962065	31.90772923	25.15595932	11.48792709	9.997531333	12.47850933	12.08107537	11.99443243	11.79394101	14.07347716	10.2141562	13.92431332	9.195541819	13.09645324	10.00304134	13.06866944	12.00405295	12.11397541	12.83447984	11.86622526	14.38856497	19.64242263
19.06.2002 17:00	28.98726314	24.99868234	30.99715584	29.35384911	25.9432217	31.06415907	31.40876205	22.28245815	34.4313514	29.39261084	34.22180504	26.57723699	33.44831549	29.64357087	28.34227193	33.65506042	27.52568617	31.77520908	25.03142358	11.38481652	9.909140712	12.36948449	11.96485822	11.88955431	11.67864911	13.96859643	10.18904007	13.80458916	9.108297461	12.98173061	9.913795668	12.95993658	11.90519257	12.0215441	12.73678797	11.77383906	14.28254885	19.4839226
19.06.2002 18:00	28.81050217	24.84715556	30.81025612	29.13594195	25.75677172	30.85004554	31.21398357	22.10664522	34.24321344	29.2617443	34.05791557	26.46249256	33.29298283	29.53058757	28.24984062	33.55736855	27.4217517	31.65594094	24.91820928	11.29643603	9.833377323	12.27603464	11.86316822	11.80798245	11.57982747	13.89368163	10.16392394	13.7190719	9.021053102	12.88339694	9.837299381	12.85120371	11.82045509	11.95552174	12.65130758	11.69300113	14.18978474	19.35938686
19.06.2002 19:00	28.69266153	24.74613771	30.68565632	29.00519766	25.6518936	30.70181309	31.07913692	21.95594842	34.08928238	29.14541849	33.94319295	26.37324689	33.18424996	29.44585009	28.18381826	33.48409965	27.34091377	31.56317683	24.86160212	11.22278563	9.770241166	12.21373473	11.80505964	11.76136995	11.49747612	13.83374979	10.1388078	13.63355465	8.94834947	12.8014522	9.760803093	12.77353738	11.76396344	11.90270385	12.55361571	11.62371148	14.11027265	19.25749399
19.06.2002 20:00	28.6337412	24.70825601	30.62335641	28.96161623	25.61693423	30.65240227	31.01920508	21.86804196	34.03797202	29.08725558	33.87763716	26.33499875	33.13765016	29.40348136	28.13100037	33.44746519	27.31781722	31.5366728	24.92953071	11.17859539	9.732359471	12.16700981	11.77600536	11.7380637	11.46453557	13.78880091	10.11369167	13.58224429	8.904727291	12.75228537	9.709805568	12.71140431	11.70747179	11.84988596	12.49255829	11.57751838	14.05726459	19.22352969
19.06.2002 21:00	28.61901112	24.68300155	30.60778144	28.97614338	25.64024048	30.635932	31.00422212	21.81780969	33.98666167	29.0436334	33.84485927	26.2967506	33.10658362	29.37523553	28.1177959	33.41083074	27.2831724	31.49691676	24.87292356	11.16386531	9.71973224	12.13585985	11.76147821	11.72641058	11.4480653	13.75883499	10.1011336	13.56514084	8.875645838	12.71950747	9.684306805	12.68033777	11.67922596	11.83668149	12.44371235	11.54287356	14.03076056	19.20088683
19.06.2002 22:00	28.6337412	24.69562878	30.62335641	28.99067052	25.6518936	30.65240227	31.03418804	21.89315809	34.00376512	29.00001122	33.82847032	26.2967506	33.09105036	29.36111262	28.09138695	33.41083074	27.2831724	31.49691676	24.88424499	11.14913523	9.694477777	12.12028488	11.74695107	11.72641058	11.43159503	13.74385203	10.07601747	13.53093394	8.846564385	12.68672958	9.658808043	12.64927124	11.65098014	11.81027255	12.39486641	11.50822873	13.99100451	19.22352969
19.06.2002 23:00	28.61901112	24.68300155	30.59220646	28.99067052	25.6518936	30.635932	31.00422212	21.81780969	33.96955822	28.9854705	33.81208138	26.28400122	33.09105036	29.3469897	28.07818248	33.41083074	27.27162412	31.49691676	24.91820928	11.11967506	9.681850545	12.1047099	11.73242393	11.71475746	11.39865448	13.72886907	10.05090134	13.51383049	8.832023658	12.67034063	9.646058661	12.61820471	11.63685722	11.79706807	12.35823196	11.49668046	13.9777525	19.24617256
20.06.2002 00:00	28.58955096	24.67037432	30.57663148	28.99067052	25.66354673	30.61946173	30.9742562	21.74246129	33.93535132	28.95638904	33.77930349	26.25850246	33.05998382	29.33286679	28.07818248	33.37419629	27.26007585	31.47041273	24.92953071	11.10494498	9.669223314	12.08913493	11.71789678	11.70310433	11.38218421	13.71388611	10.03834327	13.47962358	8.802942206	12.63756274	9.620559899	12.60267144	11.63685722	11.79706807	12.30938602	11.47358391	13.95124847	19.25749399
20.06.2002 01:00	28.58955096	24.65774709	30.57663148	28.99067052	25.67519985	30.61946173	30.9742562	21.72990322	33.91824787	28.94184832	33.76291454	26.24575308	33.04445056	29.31874388	28.05177353	33.34977332	27.2369793	31.45716071	24.92953071	11.0902149	9.656596083	12.07355995	11.71789678	11.70310433	11.36571394	13.69890315	10.00066907	13.46252013	8.802942206	12.63756274	9.607810518	12.57160491	11.62273431	11.79706807	12.27275157	11.45048736	13.93799645	19.26881542
20.06.2002 02:00	28.58955096	24.65774709	30.56105651	29.00519766	25.68685298	30.61946173	30.95927324	21.70478709	33.90114441	28.91276686	33.73013665	26.2330037	33.02891729	29.30462097	28.05177353	33.32535035	27.22543102	31.44390869	24.963495	11.0902149	9.656596083	12.07355995	11.73242393	11.71475746	11.38218421	13.69890315	9.988111005	13.46252013	8.802942206	12.63756274	9.595061136	12.57160491	11.62273431	11.79706807	12.2483286	11.43893908	13.92474444	19.26881542
[truncated: 13,438 more rows]
