# Supplementary material for: Effects of plant productivity and species richness on the drought response of soil respiration in temperate grasslands
Source: PLoS One. 2018 Dec 21;13(12):e0209031. doi: 10.1371/journal.pone.0209031 (PMC6303019; doi:10.1371/journal.pone.0209031)
Supplement: S5 Dataset — (CSV) [file pone.0209031.s006.csv]

# Modelled (see methods for details) soil respiration (SR) data set for the 19 sites published in Burri et al.
# Column description: Variable.SiteTreatment whereas c=control, r= roof = drought treatment, e.g. SR.01c = soil respiration at site 1 on control plot
Timestamp	SR.01c	SR.01r	SR.02c	SR.02r	SR.03c	SR.03r	SR.04c	SR.04r	SR.05c	SR.05r	SR.06c	SR.06r	SR.07c	SR.07r	SR.08c	SR.08r	SR.09c	SR.09r	SR.10c	SR.10r	SR.11c	SR.11r	SR.12c	SR.12r	SR.13c	SR.13r	SR.14c	SR.14r	SR.15c	SR.15r	SR.16c	SR.16r	SR.17c	SR.17r	SR.18c	SR.18r	SR.19c	SR.19r
16.05.2002 00:00	5.603223683	4.962484014	6.225683014	3.904527515	5.128201996	5.102242007	6.269188913	5.229613412	6.148275245	4.791834773	4.978470992	6.226924252	6.046886685	4.955471446	5.340554382	5.631002505	4.075235667	3.826476921	4.627360446	3.802178767	4.817471951	4.442491552	4.389440144	3.971105088	5.183251324	5.728900178	4.047866951	3.720883872	4.832495045	4.434701338	5.838141954	3.515436542	3.787962387	3.609906415	4.003803076	3.813940264	3.538922798	3.654943526
16.05.2002 01:00	5.518376799	4.887391042	6.131654773	3.848837592	5.051733799	5.030393925	6.166050144	5.147516063	6.039495676	4.710788236	4.902245904	6.131717072	5.954747687	4.884287544	5.289201267	5.553651364	4.017259728	3.772095318	4.553520146	3.75358919	4.742894194	4.381242385	4.32087073	3.915425614	5.105512306	5.647511457	3.986506561	3.673278797	4.758848186	4.37736049	5.730376824	3.454237651	3.728438496	3.556044821	3.943250359	3.756140823	3.493336565	3.610882983
16.05.2002 02:00	5.438947629	4.821210874	6.043629001	3.793621706	4.98014106	4.959151604	6.079249462	5.074713784	5.946984113	4.642507639	4.830892343	6.042593061	5.873548719	4.813712243	5.228888796	5.4769287	3.963145013	3.721334974	4.482506495	3.702166429	4.673089076	4.320494379	4.260065364	3.860215785	5.028472851	5.566816281	3.929067357	3.626040159	4.693949966	4.32424574	5.630420692	3.393676876	3.669476496	3.502666109	3.88324577	3.698866011	3.451106627	3.564028287
16.05.2002 03:00	5.375038285	4.759653135	5.972200779	3.748505502	4.921639495	4.900985276	6.003828245	5.010989005	5.865948924	4.582788923	4.76844674	5.96979784	5.80304155	4.756048107	5.178174516	5.405570791	3.916153033	3.677255391	4.428405716	3.660693966	4.616061367	4.267750766	4.206841601	3.815101212	4.969035942	5.500881781	3.885479075	3.588512878	4.641611863	4.286544901	5.549775719	3.342275071	3.623324103	3.458552401	3.833660333	3.654681391	3.409182752	3.523716088
16.05.2002 04:00	5.314199838	4.710575273	5.900292867	3.706855438	4.863550546	4.847245921	5.922414819	4.95192861	5.78463422	4.527390935	4.71471634	5.902627113	5.738023233	4.702871976	5.132324543	5.344173423	3.872816932	3.639722116	4.387022252	3.625817827	4.567510168	4.226578254	4.161036079	3.776684674	4.91002096	5.444740297	3.842181452	3.55431858	4.589624681	4.24904248	5.473317012	3.299797727	3.580563957	3.420591314	3.787723492	3.61393657	3.376457136	3.489819726
16.05.2002 05:00	5.260277788	4.66197012	5.845028133	3.671866768	4.818198497	4.802091981	5.863647514	4.901637151	5.720157919	4.476305877	4.665439578	5.841043558	5.678392959	4.658154279	5.091266243	5.292545122	3.8363729	3.605518585	4.344175755	3.597429976	4.51926315	4.18564226	4.122514822	3.741674605	4.863948235	5.393580182	3.802471879	3.52340349	4.541947762	4.215459844	5.416691505	3.263246706	3.547180189	3.388666649	3.75186236	3.576568304	3.343920222	3.453065414
16.05.2002 06:00	5.215746145	4.621695426	5.794616095	3.637076076	4.77719012	4.757190976	5.808726793	4.855805495	5.665164851	4.433347646	4.620539385	5.784928812	5.628984441	4.613690812	5.045875456	5.241213284	3.803420813	3.571508129	4.3099946	3.566043202	4.483277412	4.148632869	4.08420888	3.706860575	4.818135797	5.342709623	3.772852324	3.495718767	4.510329044	4.182037732	5.351761107	3.226939418	3.510975646	3.354044775	3.712973916	3.542518336	3.314504862	3.422614894
16.05.2002 07:00	5.18308358	4.58562657	5.753996438	3.61189804	4.744534712	4.72469448	5.768978348	4.81849804	5.625367516	4.398382374	4.592101026	5.744320369	5.594551687	4.577500615	5.018756922	5.194804972	3.78045565	3.546894457	4.286463303	3.54416968	4.455406693	4.1228425	4.059941878	3.684808202	4.78911761	5.310488125	3.746640405	3.474277103	4.474916531	4.159845455	5.324077568	3.207490231	3.489959444	3.333947423	3.690401106	3.520951841	3.291084731	3.398370964
16.05.2002 08:00	5.169273704	4.577964652	5.74707067	3.602568517	4.740462238	4.712637439	5.760112674	4.806180149	5.618150238	4.383147657	4.583994988	5.729200018	5.584736925	4.569481441	5.009736728	5.185552541	3.773909491	3.54075698	4.278914526	3.531706461	4.44746262	4.111818771	4.056480095	3.681664337	4.784980526	5.301303499	3.730313547	3.465112157	4.451401407	4.141406335	5.332130663	3.218595407	3.489959444	3.333947423	3.68718316	3.520951841	3.288164222	3.395347751
16.05.2002 09:00	5.193497408	4.589791718	5.770658966	3.615082419	4.76084561	4.728796807	5.791346951	4.818577953	5.650841575	4.394796623	4.608338711	5.744363169	5.609293136	4.581513351	5.018756922	5.194804135	3.790287651	3.549965586	4.300747928	3.534819816	4.471320157	4.1228425	4.077262185	3.697399845	4.809833686	5.328886063	3.736839248	3.471220499	4.447489467	4.141406334	5.393448147	3.263246706	3.513984161	3.359800236	3.712973916	3.545605676	3.311571895	3.416544206
16.05.2002 10:00	5.240472275	4.633588116	5.829537135	3.646501469	4.809980006	4.773392892	5.854606301	4.864151847	5.725057844	4.437426149	4.657256689	5.800179163	5.663543361	4.621756175	5.036826285	5.231910373	3.826469393	3.580764567	4.344599874	3.55041109	4.515256291	4.156019121	4.119010599	3.735330203	4.859771369	5.384309457	3.756456474	3.486519746	4.463149649	4.148776042	5.4843813	3.333753612	3.556266229	3.406057809	3.75836738	3.58899848	3.358686342	3.465290943
16.05.2002 11:00	5.324305188	4.697541239	5.924335149	3.697072349	4.888395304	4.838771752	5.953531596	4.930920097	5.825376361	4.503845426	4.731210299	5.881968028	5.747997692	4.686581572	5.073080939	5.283187451	3.882791999	3.627262122	4.427078717	3.584855655	4.599843827	4.20794167	4.19269245	3.795863749	4.952129044	5.472767924	3.809072391	3.517239963	4.510329044	4.167234956	5.639173607	3.442653086	3.632526604	3.479097123	3.833660333	3.660973898	3.424120443	3.529900131
16.05.2002 12:00	5.435691504	4.786750441	6.050386878	3.770616353	4.992730819	4.929539591	6.089165602	5.019409561	5.967486748	4.582788923	4.835072494	5.990345411	5.868495723	4.772481497	5.123183558	5.363016606	3.96651438	3.692962144	4.543755696	3.641646084	4.71407688	4.290308226	4.295735116	3.882892391	5.071182722	5.599959749	3.872124615	3.566730113	4.565748885	4.200585754	5.851589777	3.595059352	3.7346777	3.579923666	3.936556122	3.765737323	3.514566373	3.632873473
16.05.2002 13:00	5.586036329	4.897526772	6.214024439	3.857977899	5.132470269	5.042355886	6.257167837	5.130221777	6.147869011	4.686568969	4.965718633	6.131435852	6.021208567	4.884287544	5.19658221	5.481698827	4.071811648	3.77846915	4.694841099	3.724612317	4.859200379	4.396507683	4.425739832	3.984274433	5.226736691	5.748151317	3.962793127	3.626040159	4.657678507	4.24904247	6.086152516	3.74225991	3.857587414	3.688559825	4.061495428	3.875520017	3.634249489	3.75363932
16.05.2002 14:00	5.747198413	5.026468658	6.401460507	3.959775439	5.283189731	5.173733024	6.432513127	5.246817927	6.320462661	4.787554976	5.111374363	6.285120091	6.191878177	5.010317065	5.284547326	5.626141066	4.19266963	3.881321183	4.894458607	3.838045403	5.036772686	4.523642053	4.576622942	4.100617025	5.407305267	5.918238929	4.075315378	3.70497478	4.779238036	4.32046671	6.357443846	3.899170707	3.999102263	3.811536644	4.209609294	4.000436982	3.756313899	3.886573203
16.05.2002 15:00	5.896291269	5.148795873	6.571009875	4.05645372	5.423255237	5.298482209	6.5885679	5.356170101	6.479333246	4.885799371	5.246337626	6.435623497	6.349476142	5.12965626	5.378086115	5.767867248	4.308541402	3.979234723	5.04989536	3.943512485	5.191953159	4.648961999	4.719154469	4.208733887	5.577908697	6.076326168	4.196709601	3.788147133	4.919268713	4.407886596	6.613205296	4.034405136	4.130375909	3.921104199	4.346657847	4.114192371	3.858250101	3.988901583
16.05.2002 16:00	5.999358618	5.238365048	6.687695704	4.127258784	5.520806462	5.389847721	6.694993579	5.44459327	6.587364124	4.964331183	5.33450453	6.544391887	6.461180557	5.220246	5.439405791	5.861842142	4.383249162	4.048632846	5.111412056	4.01028224	5.283744257	4.732294536	4.810497115	4.287474551	5.691852049	6.191474365	4.305995987	3.865900511	5.061707536	4.504101015	6.754570992	4.107843505	4.217045287	3.994104275	4.443050684	4.192209872	3.952017621	4.075933252
16.05.2002 17:00	6.043984843	5.280902158	6.740052072	4.16111398	5.565486502	5.433552397	6.752134455	5.489063406	6.646498931	5.005826543	5.383362142	6.599120294	6.514774449	5.263711102	5.463099302	5.891701405	4.415498143	4.081928261	5.10419639	4.040542748	5.310142092	4.772280777	4.856546768	4.325438377	5.74702528	6.246995819	4.380972286	3.921544969	5.172258181	4.581968248	6.815194518	4.133567638	4.264151497	4.02929748	4.489903824	4.233256116	4.010882261	4.13003922
16.05.2002 18:00	6.054121966	5.302035083	6.754070645	4.178046282	5.57893179	5.455420707	6.755052191	5.506910281	6.645011602	5.022479587	5.392273241	6.621046574	6.530903115	5.281156252	5.482097728	5.896686013	4.429875595	4.098636155	5.106346664	4.06079027	5.323369647	4.796366707	4.871949154	4.342759982	5.765485066	6.272329259	4.420549755	3.957801892	5.232369929	4.636949499	6.807548683	4.123910179	4.270905996	4.038927094	4.50437796	4.243554183	4.020742505	4.143630973
16.05.2002 19:00	6.03087388	5.292708286	6.730249634	4.17103856	5.561008973	5.44641318	6.726020483	5.497941866	6.611649742	5.014059003	5.374459628	6.615484235	6.509403407	5.272429455	5.482097728	5.891699276	4.419089934	4.095291366	5.093820402	4.064170602	5.310142092	4.79234748	4.852680203	4.332362118	5.742413153	6.257121963	4.420549009	3.971035277	5.249619895	4.6685428	6.725753057	4.075819244	4.247292638	4.016478974	4.479066068	4.226398573	4.007598654	4.126645361
16.05.2002 20:00	5.975660297	5.262101308	6.669463326	4.147085896	5.511895852	5.41553019	6.650395896	5.466650448	6.524743504	4.980548751	5.321224787	6.576958978	6.45583541	5.241952164	5.472593668	5.866808612	4.383249162	4.075256339	5.039746172	4.050659124	5.257422784	4.768273324	4.806631445	4.301256716	5.68726447	6.211630243	4.398935205	3.964415314	5.232369929	4.676461072	6.615415325	4.009041689	4.20029597	3.978167292	4.432279206	4.188799549	3.978116868	4.096174048
16.05.2002 21:00	5.889257989	5.201201104	6.575885035	4.099423656	5.436497384	5.354074744	6.551421486	5.408871349	6.426601324	4.930618576	5.250725592	6.500358452	6.37066516	5.18562589	5.429945346	5.80238141	4.326260425	4.028732622	4.95211814	4.013637954	5.178916497	4.71237499	4.734247824	4.246284753	5.600582757	6.131238052	4.352318151	3.928122424	5.189391205	4.644835856	6.461822972	3.911637261	4.127063587	3.911640854	4.360860126	4.120941777	3.922776082	4.042329076
16.05.2002 22:00	5.768566134	5.115303237	6.441458837	4.031997267	5.326727679	5.267050465	6.409497999	5.320655965	6.272742911	4.847994423	5.141669831	6.391863273	6.244152126	5.095390629	5.368688651	5.713858932	4.241599636	3.962815613	4.83296672	3.953486116	5.062445295	4.633187206	4.632510456	4.164610054	5.478750611	6.011805968	4.277631432	3.872422411	5.112555619	4.593717049	6.269042524	3.791080105	4.031686269	3.827076932	4.262014731	4.033698866	3.851832029	3.97229108
16.05.2002 23:00	5.639867926	5.013379039	6.297526539	3.951965639	5.209660076	5.163875319	6.251421838	5.211663365	6.104304717	4.74602622	5.02539457	6.263147163	6.113952127	4.997628769	5.303177612	5.616433886	4.150996588	3.88780388	4.704510514	3.877398814	4.943292536	4.543090969	4.528384375	4.083874522	5.354072384	5.888871885	4.189712397	3.807497333	5.015360665	4.523493131	6.103854296	3.690795679	3.937622906	3.743603485	4.164500038	3.947554026	3.772135571	3.893127785
17.05.2002 00:00	5.511803999	4.908505208	6.155521609	3.869608942	5.094131764	5.0576287	6.096854144	5.108283792	5.944495994	4.645369853	4.910681103	6.135942313	5.980257909	4.896805175	5.228888795	5.515194283	4.064968738	3.807230601	4.584094571	3.795678861	4.825800699	4.446336271	4.425657911	3.997469803	5.235452227	5.767440889	4.10287261	3.73683371	4.915115808	4.450067752	5.939881592	3.589125135	3.844872203	3.658189106	4.06490434	3.85600964	3.68716408	3.808426235
17.05.2002 01:00	5.390105087	4.81335803	6.021136815	3.794794863	4.98433554	4.961036145	5.954658154	5.001901077	5.79195083	4.541987441	4.80169118	6.010301532	5.853352216	4.801320925	5.155219307	5.419781126	3.980008915	3.737153605	4.478035527	3.724612317	4.718187292	4.358403167	4.33152698	3.918687861	5.118406888	5.652279825	4.020520796	3.673278797	4.816070819	4.381169263	5.788883881	3.497885997	3.759696786	3.579923666	3.973458174	3.7753478	3.612592658	3.73121663
17.05.2002 02:00	5.280167486	4.718938818	5.898651543	3.720746946	4.884249251	4.865497339	5.824956661	4.900987131	5.656916095	4.447692473	4.702368309	5.891285171	5.738023233	4.706949832	5.07762364	5.325348107	3.902788159	3.667850511	4.388726745	3.660693966	4.620121035	4.275262096	4.245704809	3.844066907	5.015687492	5.53850111	3.942531771	3.610375324	4.726332556	4.30914155	5.648414893	3.410914874	3.678748951	3.502666109	3.889885892	3.69886481	3.535872773	3.654943524
17.05.2002 03:00	5.183046204	4.638065683	5.791623237	3.657150315	4.797668036	4.783418088	5.714442083	4.813706456	5.547311078	4.366174439	4.616470359	5.788958262	5.638845542	4.629829939	5.014245617	5.241196557	3.839677475	3.605518585	4.3126939	3.603726943	4.539329118	4.204220216	4.167936526	3.776684663	4.922618291	5.440077408	3.875455252	3.557419026	4.649641032	4.256527061	5.510018862	3.328079859	3.604961049	3.435161987	3.81393259	3.626443198	3.469167682	3.585848379
17.05.2002 04:00	5.097933546	4.561825539	5.696772647	3.597290467	4.72013137	4.706216748	5.617084978	4.735561898	5.444847218	4.289407301	4.539564316	5.692758259	5.545580808	4.553468279	4.951340821	5.162447725	3.77718172	3.549965586	4.244088679	3.55041109	4.463359205	4.137568138	4.094510278	3.713175812	4.834751501	5.351937286	3.809067024	3.504932396	4.573699186	4.196872158	5.393445647	3.260445185	3.538108113	3.374214876	3.742117482	3.564162763	3.403218599	3.523716087
17.05.2002 05:00	5.01807752	4.494413569	5.607778317	3.544275835	4.647374733	4.637780399	5.529840016	4.666291974	5.352895888	4.224791333	4.467416108	5.607498155	5.458081407	4.485786811	4.88890893	5.079837667	3.721785174	3.49797311	4.18069602	3.506858402	4.392090333	4.078852981	4.032197796	3.659702577	4.760192189	5.273806981	3.753176878	3.459010303	4.506386032	4.145090166	5.291484225	3.199176474	3.480975749	3.319636695	3.680752322	3.505594448	3.346870328	3.465290942
17.05.2002 06:00	4.947728431	4.435431437	5.529377359	3.497889835	4.583272626	4.577843061	5.448194939	4.597634267	5.271415155	4.160759382	4.403863889	5.527930245	5.38580134	4.422640081	4.831359602	5.011600541	3.670096028	3.45247961	4.128089815	3.466703116	4.333221391	4.027886973	3.973872603	3.612908526	4.690414085	5.200903363	3.701027618	3.41647892	4.447489467	4.10101437	5.200358142	3.146823612	3.427366337	3.274091543	3.62636222	3.456725305	3.294006797	3.410479988
17.05.2002 07:00	4.912777481	4.396369707	5.48991075	3.467169634	4.551422731	4.538180713	5.410026589	4.553534626	5.233329741	4.115911701	4.372292157	5.478560833	5.347488231	4.387355713	4.804935723	4.979944332	3.644414508	3.428362805	4.101527123	3.439064819	4.302018442	3.995324929	3.946604389	3.588100382	4.657791936	5.164680731	3.671886751	3.395332338	4.408483925	4.075435008	5.16417426	3.127666662	3.403700924	3.251461265	3.59776441	3.432445431	3.259044741	3.377242421
17.05.2002 08:00	4.924900076	4.400090071	5.503979659	3.470187108	4.563350733	4.54208522	5.428573246	4.553499468	5.256873058	4.115835321	4.384115596	5.483461545	5.361836394	4.387355713	4.813734047	4.984458971	3.654032345	3.428362805	4.11254443	3.429881407	4.313703753	3.995324929	3.956816664	3.594292725	4.670008822	5.178246321	3.665429804	3.392317876	4.392939652	4.064502076	5.209427903	3.16329996	3.415521252	3.265594077	3.610457722	3.444572498	3.256141352	3.374230524
17.05.2002 09:00	4.98428783	4.450397881	5.571299409	3.51003167	4.619264032	4.593606976	5.513270281	4.617656448	5.347099161	4.179297551	4.443520136	5.55261554	5.429100019	4.438376475	4.857870217	5.029741271	3.695886231	3.461549661	4.158818686	3.445195246	4.364559155	4.027886973	4.004682021	3.634700482	4.723172883	5.237278753	3.684820994	3.41042894	4.400707651	4.071788721	5.314414592	3.243666351	3.463050192	3.316779	3.658297458	3.496399997	3.29693042	3.416544205
17.05.2002 10:00	5.084447981	4.535753639	5.686418933	3.577881151	4.716071496	4.681282044	5.64091834	4.719004243	5.491331844	4.277560014	4.543592803	5.662220439	5.540697871	4.525526027	4.920065783	5.111858512	3.764103015	3.525441179	4.244747403	3.491381422	4.455406693	4.097147793	4.087536054	3.706860561	4.826430656	5.342709623	3.733568803	3.449869685	4.439671799	4.09735424	5.483413879	3.365062517	3.547180189	3.400254811	3.742117482	3.579672042	3.373491438	3.49289311
17.05.2002 11:00	5.252341418	4.673393113	5.878438582	3.687462029	4.875963457	4.822858164	5.85408386	4.871367949	5.717032082	4.427412472	4.702368309	5.844361421	5.728059084	4.670324796	5.03230532	5.255147063	3.88612043	3.627262122	4.387798531	3.562913512	4.60794837	4.211665078	4.23146192	3.831177023	4.994439202	5.524375887	3.822288842	3.520320915	4.518221286	4.14877595	5.774690479	3.577274099	3.688035404	3.544141169	3.886564986	3.724254803	3.496364706	3.617157861
17.05.2002 12:00	5.489420531	4.872364148	6.149349095	3.844779418	5.102636665	5.025960492	6.14667488	5.08199591	6.034622969	4.628180105	4.927577189	6.098116035	5.980257909	4.863466943	5.173578636	5.457804017	4.05471719	3.768910801	4.598439493	3.67980074	4.834137916	4.377430955	4.429221268	4.000772702	5.235443259	5.77710009	3.952650744	3.622903937	4.637600394	4.226636107	6.172479263	3.855720881	3.88309269	3.737463618	4.085393395	3.917989213	3.652873546	3.789035988
17.05.2002 13:00	5.788339383	5.113780401	6.490631028	4.035977846	5.388035901	5.272758634	6.532136069	5.341739014	6.453077848	4.875114138	5.215681922	6.406634758	6.312495001	5.10822442	5.34523737	5.708932138	4.266190466	3.952983387	4.867145122	3.844587914	5.118331081	4.593887491	4.684970402	4.212139422	5.537199727	6.081306115	4.130540542	3.762438232	4.816070819	4.354549229	6.661849096	4.169090322	4.127063587	3.96544467	4.336023971	4.151395765	3.832615468	3.98225249
17.05.2002 14:00	6.113196232	5.375585581	6.860302096	4.243047827	5.69625586	5.539966903	6.952241127	5.627221783	6.909276094	5.146416488	5.526969918	6.74081329	6.666215253	5.368888764	5.51066807	5.96669771	4.498543166	4.149000647	5.185963316	4.047285357	5.43434176	4.836666916	4.960944578	4.433490678	5.867620003	6.405034855	4.334461182	3.921544969	5.027975695	4.50797534	7.18036218	4.469710646	4.390123436	4.194835812	4.606458494	4.385761734	4.024032394	4.181142918
17.05.2002 15:00	6.41725137	5.626659555	7.200877632	4.441898126	5.981808072	5.796538124	7.334967685	5.898099121	7.330601385	5.408716351	5.816121738	7.062008683	6.986376359	5.619034857	5.664517252	6.210528985	4.715721693	4.340221379	5.480647052	4.252617034	5.729074667	5.074278872	5.214061036	4.639872539	6.170763643	6.71222421	4.533207148	4.084575879	5.245304271	4.684387194	7.646885543	4.726526016	4.627231126	4.40133282	4.852351891	4.598805469	4.17706561	4.343646083
17.05.2002 16:00	6.639470537	5.81979436	7.458172602	4.595225284	6.198934974	5.99437664	7.606499587	6.104824401	7.629177014	5.602362305	6.027875447	7.309902741	7.235073474	5.810993252	5.791348514	6.402343566	4.881575062	4.490472742	5.717834433	4.435353067	5.957182004	5.267425548	5.408717366	4.800109787	6.408864121	6.946785086	4.707193264	4.230881994	5.445985672	4.852682724	7.954710891	4.888081667	4.802579715	4.547936293	5.03583694	4.755092744	4.29915024	4.456350433
17.05.2002 17:00	6.768594324	5.946633601	7.614218678	4.696415428	6.333295936	6.124981899	7.761182704	6.233575549	7.791282818	5.722748488	6.161826687	7.47384801	7.390167451	5.936363724	5.904912789	6.539145125	4.988848947	4.593483856	5.857518424	4.56084886	6.099351527	5.399932321	5.52415659	4.907453636	6.54725949	7.103938336	4.820248923	4.345218694	5.592678029	5.003863171	8.086613797	4.966432618	4.897149617	4.637926505	5.13686066	4.851052458	4.367855229	4.513329731
17.05.2002 18:00	6.792156535	5.991197482	7.642693031	4.732543761	6.362303858	6.171673329	7.763989972	6.262245719	7.780405975	5.740274124	6.185923553	7.526752253	7.430685398	5.983188188	5.979668215	6.608164451	5.023615746	4.640100309	5.905123193	4.637111811	6.142374206	5.469060744	5.553213375	4.948530517	6.582120603	7.164079529	4.877360904	4.422435413	5.678170678	5.115912283	8.055275408	4.952134793	4.911792838	4.658837546	5.156420066	4.880799726	4.378215204	4.516904818
17.05.2002 19:00	6.736379523	5.985073823	7.583869096	4.72845049	6.3188206	6.166478021	7.665117077	6.242806482	7.664729592	5.717335429	6.137783452	7.514667315	7.390167451	5.978496232	6.019761114	6.618815999	5.004283687	4.640100309	5.86466167	4.66635479	6.108897295	5.477737111	5.515792725	4.94104725	6.537309258	7.15312303	4.881180864	4.454252943	5.700794291	5.183000344	7.905262253	4.866835046	4.864294021	4.627491243	5.109548897	4.8510518	4.347177716	4.48122743
17.05.2002 20:00	6.61513908	5.923457312	7.458113263	4.680468359	6.218027613	6.104587968	7.498739157	6.175386246	7.474396339	5.649384726	6.032630451	7.43175439	7.280830272	5.922357592	6.019761113	6.576247704	4.935043722	4.600637926	5.760098889	4.644412707	6.013820956	5.434433749	5.425001086	4.881416954	6.428516898	7.065818823	4.835436729	4.44009541	5.669135881	5.195636413	7.670681038	4.726526014	4.766488717	4.547936293	5.012687016	4.777138366	4.285484689	4.417419689
17.05.2002 21:00	6.462440693	5.82111464	7.288597896	4.6002231	6.080374643	6.001169109	7.302264184	6.070626546	7.253209862	5.546776785	5.895606703	7.308580408	7.127065919	5.824847222	5.974667524	6.496854755	4.836012657	4.529386709	5.599078446	4.578941035	5.868127915	5.344135347	5.302603608	4.789083824	6.281857473	6.930643781	4.759752679	4.394264736	5.606126653	5.170382258	7.394650808	4.554407403	4.644951464	4.438571883	4.890254786	4.66748963	4.214153138	4.340151015
17.05.2002 22:00	6.293212691	5.697121968	7.099638963	4.502892824	5.925904085	5.875798712	7.087432246	5.943414888	7.0249854	5.42757148	5.74187912	7.152036689	6.952851928	5.705411397	5.89002724	6.376198997	4.719454174	4.434217958	5.41188162	4.474577836	5.70149307	5.225083787	5.165851026	4.679634744	6.118005974	6.770426149	4.673572686	4.317336727	5.521270008	5.095052323	7.150811425	4.39926767	4.5182394	4.324056119	4.765820726	4.552146484	4.123459566	4.253305029
17.05.2002 23:00	6.126634452	5.566297558	6.913579911	4.399876886	5.77374189	5.74295815	6.875513324	5.803910962	6.79459967	5.296888956	5.585938435	6.986078946	6.775630835	5.573879947	5.811006593	6.251684275	4.60454544	4.33330529	5.238642655	4.364544424	5.542122449	5.095071853	5.03118197	4.564512601	5.956663876	6.601922621	4.569895861	4.227445117	5.410766855	4.999741154	6.917920754	4.253752715	4.396993799	4.207984162	4.635869196	4.43142158	4.030616885	4.160657375
18.05.2002 00:00	5.973717901	5.432831981	6.742129607	4.29476958	5.632903483	5.607318273	6.68510353	5.661848941	6.586537948	5.159665748	5.44143773	6.822417974	6.611896112	5.444125617	5.717976469	6.128584287	4.498543166	4.233744444	5.091617471	4.259563226	5.398686424	4.975155758	4.914080279	4.458106903	5.816385784	6.441041856	4.474839902	4.138661521	5.310257983	4.901414258	6.720982005	4.127127873	4.287819637	4.103469253	4.522508876	4.32298908	3.945508511	4.075933248
18.05.2002 01:00	5.843508093	5.31838694	6.595530423	4.204787509	5.511895852	5.491361791	6.525070178	5.539787243	6.414227405	5.041296203	5.321224787	6.672020428	6.47187862	5.329304605	5.645150297	6.016986721	4.40114812	4.145631774	4.954066845	4.162914277	5.270573975	4.864993835	4.802423073	4.360122365	5.687220929	6.302808943	4.391727643	4.057690246	5.219454385	4.816322763	6.540170501	4.012207026	4.186924679	4.006880827	4.417941024	4.222968053	3.861461491	3.992228569
18.05.2002 02:00	5.713717612	5.205636375	6.450061902	4.115997569	5.392430917	5.376828278	6.372529374	5.423686366	6.255093195	4.932740825	5.202575933	6.53454015	6.338897162	5.220246	5.558479218	5.906577569	4.312081781	4.065260493	4.839854568	4.077708341	5.157231138	4.760264303	4.703599187	4.270283516	5.564278206	6.166333736	4.305977469	3.984294828	5.125314587	4.732112184	6.371567452	3.905401072	4.094026358	3.917948254	4.321869244	4.127694204	3.784821131	3.912830624
18.05.2002 03:00	5.609013295	5.115295104	6.332810972	4.045004869	5.296228927	5.285260405	6.246373357	5.326596678	6.123510907	4.842005943	5.107055014	6.414892756	6.223211508	5.125365673	5.482097716	5.802296031	4.238093509	3.992398877	4.754960596	4.010282239	5.062445295	4.676643395	4.617182945	4.191730508	5.460793896	6.051462552	4.235279317	3.914974052	5.044824931	4.656680126	6.224033523	3.815629619	4.015374739	3.839536088	4.237511344	4.04704528	3.712221709	3.844127187
18.05.2002 04:00	5.510091365	5.026145037	6.221313673	3.974814288	5.20535381	5.194703457	6.137033633	5.234882431	6.008619045	4.756310788	5.016843731	6.307280401	6.1191291	5.039996872	5.411053519	5.713773494	4.168330415	3.926834655	4.668068094	3.943512485	4.972924972	4.597808638	4.535410412	4.120761729	5.362880181	5.947692572	4.165272553	3.852876308	4.965088179	4.585882293	6.087684088	3.730112934	3.937622906	3.768222733	4.157585594	3.970634778	3.646659264	3.779362827
18.05.2002 05:00	5.421384617	4.946006512	6.122040577	3.911852854	5.123935833	5.113481547	6.029589792	5.152680656	5.900830286	4.679481915	4.936038077	6.205995313	6.021208567	4.959677695	5.345237361	5.626046366	4.102689347	3.865142472	4.58599972	3.88068892	4.884339072	4.519758149	4.458162697	4.050511637	5.270393504	5.8498505	4.102856218	3.79781489	4.894382528	4.527377307	5.958028448	3.651723657	3.867140196	3.700749923	4.085393395	3.901618766	3.584860855	3.712060589
18.05.2002 06:00	5.342624387	4.875399995	6.033949277	3.856153649	5.051733799	5.041595901	5.942571387	5.079837549	5.808943504	4.607490708	4.864393454	6.116263171	5.939472541	4.892630525	5.289201254	5.553548221	4.047891367	3.813639638	4.522029415	3.834776606	4.817471951	4.461734734	4.396205528	3.994168465	5.196221245	5.767440889	4.047845216	3.746423176	4.828385867	4.469320353	5.855724039	3.589125131	3.810033982	3.646082618	4.024109195	3.843031616	3.529777413	3.658102881
18.05.2002 07:00	5.292790336	4.825674257	5.97781406	3.817049399	5.005339541	4.991138558	5.877650465	5.02031088	5.74362998	4.551951472	4.818364725	6.048123954	5.883662454	4.838551703	5.256674492	5.500733275	4.010471486	3.775281434	4.464421937	3.78594129	4.76354146	4.411804307	4.356394013	3.957961699	5.148560404	5.709687466	4.010280944	3.714515346	4.783322246	4.430864447	5.807375731	3.56249291	3.775384322	3.615920862	3.98692787	3.810710161	3.49939441	3.626582354
18.05.2002 08:00	5.281419203	4.817209709	5.966934031	3.810494977	4.99693162	4.982613819	5.871225058	5.011782609	5.737907815	4.543929027	4.810023675	6.03760608	5.873548719	4.830263463	5.252037491	5.486378641	4.003690074	3.765727884	4.448140915	3.760046507	4.755276206	4.396507683	4.349173834	3.954679931	5.13992226	5.709687466	3.993274876	3.698622551	4.754776455	4.404063641	5.826686567	3.592091514	3.775384322	3.621941277	3.98692787	3.817161421	3.496364706	3.629727099
18.05.2002 09:00	5.334323843	4.85711755	6.029637417	3.842604857	5.051733799	5.02421051	5.94242038	5.062548419	5.816473407	4.591089411	4.868590722	6.094931464	5.939472541	4.875952987	5.298516396	5.53429963	4.041072379	3.794431732	4.487238782	3.769744766	4.800839856	4.427132262	4.396180333	3.994168461	5.196218179	5.767440889	4.010279948	3.711333528	4.758848186	4.396424154	5.928291308	3.675738957	3.825846156	3.673355802	4.034285115	3.869005123	3.551138537	3.692963068
18.05.2002 10:00	5.459493171	4.967710438	6.17454421	3.93064316	5.175269062	5.137926387	6.092739036	5.182389096	5.975751117	4.706698662	4.991242627	6.237251525	6.082944573	4.984959443	5.387493249	5.640593218	4.137160316	3.874844893	4.610742292	3.828243929	4.930624699	4.515876205	4.509518067	4.090566571	5.327528019	5.908440293	4.071856313	3.756027317	4.807871192	4.423197116	6.148737855	3.843358953	3.937622906	3.786749952	4.147226648	3.980551881	3.668436658	3.805190455
18.05.2002 11:00	5.64179594	5.125893169	6.386721709	4.056558285	5.357329996	5.300543601	6.314987374	5.352091317	6.214499166	4.864768772	5.172070349	6.440792525	6.291419852	5.146839705	5.505900269	5.812144162	4.276755078	3.992398877	4.791686554	3.920298085	5.118331081	4.6529106	4.680850968	4.236023955	5.53264859	6.11623318	4.182705235	3.833388995	4.910964986	4.473176846	6.490059759	4.091813187	4.107222488	3.95591843	4.321869244	4.148001369	3.819835803	3.965658284
18.05.2002 12:00	5.894079437	5.333836325	6.678409191	4.22227373	5.605879525	5.514453525	6.624674739	5.57441595	6.548958601	5.080474552	5.414588544	6.708915378	6.574026853	5.355675037	5.649988381	6.016931367	4.469555048	4.149000647	5.058348069	4.067552574	5.380909672	4.84070773	4.906161994	4.415956606	5.807083278	6.384512495	4.334443096	3.944594668	5.053262062	4.562426445	6.92055146	4.369274152	4.325167408	4.155534751	4.547963553	4.350818996	4.004316618	4.167479359
18.05.2002 13:00	6.195054856	5.569063816	7.026468517	4.409537136	5.902700848	5.756312337	7.008138357	5.825087404	6.9712009	5.318793054	5.709570801	7.011812567	6.908297839	5.587404232	5.801172675	6.241291247	4.689642391	4.326395631	5.367106006	4.24567741	5.683147762	5.057679825	5.169606527	4.62186418	6.117976726	6.680600834	4.529526449	4.081209445	5.25825741	4.688353101	7.38135784	4.650346311	4.570789301	4.370999566	4.79957359	4.573642511	4.204019498	4.392748464
18.05.2002 14:00	6.500797131	5.818844552	7.382168071	4.608613627	6.208477053	6.013308024	7.409284679	6.105810152	7.428427277	5.589775915	6.018371876	7.33410349	7.257931138	5.843348771	5.949700466	6.48093657	4.915909135	4.515213661	5.661595029	4.442470063	5.990184303	5.292924823	5.432873459	4.829584254	6.438320812	6.98453266	4.744683399	4.23432051	5.499064817	4.844588522	7.839477917	4.912935375	4.817059989	4.58242785	5.059048084	4.791863722	4.395513266	4.603196876
18.05.2002 15:00	6.758455177	6.032570278	7.677556621	4.779374123	6.464432707	6.233769226	7.737585902	6.340601326	7.788750307	5.80904617	6.27798067	7.610821634	7.547150568	6.05854684	6.095354052	6.688182546	5.109186775	4.683372125	5.921014808	4.637111811	6.253100338	5.508166185	5.661552101	5.008632344	6.712493582	7.246561194	4.938689145	4.383727803	5.72347022	5.007986841	8.201834661	5.107051328	5.026127611	4.753605713	5.274668879	4.970660811	4.56003559	4.774910084
18.05.2002 16:00	6.917395321	6.189418535	7.872458964	4.904965318	6.636725114	6.395933016	7.915432253	6.496535429	7.97836287	5.954590272	6.439708935	7.802492571	7.741583445	6.206093282	6.186786713	6.817574632	5.247035033	4.807233225	6.136218763	4.802969757	6.453258158	5.675029288	5.826973276	5.145394465	6.910881375	7.446734024	5.094003614	4.51114564	5.911386482	5.161979956	8.430469564	5.224075297	5.168332906	4.87449908	5.426645916	5.09957706	4.688400132	4.897629484
18.05.2002 17:00	6.965159842	6.252988435	7.933887555	4.956699793	6.696394525	6.462710309	7.938607806	6.550303865	7.995301024	6.004309187	6.489178253	7.88067244	7.801059259	6.268571653	6.232798037	6.850131769	5.302763073	4.862468778	6.220943742	4.900312913	6.537292831	5.759522263	5.895597211	5.203005022	6.988056591	7.531062883	5.180608178	4.590059142	6.032376035	5.271831123	8.465433026	5.23512222	5.221294091	4.913982813	5.483255579	5.145525397	4.749724265	4.953998442
18.05.2002 18:00	6.946258957	6.259034367	7.91876322	4.963163334	6.691410419	6.471400952	7.915671263	6.564665602	7.970495869	6.012489159	6.484221681	7.89218649	7.807021079	6.278215384	6.263581506	6.866424944	5.302763073	4.8735593	6.172318166	4.930487627	6.522418808	5.781874807	5.886931359	5.206858811	6.98288846	7.536704119	5.208337977	4.618951935	6.088694619	5.322988373	8.398899681	5.187346189	5.206131028	4.90319653	5.475148114	5.141686515	4.753345698	4.950229092
18.05.2002 19:00	6.899383253	6.246728568	7.870167881	4.954875975	6.656581009	6.460735135	7.845735832	6.544480388	7.892272844	5.988533327	6.449585659	7.879482838	7.77128899	6.268571653	6.289301162	6.877301669	5.282821589	4.869860851	6.125094462	4.941830188	6.482847716	5.777400381	5.852513408	5.191453405	6.941675081	7.514153659	5.208334847	4.629813818	6.107534461	5.357253485	8.286606358	5.114321913	5.168332906	4.870918646	5.438748547	5.111040004	4.724418196	4.92013302
18.05.2002 20:00	6.797370236	6.188499494	7.759085731	4.909236236	6.56749654	6.402117284	7.719782066	6.489941071	7.753173634	5.9417825	6.361003716	7.812411573	7.670554251	6.220479691	6.268720558	6.833787556	5.21534147	4.829284034	5.980740417	4.904079015	6.374724751	5.728310978	5.767051582	5.137740838	6.844355078	7.435531216	5.164790955	4.608104826	6.069888267	5.348675145	8.112164321	5.009465211	5.089466309	4.806727285	5.358353002	5.046262744	4.67044999	4.856525551
18.05.2002 21:00	6.653587226	6.09293494	7.596463733	4.834158378	6.435157624	6.305369285	7.535317449	6.38691267	7.549748548	5.845125416	6.229433045	7.691699545	7.529614725	6.124929343	6.222556249	6.752625599	5.117007167	4.756006456	5.814041542	4.817873471	6.228934168	5.630843463	5.652841916	5.046408867	6.702370182	7.301850845	5.090074795	4.550503088	5.999662724	5.301637664	7.891544523	4.870372503	4.977997509	4.707840056	5.246940677	4.948101827	4.602597561	4.785992947
18.05.2002 22:00	6.498145942	5.974977943	7.420871447	4.741336778	6.289927182	6.185726985	7.335804004	6.2655809	7.329056923	5.726894925	6.085077135	7.542278355	7.367071349	6.011384294	6.156221678	6.650613705	5.008146664	4.668922454	5.634288291	4.717782758	6.070765063	5.51687786	5.527483232	4.948530346	6.552130073	7.15312303	5.004343328	4.482646776	5.916013761	5.237886371	7.663327939	4.730005409	4.864294021	4.603194823	5.129048798	4.843620246	4.52826259	4.705059791
18.05.2002 23:00	6.344866665	5.854528604	7.248763898	4.646157303	6.146605156	6.062979975	7.139385662	6.131236276	7.112094032	5.59656184	5.937938138	7.388741357	7.200864736	5.889750581	6.075142423	6.538905626	4.900632376	4.579195014	5.474934741	4.618888297	5.924283566	5.404238132	5.399666004	4.848058974	6.403845734	7.011567668	4.9156134	4.4153829	5.823865888	5.170381771	7.445358962	4.598808756	4.752096194	4.503321644	5.008834647	4.736753287	4.444156879	4.617670337
19.05.2002 00:00	6.203546239	5.739658414	7.089097781	4.555565082	6.014559709	5.946164187	6.96011317	5.998681055	6.919824831	5.468161855	5.806811354	7.237014967	7.053705164	5.77874129	6.004707934	6.438765316	4.802003119	4.494002334	5.346102467	4.531986759	5.793728664	5.301440284	5.289748085	4.752436937	6.267208161	6.871644956	4.820207268	4.338238361	5.718930849	5.090885861	7.248676299	4.479826255	4.644951464	4.408090051	4.901658822	4.638487248	4.367855229	4.538389636
19.05.2002 01:00	6.081700397	5.635456955	6.949130494	4.473230838	5.89806656	5.839966149	6.80841933	5.891041158	6.759797452	5.363173866	5.691156137	7.104360889	6.91942081	5.6734997	5.92977044	6.339514368	4.715721693	4.41322854	5.227379749	4.446031024	5.673987835	5.199772953	5.185139622	4.665152681	6.141855184	6.743934504	4.737146514	4.27225238	5.624087443	5.020370452	7.067839799	4.369274138	4.549727036	4.317373922	4.803332413	4.548558668	4.295731495	4.463449971
19.05.2002 02:00	5.969332823	5.532001053	6.821718645	4.391767845	5.792062879	5.734758009	6.678833102	5.779876891	6.617558395	5.259252214	5.585938435	6.978795883	6.792132573	5.573879947	5.860321552	6.241150604	4.630348398	4.340221379	5.121334158	4.371595725	5.564730573	5.1075712	5.085700104	4.578811086	6.027446809	6.617614812	4.651206447	4.203432871	5.530166726	4.946337301	6.895945577	4.263584711	4.459109002	4.231051527	4.706155802	4.459648086	4.227686661	4.389230531
19.05.2002 03:00	5.856723367	5.434060393	6.69466646	4.318025627	5.687180105	5.639652906	6.536920775	5.679050724	6.469376961	5.160650055	5.477356838	6.854384418	6.671661416	5.479742438	5.781533892	6.148779787	4.549536531	4.264498006	5.013708146	4.294392725	5.456695296	5.020446818	4.991294371	4.500492415	5.914289424	6.497863134	4.573540368	4.138661521	5.441576002	4.877011997	6.744120698	4.162618538	4.372974935	4.15226941	4.617474754	4.375251168	4.160270506	4.322700172
19.05.2002 04:00	5.737487224	5.33785353	6.56035725	4.238230619	5.57444791	5.536825218	6.39074971	5.570301184	6.316093586	5.059234357	5.365565696	6.72592579	6.541668509	5.377708475	5.698502658	6.04202582	4.462325169	4.192942131	4.909085793	4.221440457	5.349882032	4.930102234	4.894046991	4.419460019	5.797743383	6.379387934	4.48935323	4.074481488	5.345092189	4.808264308	6.583417699	4.066240303	4.284433778	4.071123226	4.522508876	4.288334606	4.090160066	4.246401424
19.05.2002 05:00	5.624331659	5.237998529	6.430943252	4.159305993	5.467469763	5.434987324	6.25570502	5.46283299	6.169004661	4.954834113	5.255115703	6.598811162	6.413167442	5.281156252	5.606532688	5.936351019	4.379674513	4.115384181	4.816043224	4.149212373	5.244290682	4.84070773	4.801753011	4.339292183	5.687135207	6.26218865	4.413286428	4.007562017	5.25825741	4.736101787	6.433815552	3.974318879	4.20029597	3.990913882	4.435867999	4.205851616	4.014167438	4.170892795
19.05.2002 06:00	5.518489214	5.147764255	6.310223255	4.087994675	5.366092541	5.342966092	6.123397763	5.360995024	6.029621585	4.855801029	5.15468576	6.478543883	6.291419852	5.18562589	5.510667932	5.821857937	4.305002737	4.048632846	4.731910383	4.087878879	5.152900427	4.764267832	4.721850738	4.270283361	5.586842021	6.166333736	4.345122091	3.954497633	5.180820517	4.680422516	6.311375387	3.90228514	4.127063587	3.927420583	4.357307008	4.137831327	3.952017621	4.102934021
19.05.2002 07:00	5.448716374	5.07955383	6.23125803	4.034123299	5.300579552	5.273449183	6.037790161	5.281983622	5.937734133	4.778033713	5.085490417	6.391871109	6.212756719	5.116790827	5.444139503	5.733159972	4.255641265	3.998990576	4.675935028	4.037173904	5.092493121	4.704420904	4.669013516	4.225777778	5.5280684	6.101249986	4.29174856	3.914974052	5.116806522	4.636948811	6.249326095	3.868106029	4.080855241	3.886471136	4.31127103	4.097331461	3.913057161	4.065834864
19.05.2002 08:00	5.421507061	5.04969128	6.200220193	4.010626661	5.274507498	5.243139653	6.006737793	5.242786624	5.906749143	4.737500496	5.059683626	6.348758019	6.181454424	5.08257582	5.41105339	5.689107095	4.234589094	3.975947694	4.650306404	4.006928165	5.071019788	4.680605726	4.65397582	4.212139231	5.505561476	6.081306114	4.263442016	3.895300521	5.074391392	4.605483111	6.253431544	3.886727381	4.074279061	3.886471136	4.297163848	4.090604123	3.906585729	4.062472
19.05.2002 09:00	5.453646982	5.074311569	6.243916268	4.033798591	5.313644106	5.27309869	6.048771875	5.264442642	5.950807973	4.757548046	5.094109826	6.380891708	6.223211508	5.108224419	5.439405641	5.713549383	4.259155953	3.995693924	4.687041257	4.013637953	5.10540256	4.700446803	4.687815696	4.242862664	5.546110624	6.126234018	4.26697372	3.898575358	5.061707536	4.593716358	6.337060462	3.964879559	4.110525429	3.927420583	4.332482742	4.134446924	3.945508511	4.106316459
19.05.2002 10:00	5.56223226	5.165958844	6.365141727	4.103884668	5.418845418	5.363687891	6.169767786	5.351738342	6.075979773	4.834425657	5.198211559	6.488797474	6.344185358	5.198592603	5.524985803	5.81193852	4.347579793	4.065260493	4.804431001	4.067552573	5.226810907	4.780301571	4.786404103	4.328899198	5.664239817	6.252057685	4.327284408	3.94129695	5.112555619	4.617267746	6.522515073	4.120693906	4.206991003	4.032505853	4.432279206	4.236671663	4.043804717	4.205116965
19.05.2002 11:00	5.740644599	5.318707332	6.573959112	4.225949972	5.601382943	5.521390351	6.364895583	5.506619957	6.283301439	4.978126487	5.374459628	6.685820164	6.552444263	5.355675037	5.664517063	5.991512455	4.491285846	4.182777697	4.990752412	4.173207943	5.420955097	4.921936203	4.959906751	4.468681048	5.872156635	6.456509615	4.442168029	4.017558208	5.223757478	4.672500141	6.836111746	4.33939843	4.372974935	4.188270637	4.602789809	4.392753948	4.200644761	4.37517515
19.05.2002 12:00	5.972831237	5.517429874	6.846321162	4.385014614	5.838013684	5.726722428	6.65167868	5.718686815	6.595790171	5.174949972	5.608715239	6.942695617	6.825206022	5.560374681	5.820849972	6.215323333	4.671065815	4.336762531	5.227833358	4.318871092	5.664836393	5.1075712	5.172913539	4.639872287	6.127454667	6.706947611	4.595642049	4.125100805	5.375681839	4.764087931	7.210785818	4.581702224	4.574305163	4.370999566	4.814619087	4.580811958	4.385129713	4.577931182
19.05.2002 13:00	6.239097031	5.738771959	7.162677018	4.565292024	6.11343795	5.959706432	6.986110996	5.958800815	6.965155723	5.402156532	5.881534863	7.228220851	7.132727199	5.783342373	5.974667255	6.428155727	4.881575062	4.508136786	5.539498604	4.514001312	5.961890259	5.32703377	5.419824284	4.840664037	6.423456927	7.000746419	4.767238179	4.25498603	5.547985261	4.881073714	7.666150514	4.870372485	4.806197433	4.578971941	5.051304234	4.795539586	4.524740113	4.730725539
19.05.2002 14:00	6.42669424	5.90165442	7.373914724	4.68525478	6.29473745	6.113621656	7.227232073	6.138500514	7.238393644	5.581691017	6.065975571	7.427894134	7.338259532	5.927024189	6.049932441	6.528181485	5.023615746	4.622138738	5.834514832	4.703056231	6.175954893	5.490766373	5.577084895	4.952274456	6.60694186	7.158600072	4.888772238	4.338238361	5.687213845	4.970942665	7.8596161	4.952134754	4.930132114	4.672808252	5.179947451	4.891967836	4.595488188	4.811910091
19.05.2002 15:00	6.52845024	5.999395079	7.488430594	4.760233707	6.391388116	6.209997726	7.37813262	6.253269624	7.423749493	5.701225523	6.176278371	7.552415915	7.465516127	6.0207999	6.125743884	6.607769111	5.081869487	4.686988563	5.910771074	4.769532357	6.228934168	5.564932302	5.635735142	5.012402622	6.682182676	7.246561194	4.961772658	4.401297562	5.782672495	5.049335731	7.937021408	4.987922794	4.989080963	4.718378857	5.242986303	4.944345805	4.648961647	4.860254109
19.05.2002 16:00	6.750051087	6.089791456	7.677556621	4.822055445	6.464432707	6.288299817	7.510217803	6.336162657	7.532191819	5.781686622	6.253680051	7.644225853	7.547150568	6.091686333	6.186786362	6.677192502	5.136588191	4.741428128	6.570862694	4.866491766	6.28702187	5.648494271	5.68731487	5.057773942	6.737797844	7.312937754	5.019868867	4.447170895	5.860624565	5.107561262	7.984569407	4.987922796	5.026127611	4.750076276	5.286577883	4.97818991	4.691994872	4.901375989
19.05.2002 17:00	6.766085571	6.090264842	7.67769852	4.824498	6.444907504	6.291706994	7.492954554	6.355135002	7.505660896	5.798843694	6.239125414	7.661726991	7.535457415	6.101173773	6.222555925	6.71474302	5.117007167	4.745070298	6.501866708	4.82906848	6.228934168	5.630843463	5.66227793	5.050195689	6.712576748	7.301850845	5.043223009	4.479091804	5.906761297	5.166180216	8.02535443	4.937860129	5.00758471	4.732451595	5.27070261	4.966897498	4.695591182	4.901375996
19.05.2002 18:00	6.801326921	6.098791785	7.690358711	4.817738079	6.420548705	6.281382904	7.443989871	6.332364735	7.420610119	5.771202096	6.205239656	7.642066723	7.506269871	6.086945782	6.227675554	6.709351977	5.105279154	4.730511267	6.395508018	4.791809194	6.209639337	5.604426061	5.645834449	5.031278814	6.697496039	7.279706006	5.07058789	4.507577538	5.967051982	5.229421136	8.170800264	4.880993662	4.985384912	4.707840056	5.250896751	4.944365049	4.67044999	4.875184696
19.05.2002 19:00	6.74315751	6.057864989	7.621128666	4.787134095	6.367145934	6.242109862	7.355533539	6.283658666	7.320607582	5.725584476	6.152202957	7.587802492	7.448089102	6.044375892	6.212323868	6.671797454	5.07408	4.705094879	6.357283188	4.788092287	6.180760604	5.578079241	5.603894376	4.997331461	6.642205127	7.224512953	5.039392101	4.48620339	5.939181554	5.216736978	8.032724626	4.806919948	4.933804668	4.658837546	5.199600352	4.899450455	4.623963382	4.823041939
19.05.2002 20:00	6.660776357	6.011742643	7.536913975	4.752751978	6.304364349	6.1980041	7.267697898	6.235103826	7.228696601	5.680316286	6.08985789	7.533680695	7.378614217	6.00197714	6.191888954	6.634363183	5.03136059	4.672532459	6.265582095	4.769532357	6.118451537	5.547430503	5.549600324	4.959767755	6.577194645	7.169561402	4.9966678	4.464888323	5.892898299	5.199852806	7.900945246	4.743937625	4.878880841	4.617069487	5.144679322	4.85476978	4.5883851	4.778602749
19.05.2002 21:00	6.568107081	5.949011459	7.436739275	4.704258224	6.227586656	6.135717253	7.163888352	6.177377807	7.114947561	5.621860318	6.013623309	7.456414499	7.29229539	5.945711711	6.161309429	6.581106623	4.973441682	4.629318541	6.140050206	4.721468494	6.032768422	5.490766373	5.479085798	4.911179763	6.492736568	7.098485446	4.950298282	4.436560129	5.846824363	5.174586637	7.759586883	4.667598154	4.817059989	4.561714906	5.078437466	4.799248952	4.549430448	4.738073316
19.05.2002 22:00	6.472636991	5.882649403	7.334336812	4.652670087	6.146605156	6.06928706	7.060960281	6.110513674	7.00780619	5.559459331	5.933226059	7.379729278	7.206559713	5.88510089	6.120672687	6.522808542	4.908267321	4.582764812	6.006141182	4.655376362	5.938370178	5.425796619	5.405001357	4.855460584	6.403995865	7.016981916	4.896516721	4.401297562	5.791811931	5.145200557	7.630328642	4.595384571	4.752096194	4.506744535	5.012687016	4.744094615	4.500126776	4.686776104
19.05.2002 23:00	6.385983722	5.812439431	7.239356485	4.601497735	6.070947066	6.003272722	6.961445208	6.039348712	6.907913643	5.493054118	5.858124731	7.291914174	7.115751136	5.815609128	6.07009527	6.45429479	4.847380078	4.529386709	5.894177862	4.593444328	5.849477211	5.356982136	5.335579311	4.796432877	6.320831778	6.930643782	4.843075533	4.359199041	5.732555241	5.103390631	7.506479781	4.523811899	4.687640114	4.448759509	4.947428043	4.682029345	4.451131114	4.635798919
20.05.2002 00:00	6.306486135	5.75212884	7.151653787	4.550831454	6.000510573	5.937969912	6.87894055	5.978107282	6.819809314	5.440371853	5.79286188	7.216334846	7.036837969	5.755767579	6.029808143	6.396637995	4.794464331	4.479893613	5.805182841	4.535588776	5.775213676	5.292924823	5.270717862	4.741475064	6.243132944	6.850263288	4.793755657	4.317336727	5.678170678	5.061780883	7.39186637	4.452880344	4.627231126	4.391208228	4.886456843	4.624045006	4.402443493	4.581535677
20.05.2002 01:00	6.232545501	5.692489731	7.070182599	4.503972765	5.935200218	5.87759167	6.797015338	5.921832719	6.737032593	5.387842033	5.728019816	7.146961815	6.96401637	5.700846243	5.989676396	6.339285995	4.741885113	4.434217958	5.724411185	4.488890656	5.7060847	5.237765705	5.206320265	4.686885577	6.170794798	6.775731722	4.737212607	4.275710568	5.615102864	5.016241305	7.277473015	4.389256748	4.570789301	4.340787871	4.82215204	4.570063305	4.350620039	4.527639883
20.05.2002 02:00	6.165488707	5.637713008	6.995732173	4.461036728	5.874926911	5.822251524	6.731646323	5.870569388	6.666427573	5.339936066	5.672775824	7.077975145	6.897185236	5.646229238	5.949700033	6.282227643	4.697085036	4.392297005	5.655850722	4.446031025	5.64199491	5.182938325	5.150348113	4.639872572	6.103720019	6.706947612	4.692258712	4.24120246	5.561371126	4.979161715	7.175094941	4.329466078	4.5182394	4.290705156	4.76956424	4.520010986	4.309415907	4.48122743
20.05.2002 03:00	6.103761394	5.587418849	6.926384246	4.421873722	5.819607933	5.771775007	6.665430263	5.824125565	6.600123396	5.29658686	5.617840989	7.015066101	6.830727334	5.600947535	5.909879026	6.230610018	4.652532153	4.354072846	5.592269032	4.406950778	5.587391734	5.136805056	5.098692017	4.596721414	6.037070969	6.643816742	4.643840671	4.206858275	5.507940619	4.942244138	7.086847629	4.276714456	4.469510879	4.24757322	4.71730981	4.473819606	4.258229034	4.431553459
20.05.2002 04:00	6.047274389	5.542446764	6.864739007	4.386429089	5.769166939	5.726092255	6.604872515	5.778016336	6.539559266	5.257870167	5.567755635	6.958146184	6.770135439	5.551381736	5.865266091	6.179241901	4.608226429	4.316043198	5.535234499	4.368069254	5.53309405	5.090909331	5.047343292	4.553805851	5.975564071	6.575817244	4.603100149	4.169268958	5.459227227	4.901414571	6.989997833	4.217814004	4.417642478	4.201406987	4.665388729	4.42790336	4.220916756	4.392748468
20.05.2002 05:00	6.056064632	5.497486792	6.832279945	4.344616196	5.700796914	5.671414633	6.540355892	5.723719482	6.45260265	5.206367368	5.49987604	6.892150364	6.69347198	5.493133606	5.815926727	6.123025381	4.556848746	4.271349806	5.632677081	4.322374572	5.461172367	5.032840151	4.988758352	4.500492646	5.905077603	6.503043182	4.555229106	4.128488527	5.406373912	4.856732948	6.963602128	4.152921831	4.366126498	4.14900557	4.610128881	4.371770989	4.17706561	4.343646086
20.05.2002 06:00	6.101010736	5.461114183	6.796125883	4.300531886	5.601382943	5.61296115	6.497362671	5.675509274	6.357046674	5.163784873	5.401192924	6.817872257	6.579428976	5.430804166	5.742372708	6.051911934	4.480412729	4.220117969	5.637951363	4.259563227	5.363166863	4.962844876	4.907309398	4.437002441	5.807202925	6.410171475	4.493077796	4.077844648	5.345092189	4.808265137	6.970736011	4.069431848	4.287819637	4.084043647	4.529773141	4.305655269	4.106790175	4.280984732
20.05.2002 07:00	6.148724709	5.398402696	6.751868523	4.243573742	5.507443721	5.543625985	6.559455951	5.612537743	6.364965674	5.112819471	5.303548501	6.735249806	6.466528294	5.364482076	5.659671457	5.976238373	4.404733055	4.159116899	5.54039016	4.193839612	5.266188124	4.885286231	4.818766699	4.367078867	5.705671988	6.302808943	4.424194427	4.024230517	5.266903281	4.74808478	6.840913087	3.980619054	4.210340866	4.013278093	4.446644575	4.229831102	4.027323855	4.205116984
20.05.2002 08:00	6.161094556	5.328806232	6.687360052	4.189758249	5.418845418	5.469561681	6.544386069	5.554311403	6.319134395	5.066480585	5.224429971	6.652834562	6.365364023	5.294262283	5.572869814	5.896145327	4.336912399	4.101982549	5.456366766	4.132121937	5.174575184	4.812463241	4.738723954	4.301256752	5.605187177	6.206587658	4.352355486	3.964415314	5.185104817	4.680423334	6.717832569	3.899170709	4.137005246	3.943237745	4.367971456	4.158187844	3.955274531	4.133434719
20.05.2002 09:00	6.16019262	5.265433767	6.632031698	4.141324048	5.352951895	5.407201116	6.51946475	5.50480209	6.2719067	5.024566694	5.15468576	6.575449325	6.280897803	5.233263366	5.496371995	5.82162173	4.276755078	4.051955166	5.375035228	4.077708341	5.10540256	4.748265488	4.674485814	4.242862915	5.532764757	6.121232395	4.291835775	3.911691044	5.112555619	4.617268616	6.602399299	3.843358961	4.07756637	3.889612111	4.307741687	4.100715947	3.883985159	4.062472018
20.05.2002 10:00	6.158927746	5.213815896	6.589486145	4.102923095	5.30493229	5.35785331	6.495274666	5.455416586	6.231226312	4.978695	5.111374363	6.514692257	6.228442783	5.18562589	5.448875927	5.7624067	4.245107475	4.015497893	5.326753885	4.043913232	5.066731482	4.708396966	4.636946703	4.20532999	5.487782611	6.071348629	4.245893434	3.872422411	5.053262062	4.570237494	6.535633908	3.815629626	4.044763615	3.858269704	4.272541642	4.067128285	3.848625346	4.022244859
20.05.2002 11:00	6.221279157	5.190474855	6.599988773	4.085556644	5.296228927	5.33553282	6.487999016	5.433061425	6.213832586	4.957925118	5.098422745	6.487200102	6.212756719	5.159749443	5.42521876	5.732928073	4.234589094	3.998990576	5.330650805	4.027077223	5.066731482	4.688536272	4.633235089	4.191730595	5.478813734	6.046497053	4.231816194	3.856129909	5.032184876	4.546829528	6.519171068	3.809483531	4.038221817	3.845774642	4.262014731	4.053738689	3.842216688	4.008887987
20.05.2002 12:00	6.220143983	5.186968525	6.611765608	4.084620978	5.309287141	5.334542003	6.494800126	5.4238666	6.222934159	4.945357987	5.107055014	6.481278189	6.223211508	5.159749443	5.429945348	5.732928073	4.248617026	3.998990576	5.346337177	4.033806704	5.088194214	4.692504488	4.648220463	4.19852703	5.496763327	6.05643046	4.23533298	3.849624341	5.027975695	4.535152434	6.531113106	3.827939247	4.054588032	3.855143694	4.276054007	4.060430026	3.858250101	4.015563162
20.05.2002 13:00	6.20780718	5.203834836	6.647229295	4.100330314	5.352951895	5.3550191	6.536870251	5.436798476	6.26767404	4.953386938	5.14600633	6.502344945	6.270386102	5.176991967	5.448875927	5.737834421	4.283806716	4.018804169	5.38879712	4.064170602	5.144245369	4.724320832	4.689559127	4.225778019	5.546302165	6.096260406	4.259998744	3.865900511	5.049042454	4.546829527	6.587124335	3.874307361	4.094026358	3.886471136	4.318334808	4.093984769	3.903352367	4.055751183
20.05.2002 14:00	6.229360514	5.238365918	6.700189716	4.129789694	5.405628651	5.393149815	6.598579558	5.467537729	6.339762164	4.982066219	5.198211559	6.550858181	6.328328534	5.215911099	5.477344488	5.767324064	4.322713194	4.048632846	5.416861491	4.098064192	5.196302955	4.764267832	4.738704159	4.263418636	5.600643441	6.151278273	4.298930163	3.895300521	5.095572876	4.578056086	6.638704746	3.917879262	4.137005246	3.924261642	4.364414941	4.131082727	3.961793062	4.113086248
20.05.2002 15:00	6.264009781	5.278680148	6.75725734	4.16300906	5.458609934	5.436215189	6.662132535	5.502938443	6.406984439	5.010970712	5.255115703	6.599770685	6.391895592	5.255001194	5.510668074	5.796902094	4.365393055	4.081928261	5.455066135	4.135536741	5.253043296	4.808436164	4.788158887	4.304706371	5.664436432	6.216675237	4.341639292	3.931413604	5.138092338	4.617268615	6.729111285	3.977468252	4.186924679	3.971802985	4.417941024	4.178582923	4.017454186	4.167479372
20.05.2002 16:00	6.307357009	5.315153476	6.82295228	4.193093159	5.511895852	5.475150496	6.721869377	5.533977774	6.474923195	5.035646163	5.307964354	6.643405484	6.45583541	5.294262283	5.548897606	5.846395253	4.408319703	4.115384181	5.519660978	4.176642451	5.314549156	4.852841951	4.837924383	4.346229232	5.72405339	6.272329259	4.377420477	3.961107785	5.176538305	4.652730326	6.787767293	4.018542078	4.227113654	4.006880827	4.461037133	4.219551041	4.057017682	4.208548376
20.05.2002 17:00	6.328555036	5.339035692	6.850981436	4.213076318	5.543120025	5.501040586	6.749607672	5.556221641	6.505486564	5.05213251	5.33450453	6.670687833	6.487945134	5.316147898	5.572869852	5.866261278	4.433474245	4.138898847	5.551977018	4.211077825	5.349882032	4.885286231	4.864840536	4.370559516	5.751691869	6.307897329	4.395375746	3.984294828	5.197970244	4.68042333	6.811493495	4.040760542	4.25066128	4.02929748	4.482676954	4.243557215	4.080200855	4.232613837
20.05.2002 18:00	6.338181987	5.354878562	6.868925287	4.22639578	5.561008973	5.51830397	6.756519304	5.560557213	6.509269052	5.051994712	5.347803584	6.686994839	6.509403407	5.329304605	5.592091291	5.881190376	4.451493212	4.152371125	5.585444753	4.242210062	5.380909672	4.90970188	4.887982695	4.387987301	5.779408723	6.333375429	4.413374374	4.004233225	5.219454385	4.704237989	6.839069231	4.056674501	4.267527964	4.045354331	4.500756877	4.260753271	4.090160066	4.242952092
20.05.2002 19:00	6.332967303	5.353444033	6.876534691	4.226002751	5.569966148	5.517871078	6.758802351	5.551455487	6.508099054	5.039284331	5.352240894	6.681258888	6.514774449	5.329304605	5.596902713	5.871237709	4.458712802	4.159116899	5.598914714	4.266515988	5.394239053	4.926018237	4.895702739	4.394969852	5.788664323	6.343583548	4.424194139	4.014224508	5.232369929	4.720154334	6.82642403	4.053488801	4.270905996	4.048570197	4.508000744	4.260753132	4.096807396	4.242952092
20.05.2002 20:00	6.312998939	5.343490497	6.856077477	4.218716769	5.556533561	5.50854911	6.733301961	5.537818064	6.484957389	5.0265924	5.343368421	6.675523017	6.504034954	5.324916924	5.60171656	5.876216579	4.451493212	4.155743209	5.57676421	4.269994832	5.385350677	4.926018237	4.8840962	4.3879873	5.774781955	6.333375429	4.420585401	4.017558208	5.232369929	4.732112546	6.791670246	4.028055551	4.260776595	4.035715724	4.493519808	4.250430399	4.093482946	4.236058289
20.05.2002 21:00	6.265659489	5.316338946	6.808744654	4.197829637	5.520806462	5.481658994	6.681870814	5.510875416	6.430010048	4.99723379	5.303548501	6.636712296	6.461180557	5.298635183	5.582475722	5.85633088	4.42268344	4.135534792	5.52077089	4.252617034	5.345457998	4.901555479	4.849395946	4.363599835	5.733253641	6.297722968	4.406168759	4.007562017	5.223757478	4.724138407	6.709867821	3.983771308	4.223755967	4.006880827	4.461037133	4.222974956	4.066943901	4.211981401
20.05.2002 22:00	6.202314936	5.271908479	6.744956959	4.163329725	5.47190285	5.437208921	6.625232192	5.466124008	6.375324767	4.955662453	5.259507959	6.587049461	6.407845597	5.255001194	5.553687206	5.816677365	4.383249162	4.105330549	5.434638444	4.214530394	5.283744257	4.860941244	4.799534769	4.328899455	5.678155775	6.246995819	4.370248611	3.984294828	5.189391205	4.704237986	6.626687599	3.936640142	4.183585767	3.971802985	4.417941024	4.185393737	4.033911487	4.177724588
20.05.2002 23:00	6.125895907	5.223626224	6.671530549	4.125666216	5.410032125	5.388662803	6.553040813	5.41715579	6.305054523	4.914021319	5.202575933	6.526730921	6.338897162	5.20724763	5.510668074	5.767335146	4.333360028	4.065260493	5.350020397	4.16977508	5.213723346	4.808436164	4.742382632	4.284033112	5.609722659	6.181410884	4.32737282	3.95119501	5.142355763	4.672501065	6.520638808	3.87430736	4.130375909	3.924261642	4.360860126	4.13784773	3.997757258	4.136831838
21.05.2002 00:00	6.045024043	5.166791575	6.58730968	4.081382515	5.348575908	5.331586422	6.476298589	5.372908775	6.235372153	4.872856453	5.141669831	6.461256755	6.265134133	5.155444087	5.463099303	5.718234747	4.280280041	4.022112049	5.253822783	4.118479139	5.135598791	4.752263131	4.678098799	4.229191726	5.528246298	6.101249987	4.274128205	3.908409672	5.082857727	4.629071234	6.411079755	3.806412662	4.070993316	3.867656712	4.300688096	4.080541656	3.945508511	4.086046314
21.05.2002 01:00	5.969782841	5.114820682	6.503711566	4.04086867	5.283189731	5.279269675	6.4107017	5.32448936	6.171396529	4.831893627	5.085490417	6.396219797	6.197093934	5.10394438	5.420494594	5.674250658	4.2275854	3.979234723	5.167294884	4.067552575	5.062445295	4.692504488	4.614331865	4.178157285	5.451940604	6.02170567	4.217762627	3.865900511	5.01956359	4.581968363	6.290519116	3.736183522	4.008861062	3.81464171	4.237511344	4.023705258	3.896890353	4.032279631
21.05.2002 02:00	5.895971874	5.059170072	6.426455307	3.997258694	5.222591544	5.223029916	6.334944418	5.272021788	6.102718512	4.787067835	5.02539457	6.331619508	6.124308657	5.048495793	5.368688652	5.615922866	4.178751241	3.933362221	5.090175075	4.013637954	4.994154564	4.633187206	4.551084764	4.127489764	5.38069486	5.947692572	4.168805484	3.826906285	4.960912354	4.542935162	6.188333961	3.675738963	3.953747039	3.765140095	4.178349276	3.97394537	3.845420233	3.985576226
21.05.2002 03:00	5.808861898	4.999917473	6.339415436	3.950683682	5.153843285	5.162948048	6.249587842	5.219807409	6.013757746	4.738445678	4.957227767	6.262074635	6.041745894	4.997628769	5.307841236	5.562759258	4.123351409	3.891047632	5.015117949	3.966807255	4.926406324	4.578222505	4.492031476	4.073848595	5.305603068	5.874220831	4.116726932	3.784927811	4.902669591	4.496358206	6.087140824	3.612896792	3.895882762	3.712963919	4.119677395	3.917992474	3.794351767	3.932592122
21.05.2002 04:00	5.722541945	4.94248576	6.242508055	3.904759956	5.077147272	5.103712623	6.154550889	5.163751427	5.920296921	4.690114272	4.885401191	6.187888128	5.959844567	4.93866752	5.247402924	5.500316413	4.064968738	3.842559545	4.923290805	3.910373657	4.84665962	4.515876205	4.426144526	4.023938686	5.226775032	5.801290141	4.061604408	3.746423176	4.840719646	4.453914456	5.982584498	3.553641596	3.838523952	3.66121946	4.05808821	3.865759597	3.749996205	3.883298358
21.05.2002 05:00	5.637845456	4.879673817	6.151725255	3.855498658	5.005339541	5.040168031	6.060712366	5.107896344	5.827970959	4.638083258	4.814193131	6.11402464	5.873548719	4.875952987	5.182772812	5.438291427	4.007079926	3.794431732	4.842105716	3.85113698	4.771815178	4.454031585	4.360837898	3.96781683	5.152968947	5.714487042	4.010327927	3.698622551	4.783322246	4.404063973	5.878509443	3.486214595	3.781670239	3.606901429	3.997047915	3.807493378	3.69968036	3.834371038
21.05.2002 06:00	5.55951353	4.82579176	6.06760075	3.813152845	4.938312111	4.985531194	5.978242461	5.05670527	5.746714094	4.594450684	4.747738453	6.045950791	5.793010369	4.821983644	5.118616691	5.371951352	3.953047152	3.749837292	4.765841523	3.798927995	4.701758332	4.396507683	4.29969174	3.918687885	5.07978694	5.647511457	3.952683322	3.657491884	4.718224439	4.358346324	5.787548934	3.436869485	3.728438496	3.559024459	3.939902394	3.759339301	3.655983036	3.789035992
21.05.2002 07:00	5.499974532	4.779758081	6.004461357	3.777400884	4.888395304	4.939425573	5.906231972	5.005820193	5.67099942	4.543173204	4.69414697	5.988605231	5.73303987	4.780710814	5.064002782	5.329559973	3.912809256	3.718176044	4.716883088	3.760046507	4.656753164	4.354603482	4.263962377	3.889386053	5.032765857	5.604704124	3.919007169	3.632317483	4.673778382	4.328026821	5.748193109	3.416672443	3.697335856	3.535229077	3.906515783	3.733806073	3.63115096	3.760060441
21.05.2002 08:00	5.493597711	4.779299234	5.998631267	3.777207289	4.884249251	4.939212729	5.900202091	5.001542441	5.66059966	4.539233138	4.690039506	5.988508262	5.728059084	4.780710814	5.059467328	5.338963133	3.909467185	3.715018712	4.711497895	3.740694206	4.656753164	4.347009983	4.263961274	3.892635313	5.037029609	5.609450898	3.905584846	3.626040159	4.649641032	4.309141665	5.788127078	3.454237652	3.703543935	3.550090014	3.913179576	3.746559675	3.628053996	3.760060441
21.05.2002 09:00	5.541700529	4.823709733	6.059358872	3.812566578	4.934140799	4.984886712	5.949196189	5.043747906	5.709999441	4.574386059	4.735339131	6.045607526	5.782989503	4.826122501	5.09581861	5.395577429	3.949684611	3.749837292	4.783908311	3.760046507	4.71407688	4.385055773	4.314022041	3.935023556	5.092655281	5.671377297	3.925728389	3.641745675	4.657678507	4.312914725	5.896358618	3.535978074	3.753432672	3.600895931	3.963373673	3.797833254	3.662206715	3.808426239
21.05.2002 10:00	5.648421564	4.905164563	6.172402321	3.877380536	5.026396224	5.068597777	6.075891286	5.133127343	5.841003513	4.661271543	4.826714331	6.150262181	5.888723192	4.909341761	5.164394137	5.500294931	4.024054802	3.810434319	4.904171624	3.815198239	4.817471951	4.454031585	4.397028804	3.997469825	5.191963543	5.762614892	3.983138529	3.676441065	4.714173497	4.339381738	6.024235448	3.618854205	3.825846156	3.667284645	4.037680476	3.865759304	3.727933654	3.886573206
21.05.2002 11:00	5.777131916	5.004186228	6.317772844	3.95614134	5.145287748	5.17028784	6.232932571	5.249537472	6.008874105	4.773401977	4.948745467	6.282681385	6.026339023	5.014550713	5.256674505	5.620733493	4.113012683	3.88456173	5.052935211	3.897164044	4.939067805	4.543090969	4.488322107	4.070509867	5.301202657	5.869341956	4.041046383	3.717698794	4.771075857	4.369748909	6.144956759	3.690795681	3.905491697	3.737463618	4.123115118	3.940975052	3.829418198	4.002219329
21.05.2002 12:00	5.922182098	5.121617479	6.480859194	4.049179347	5.278847558	5.290405157	6.4247691	5.376301208	6.221949216	4.895443731	5.085490417	6.438341002	6.186665007	5.133948956	5.373386173	5.782055381	4.210106121	3.972662269	5.176883297	3.98349559	5.058161227	4.645015359	4.58817603	4.154466791	5.416244515	5.987098837	4.10635649	3.76885567	4.832495045	4.407886692	6.269546639	3.766623542	3.98935752	3.817748272	4.209609294	4.023705099	3.945508511	4.140230591
21.05.2002 13:00	6.04815739	5.22742253	6.623996618	4.133276252	5.396828047	5.398977484	6.581758437	5.477930334	6.385251173	4.9856223	5.211311114	6.574277153	6.333611554	5.24629973	5.515438281	5.966120127	4.305002737	4.055279091	5.260424018	4.043913232	5.165898919	4.732294536	4.685563258	4.239442658	5.532748746	6.111236374	4.172289342	3.820430105	4.89024212	4.450067865	6.460713232	3.877410192	4.090731234	3.9084894	4.31480207	4.117567979	4.053712085	4.249852421
21.05.2002 14:00	6.177386241	5.32166035	6.769252278	4.208143793	5.516350099	5.495621613	6.740427883	5.567152975	6.556211401	5.063972691	5.330075804	6.689751849	6.47187862	5.342480318	5.592091291	6.06702565	4.386825526	4.128811499	5.315568707	4.091272342	5.257422784	4.81649228	4.795620219	4.332362137	5.668995763	6.252057686	4.252936805	3.882217513	4.969266088	4.504101116	6.741098629	4.047121763	4.210340866	4.019681353	4.435867999	4.229828304	4.143514689	4.33665759
21.05.2002 15:00	6.296800212	5.412181162	6.905465258	4.280240622	5.628394197	5.58870198	6.912217639	5.675397861	6.746474483	5.172852494	5.450404629	6.811863948	6.601063371	5.430804166	5.649988407	6.117827292	4.465939251	4.192942131	5.372352966	4.138953187	5.345457998	4.889350599	4.895570368	4.412454819	5.788653853	6.369146051	4.338065176	3.944594669	5.065933402	4.570237475	6.968669233	4.175567905	4.314962865	4.106712101	4.544322071	4.319523355	4.197271596	4.396268036
21.05.2002 16:00	6.377061415	5.476955855	6.997951855	4.328641718	5.705340087	5.651198456	7.003685756	5.743578098	6.839583147	5.236009968	5.522448905	6.890222062	6.688015452	5.493133606	5.688780516	6.158654949	4.52399782	4.240567321	5.424992784	4.183516389	5.41649712	4.950551662	4.973279326	4.475739059	5.881695627	6.461670361	4.420581117	4.007562017	5.172258181	4.648782142	7.135304723	4.266864985	4.390123436	4.175158285	4.624827429	4.385765456	4.224300923	4.420950689
21.05.2002 17:00	6.42772037	5.516021776	7.057469863	4.363308093	5.7554548	5.695978553	7.02893267	5.761792514	6.849385582	5.244242438	5.563215302	6.929529144	6.742697328	5.52893635	5.722850966	6.173979937	4.57515931	4.278208034	5.52399183	4.242210062	5.501561485	5.012194411	5.043830117	4.52888057	5.970888801	6.54457044	4.493078135	4.071119966	5.262579301	4.728124463	7.25750568	4.336086215	4.455644843	4.227751689	4.691307602	4.442004026	4.251430838	4.43863015
21.05.2002 18:00	6.470226668	5.541269128	7.106761562	4.383959988	5.796648424	5.722699797	7.021982665	5.756925705	6.821125395	5.222188195	5.581389515	6.946169372	6.775630835	5.542397242	5.732607214	6.163718682	4.622967543	4.312595602	5.691016942	4.332894863	5.60555885	5.078433542	5.110998273	4.575234201	6.046606263	6.612381668	4.54790511	4.121714721	5.332013688	4.796193099	7.338497057	4.379258912	4.504285631	4.264132419	4.739663746	4.480909771	4.258229034	4.445713366
21.05.2002 19:00	6.476426624	5.549002552	7.115833222	4.39073936	5.80582587	5.731495161	6.98667983	5.73823501	6.77034699	5.19575219	5.581389515	6.945902443	6.781128823	5.546888433	5.747259784	6.163704039	4.645130703	4.329849657	5.769711309	4.406950778	5.651125139	5.124264481	5.138800706	4.600308359	6.079907034	6.643816742	4.592047263	4.148849256	5.393207623	4.836503067	7.341745443	4.379258912	4.5182394	4.277406785	4.758338799	4.495106156	4.251430838	4.435090991
21.05.2002 20:00	6.44733856	5.534738246	7.086465719	4.379924122	5.782898147	5.717501361	6.946375593	5.715146001	6.719981016	5.169724213	5.554141075	6.923082984	6.753664798	5.533421201	5.742373168	6.153466559	4.630348398	4.326395631	5.75515092	4.435353068	5.637432978	5.132622901	5.118923061	4.589552474	6.056109178	6.628088342	4.592047103	4.148849256	5.406373912	4.848635012	7.263224537	4.329466079	4.493836756	4.254192399	4.732205631	4.470279395	4.237853306	4.413890337
21.05.2002 21:00	6.383266638	5.498882256	7.017105214	4.351765825	5.728087726	5.681293211	6.867988637	5.674103162	6.637105333	5.127353815	5.49987604	6.877977809	6.69347198	5.497601554	5.71797648	6.1177475	4.593512772	4.302262456	5.688888411	4.428242641	5.578320905	5.1075712	5.067458938	4.557373165	5.999216088	6.581033492	4.566266897	4.135268885	5.393207623	4.844589032	7.148254046	4.263584737	4.441803872	4.211275	4.683893706	4.431427212	4.200644761	4.375175165
21.05.2002 22:00	6.287879411	5.441091981	6.914964883	4.30620215	5.646444049	5.622553212	6.751390594	5.610462066	6.516622308	5.068040829	5.419058042	6.804912897	6.606478446	5.439683021	5.674215282	6.061855875	4.531286016	4.261074516	5.592414371	4.389252722	5.497065319	5.057679825	4.996701165	4.511125848	5.914462411	6.513410518	4.522269792	4.108186762	5.349455868	4.820355107	7.011865174	4.195035557	4.376401503	4.16206993	4.613800967	4.378764475	4.153563464	4.322700186
21.05.2002 23:00	6.190330727	5.374900237	6.808609782	4.254174845	5.561008973	5.555343668	6.636414142	5.542820982	6.392253062	5.000959208	5.33450453	6.715706461	6.504034954	5.373297563	5.620996195	5.996186389	4.465939251	4.209914982	5.482765998	4.339916602	5.403135915	4.995713156	4.922645776	4.454585461	5.82576298	6.43074208	4.460367515	4.06104522	5.284220091	4.772102985	6.883810729	4.120693937	4.308167665	4.103469253	4.544322071	4.319522826	4.106790175	4.270592598
22.05.2002 00:00	6.077666813	5.296154963	6.691785803	4.192060504	5.463038791	5.475336995	6.51278082	5.457851023	6.264356999	4.922006439	5.23756813	6.616176422	6.397209672	5.294262283	5.563273678	5.915938449	4.390403603	4.149000647	5.352484754	4.276957448	5.296933629	4.921936203	4.83002734	4.387987287	5.714840198	6.333375428	4.395369063	4.014224508	5.21515338	4.724138388	6.723148977	4.034405138	4.227113654	4.035715724	4.457436444	4.246991273	4.050408058	4.211981398
22.05.2002 01:00	5.977122927	5.222679927	6.576596519	4.137446648	5.374863542	5.404874253	6.411251793	5.391435633	6.163992486	4.860481865	5.15468576	6.528490633	6.291419852	5.224583011	5.486853393	5.836309671	4.315623872	4.095291366	5.242117973	4.221440458	5.196302955	4.856890616	4.746036603	4.325438389	5.614257861	6.241936363	4.32380601	3.964415314	5.133831001	4.668542909	6.582460212	3.961736056	4.150282685	3.971802985	4.37865119	4.185392408	3.991204179	4.150436643
22.05.2002 02:00	5.897211226	5.166334976	6.494916267	4.089921139	5.309287141	5.343569428	6.326419652	5.329681628	6.085390552	4.802996918	5.08979905	6.457684847	6.212756719	5.168366485	5.434674357	5.781936284	4.262672353	4.048632846	5.164602606	4.173207945	5.122644828	4.800387897	4.681730515	4.273718514	5.537253284	6.166333736	4.267053532	3.921544969	5.070161354	4.621200805	6.467977257	3.905401078	4.087437673	3.924261642	4.31480207	4.131080238	3.935756622	4.092796507
22.05.2002 03:00	5.833536627	5.115162532	6.424557888	4.049430356	5.252838886	5.291338168	6.263130854	5.277198225	6.023079968	4.758519433	5.033953978	6.392722049	6.150245223	5.116790827	5.392200474	5.727845566	4.217092697	4.008890154	5.099000987	4.128708775	5.062445295	4.748265488	4.625418349	4.232607063	5.469827892	6.106241976	4.217757973	3.878950846	5.00696107	4.574145768	6.386796688	3.865007582	4.038221817	3.883331657	4.262014731	4.090619211	3.887209103	4.042329079
22.05.2002 04:00	5.779024022	5.064012214	6.359982266	4.009177012	5.201049655	5.239410274	6.210610058	5.233696099	5.971263763	4.71815176	4.986983274	6.333569369	6.093270086	5.069779994	5.359300875	5.683817533	4.175275921	3.972662269	5.043104502	4.08787888	5.006917748	4.700446803	4.573223906	4.188334803	5.407336752	6.041533961	4.17228672	3.846374006	4.956738613	4.53904278	6.289585502	3.80948353	3.98935752	3.836419055	4.209609294	4.043710489	3.839014712	3.992228575
22.05.2002 05:00	5.71328024	5.017644178	6.290072392	3.972561056	5.145287748	5.192157398	6.142021241	5.190472245	5.903817297	4.68214846	4.936038077	6.280074242	6.031472063	5.027264305	5.317175743	5.639988343	4.130252442	3.936628408	4.97917798	4.050659124	4.947519385	4.6529106	4.521380429	4.144338172	5.340852503	5.977232832	4.127107194	3.810728078	4.906816247	4.500228653	6.192598264	3.75443011	3.937622906	3.792937653	4.157585594	3.993804437	3.79117332	3.939192317
22.05.2002 06:00	5.646016855	4.975436519	6.22104646	3.939365281	5.0856353	5.149332185	6.059339879	5.138739994	5.817047985	4.630205817	4.876991676	6.22147523	5.964944029	4.980740549	5.275246704	5.601195423	4.088948832	3.9007885	4.922593839	4.013637954	4.892735578	4.613512837	4.473554029	4.107325436	5.288015375	5.928047187	4.089106191	3.78171012	4.865443406	4.469320673	6.123466159	3.721017954	3.895882762	3.758979305	4.112807036	3.960736756	3.753154268	3.899688886
22.05.2002 07:00	5.591645096	4.937875103	6.162929894	3.909702178	5.043279508	5.111048342	5.992577761	5.095982603	5.74613059	4.586671893	4.830892343	6.173821952	5.908991956	4.947065269	5.247402922	5.572202589	4.05471719	3.878082237	4.871273904	3.98349559	4.84665962	4.58213581	4.436969822	4.083874535	5.244222159	5.893760379	4.054740878	3.759231959	4.820173754	4.438540033	6.07843852	3.708911628	3.867140196	3.740532804	4.078556933	3.940974069	3.727933654	3.873483582
22.05.2002 08:00	5.576451546	4.941495956	6.146411599	3.91283082	5.030613883	5.115118184	5.976920615	5.09578874	5.725838708	4.582256497	4.818364725	6.173697579	5.893786512	4.947065269	5.242770761	5.57219773	4.044481019	3.878082237	4.844276426	3.973477667	4.829968249	4.58213581	4.429671489	4.093915146	5.231126081	5.903544584	4.037622773	3.756027317	4.795587357	4.427030112	6.089065933	3.748342107	3.863954376	3.758979305	4.075141243	3.957438846	3.727933654	3.883298356
22.05.2002 09:00	5.610805356	4.978244695	6.181755385	3.942262734	5.060196522	5.15315235	6.010889134	5.13854379	5.765408448	4.625762615	4.847625782	6.22646805	5.929302019	4.984959443	5.265955764	5.596328389	4.064968738	3.904038661	4.863467899	3.98349559	4.859200379	4.609583847	4.458891275	4.13422423	5.270471335	5.962451874	4.047888202	3.76885567	4.795587357	4.427030111	6.168042557	3.837186716	3.895882762	3.811536644	4.109374398	4.007076804	3.772135571	3.94249486
22.05.2002 10:00	5.698967667	5.056981749	6.280036248	4.005094218	5.141013145	5.234198007	6.117198271	5.228888293	5.876652709	4.713177699	4.927577189	6.327628935	6.021208567	5.061259987	5.317175743	5.654513832	4.12680107	3.959536601	4.952709085	4.023714945	4.943292536	4.672683026	4.532442934	4.201927672	5.358532362	6.061400775	4.085661245	3.79781489	4.820173754	4.438540031	6.327745091	3.961736056	3.973147516	3.892754584	4.185284072	4.090618915	3.848625346	4.032279628
22.05.2002 11:00	5.818014645	5.157752917	6.415715032	4.085272784	5.252838886	5.337729948	6.254093407	5.342020854	6.019013414	4.82173402	5.033953978	6.456692995	6.150245223	5.164056909	5.387493265	5.747387788	4.213598553	4.032045315	5.082871784	4.094667447	5.062445295	4.764267832	4.63661674	4.287474558	5.483271208	6.191474365	4.158353094	3.852876308	4.894382528	4.484758738	6.520245742	4.088611496	4.070993316	3.987724987	4.286601288	4.185391974	3.929263212	4.126645363
22.05.2002 12:00	5.940356907	5.251028574	6.553490828	4.159464304	5.366092541	5.433645591	6.403709414	5.443238732	6.179464691	4.919152094	5.14600633	6.576375278	6.275640659	5.255001194	5.448875925	5.831234244	4.301465785	4.105330549	5.212971954	4.176642451	5.18325993	4.852841951	4.742196251	4.370559496	5.605162168	6.307897329	4.238841541	3.914974052	4.981812321	4.546829495	6.716016171	4.191787311	4.166914674	4.067896868	4.389346213	4.271088113	3.984657383	4.194832589
22.05.2002 13:00	6.090901302	5.358039106	6.724438665	4.244771934	5.507443721	5.543804731	6.596379779	5.563537498	6.384055845	5.038738519	5.290313813	6.713895295	6.439815504	5.360077501	5.515438279	5.905791357	4.411908066	4.186164235	5.398537577	4.280441219	5.341036085	4.962844876	4.868433147	4.458106966	5.760900935	6.441041856	4.345200009	3.984294828	5.099815432	4.625135005	6.933427006	4.299747471	4.281049485	4.155534751	4.50437796	4.357801185	4.037207659	4.246401437
22.05.2002 14:00	6.262928984	5.474788295	6.921697599	4.337969014	5.669054012	5.664155963	6.834585682	5.703363416	6.64952227	5.176377782	5.454891298	6.86976593	6.622739214	5.479742438	5.592091289	5.995993314	4.52399782	4.274778117	5.554489186	4.385718038	5.492571274	5.078433542	5.000539104	4.553805856	5.919145682	6.581033492	4.456738796	4.06776008	5.232369929	4.7201543	7.150963689	4.405948899	4.40043133	4.24757322	4.628506318	4.456127546	4.106790175	4.31573128
22.05.2002 15:00	6.458281878	5.610864615	7.134111303	4.446494186	5.842620419	5.804275261	7.101195784	5.863805591	6.949813634	5.333363064	5.63611825	7.050581759	6.819687301	5.614509856	5.669365054	6.102237887	4.648830569	4.374898272	5.705701854	4.488890656	5.651125139	5.199772953	5.146660793	4.668770922	6.09420242	6.749228004	4.577301181	4.162455838	5.362559448	4.824389085	7.440912599	4.554407408	4.542718815	4.364275351	4.773309456	4.573650916	4.187161531	4.392748473
22.05.2002 16:00	6.618455496	5.725760266	7.31188159	4.538494151	5.986480517	5.923093796	7.297879428	5.993791844	7.156729971	5.45766874	5.778931728	7.193528534	6.980782474	5.723693148	5.737488975	6.183903897	4.760624775	4.458778773	5.877454505	4.593444328	5.807637173	5.314228195	5.279061187	4.763413984	6.252840266	6.887706565	4.688539991	4.25498603	5.494630053	4.934062244	7.657287201	4.650346324	4.659155941	4.448759509	4.897855776	4.663864315	4.258229034	4.452803112
22.05.2002 17:00	6.732518833	5.810211567	7.434845047	4.606302011	6.085091611	6.010686169	7.437206142	6.078037735	7.293283634	5.535298259	5.876848543	7.297376233	7.093152675	5.806379488	5.786440062	6.23010127	4.83980008	4.529386709	6.005205915	4.703056231	5.924283566	5.417167338	5.372493835	4.844360954	6.364803788	7.00074642	4.774878864	4.327780164	5.597158811	5.024503223	7.806905201	4.730005436	4.744909334	4.520451107	4.985756149	4.740430147	4.316267544	4.50261427
22.05.2002 18:00	6.780877278	5.858492009	7.491078783	4.645646663	6.132377916	6.061545603	7.4661016	6.115320352	7.316881447	5.560041866	5.909697862	7.349346766	7.144057534	5.852612226	5.815927189	6.250683967	4.881575062	4.575626824	6.087309692	4.795527741	5.990184303	5.495113384	5.42571855	4.903729241	6.428594511	7.093034971	4.827881634	4.390750785	5.660109454	5.107562606	7.878518859	4.789377677	4.788124512	4.575517532	5.031974368	4.795559603	4.340297786	4.516904823
22.05.2002 19:00	6.769080239	5.870827175	7.478815148	4.656112449	6.122903692	6.07513628	7.432984818	6.10069026	7.26614227	5.537046216	5.895606703	7.3548314	7.132727199	5.857247124	5.83563381	6.250661988	4.881575062	4.597060087	6.110603597	4.862742059	5.999632607	5.543059956	5.421602356	4.926100424	6.423673669	7.125774048	4.835480883	4.429494489	5.682691215	5.16618058	7.812385986	4.789377677	4.773694381	4.58588526	5.020396855	4.810322559	4.336860179	4.502614269
22.05.2002 20:00	6.697951629	5.846751513	7.401874555	4.637594239	6.061527971	6.051320825	7.33995672	6.062412785	7.162031807	5.492108959	5.834768267	7.319519727	7.064962921	5.83409377	5.825775645	6.235185061	4.84358922	4.586336218	6.043037902	4.870243114	5.943069955	5.534324746	5.368383554	4.91117975	6.35990927	7.109393641	4.816494601	4.443632332	5.673652233	5.199852774	7.668266555	4.736968626	4.716224578	4.558268001	4.962738877	4.784504133	4.305992446	4.467002208
22.05.2002 21:00	6.589486738	5.791465835	7.290763257	4.593907882	5.972469542	5.995017589	7.195526885	5.991549963	7.007589488	5.421635421	5.74187912	7.243754332	6.96401637	5.77874129	5.806088439	6.199185518	4.775647409	4.547139204	5.925941275	4.836540018	5.844819836	5.486421324	5.287107291	4.862868508	6.262526996	7.033239148	4.771104686	4.429494489	5.637580004	5.204070809	7.482313074	4.636571011	4.63431456	4.499900254	4.8826606	4.725790292	4.26163049	4.417419694
22.05.2002 22:00	6.457372654	5.704403745	7.140702731	4.525469357	5.851840249	5.906637437	7.036992192	5.893230522	6.833197692	5.325757631	5.626975326	7.133920146	6.836251238	5.696283202	5.752148822	6.132655145	4.685923642	4.483418381	5.759117099	4.762119869	5.710678451	5.404238132	5.178526071	4.789083876	6.132437955	6.925268177	4.703487694	4.387238474	5.574775818	5.17458661	7.279906101	4.523811898	4.535716863	4.418237154	4.78080499	4.645739466	4.197271596	4.354141081
22.05.2002 23:00	6.323957948	5.609502186	6.992994731	4.450530882	5.732643608	5.810107227	6.875980776	5.796046774	6.661749003	5.231307131	5.508898746	7.019539519	6.698931098	5.605466195	5.693640441	6.066532676	4.593512772	4.416722757	5.595054287	4.677347989	5.578320905	5.314228195	5.071255261	4.708677167	6.003931253	6.807615867	4.629016269	4.334750655	5.503501672	5.124270551	7.077632048	4.405948899	4.434892784	4.334090668	4.676486613	4.559310258	4.133480056	4.287920973
23.05.2002 00:00	6.20619945	5.524754697	6.863773463	4.383345249	5.628394197	5.723450479	6.738922061	5.709021801	6.519895049	5.15073582	5.405655984	6.917509935	6.584833689	5.524453612	5.645150304	6.005871495	4.51307839	4.350607568	5.456629055	4.593444328	5.456695296	5.225083787	4.969195395	4.629062685	5.886354092	6.696401658	4.54789812	4.279170396	5.41516189	5.070086809	6.903890798	4.306341423	4.345618767	4.257504239	4.584471885	4.477362468	4.066943901	4.215416055
23.05.2002 01:00	6.093666246	5.445158695	6.741470172	4.320346165	5.529725538	5.642166616	6.613318908	5.627196619	6.395690608	5.074867917	5.312382353	6.816258397	6.477231535	5.448570325	5.596902708	5.950568203	4.437074609	4.28850743	5.33238161	4.517595118	5.349882032	5.140989174	4.876061311	4.557373145	5.774754904	6.586252154	4.474881547	4.220576281	5.332013688	5.003863433	6.740230604	4.217814004	4.260776595	4.181711461	4.497137493	4.403292817	3.994479933	4.143630974
23.05.2002 02:00	5.993293822	5.374629694	6.630855902	4.264687063	5.440915664	5.570370143	6.499777038	5.554951486	6.277796651	5.007977223	5.224429971	6.72706131	6.375968885	5.382121498	5.544110424	5.890577763	4.365393055	4.233744444	5.219244982	4.449593628	5.248665929	5.070126166	4.795419001	4.496951489	5.673552889	6.497863134	4.409758606	4.176088632	5.262579301	4.962733903	6.598257833	4.143238188	4.183585767	4.122948831	4.417941024	4.340375953	3.929263212	4.07930264
23.05.2002 03:00	5.902660965	5.304639864	6.532128292	4.209450012	5.361710211	5.499113201	6.403252347	5.483253411	6.177125385	4.937263662	5.150344973	6.643889303	6.286157534	5.316147897	5.505900285	5.845820837	4.305002737	4.182777697	5.128742464	4.385718038	5.165898919	4.999830525	4.719352263	4.437002401	5.586994967	6.410171475	4.348768236	4.131877887	5.193679681	4.913642453	6.461757213	4.069431845	4.113829933	4.061448649	4.343111523	4.277986348	3.871105076	4.015563155
23.05.2002 04:00	5.824623747	5.248107146	6.451351295	4.164965075	5.296228927	5.441705696	6.318525525	5.425474054	6.093219467	4.887846262	5.085490417	6.572441793	6.212756719	5.259355092	5.467845269	5.796317626	4.25212829	4.135534792	5.043376966	4.329386457	5.088194214	4.938276116	4.651507514	4.381011252	5.505714665	6.328274986	4.291822361	4.084575879	5.12957175	4.864838884	6.345094071	4.005877802	4.051311664	4.006880827	4.27956807	4.219546974	3.819835803	3.955721327
23.05.2002 05:00	5.744153755	5.187982007	6.359542851	4.117367829	5.222591544	5.380278332	6.217523666	5.363740354	5.983428342	4.826885302	5.012571525	6.496002458	6.1294908	5.202919061	5.429945342	5.747067513	4.199639092	4.091948182	4.975531288	4.280441219	5.019700005	4.881223826	4.591686152	4.332362112	5.42959356	6.257121963	4.242357547	4.047635143	5.074391392	4.82438907	6.233311191	3.946040205	3.992604206	3.95591843	4.216574626	4.168373179	3.772135571	3.906256498
23.05.2002 06:00	5.665372053	5.127935129	6.279071752	4.073254017	5.158124219	5.32338525	6.112793506	5.289143268	5.869899609	4.74940319	4.944507529	6.420003134	6.05203006	5.146839705	5.401622153	5.712728781	4.150996588	4.051955166	4.917316387	4.238744356	4.960212644	4.832628063	4.536019886	4.287474542	5.362947166	6.191474365	4.19672924	4.014224508	5.0237686	4.788155041	6.127010882	3.889836051	3.94084461	3.911640854	4.164500038	4.124318543	3.737379629	3.87348358
23.05.2002 07:00	5.615720516	5.089761226	6.21970738	4.039667016	5.111150004	5.280034021	6.038832247	5.236918588	5.787568038	4.69727995	4.893819267	6.36609757	6.000712574	5.108224419	5.378086109	5.683389126	4.119903457	4.025421533	4.870265144	4.197283971	4.917975928	4.796366707	4.502812544	4.263418599	5.323192824	6.156294352	4.16182906	3.987613805	4.977628159	4.756082814	6.087742165	3.883620214	3.911905455	3.895898553	4.133438458	4.104078264	3.718501786	3.850639436
23.05.2002 08:00	5.598483745	5.089108155	6.202517804	4.039463719	5.09838316	5.279813503	6.011561456	5.228071502	5.756543501	4.684861035	4.881195364	6.36055697	5.985367701	5.10394438	5.378086109	5.678495019	4.113012683	4.025421533	4.856322941	4.186955822	4.909554006	4.79234748	4.495451045	4.273718494	5.318786068	6.171357043	4.147917183	3.977661782	4.952566956	4.732112496	6.102707135	3.933509693	3.911905455	3.917948254	4.133438458	4.124318471	3.727933654	3.870215246
23.05.2002 09:00	5.631460729	5.142632004	6.24732731	4.082637446	5.132470269	5.335645771	6.05431568	5.297258956	5.805534796	4.756071112	4.914901913	6.435638156	6.026339023	5.159749443	5.406336627	5.707757398	4.137160316	4.05860462	4.890202523	4.197283971	4.943292536	4.828591174	4.52861458	4.321978946	5.354096436	6.246995819	4.151392241	3.994256666	4.940064488	4.728124427	6.180807404	4.050304553	3.947292702	3.984537591	4.167959803	4.188798549	3.772135571	3.929294463
23.05.2002 10:00	5.739078593	5.247993768	6.366001268	4.166891224	5.235542019	5.44449851	6.189496418	5.424378848	5.946532623	4.881237989	5.016843731	6.576796329	6.13986284	5.263711102	5.472593662	5.80111205	4.213598553	4.132172343	4.994101204	4.238744356	5.045321744	4.905627698	4.617771993	4.41245479	5.460858927	6.374265787	4.19672821	4.034251252	4.973446082	4.744088667	6.361256109	4.217814003	4.034953262	4.093749704	4.258509156	4.298723773	3.86467445	4.038977629
23.05.2002 11:00	5.910014706	5.397524103	6.565258831	4.286628799	5.401227292	5.599161266	6.393699365	5.588860144	6.162163658	5.036561305	5.176421857	6.769501952	6.328328534	5.417501727	5.572869843	5.960342131	4.340466483	4.24398117	5.183278027	4.336404911	5.222446266	5.04111219	4.768662634	4.543113753	5.641567207	6.57060341	4.295366764	4.104808866	5.061707536	4.792173047	6.652137499	4.426027472	4.18024842	4.240960042	4.407205228	4.445529653	3.997757258	4.194832587
23.05.2002 12:00	6.150010679	5.589530915	6.833666518	4.439876556	5.623887028	5.797102452	6.674929141	5.80224476	6.456398078	5.237217547	5.396732009	7.022302861	6.579428976	5.614509856	5.703367571	6.152699566	4.51307839	4.388814043	5.444503906	4.485309988	5.465651561	5.21663899	4.980827965	4.70504113	5.895702416	6.807615867	4.438630312	4.200009106	5.206557636	4.868894842	7.053086164	4.657242696	4.383259338	4.414853286	4.613800967	4.624043135	4.170342853	4.385714248
23.05.2002 13:00	6.45016283	5.816461167	7.180124208	4.621525108	5.911975784	6.03167254	7.028280991	6.048295905	6.835262955	5.472626752	5.677367682	7.315144805	6.902740242	5.838720213	5.860321684	6.358997597	4.734401266	4.561370148	5.785189441	4.673681948	5.775213676	5.434433749	5.246616493	4.90372922	6.214149394	7.09303497	4.636428153	4.327780164	5.41516189	4.983273645	7.539560284	4.930731552	4.63431456	4.620541905	4.871282077	4.836218852	4.364405047	4.577931194
23.05.2002 14:00	6.786906316	6.052661244	7.559438183	4.8107616	6.227586656	6.276072435	7.441935873	6.29523974	7.277703762	5.704268393	5.98991267	7.61458291	7.263652034	6.072736804	6.014740998	6.569178374	4.98114188	4.745070298	6.159683722	4.889024443	6.123231834	5.675029288	5.541232752	5.111005098	6.567221366	7.401980738	4.873576981	4.48620339	5.678170678	5.145200507	8.055919494	5.198349758	4.904468094	4.831632851	5.152504785	5.053871228	4.56003559	4.774910093
23.05.2002 15:00	7.075574269	6.255855586	7.889832127	4.973854856	6.50358488	6.486778432	7.799968156	6.503282334	7.664997118	5.890798869	6.263393865	7.872103588	7.576428785	6.278215383	6.17658873	6.777837015	5.187699715	4.910632201	6.44147553	5.09832287	6.399208292	5.894371882	5.785334072	5.292056862	6.859820522	7.661421932	5.094067823	4.640690475	5.939181554	5.318714939	8.443406296	5.383657003	5.123181749	5.000758763	5.382400342	5.230383226	4.717202021	4.927647261
23.05.2002 16:00	7.253315689	6.39014098	8.098302352	5.082723954	6.681448563	6.627490513	8.025179732	6.64544405	7.909984557	6.02057809	6.439708935	8.048137322	7.777237866	6.418998384	6.284152462	6.913511112	5.322747456	5.022815317	6.615753083	5.241909923	6.582028969	6.044740868	5.944198073	5.40951257	7.050289101	7.833373705	5.24419005	4.757627469	6.12168632	5.465159607	8.698654066	5.481442822	5.266933474	5.103088254	5.536119565	5.339509133	4.811502109	5.010734399
23.05.2002 17:00	7.321268664	6.463634647	8.182356176	5.142693621	6.756369084	6.705144218	8.101042253	6.708902933	7.984880901	6.072896491	6.513993244	8.133307399	7.872771941	6.492513593	6.36163923	6.990040469	5.386985727	5.087027701	6.666389462	5.336244188	6.656969299	6.132282853	6.017992942	5.476724537	7.138794299	7.931776564	5.336268549	4.838996785	6.245124806	5.578710232	8.797361463	5.515518777	5.335814858	5.154693323	5.605682025	5.398492926	4.859050027	5.052573934
23.05.2002 18:00	7.334524172	6.488315559	8.201372859	5.164513624	6.776428405	6.733569311	8.090339254	6.712547952	7.970585372	6.06488279	6.52890794	8.156811231	7.890758347	6.51712414	6.403188856	7.006392833	5.4111883	5.121210437	6.692515496	5.419558292	6.687078413	6.197238762	6.039776774	5.516481831	7.170179541	7.98998606	5.372548187	4.894931387	6.297774652	5.658116151	8.796084656	5.523107056	5.351190634	5.176899606	5.626234854	5.426143448	4.866388626	5.044952073
23.05.2002 19:00	7.259914292	6.460548537	8.129210256	5.144081603	6.721346844	6.707466845	8.000758738	6.671154649	7.865311608	6.015506002	6.469364818	8.118504556	7.830894246	6.487597811	6.397986651	6.973280722	5.370884986	5.109801737	6.624075597	5.447489579	6.626936166	6.197238762	5.987481393	5.500559278	7.107479215	7.966673337	5.352373972	4.909909654	6.29297784	5.693616198	8.645334608	5.458790357	5.29366047	5.147303204	5.568793775	5.394548418	4.840730984	5.003148405
23.05.2002 20:00	7.156081723	6.395736295	8.011249203	5.097342708	6.626809883	6.647321963	7.86657346	6.600718245	7.726097411	5.944762803	6.380628586	8.037776734	7.729719352	6.428772983	6.377202122	6.918406898	5.302763073	5.068093511	6.489416229	5.415574634	6.522418808	6.150802624	5.896604721	5.44503646	6.998507662	7.89117335	5.304134434	4.891190923	6.254678672	5.698062724	8.445124795	5.346306714	5.206131028	5.081061641	5.483255579	5.331670562	4.786009236	4.9502291
23.05.2002 21:00	7.023776798	6.308380657	7.865072221	5.024389737	6.508488442	6.553319784	7.705925077	6.496726195	7.547777363	5.8482494	6.263393865	7.921173459	7.599897987	6.341105479	6.335749596	6.836638995	5.21534147	5.000262983	6.33728047	5.344147848	6.394307354	6.067709831	5.789458656	5.370196982	6.870026276	7.775815222	5.232243318	4.850154159	6.183228716	5.666979124	8.228813687	5.227756175	5.100690699	4.997125863	5.378388206	5.245892562	4.720809323	4.878921411
23.05.2002 22:00	6.882310285	6.207502446	7.708594871	4.948437525	6.381684882	6.450548913	7.529841952	6.393679497	7.360226498	5.747793604	6.137783452	7.799493204	7.459704528	6.244499275	6.279006079	6.760835721	5.117007167	4.925506373	6.170662723	5.257566941	6.24826287	5.967012025	5.67500803	5.28039228	6.732789362	7.650035683	5.153022844	4.794515026	6.107534461	5.622744416	8.010849256	5.092527528	4.99277858	4.90319653	5.266738039	5.149372234	4.645385754	4.80079296
23.05.2002 23:00	6.746639987	6.103357213	7.56206404	4.865851215	6.261110101	6.348886632	7.371210555	6.282087825	7.194215021	5.644560926	6.018371876	7.666911575	7.321003541	6.143971822	6.212324313	6.669444185	5.023615746	4.847703925	6.020443668	5.160139757	6.118451537	5.862749357	5.5660435	5.191453546	6.602130526	7.51415366	5.070587705	4.731903857	6.018343485	5.5567683	7.822006263	4.977171206	4.893492728	4.810280723	5.164255728	5.05766893	4.570654872	4.727054115
24.05.2002 00:00	6.631895156	6.009993991	7.427987181	4.791610375	6.15135181	6.253093799	7.235620353	6.190881484	7.052622416	5.556286438	5.909697862	7.553841032	7.200864736	6.053821077	6.151136108	6.589408581	4.93887579	4.774265549	5.884977882	5.071409731	5.999632607	5.768457404	5.466535756	5.107192195	6.482824403	7.396397442	4.992788571	4.673409094	5.934543809	5.499953895	7.65360255	4.866835048	4.802579715	4.725412225	5.066798735	4.970666069	4.500126776	4.657607093
24.05.2002 01:00	6.527239587	5.926198986	7.311789941	4.725193868	6.056821604	6.167426205	7.116837591	6.100292832	6.92285393	5.472516401	5.816121738	7.447332132	7.093152675	5.969118659	6.09535406	6.515187556	4.86636012	4.712348663	5.77942068	4.994957141	5.900848277	5.683889973	5.38030794	5.035058845	6.379456615	7.285238594	4.919521833	4.611718888	5.851422337	5.434819802	7.504184562	4.77886973	4.723386365	4.655348621	4.985756149	4.895710972	4.440672119	4.595969947
24.05.2002 02:00	6.441467879	5.852233226	7.214473802	4.662948613	5.977137747	6.087135729	7.01723217	6.02473149	6.823148909	5.402814116	5.74187912	7.353369697	6.997571906	5.894402384	6.039865792	6.44669669	4.805775089	4.650896551	5.692874923	4.922934115	5.816920116	5.604426061	5.302983065	4.967267315	6.286758586	7.186021509	4.854497827	4.554090885	5.773541431	5.37013671	7.371167456	4.698742965	4.652050568	4.589344171	4.913078166	4.825106727	4.388589326	4.545564318
24.05.2002 03:00	6.366469697	5.783350129	7.130656268	4.608403561	5.907337256	6.016777576	6.943888046	5.95891477	6.748163263	5.341923154	5.672775824	7.265893559	6.91942081	5.829469438	5.994684804	6.383840152	4.749375828	4.597060087	5.606074392	4.858993991	5.738285501	5.534324746	5.234347796	4.903729176	6.204481993	7.098485445	4.793756193	4.507577538	5.705325291	5.318714905	7.25334241	4.622818943	4.591907976	4.527313398	4.844791723	4.762432632	4.336860179	4.491913498
24.05.2002 04:00	6.293175369	5.718995539	7.050204163	4.557819423	5.842620419	5.951527232	6.858714654	5.893517585	6.658698484	5.281749604	5.608715239	7.190549917	6.84730682	5.764950722	5.94970046	6.326529455	4.697085036	4.547139204	5.534273587	4.795527741	5.669411053	5.464725503	5.174214737	4.848059123	6.12761817	7.011567668	4.744730467	4.461341555	5.646585507	5.267581641	7.142946938	4.554407404	4.532218236	4.472583166	4.784555308	4.703875115	4.295731495	4.449257417
24.05.2002 05:00	6.227923424	5.660918187	6.97657949	4.511280756	5.782898147	5.891461117	6.792502348	5.838065919	6.592891751	5.230799321	5.554141075	7.115794662	6.781128823	5.709978663	5.909879449	6.269553857	4.648830569	4.501066344	5.466399022	4.73992178	5.60555885	5.404238132	5.118459135	4.796432806	6.060818451	6.936021801	4.692261063	4.4153829	5.588199338	5.216736862	7.046923214	4.493334142	4.479926855	4.418237154	4.732205631	4.649356184	4.25482915	4.40331205
24.05.2002 06:00	6.171765183	5.606741228	6.920788176	4.47196545	5.732643608	5.836166334	6.734082098	5.782774332	6.539197759	5.184056549	5.508898746	7.05275752	6.726265558	5.655310938	5.875163501	6.223121132	4.608226429	4.458778773	5.413047305	4.68835596	5.551159334	5.348415647	5.066993647	4.748781418	5.999170119	6.866295917	4.647557418	4.373205634	5.534618222	5.170382521	6.950203968	4.436086388	4.434892784	4.374363925	4.683893706	4.602402758	4.220916756	4.371665396
24.05.2002 07:00	6.136980205	5.570642423	6.875652732	4.439919591	5.700796914	5.799417831	6.695551715	5.746083356	6.501341627	5.150213893	5.477356838	7.007213523	6.688015452	5.619034856	5.850439211	6.187154883	4.582495547	4.430715702	5.381660518	4.655376362	5.515062712	5.314228195	5.035474442	4.715954067	5.961415466	6.818263233	4.614193359	4.341727707	5.49019738	5.132636466	6.902013564	4.409291688	4.403870427	4.344138723	4.650615358	4.573645109	4.193900003	4.343646082
24.05.2002 08:00	6.140693736	5.561301786	6.88119871	4.43285022	5.705340087	5.790129635	6.712426931	5.736789654	6.523257489	5.14177324	5.481856385	6.995720307	6.688015452	5.609986968	5.85043921	6.181991491	4.582495547	4.420218581	5.387395132	4.644412707	5.519567364	5.301440284	5.0315392	4.70504108	5.961414612	6.807615867	4.606798044	4.327780164	5.47691191	5.107562525	6.895824895	4.405948895	4.40043133	4.337438519	4.646926266	4.562887885	4.180429345	4.333165783
24.05.2002 09:00	6.177950748	5.578638694	6.923566133	4.446690349	5.74176173	5.808224054	6.770739245	5.76426894	6.587754276	5.171350545	5.517930039	7.018314448	6.731740223	5.632622537	5.870213784	6.202469656	4.608226429	4.434217958	5.43225895	4.655376362	5.555680959	5.314228195	5.059088254	4.719595	5.989716712	6.823590538	4.614192836	4.327780164	5.47691191	5.103390539	6.942281058	4.432731961	4.424537902	4.354200284	4.669086323	4.580824594	4.190529981	4.336657583
24.05.2002 10:00	6.242781217	5.621419278	6.999620766	4.485100968	5.80582587	5.853349584	6.844366412	5.809802573	6.668726738	5.212829419	5.581389515	7.074773751	6.808657635	5.678052172	5.91484857	6.248676387	4.663647201	4.469328957	5.525580235	4.699378702	5.632873167	5.361268323	5.118419014	4.763413907	6.065571809	6.887706565	4.65127194	4.345218694	5.512381657	5.107562516	7.052777913	4.503480307	4.479926855	4.40133282	4.728479124	4.624038846	4.224300923	4.371665396
24.05.2002 11:00	6.373603256	5.709355956	7.148144817	4.552498255	5.930551092	5.945037473	6.995697313	5.901774165	6.821555372	5.2972922	5.700359175	7.189156469	6.941697854	5.760358093	5.979668158	6.31583034	4.760624775	4.536482882	5.688984184	4.78437702	5.779839242	5.456060907	5.242333494	4.844360873	6.209298064	7.006155836	4.733456249	4.394264736	5.592678029	5.145200446	7.28487341	4.633130811	4.59543324	4.489645089	4.844791723	4.714821998	4.29915024	4.445713359
24.05.2002 12:00	6.546674907	5.833527683	7.353559994	4.656066613	6.103980689	6.07896406	7.195773955	6.031696424	7.031334466	5.411187639	5.867482344	7.344798308	7.132727199	5.889750579	6.070095675	6.451394007	4.896817478	4.640100309	5.911999209	4.915387158	5.980744478	5.591243828	5.408864189	4.959767653	6.408881489	7.175045689	4.858305094	4.457796429	5.72347022	5.195636637	7.577381029	4.782370924	4.748501981	4.606661238	5.004983979	4.836214033	4.423271895	4.563529583
24.05.2002 13:00	6.742955554	5.977644428	7.573788129	4.76847115	6.289927182	6.224261478	7.454558236	6.201243287	7.318049407	5.583651681	6.056437665	7.537811526	7.349776484	6.034939155	6.161309826	6.572739798	5.035235587	4.741428128	6.086019766	5.033101552	6.161550464	5.719411101	5.570076757	5.06915355	6.607114295	7.329586227	4.996657075	4.525434461	5.883666766	5.254843362	7.859019491	4.916491716	4.900808072	4.714864423	5.164255728	4.948108957	4.54236821	4.675825476
24.05.2002 14:00	6.939231307	6.113243482	7.802582306	4.878280492	6.483991833	6.366292373	7.693921216	6.359040866	7.58150139	5.732107104	6.248826361	7.715451615	7.564709726	6.172598909	6.248178843	6.668463473	5.18375776	4.847703925	6.308792044	5.16401722	6.374724751	5.862749357	5.755236616	5.195302395	6.824085705	7.519787654	5.145132046	4.611718888	6.051115405	5.335823387	8.194087238	5.099786536	5.074522375	4.849467536	5.338360259	5.080504036	4.645385754	4.778602745
24.05.2002 15:00	7.094323111	6.227269709	7.982316932	4.970959953	6.636725114	6.486144082	7.897284539	6.494107988	7.802775153	5.864046773	6.400287747	7.865180797	7.741583445	6.283040414	6.31508154	6.73809297	5.298771344	4.93667888	6.427726247	5.265405256	6.517465026	5.97612726	5.900698142	5.29984133	7.003650547	7.667118675	5.280099739	4.691643562	6.206993049	5.417526814	8.485835784	5.235122233	5.217500979	4.953647952	5.487311857	5.187854783	4.738869387	4.86771614
24.05.2002 16:00	7.153606028	6.281474762	8.054665281	5.015182362	6.701380751	6.543469393	7.94871636	6.557185552	7.858568592	5.921247609	6.459470954	7.937324175	7.812985488	6.341105478	6.356456366	6.770278424	5.346785339	4.977768499	6.464730695	5.312572403	6.582028969	6.03098295	5.965510978	5.346686131	7.081418217	7.7356678	5.360427629	4.739245252	6.316982824	5.478192332	8.600770981	5.283142548	5.282196659	4.997125863	5.556528223	5.23812924	4.782373675	4.916378359
24.05.2002 17:00	7.122808169	6.269729429	8.025011173	5.007019816	6.681448563	6.532856852	7.898163195	6.536686623	7.799449341	5.896387001	6.439708935	7.918322612	7.795100028	6.326560712	6.366824345	6.759375064	5.338765848	4.974025043	6.432315901	5.320456465	6.562125119	6.03098295	5.956824565	5.338862291	7.071018647	7.729942104	5.380617137	4.746593214	6.355499598	5.4955975	8.551412529	5.246182167	5.270746924	4.982609246	5.54835967	5.226502645	4.789646366	4.923889326
24.05.2002 18:00	7.076787024	6.240133995	7.980027225	4.983937607	6.646648823	6.503364755	7.870857889	6.526447479	7.785306528	5.895558603	6.405207896	7.887537798	7.747519376	6.297528179	6.320244875	6.678692962	5.302763073	4.944135254	6.369105513	5.30075856	6.5075638	6.003519904	5.909265494	5.307632414	7.013986074	7.684223385	5.356393405	4.735573734	6.341040116	5.495597498	8.42763122	5.187346202	5.217500979	4.946422617	5.495429505	5.187853787	4.756968701	4.897629489
24.05.2002 19:00	6.993648044	6.182856026	7.889034639	4.938345184	6.57242766	6.444610263	7.784742149	6.476926013	7.694226032	5.858767891	6.336520858	7.820658414	7.664651984	6.239691133	6.279005995	6.614562259	5.243067331	4.899493451	6.268490798	5.245821725	6.418833188	5.939713273	5.831919871	5.249358767	6.921226879	7.598917014	5.30412317	4.698948841	6.29297784	5.465159486	8.268253826	5.096156305	5.141967339	4.885249378	5.422615101	5.126353985	4.713596289	4.852798627
24.05.2002 20:00	6.892982695	6.107142261	7.769835202	4.878251743	6.47420803	6.367092567	7.661995262	6.408496856	7.564285386	5.795008508	6.243974815	7.730046185	7.558854083	6.167822446	6.237922502	6.545488988	5.168007103	4.836647167	6.144291859	5.171777053	6.311315022	5.858239684	5.738177118	5.176074282	6.808808598	7.491641823	5.236211338	4.644319311	6.216513432	5.408892355	8.096131601	4.995097835	5.055877686	4.810280723	5.330375053	5.050064705	4.652539111	4.797090508
24.05.2002 21:00	6.775986332	6.018031854	7.639036489	4.807474578	6.367145934	6.275779735	7.527074479	6.306444556	7.422685869	5.700318387	6.142587809	7.616181533	7.442285276	6.077471015	6.186786654	6.471569025	5.089665841	4.770610515	6.022681682	5.094473225	6.200004623	5.772927913	5.641109003	5.099571299	6.692403509	7.374088404	5.153012018	4.58645493	6.126407793	5.348675799	7.919170655	4.888081661	4.9632415	4.72893116	5.235082652	4.96689811	4.591935858	4.734398613
24.05.2002 22:00	6.671960141	5.934279533	7.522026789	4.741149628	6.270707312	6.19016534	7.405823718	6.224484946	7.300726086	5.619806813	6.046908341	7.509190623	7.332504943	5.99727673	6.140971982	6.403358423	5.012011359	4.705094879	5.903594514	5.014008873	6.089814232	5.683889973	5.544991772	5.023723338	6.57714616	7.263122733	5.074485193	4.525434461	6.032376035	5.284593918	7.753965105	4.789377668	4.875231786	4.651861196	5.144679322	4.888246579	4.535312258	4.679474051
24.05.2002 23:00	6.579125579	5.8517363	7.417604281	4.675167045	6.18463776	6.105029676	7.30439979	6.138573812	7.192165774	5.54074148	5.96153073	7.409101408	7.235073474	5.917693105	6.095353976	6.335563244	4.942709576	4.643697448	5.798260389	4.938047697	5.990184303	5.600030023	5.458063533	4.952274517	6.472913823	7.158600072	5.000527189	4.475538472	5.948463324	5.233652983	7.596113669	4.69874296	4.79534898	4.578971941	5.059048084	4.814007768	4.475590442	4.617670342
25.05.2002 00:00	6.486178647	5.773864988	7.309966181	4.613514249	6.094531909	6.025436538	7.198156132	6.062786012	7.084120791	5.470647328	5.876848543	7.309611733	7.132727199	5.843348769	6.034835889	6.268183511	4.87016128	4.579195014	5.702945844	4.866491766	5.891489001	5.521236639	5.36785597	4.877703899	6.364745752	7.049518117	4.919512408	4.411859104	5.856022405	5.16618042	7.433604814	4.605661554	4.70906906	4.506744535	4.970404498	4.736758041	4.416322807	4.559933262
25.05.2002 01:00	6.398984223	5.701615345	7.210528146	4.555736795	6.009874543	5.950882996	7.099195336	5.982857175	6.9834258	5.401063445	5.79286188	7.216838745	7.036837969	5.764950721	5.974667406	6.190958122	4.802003119	4.522296969	5.609623215	4.799247929	5.802998883	5.447404158	5.286619455	4.814833869	6.26732449	6.957558032	4.850679666	4.362698229	5.778105917	5.111736427	7.30772441	4.530600716	4.63431456	4.441966257	4.894054431	4.671115543	4.360956437	4.499045707
25.05.2002 02:00	6.328668157	5.634358065	7.126149439	4.50212286	5.930551092	5.881659876	7.008961286	5.917494253	6.888722566	5.340596197	5.718791014	7.130482915	6.947273595	5.70084624	5.919820059	6.124500343	4.738142332	4.465810621	5.5215626	4.732535543	5.715274324	5.374138662	5.210223456	4.752437022	6.170784146	6.866295917	4.78241359	4.313858861	5.700794291	5.057630751	7.232494841	4.459608094	4.560251117	4.384466004	4.814619087	4.609604224	4.305992446	4.445713357
25.05.2002 03:00	6.391939705	5.567562152	7.097271418	4.448876135	5.833409067	5.812907217	6.938631858	5.852547526	6.78562283	5.280894773	5.626975326	7.050424492	6.836251238	5.632622535	5.835633745	6.058430725	4.659940469	4.416722757	5.50990599	4.677347989	5.614655137	5.309963595	5.119016541	4.697773876	6.060873248	6.786350111	4.703498595	4.265340922	5.606126653	5.00386328	7.312534162	4.395929237	4.472981305	4.327399468	4.724754319	4.552141224	4.248034097	4.389230538
25.05.2002 04:00	6.392527586	5.50563553	7.02933317	4.399510469	5.73720161	5.749162462	6.870370913	5.797384366	6.696058062	5.230078361	5.536018384	6.976551682	6.720793484	5.573879945	5.752148825	6.002899381	4.578826571	4.367950033	5.506386144	4.622529718	5.510560181	5.246230131	5.020410584	4.639872439	5.942651257	6.701673427	4.610519715	4.220576281	5.494630053	4.954531845	7.102886487	4.329466069	4.383259338	4.270766601	4.628506318	4.491543465	4.190529981	4.326187079
25.05.2002 05:00	6.329829805	5.452379604	6.950693838	4.357451593	5.669054012	5.694850179	6.814970809	5.737778707	6.63834213	5.179175231	5.468364183	6.908760663	6.644456507	5.519972984	5.703367581	5.947638277	4.52399782	4.326395631	5.442902626	4.575319316	5.43434176	5.191351713	4.953913276	4.593135987	5.863028562	6.633328728	4.540577551	4.179500927	5.406373912	4.909564343	6.951316107	4.276714447	4.321764328	4.224453351	4.566196467	4.445521589	4.146862709	4.277519043
25.05.2002 06:00	6.266439171	5.40427985	6.882581045	4.319104013	5.614879042	5.645328286	6.769976181	5.687623348	6.584609849	5.132766316	5.419058042	6.846955596	6.584833689	5.470825555	5.664517255	5.897632549	4.484035386	4.285072691	5.391722546	4.528386386	5.380909672	5.140989174	4.907276566	4.550240058	5.807200927	6.570603409	4.496725514	4.145451706	5.353821638	4.872952675	6.845698047	4.227598007	4.277666757	4.184990299	4.522508876	4.399774865	4.110120911	4.239504363
25.05.2002 07:00	6.220704812	5.360768004	6.835769449	4.284413866	5.57893179	5.600527776	6.731210709	5.651477263	6.545098655	5.099525859	5.383362142	6.796627348	6.541668509	5.430804163	5.640314635	5.852834895	4.451493212	4.254232357	5.346289758	4.488890656	5.341036085	5.099236339	4.868612693	4.511125706	5.76091663	6.513410517	4.460372639	4.114947466	5.305913111	4.840544871	6.775079185	4.182051294	4.247292638	4.145743229	4.486289539	4.361280984	4.080200855	4.208548364
25.05.2002 08:00	6.187286494	5.326106077	6.801109183	4.260056944	5.552060265	5.569109176	6.697365926	5.615296672	6.510471349	5.066407225	5.352240894	6.752072095	6.509403407	5.39537324	5.611351527	5.813205052	4.429875595	4.226927993	5.321218566	4.456723762	5.314549156	5.065975422	4.849344519	4.48633778	5.733249878	6.477167072	4.438643889	4.091313658	5.279887755	4.816322934	6.738518547	4.15615261	4.227113654	4.122948831	4.464639521	4.336887245	4.057017682	4.187984484
25.05.2002 09:00	6.170115122	5.308824292	6.783593661	4.243000992	5.538653079	5.547042916	6.678756303	5.592919642	6.491543742	5.045902557	5.343368421	6.724467505	6.493305817	5.377708472	5.60653283	5.793449031	4.42268344	4.209914982	5.317952669	4.442470063	5.310142092	5.045251154	4.837801793	4.468681174	5.72404445	6.451351283	4.424192635	4.077844648	5.25825741	4.79619292	6.720999756	4.140013208	4.220399844	4.106712101	4.457436444	4.319512102	4.047105602	4.174307873
25.05.2002 10:00	6.179210598	5.304991319	6.793778467	4.23956052	5.547589087	5.542599421	6.682782308	5.584082672	6.488995144	5.037924758	5.343368421	6.71892325	6.504034954	5.368888761	5.601716558	5.773732275	4.433474245	4.206517199	5.348716303	4.438910744	5.332198623	5.045251154	4.857019087	4.472209225	5.7470713	6.456509615	4.431414421	4.074481488	5.262579301	4.792172907	6.757883781	4.15615261	4.237196104	4.113202295	4.471849395	4.326457276	4.057017682	4.184562884
25.05.2002 11:00	6.212611627	5.321782558	6.831732012	4.253161599	5.57893179	5.56020368	6.723275477	5.602097653	6.523316985	5.050775769	5.374459628	6.741116236	6.536284517	5.386536632	5.630650564	5.798358319	4.462325169	4.220117969	5.389138878	4.446031024	5.372034024	5.057679825	4.887867286	4.486337778	5.784027274	6.477167072	4.445878997	4.081209445	5.275557508	4.792172905	6.816197401	4.178808867	4.267527964	4.132708862	4.50437796	4.343848604	4.093482946	4.222290263
25.05.2002 12:00	6.259310872	5.347267096	6.886085952	4.27715178	5.623887028	5.591225672	6.778296706	5.633369991	6.584011189	5.079302569	5.419058042	6.779741355	6.590240993	5.417501725	5.674215282	5.847819887	4.494913649	4.24398117	5.439357173	4.46743128	5.41649712	5.082590175	4.922709586	4.50403526	5.821122074	6.503043182	4.474891477	4.094685004	5.305913111	4.808264933	6.848483466	4.188540511	4.294596051	4.145743229	4.533407823	4.361280711	4.116787096	4.249852412
25.05.2002 13:00	6.283753811	5.359789961	6.913118826	4.28406968	5.646444049	5.600160117	6.81861861	5.646947262	6.629065207	5.096050448	5.445920106	6.796469145	6.622739214	5.430804163	5.698502799	5.857746894	4.51307839	4.250813688	5.449180682	4.474577836	5.43434176	5.090909331	4.938238779	4.5111257	5.844376699	6.513410517	4.493080495	4.104808866	5.327658368	4.820354925	6.861278954	4.182051294	4.308167665	4.14900557	4.547963553	4.364771924	4.133480056	4.270592589
25.05.2002 14:00	6.309285926	5.363148133	6.941139145	4.287184586	5.669054012	5.604260424	6.8435586	5.64677816	6.647528202	5.091503346	5.463871074	6.79631037	6.644456507	5.435242534	5.71797648	5.862660575	4.531286016	4.257652633	5.472243615	4.478153578	5.456695296	5.099236339	4.961591412	4.518222676	5.867685516	6.528979619	4.511312779	4.114947466	5.349455868	4.836502879	6.901657326	4.191787301	4.328572053	4.15880159	4.56984815	4.375255323	4.146862709	4.287920967
25.05.2002 15:00	6.373852613	5.405669368	7.013359029	4.321534105	5.728087726	5.648700791	6.906173041	5.678189836	6.709314834	5.115950177	5.517930039	6.846314637	6.709857109	5.475282939	5.76193419	5.912412317	4.578826571	4.291943776	5.54775926	4.51040915	5.528583033	5.140989174	5.020261517	4.564512513	5.942639456	6.591473229	4.547907415	4.145451706	5.38444055	4.864838724	7.0174136	4.260305933	4.386690604	4.207984162	4.632186906	4.427893288	4.200644761	4.340151013
25.05.2002 16:00	6.468784137	5.470304523	7.119152493	4.373349655	5.815011793	5.715737795	7.02790694	5.741481853	6.836965243	5.1692483	5.608715239	6.924531742	6.814171172	5.54239724	5.820850206	5.992556313	4.645130703	4.343681834	5.657050665	4.564464011	5.623759909	5.203986518	5.095160847	4.61826739	6.03236852	6.670079022	4.603124167	4.189747642	5.437168423	4.913642289	7.134214616	4.312941184	4.455644843	4.260817579	4.702441201	4.480897555	4.265033517	4.403312047
25.05.2002 17:00	6.52576752	5.517704614	7.185698066	4.411788529	5.87030534	5.765418698	7.099189896	5.786959924	6.909143522	5.211222104	5.663598549	6.99207291	6.874991133	5.596430984	5.860321695	6.058152451	4.689642391	4.385332689	5.708510161	4.604339037	5.678566738	5.254702409	5.146776878	4.665152742	6.08944274	6.738643419	4.643863972	4.23432051	5.481338309	4.962733731	7.218120602	4.365948813	4.500801106	4.304027535	4.750863675	4.527130893	4.316267544	4.445713356
25.05.2002 18:00	6.557920354	5.543701243	7.223835815	4.432569789	5.902700848	5.792337445	7.138054334	5.809775479	6.95406014	5.227462627	5.691156137	7.020297349	6.908297839	5.623561968	5.885070256	6.093631589	4.711990928	4.409735932	5.733871372	4.633463825	5.7060847	5.284417214	5.166705237	4.686885417	6.118096716	6.770426148	4.662451227	4.258436021	5.507940619	4.995621349	7.236644036	4.382590058	4.5182394	4.324056119	4.76956424	4.552139756	4.336860179	4.4670022
25.05.2002 19:00	6.544188652	5.542664909	7.21085917	4.435915511	5.893434391	5.796699465	7.126790917	5.800211939	6.943046066	5.214338981	5.686557838	7.020127905	6.902740242	5.623561968	5.89498667	6.103769593	4.704534549	4.41322854	5.699434951	4.629817481	5.687730907	5.288670037	5.158716154	4.694142733	6.108535702	6.781039709	4.66617363	4.275710568	5.516824787	5.024503034	7.211626524	4.38592267	4.511259382	4.330744318	4.762078912	4.555718773	4.340297786	4.4670022
25.05.2002 20:00	6.50554867	5.524986235	7.169786968	4.418097854	5.861068555	5.773731223	7.086937746	5.777240632	6.898169836	5.188525366	5.654429862	6.991566632	6.869449087	5.605466192	5.885070256	6.09360241	4.682206611	4.399267752	5.655210907	4.61524852	5.651125139	5.271670521	5.126861907	4.676011711	6.065621531	6.754523918	4.651292883	4.275710568	5.507940619	5.032772951	7.124274618	4.346027315	4.476453297	4.307361881	4.728479124	4.534267862	4.323125469	4.445713356
25.05.2002 21:00	6.436016819	5.484814564	7.094728081	4.386278271	5.801236088	5.732679413	7.008641983	5.731278561	6.814704386	5.145918206	5.599598077	6.94611018	6.80314669	5.56487432	5.860321695	6.068227426	4.637736118	4.367950033	5.576341867	4.582564396	5.587391734	5.233536436	5.071396	4.639872408	6.003944748	6.701673427	4.61051444	4.25498603	5.468065387	5.020371075	7.016249039	4.286577009	4.424537902	4.26744876	4.676486613	4.495093343	4.288898719	4.4103626
25.05.2002 22:00	6.357748529	5.43169059	7.009343625	4.344303927	5.732643608	5.678469573	6.904190652	5.672079166	6.704691879	5.087131865	5.526969918	6.872882873	6.726265558	5.515494471	5.825775647	6.022707145	4.586166239	4.329849657	5.489287747	4.539192433	5.515062712	5.182938325	5.012361427	4.59672125	5.933235278	6.638571528	4.569945539	4.227445117	5.423958231	4.991503391	6.918800459	4.230862251	4.372974935	4.224453351	4.621150242	4.449050215	4.251430838	4.375175155
25.05.2002 23:00	6.285138459	5.379376895	6.929675659	4.302564372	5.669054012	5.624560505	6.815609975	5.608726943	6.605751558	5.029102281	5.463871074	6.805687548	6.655330698	5.461917124	5.791348517	5.977385743	4.538581075	4.291943776	5.41707369	4.492472966	5.452220345	5.132622901	4.961528027	4.55380569	5.867680121	6.575817244	4.529586284	4.196586979	5.380060149	4.962733727	6.827490002	4.178808865	4.325167408	4.181711461	4.56984815	4.403282243	4.207395806	4.329675612
26.05.2002 00:00	6.222091171	5.332182754	6.862163043	4.264509338	5.614879042	5.575408023	6.744041833	5.559415112	6.534981455	4.983852329	5.410121191	6.744428387	6.590240993	5.413071803	5.757040294	5.932263202	4.494913649	4.254232357	5.354134325	4.449593628	5.394239053	5.082590175	4.910996343	4.511125675	5.807188087	6.518597804	4.485796961	4.162455838	5.327658368	4.925888147	6.752821425	4.133567627	4.281049485	4.139223046	4.526140158	4.364770472	4.163626383	4.287920966
26.05.2002 01:00	6.166551305	5.292842293	6.801060391	4.2335201	5.565486502	5.53538026	6.690632062	5.523586006	6.48148211	4.950829241	5.365565696	6.694546678	6.536284517	5.37329756	5.722850964	5.892292812	4.455102149	4.220117969	5.286446996	4.406950777	5.336616293	5.04111219	4.864620771	4.475738884	5.751674516	6.46167036	4.445875764	4.131877887	5.284220091	4.893272482	6.677953935	4.095016337	4.24056005	4.106712101	4.482676954	4.326455656	4.126798158	4.246401429
26.05.2002 02:00	6.114238846	5.250375403	6.750345858	4.199242436	5.525264942	5.491103269	6.641427507	5.483610749	6.432766702	4.914186282	5.321224787	6.64504198	6.487945134	5.333694395	5.688780514	5.847574241	4.419089934	4.186164235	5.23816538	4.368069254	5.288138593	4.995713156	4.822338418	4.437002249	5.701061444	6.410171475	4.406163919	4.101432608	5.236679288	4.856732766	6.609495888	4.056674489	4.20029597	4.071123226	4.439458492	4.288337764	4.090160066	4.211981389
26.05.2002 03:00	6.073203046	5.21615117	6.700333817	4.171937626	5.485214807	5.455831937	6.59781752	5.448068879	6.389620971	4.881783952	5.285906541	6.60107399	6.439815504	5.294262281	5.654828929	5.807938063	4.386825526	4.159116899	5.193574238	4.336404911	5.248665929	4.962844876	4.78408637	4.408954381	5.659845625	6.364028727	4.377414029	4.077844648	5.202262896	4.83246288	6.547331518	4.021711769	4.166914674	4.038927094	4.403630027	4.257296848	4.060324851	4.181142914
26.05.2002 04:00	6.032333552	5.182057853	6.656010337	4.144737084	5.449758568	5.420694141	6.559738973	5.417248634	6.357529928	4.857649326	5.255115703	6.562741618	6.40252634	5.263711099	5.625822166	5.7734099	4.358262609	4.132172343	5.145801366	4.301378333	5.205008909	4.926018237	4.749814367	4.377525545	5.618805483	6.323176954	4.345202797	4.050985207	5.163704195	4.804238913	6.499778384	3.993236784	4.137005246	4.013278093	4.37508958	4.229815556	4.033911487	4.153841915
26.05.2002 05:00	5.99163028	5.14809543	6.611386572	4.121022128	5.414437714	5.390058089	6.521791207	5.386363665	6.320001459	4.829173352	5.220054874	6.51909274	6.360065474	5.22892213	5.592091288	5.734096364	4.32980937	4.105330549	5.11015509	4.273475319	5.170235991	4.893416929	4.719472128	4.349699901	5.57794082	6.277403178	4.316688226	4.03090937	5.12957175	4.780124838	6.447908976	3.958593966	4.107222488	3.984537591	4.343111523	4.199023448	4.007598654	4.126645355
26.05.2002 06:00	5.960957669	5.122709499	6.578745093	4.097386975	5.388035901	5.359524236	6.495575217	5.36453192	6.293836993	4.80923789	5.19384933	6.486624883	6.328328534	5.202919058	5.563273677	5.704714253	4.308541402	4.081928261	5.075493529	4.245677411	5.13992102	4.860941244	4.693014778	4.321978801	5.54627845	6.241936363	4.288284203	4.004233225	5.099815432	4.752082606	6.407884885	3.930380689	4.084145676	3.959092345	4.31480207	4.171763468	3.98138634	4.099553218
26.05.2002 07:00	5.935301171	5.09691806	6.551145263	4.077191781	5.366092541	5.333433687	6.468479955	5.338204474	6.272414292	4.784965643	5.176421857	6.459353369	6.307222333	5.181307871	5.548897603	5.685175241	4.290865205	4.065260493	5.047719211	4.221440458	5.114019454	4.836666916	4.670408259	4.304706185	5.519223708	6.211630242	4.270587911	3.987613805	5.074391392	4.73211233	6.372493324	3.911637251	4.064426514	3.940071317	4.293641297	4.154778576	3.961793062	4.082673653
26.05.2002 08:00	5.925462324	5.088497765	6.539841659	4.070302377	5.357329996	5.324571301	6.464101074	5.324905187	6.267527705	4.772856415	5.167720986	6.443116638	6.296684758	5.168366482	5.539325675	5.675392925	4.280280041	4.05860462	5.037649315	4.211077825	5.10540256	4.828591174	4.662885884	4.29780857	5.510222515	6.206587658	4.256461923	3.980977487	5.053262062	4.720154119	6.376990429	3.921002428	4.057865963	3.940071317	4.290120443	4.151386416	3.948762281	4.065834868
26.05.2002 09:00	5.934286973	5.09691806	6.550673117	4.077020801	5.366092541	5.333251174	6.474269788	5.329281308	6.278125998	4.776890832	5.176421857	6.453938467	6.301952252	5.176991964	5.539325675	5.685147667	4.287335104	4.065260493	5.061209681	4.217984605	5.118331081	4.836666916	4.670406446	4.311610329	5.519223388	6.226772457	4.249409297	3.977661782	5.040609494	4.708213865	6.398223065	3.964879575	4.064426514	3.962267759	4.293641297	4.171763175	3.948762281	4.062472004
26.05.2002 10:00	5.947024207	5.109082513	6.565990387	4.086938742	5.379252214	5.346103139	6.494630505	5.337874746	6.304046727	4.784622637	5.189489245	6.464613758	6.317770258	5.189946014	5.544110426	5.690000941	4.297930545	4.075256339	5.089046285	4.238744356	5.13992102	4.852841951	4.677930518	4.321978794	5.528232759	6.241936363	4.256461818	3.987613805	5.044824931	4.716172037	6.39886841	3.974318892	4.070993316	3.968623078	4.300688096	4.178568337	3.948762281	4.065834868
26.05.2002 11:00	5.965726196	5.112818724	6.587235494	4.093500471	5.396828047	5.354619262	6.520840595	5.346475517	6.330442186	4.7883184	5.206942451	6.475298586	6.338897162	5.194268252	5.548897602	5.699714166	4.312081781	4.081928261	5.121197702	4.252617034	5.161563968	4.864993835	4.693007474	4.332361956	5.546277643	6.252057686	4.259990591	3.987613805	5.044824931	4.716172035	6.42208062	3.986925003	4.080855241	3.978167292	4.31127103	4.188788326	3.955274531	4.069199363
26.05.2002 12:00	6.003221866	5.146153753	6.629839698	4.116947044	5.43208122	5.384949497	6.573439315	5.377057507	6.394133758	4.816305438	5.246337626	6.513171802	6.381275199	5.224583008	5.572869848	5.738860987	4.336912399	4.105330549	5.167944569	4.273475319	5.196302955	4.893416929	4.719457436	4.356646501	5.577939684	6.292639404	4.270587487	4.007562017	5.049042454	4.732112327	6.473196075	4.021711768	4.107222488	4.003684442	4.336023971	4.216113355	3.98138634	4.096174042
26.05.2002 13:00	6.108548323	5.221235478	6.748032964	4.17751654	5.529725538	5.463317012	6.717340884	5.460527089	6.549749546	4.89636908	5.343368421	6.610912518	6.493305817	5.307387314	5.625822165	5.817564736	4.408319703	4.162492195	5.267282146	4.322374572	5.29253505	4.962844876	4.803161861	4.426472026	5.678139794	6.389639466	4.323805624	4.050985207	5.099815432	4.77210278	6.62267723	4.127127865	4.183585767	4.080811293	4.417941024	4.291794074	4.050408058	4.157248828
26.05.2002 14:00	6.245217038	5.313658493	6.895772864	4.252173496	5.650961806	5.559922936	6.89108587	5.562319971	6.741069184	4.989198277	5.468364183	6.737204088	6.633592679	5.404218296	5.693640442	5.92187727	4.498543166	4.237155079	5.385977383	4.392789049	5.412041263	5.049392081	4.90320573	4.507579615	5.797910291	6.513410517	4.402562617	4.111566295	5.180820517	4.828424879	6.811449427	4.243933783	4.281049485	4.168611108	4.518879293	4.382250357	4.123459566	4.229171004
26.05.2002 15:00	6.315970553	5.36402547	6.97770547	4.293060033	5.718982315	5.612864259	6.999330673	5.62463077	6.862081071	5.049973158	5.540545837	6.803481425	6.715324	5.457466077	5.732607211	5.976901902	4.545882997	4.274778117	5.431347609	4.435353067	5.465651561	5.095071853	4.9536784	4.543113578	5.858344841	6.560182981	4.456740562	4.145451706	5.249619895	4.872952639	6.871555933	4.25702859	4.325167408	4.194835812	4.562546484	4.410304161	4.163626383	4.270592587
26.05.2002 16:00	6.334163143	5.37113912	7.004781041	4.299613153	5.74176173	5.621414377	7.037300732	5.642346616	6.911945542	5.069678662	5.567755635	6.819889386	6.73721748	5.466370282	5.742373164	5.976837853	4.556848746	4.281639559	5.426053091	4.435353067	5.474616312	5.099236339	4.965366733	4.543113574	5.872343114	6.565391988	4.478520762	4.162455838	5.284220091	4.901414381	6.876225177	4.237395106	4.335386041	4.191552475	4.577156617	4.410303826	4.17706561	4.291391539
26.05.2002 17:00	6.316644532	5.353793319	6.986841212	4.285573177	5.728087726	5.603320755	7.014452932	5.615048488	6.883719527	5.044280539	5.554141075	6.791799997	6.720793484	5.444125613	5.737488974	5.946704653	4.545882997	4.264498006	5.393627363	4.417589319	5.456695296	5.082590175	4.953670023	4.528880361	5.858344272	6.539371086	4.478520634	4.159051735	5.288554516	4.905488341	6.849400416	4.201536397	4.325167408	4.171883946	4.566196467	4.392757785	4.187161531	4.301813056
26.05.2002 18:00	6.278153093	5.314366127	6.942991309	4.254316296	5.691716923	5.562985465	6.95884644	5.578833021	6.822139925	5.006514083	5.513413319	6.741548584	6.682561516	5.408643993	5.717976477	5.906675466	4.520356294	4.237155079	5.344846038	4.385718038	5.41649712	5.045251154	4.922571148	4.493411806	5.821109962	6.492685499	4.460365972	4.138661521	5.279887755	4.893272459	6.774614639	4.143238175	4.291207061	4.135965204	4.533407823	4.354299747	4.173703446	4.287920965
26.05.2002 19:00	6.224211051	5.270817174	6.879958442	4.219764493	5.641928409	5.518391527	6.897453517	5.529329971	6.75558183	4.96066471	5.468364183	6.685987911	6.628164652	5.360077497	5.693640441	5.856868259	4.484035386	4.199726452	5.286801174	4.350461529	5.363166863	5.003949857	4.879988653	4.454585254	5.770139005	6.435890761	4.431408484	4.114947466	5.245304271	4.868894662	6.705597607	4.088611482	4.254031486	4.093749704	4.497137493	4.316038544	4.143514689	4.263672665
26.05.2002 20:00	6.157654107	5.219451745	6.812760614	4.178743103	5.5879059	5.465394693	6.819921616	5.475820837	6.672683641	4.911339777	5.414588544	6.619875992	6.563230378	5.307387314	5.654828927	5.797462391	4.444280481	4.162492195	5.230022233	4.311869062	5.310142092	4.954647437	4.833793761	4.408954347	5.714834113	6.369146051	4.395367586	4.084575879	5.210854464	4.840544828	6.625928066	4.024882924	4.210340866	4.048570197	4.450240165	4.267627402	4.113453218	4.232613823
26.05.2002 21:00	6.089746611	5.164137677	6.735964898	4.134567802	5.525264942	5.408320309	6.732531884	5.42261679	6.579708268	4.862301386	5.347803584	6.554146869	6.487945134	5.25500119	5.601716555	5.733504751	4.393983395	4.118738602	5.170225142	4.269994832	5.253043296	4.901555479	4.784040419	4.363599619	5.655273037	6.297722968	4.355922465	4.044286715	5.163704195	4.800214886	6.551292445	3.964879573	4.166914674	4.000489554	4.403630027	4.216112091	4.07688426	4.19483258
26.05.2002 22:00	6.023308333	5.112883536	6.661181613	4.093853082	5.463038791	5.355755388	6.643418077	5.36514475	6.483642659	4.809499767	5.281501414	6.483203349	6.418491877	5.198592599	5.553687201	5.674834892	4.347579793	4.078591497	5.106599997	4.228357091	5.191953159	4.852841951	4.734588119	4.318520975	5.596077775	6.236879317	4.320244868	4.014224508	5.12957175	4.768094737	6.467359159	3.911637248	4.120443633	3.95591843	4.357307008	4.171761517	4.037207659	4.153841914
26.05.2002 23:00	5.965033257	5.066622731	6.596242395	4.057085234	5.410032125	5.308205485	6.562709289	5.312754511	6.397559642	4.761422541	5.224429971	6.423836715	6.349476142	5.151140838	5.515438277	5.62136443	4.308541402	4.04199302	5.053539762	4.193839612	5.13992102	4.812463241	4.689210876	4.284032899	5.541760923	6.181410884	4.281199129	3.984294828	5.082857727	4.736102372	6.406598508	3.871205966	4.080855241	3.921104199	4.31480207	4.134448963	3.994479933	4.113086234
27.05.2002 00:00	5.906050059	5.021100953	6.531181689	4.020332558	5.357329996	5.260714085	6.492252269	5.269528779	6.322139669	4.721989535	5.172070349	6.370157795	6.291419852	5.108224416	5.472593665	5.57780578	4.266190466	4.008890154	5.008294733	4.156060042	5.092493121	4.768273324	4.644087777	4.242862696	5.492244411	6.121232395	4.24236252	3.95119501	5.040609494	4.704237752	6.334638195	3.821781516	4.041491935	3.880193675	4.272541642	4.090605788	3.955274531	4.072565488
27.05.2002 01:00	5.848431919	4.979480166	6.46698525	3.987091779	5.30493229	5.217758745	6.424669031	5.22200997	6.24852549	4.678399685	5.120019493	6.311234381	6.228442783	5.065518932	5.429945344	5.5296746	4.231086391	3.972662269	4.96576091	4.121887376	5.045321744	4.724320832	4.602951588	4.205329771	5.438524759	6.071348628	4.203734849	3.921544969	4.998569815	4.672500834	6.262526042	3.781897989	4.002353634	3.842654617	4.230525651	4.053722246	3.919534872	4.032279619
27.05.2002 02:00	5.795983113	4.942195809	6.408502056	3.957314071	5.257168383	5.179276931	6.361794215	5.183008872	6.180446604	4.63865589	5.072577378	6.263263305	6.176246426	5.027264302	5.401622155	5.500913529	4.196153505	3.946436586	4.92097167	4.094667446	5.002661234	4.692504488	4.56574501	4.174767829	5.393996733	6.021705669	4.168800183	3.895300521	4.956738613	4.640891575	6.207323395	3.742259896	3.966674445	3.811536644	4.192225653	4.020362244	3.887209103	3.998887438
27.05.2002 03:00	5.753453117	4.905076581	6.360968024	3.927668004	5.218278943	5.140963686	6.310222756	5.144350919	6.12846629	4.607004001	5.033953978	6.215507267	6.124308657	4.98918044	5.359300872	5.457967413	4.161391752	3.917055328	4.884647095	4.064170602	4.960212644	4.656861163	4.52871555	4.144337977	5.349684849	5.977232832	4.137506655	3.872422411	4.919268713	4.61726838	6.156205007	3.708911614	3.937622906	3.780568232	4.161041968	3.99047721	3.855040281	3.965658282
27.05.2002 04:00	5.712092857	4.872220302	6.31410839	3.901599021	5.17956055	5.107232983	6.265494127	5.1104678	6.082750142	4.57616992	4.995504123	6.173397564	6.082944573	4.955471442	5.335873809	5.424678462	4.133705524	3.891047632	4.838641905	4.033806703	4.917975928	4.621376702	4.491865053	4.114040162	5.305589375	5.932954924	4.106352803	3.846374006	4.881967553	4.589798685	6.096543216	3.67573895	3.902287158	3.752824493	4.126554536	3.957425874	3.826222498	3.932592111
27.05.2002 05:00	5.674697095	4.839494424	6.272257805	3.875288803	5.145287748	5.073267294	6.22474716	5.080635286	6.041599686	4.548686016	4.961472129	6.136550259	6.041745894	4.926086694	5.307841232	5.391509518	4.102689347	3.865142472	4.803480009	4.003575732	4.880143995	4.589968303	4.458854405	4.083874342	5.266088116	5.893760379	4.071901369	3.823667379	4.840719646	4.562426637	6.046577339	3.642741847	3.873516515	3.7221401	4.092236636	3.927818357	3.797531782	3.90297187
27.05.2002 06:00	5.638416034	4.806898911	6.225770704	3.849255103	5.111150004	5.039618713	6.185050266	5.046667762	6.001391945	4.517395071	4.927577189	6.094440644	6.000712574	4.892630522	5.275246702	5.363174488	4.075235667	3.839339818	4.770911691	3.973477667	4.84665962	4.554783839	4.425986742	4.057171047	5.231122826	5.849850499	4.044464388	3.801040739	4.807871192	4.539042575	5.991293982	3.609920247	3.844872203	3.694651887	4.061495428	3.898342283	3.772135571	3.880025127
27.05.2002 07:00	5.611770165	4.782537806	6.200434025	3.829798011	5.0856353	5.014469573	6.161414185	5.025506712	5.98191391	4.498240653	4.906462433	6.063245614	5.970046073	4.867626849	5.252037501	5.330198941	4.05471719	3.820055078	4.742521282	3.953486116	4.817471951	4.53141574	4.400523107	4.033891158	5.196295788	5.81583301	4.017137622	3.778494061	4.775155907	4.515730208	5.951713764	3.58616019	3.819516611	3.673355802	4.037680476	3.875507375	3.74683971	3.857158186
27.05.2002 08:00	5.602257654	4.774433725	6.189951111	3.823325297	5.077147272	5.00610315	6.161414185	5.021280838	5.98191391	4.497902802	4.898031515	6.057872816	5.964944029	4.859309136	5.242770759	5.325531535	4.047891367	3.813639638	4.742521282	3.943512485	4.813310752	4.519758149	4.393263866	4.023938482	5.187610624	5.806135361	4.003515657	3.772066836	4.754776455	4.504100903	5.942439408	3.574314952	3.8131933	3.664251306	4.030891448	3.865745415	3.740531421	3.847382492
27.05.2002 09:00	5.626056862	4.790180448	6.216178118	3.836107006	5.09838316	5.022662783	6.192469747	5.042265985	6.018057611	4.517054725	4.919124864	6.078752806	5.985367701	4.875952983	5.252037501	5.349010522	4.061549847	3.823265199	4.76845528	3.946835388	4.829968249	4.527527916	4.407791312	4.033891156	5.204989752	5.81583301	4.006918564	3.772066836	4.750706803	4.500228449	5.967735297	3.592091506	3.825846156	3.676393621	4.04107753	3.878764638	3.749996205	3.853897993
27.05.2002 10:00	5.683418877	4.829909616	6.279391217	3.868254173	5.149564461	5.06429199	6.270514001	5.092736297	6.106563384	4.570853485	4.974218064	6.136072521	6.046886685	4.917710013	5.279895802	5.382025032	4.099251654	3.852228334	4.828805166	3.973477667	4.884339072	4.562588886	4.444226835	4.063837095	5.248588187	5.859591418	4.030787102	3.791368087	4.771075857	4.519610622	6.026054112	3.627801184	3.857587414	3.706853933	4.075141243	3.911426282	3.784821131	3.893127779
27.05.2002 11:00	5.755605826	4.886226076	6.358472879	3.913660712	5.213968454	5.123058502	6.350049019	5.152242305	6.185704185	4.621405806	5.033953978	6.204113068	6.1191291	4.97652376	5.312507276	5.4340563	4.150996588	3.894292986	4.91353153	4.01699531	4.960212644	4.617443789	4.510264174	4.114040152	5.327609663	5.937865068	4.075338459	3.830146824	4.820173754	4.558524304	6.134223035	3.690795665	3.918325454	3.758979305	4.140329162	3.967323596	3.855040281	3.972291073
27.05.2002 12:00	5.837060537	4.94291491	6.448862789	3.959375268	5.287534017	5.18222182	6.413833087	5.194893907	6.238600949	4.652396231	5.098422745	6.272752865	6.197093934	5.031506382	5.349922782	5.486411828	4.213598553	3.946436586	5.033409204	4.077708341	5.058161227	4.688536272	4.595491717	4.181547941	5.429601463	6.031615	4.140976279	3.878950846	4.89024212	4.605483681	6.290566657	3.781897988	3.999102263	3.830189477	4.220059837	4.037021024	3.929263212	4.055751168
27.05.2002 13:00	5.936780234	5.015629611	6.560693528	4.018341466	5.379252214	5.258592825	6.476141043	5.23306198	6.280552918	4.670823849	5.172070349	6.347019394	6.291419852	5.099666445	5.396910102	5.54383641	4.301465785	4.012193222	5.200954664	4.162914277	5.200654872	4.784314912	4.715639913	4.277154848	5.573406871	6.171357042	4.235322837	3.944594668	4.990186899	4.668542672	6.535569302	3.936640125	4.113829933	3.936906388	4.339566898	4.14460418	4.017454186	4.150436632
27.05.2002 14:00	6.071200516	5.106270713	6.717512168	4.09480943	5.502993706	5.35753909	6.566527355	5.289333581	6.349723628	4.706349701	5.272697597	6.448801842	6.418491877	5.185625886	5.448875923	5.611256147	4.411908066	4.095291366	5.417099679	4.280441218	5.380909672	4.90970188	4.872262397	4.394969596	5.760898848	6.348691225	4.363077566	4.034251252	5.133831001	4.76008463	6.842644772	4.114265794	4.264151497	4.064672009	4.493519808	4.274521659	4.133480056	4.267131809
27.05.2002 15:00	6.173109111	5.181355342	6.831978496	4.15530269	5.601382943	5.435796026	6.636026881	5.333000587	6.397870178	4.734746573	5.352240894	6.529883717	6.520148081	5.255001189	5.491611478	5.674309207	4.498543166	4.165869097	5.557165469	4.382184997	5.510560181	5.012194411	4.996597463	4.479270116	5.90976569	6.471999088	4.485792843	4.108186762	5.292891031	4.848634737	7.055185128	4.211298584	4.379829637	4.14900557	4.613800967	4.364765882	4.231073971	4.37166539
27.05.2002 16:00	6.245534785	5.230335728	6.907853766	4.19558979	5.664527784	5.483574442	6.699547648	5.367344487	6.456387146	4.757728917	5.410121191	6.583961486	6.590240993	5.298635179	5.520210908	5.703492014	4.553191781	4.209914982	5.604208456	4.442470063	5.578320905	5.074278872	5.067343334	4.535993631	5.999206197	6.554976387	4.577301181	4.169268958	5.41516189	4.925888061	7.175670153	4.260305923	4.448721224	4.201406987	4.691307602	4.420847664	4.31284094	4.456350425
27.05.2002 17:00	6.307111235	5.275258133	6.984180236	4.232259236	5.723533961	5.531162128	6.780286224	5.410627387	6.542747771	4.796143623	5.468364183	6.637917524	6.66077168	5.346876441	5.5536872	5.747370481	4.597188612	4.247396626	5.649535301	4.488890655	5.632873167	5.124264481	5.118792713	4.578811029	6.060852945	6.617614811	4.63272554	4.210285318	5.485766799	4.975051487	7.242930361	4.293159315	4.497318148	4.237655703	4.739663746	4.459645229	4.367855229	4.509756269
27.05.2002 18:00	6.35363912	5.311197826	7.033252638	4.262402319	5.769166939	5.574732038	6.855570014	5.458338283	6.629559349	4.842816744	5.517930039	6.692298486	6.715324	5.390953877	5.587282288	5.791474363	4.626657113	4.278208034	5.6780239	4.528386386	5.669411053	5.166135107	5.146618622	4.603896623	6.094198691	6.654314411	4.666166969	4.237760665	5.530166726	5.012113052	7.249473031	4.306341401	4.514748608	4.260817579	4.762078912	4.484437028	4.381671673	4.524059888
27.05.2002 19:00	6.355367101	5.32676678	7.037263478	4.275373337	5.77374189	5.591682635	6.876076483	5.475108109	6.656094912	4.857092553	5.531493077	6.713653692	6.726265558	5.408643991	5.611351522	5.825904024	4.630348398	4.295381729	5.6905301	4.568080804	5.669411053	5.191351713	5.134673432	4.614672131	6.07512985	6.664821737	4.658723036	4.251537679	5.530166726	5.032772828	7.166752394	4.283288022	4.490356931	4.254192399	4.739663746	4.48089009	4.371306982	4.506184447
27.05.2002 20:00	6.312316576	5.307850558	6.991103029	4.260951264	5.73720161	5.573190725	6.836548058	5.456744919	6.6173301	4.839628645	5.495367906	6.696470198	6.682561516	5.395373237	5.611351521	5.835727502	4.600866168	4.285072691	5.644705287	4.564464011	5.623759909	5.17453279	5.087069135	4.589552159	6.018132808	6.633328727	4.629017481	4.244645893	5.499064817	5.036910785	7.034801051	4.224335201	4.438347545	4.221156513	4.687599804	4.449043217	4.333424144	4.463449972
27.05.2002 21:00	6.216054726	5.255793799	6.890322167	4.219516041	5.655481681	5.519693735	6.727720012	5.408084039	6.508945406	4.795090361	5.414588544	6.630128267	6.595650887	5.342480312	5.582475715	5.801067238	4.534932688	4.24398117	5.5359951	4.524787655	5.528583033	5.124264481	5.000473213	4.535993589	5.919139959	6.549772206	4.566261474	4.210285318	5.437168423	5.00798708	6.862039424	4.127127856	4.355865586	4.155534751	4.602789809	4.38224447	4.27525203	4.403312042
27.05.2002 22:00	6.100680416	5.182794453	6.762788325	4.157911424	5.552060265	5.440126689	6.592989186	5.329009312	6.363910961	4.722727566	5.316802498	6.537076984	6.477231535	5.272429449	5.52976344	5.741958656	4.458712802	4.186164235	5.411977215	4.460291292	5.420955097	5.049392081	4.910873194	4.468681003	5.80717688	6.451351282	4.496714787	4.162455837	5.362559448	4.962733595	6.698445552	4.03758209	4.270905996	4.0872775	4.51525141	4.312564854	4.210773686	4.333165775
27.05.2002 23:00	5.976705552	5.098321578	6.625226852	4.093675377	5.440915664	5.352755812	6.448750661	5.246284848	6.210232244	4.643464843	5.206942451	6.428397923	6.349476142	5.185625884	5.458355748	5.658843688	4.372530356	4.118738602	5.280070302	4.382184996	5.301334329	4.962844876	4.810729785	4.394969527	5.69187654	6.343583547	4.424182982	4.111566295	5.284220091	4.913642144	6.531223127	3.949176446	4.18024842	4.013278093	4.421523021	4.236668991	4.133480056	4.253305022
28.05.2002 00:00	5.863965459	5.018825664	6.50060825	4.02669196	5.339830275	5.270524494	6.317337491	5.164323347	6.079534958	4.572453074	5.107055014	6.33166781	6.238913091	5.108224414	5.396910099	5.58613104	4.294397019	4.055279091	5.15945721	4.30837051	5.191953159	4.881223826	4.715579505	4.32197866	5.573401266	6.236879317	4.345197312	4.057690246	5.197970244	4.856732632	6.365124626	3.858814974	4.094026358	3.940071317	4.328943211	4.158165322	4.057017682	4.170892795
28.05.2002 01:00	5.762130307	4.94831963	6.382709365	3.973572803	5.244186228	5.201859428	6.208250911	5.100344018	5.965888685	4.514141781	5.016843731	6.246591151	6.1294908	5.039996867	5.326519929	5.513930767	4.217092697	4.002288831	5.053053378	4.249146401	5.092493121	4.808436164	4.629033042	4.256559877	5.46981668	6.146264603	4.277656076	4.007562017	5.121059511	4.804238784	6.218007413	3.781897981	4.01211712	3.8739222	4.244503826	4.090600575	3.98138634	4.096174038
28.05.2002 02:00	5.670899145	4.886076291	6.281911069	3.920674938	5.162407264	5.133520195	6.099382397	5.036648801	5.858211816	4.456265625	4.936038077	6.167273527	6.036607687	4.976523758	5.270600019	5.451798506	4.154459932	3.949709185	4.964544991	4.190396896	5.006917748	4.744269807	4.554545584	4.20192737	5.385110418	6.066373497	4.214245091	3.964415314	5.049042454	4.756082521	6.103521111	3.724048142	3.947292702	3.820856329	4.174884423	4.033681538	3.916295231	4.032279616
28.05.2002 03:00	5.604226252	4.837031493	6.208245255	3.884683766	5.102636665	5.086989203	6.03283899	4.990424464	5.792437686	4.418044525	4.881195364	6.10948637	5.970046073	4.930278193	5.224266306	5.413754331	4.106128749	3.913798758	4.905769821	4.142371274	4.947519385	4.692504488	4.49914992	4.157845948	5.314384492	5.996974468	4.161830184	3.928122424	4.985998568	4.716171912	6.014429153	3.675738941	3.892682904	3.777479615	4.119677395	3.987159658	3.858250101	3.96897386
28.05.2002 04:00	5.542733389	4.792330476	6.145512565	3.848888761	5.051733799	5.040709468	5.981947073	4.956832154	5.747029367	4.391150433	4.830892343	6.057230848	5.908991956	4.888457976	5.196582204	5.380667065	4.061549847	3.874844893	4.831890976	4.094667446	4.880143995	4.64107068	4.436856923	4.107325139	5.244211979	5.928047187	4.106349068	3.885485815	4.923423701	4.668542592	5.911965954	3.615874751	3.838523952	3.728265025	4.061495428	3.937667942	3.803896517	3.909542738
28.05.2002 05:00	5.485349716	4.75190619	6.077502917	3.81651801	4.99693162	4.994680878	5.926262413	4.923555421	5.691817308	4.360891536	4.780897368	6.010427385	5.84830954	4.846848356	5.16439413	5.347622507	4.017259728	3.842559545	4.760241429	4.054034531	4.813310752	4.593887491	4.382315372	4.067172465	5.178927351	5.864465484	4.061595876	3.852876308	4.873701315	4.636949291	5.812982004	3.562492894	3.784815534	3.682473736	4.007183196	3.891804995	3.749996205	3.85389799
28.05.2002 06:00	5.4339543	4.719712766	6.026330623	3.787522841	4.955018418	4.961363217	5.875909363	4.890231687	5.641898375	4.334558275	4.743603208	5.969004396	5.80304155	4.813712237	5.14147519	5.314736474	3.983386816	3.813639638	4.707768458	4.020354307	4.767677261	4.558685382	4.342579014	4.037211871	5.127049799	5.82068544	4.023955398	3.830146824	4.82427877	4.60940983	5.756579261	3.533039202	3.750302951	3.655160245	3.970094982	3.862489655	3.712221709	3.818143319
28.05.2002 07:00	5.416301707	4.703664709	6.000605003	3.777886935	4.934140799	4.948903315	5.856271955	4.882100307	5.627154535	4.331106999	4.727083604	5.953514463	5.782989503	4.80132092	5.127752835	5.305324165	3.96651438	3.800827965	4.690876065	4.00022494	4.747019415	4.539197266	4.320994539	4.020624075	5.101227461	5.796447324	3.996711491	3.807497333	4.787408536	4.581968038	5.733020497	3.521298287	3.73155732	3.640038329	3.949951362	3.84625998	3.68716408	3.792263619
28.05.2002 08:00	5.429296247	4.711182524	6.016032514	3.781097285	4.946661053	4.953054542	5.885959456	4.890410475	5.656846677	4.338719641	4.739470101	5.963838438	5.79802467	4.809579694	5.132324536	5.310009902	3.976632721	3.804028483	4.710973463	4.003575732	4.759407775	4.543090969	4.331778743	4.027254306	5.11412892	5.810982983	3.993313756	3.810728078	4.775155907	4.57805575	5.762012007	3.541860096	3.74092313	3.652132877	3.956659134	3.855992709	3.68091534	3.789035979
28.05.2002 09:00	5.470327961	4.738807076	6.061506951	3.803236759	4.98433554	4.981769044	5.930873317	4.919382579	5.706659813	4.365069708	4.776745021	5.994520069	5.83823193	4.838551697	5.150635513	5.3381369	4.003690074	3.826476921	4.76263453	4.023714944	4.800839856	4.570401775	4.364225636	4.053840351	5.152949621	5.844983646	4.01031958	3.820430105	4.787408536	4.581968026	5.829395053	3.586160181	3.7722437	3.679432932	3.990299526	3.885278585	3.705947901	3.818143318
28.05.2002 10:00	5.516235322	4.770563992	6.118046089	3.832110492	5.030613883	5.019147613	5.990773084	4.961023814	5.771670311	4.403026446	4.822538459	6.041249261	5.888723192	4.871788861	5.187373519	5.375749149	4.037665447	3.852228334	4.807308907	4.047285357	4.84665962	4.601731747	4.40044761	4.080530614	5.196288814	5.883985794	4.034200136	3.836632798	4.811969965	4.597637092	5.886820762	3.618854181	3.806876223	3.709908179	4.024109195	3.91469611	3.740531421	3.85389799
28.05.2002 11:00	5.585008435	4.813586153	6.190093899	3.867422891	5.089882478	5.060688789	6.087310244	5.015151168	5.878024688	4.459766223	4.885401191	6.103343293	5.959844567	4.91771001	5.224266305	5.42292038	4.082088831	3.88456173	4.876833324	4.07770834	4.905346222	4.637127962	4.447801718	4.110681764	5.252952461	5.928047186	4.068461683	3.856129909	4.844835068	4.613338039	5.953810884	3.654720474	3.844872203	3.737463618	4.06490434	3.944244779	3.759475098	3.876753533
28.05.2002 12:00	5.639967503	4.853784623	6.257360391	3.899651124	5.145287748	5.10665513	6.16877794	5.069806839	5.969873375	4.513767326	4.944507529	6.16072244	6.026339023	4.963886045	5.261313917	5.470455746	4.119903457	3.913798758	4.921274156	4.108264278	4.951748353	4.668724618	4.488105783	4.137593583	5.30118374	5.967376453	4.102895665	3.872422411	4.886103795	4.625134673	6.011927599	3.681757271	3.879899072	3.765140095	4.102514209	3.970620303	3.787996441	3.909542738
28.05.2002 13:00	5.688718888	4.881350158	6.305866746	3.919101401	5.183854149	5.131848569	6.224859713	5.103657154	6.031237742	4.548167085	4.982726062	6.197449576	6.072629399	4.989180437	5.284547318	5.494293835	4.147534954	3.930097637	4.942803125	4.118479139	4.981410452	4.688536272	4.517570403	4.157845914	5.33642688	5.996974468	4.134034402	3.885485815	4.923423701	4.636949257	6.076674913	3.70588865	3.911905455	3.786749952	4.136882962	3.993784612	3.832615468	3.949104823
28.05.2002 14:00	5.735992313	4.909533065	6.355594285	3.941696327	5.222591544	5.161154086	6.272673912	5.133166248	6.077948809	4.571308212	5.021118079	6.234113954	6.1191291	5.018786462	5.312507271	5.518149745	4.182228272	3.952983387	4.997824041	4.142371274	5.028232107	4.716354975	4.558272543	4.184940317	5.385112257	6.036573276	4.165312833	3.901851828	4.956738613	4.648781779	6.15166302	3.739220964	3.947292702	3.81464171	4.174884423	4.023683919	3.880762784	3.998887434
28.05.2002 15:00	5.77661384	4.929028246	6.39871158	3.961062909	5.257168383	5.182021172	6.308334191	5.150099699	6.108601015	4.586643894	5.051098506	6.260460057	6.155440292	5.039996866	5.331195655	5.537303292	4.210106121	3.972662269	5.060014858	4.166343857	5.075310215	4.744269807	4.595453319	4.205329615	5.429598137	6.066373497	4.196730936	3.918258693	4.994377315	4.6645864	6.207062769	3.763572978	3.979626833	3.836419055	4.206129172	4.04702982	3.916295231	4.032279616
28.05.2002 16:00	5.808743374	4.944976423	6.438145469	3.970765681	5.283189731	5.198878335	6.335505188	5.158283152	6.135125223	4.593740273	5.076879581	6.276028286	6.186665007	5.052748408	5.349922778	5.55645155	4.231086391	3.982523356	5.097286846	4.180078599	5.101097294	4.756262736	4.62159099	4.218955109	5.460867079	6.086288469	4.224775596	3.924832879	5.027975695	4.668542539	6.255205279	3.778840179	4.005606567	3.848896163	4.234017649	4.060406094	3.939005682	4.055751164
28.05.2002 17:00	5.82742587	4.944434133	6.450856536	3.974071119	5.296228927	5.198878335	6.34837497	5.162771469	6.141364803	4.598067007	5.085490417	6.276028286	6.197093934	5.05700314	5.359300869	5.561310496	4.241599636	3.985813593	5.120243851	4.186955821	5.118331081	4.760264303	4.636566447	4.218955102	5.478782789	6.086288469	4.242359657	3.921544969	5.053262062	4.664586389	6.266001901	3.769675502	4.015374739	3.845774642	4.244503826	4.057059399	3.952017621	4.069199358
28.05.2002 18:00	5.82386223	4.932066798	6.442590955	3.96065469	5.287534017	5.185853286	6.341122556	5.149903761	6.132486035	4.586257482	5.076879581	6.260075537	6.186665007	5.044245271	5.354610614	5.551682873	4.234589094	3.975947694	5.111838613	4.17664245	5.109709947	4.748265488	4.625342902	4.205329605	5.465343746	6.066373497	4.235321066	3.908409671	5.049042454	4.648781757	6.240559029	3.751385354	4.005606567	3.833303518	4.234017649	4.043689167	3.952017621	4.065834863
28.05.2002 19:00	5.798808553	4.906847528	6.412406374	3.94068234	5.261499993	5.160077746	6.312374462	5.124225346	6.102506002	4.562691945	5.055389995	6.228049308	6.160637947	5.014550706	5.340554376	5.522815162	4.217092697	3.952983387	5.071314968	4.152635387	5.075310215	4.720336923	4.602933953	4.181547788	5.438523157	6.031615	4.224775906	3.88875575	5.040609494	4.629070831	6.199370419	3.717989167	3.982868833	3.808433073	4.213091111	4.01702714	3.932509132	4.049036854
28.05.2002 20:00	5.766116082	4.874058114	6.372567645	3.914416648	5.226906257	5.126331786	6.274976691	5.094557062	6.062930603	4.535671105	5.021118079	6.185944846	6.1191291	4.980740543	5.317175739	5.484520555	4.189187466	3.926834655	5.023416843	4.121887376	5.032501337	4.688536272	4.56944431	4.151088586	5.398438594	5.987098836	4.200231215	3.86590051	5.015360665	4.605483525	6.144431522	3.684768612	3.953747039	3.780568232	4.181815826	3.987156781	3.90982066	4.022244841
28.05.2002 21:00	5.732579329	4.83785678	6.329360757	3.88519281	5.188149859	5.088282856	6.233239347	5.064797223	6.023795614	4.512637158	4.982726062	6.143817684	6.077785694	4.947065262	5.284547323	5.446382693	4.154459932	3.897539942	4.967422851	4.081096879	4.98565637	4.645015359	4.52871555	4.117399902	5.354106135	5.937865067	4.172283935	3.839878235	4.985998568	4.574145391	6.086547212	3.64872825	3.921537794	3.746675659	4.147226648	3.954121897	3.877541979	3.988901571
28.05.2002 22:00	5.697072135	4.801283839	6.287534356	3.859146129	5.149564461	5.050402033	6.198339089	5.031103281	5.985232475	4.485785488	4.948745467	6.101860096	6.031472063	4.909341754	5.252037502	5.398930731	4.119903457	3.865142472	4.919229444	4.047285357	4.939067805	4.605656816	4.488200866	4.083874175	5.305590198	5.888871884	4.134036582	3.807497333	4.940064488	4.539042407	6.022222399	3.612896764	3.88309269	3.716021152	4.109374398	3.921249029	3.848625346	3.962344328
28.05.2002 23:00	5.666225442	4.768912314	6.245672589	3.829967516	5.111150004	5.016871268	6.162897415	4.997541085	5.946690455	4.455156751	4.910681103	6.05504674	5.985367701	4.87595298	5.219646246	5.361187771	4.088948832	3.839339818	4.871294225	4.013637954	4.896937008	4.570401775	4.455216777	4.053840301	5.261711658	5.844983645	4.102898664	3.784927811	4.906816247	4.511851616	5.967614048	3.583196692	3.85122669	3.685516034	4.075141243	3.89180217	3.816644809	3.929294452
29.05.2002 00:00	5.642024429	4.7366704	6.20779276	3.804141072	5.077147272	4.983473236	6.131370451	4.972315471	5.912676835	4.431987555	4.881195364	6.018638639	5.94965339	4.842698973	5.196582209	5.318824115	4.061549847	3.810434319	4.83101415	3.983495589	4.859200379	4.535305523	4.422376954	4.02393832	5.222405917	5.80129014	4.075337847	3.759231959	4.873701315	4.48475837	5.922237169	3.550694025	3.822680604	3.658189106	4.044476278	3.859237702	3.784821131	3.893127775
29.05.2002 01:00	5.613870444	4.708565017	6.175577558	3.781627912	5.047505599	4.954358803	6.099797837	4.942981502	5.883820476	4.409256544	4.851814491	5.982360269	5.914065599	4.813712236	5.168985178	5.29076182	4.034260224	3.788041899	4.796583515	3.95681394	4.821635267	4.508118196	4.389684564	3.997469464	5.187614703	5.762614891	4.047887628	3.73683371	4.840719646	4.457762648	5.879662448	3.527165842	3.797412294	3.63400001	4.017333716	3.836539056	3.759475098	3.86694853
29.05.2002 02:00	5.600515638	4.680558812	6.145671052	3.759194041	5.017967228	4.925345928	6.07881612	4.922277135	5.85978934	4.390425337	4.826714331	5.951550199	5.883662454	4.78894854	5.150635519	5.258084723	4.010471486	3.765727884	4.762275476	3.933553616	4.78838801	4.48102689	4.360751528	3.974394634	5.148639912	5.728900177	4.017138124	3.711333528	4.799679888	4.42702975	5.842143998	3.506654727	3.7722437	3.612912893	3.990299526	3.810695005	3.727933654	3.831122227
29.05.2002 03:00	5.580715838	4.656632407	6.118169559	3.743218379	4.992730819	4.900558554	6.056334636	4.905602741	5.840718751	4.378930901	4.80169118	5.925613432	5.853352216	4.764260588	5.127752842	5.234817296	3.99014774	3.746663972	4.736192708	3.907068794	4.759407775	4.450182949	4.335522869	3.94812099	5.118446685	5.690513174	3.993318089	3.689106426	4.771075857	4.404063585	5.799327723	3.477476214	3.747174787	3.585908286	3.963373673	3.78495452	3.702813347	3.80519045
29.05.2002 04:00	5.552606643	4.632778828	6.083970085	3.724100957	4.963384207	4.875845749	6.028712638	4.884990324	5.811637967	4.360173666	4.776745021	5.894976268	5.823134862	4.743745143	5.104930593	5.207017942	3.96651438	3.724495503	4.706902272	3.883980665	4.730531223	4.427132262	4.310377059	3.928484049	5.088358667	5.66182376	3.969582402	3.670118158	4.742573738	4.381168998	5.75934046	3.457137383	3.722205519	3.567972318	3.939902394	3.765717305	3.68091534	3.78258558
29.05.2002 05:00	5.528409832	4.608998056	6.054663116	3.701870866	4.938312111	4.85120749	6.004856675	4.86442835	5.786986345	4.345272012	4.751875835	5.864252679	5.793010369	4.715111845	5.082168759	5.174607983	3.946323776	3.70240537	4.675412247	3.857692603	4.701758332	4.396507683	4.281745086	3.902392481	5.054101836	5.623705612	3.945931087	3.651188516	4.714173497	4.358345944	5.722802147	3.431091642	3.700439118	3.544141169	3.913179576	3.74015852	3.652873546	3.753639309
29.05.2002 06:00	5.505928394	4.585792971	6.026127528	3.683069613	4.913315818	4.826845672	5.976931702	4.839604442	5.757737818	4.322794959	4.727083604	5.833802485	5.762978713	4.690651014	5.059467328	5.142399011	3.926194595	3.683533299	4.656075334	3.841315839	4.67717834	4.377430955	4.260351265	3.88289205	5.028500326	5.595217772	3.922364208	3.632317483	4.6858751	4.335594403	5.696559984	3.413792909	3.678748951	3.526330393	3.893208489	3.721057319	3.634249489	3.734414983
29.05.2002 07:00	5.487320498	4.569525175	6.002430233	3.67025098	4.892543462	4.810309323	5.953137305	4.827220909	5.738098744	4.315199395	4.710598193	5.813435821	5.738023233	4.674385831	5.041349663	5.114851759	3.909467185	3.667850511	4.632778702	3.821717806	4.652674472	4.354603482	4.242572043	3.866686351	5.007224799	5.571543867	3.902231129	3.616636377	4.66170036	4.316689396	5.676710999	3.396546234	3.663302634	3.508573245	3.87661241	3.702014239	3.618772497	3.718439426
29.05.2002 08:00	5.474248929	4.550363541	5.984245709	3.654690235	4.875963457	4.790138217	5.939837308	4.810738997	5.723649645	4.300032014	4.69414697	5.793111455	5.718105245	4.654101636	5.018756922	5.087432109	3.896115952	3.652207656	4.614286334	3.802178767	4.636380843	4.335634412	4.228379559	3.853751024	4.990243258	5.552647906	3.888843561	3.600995945	4.645625409	4.301601123	5.662282121	3.387942414	3.654053503	3.49676493	3.863365971	3.692514616	3.609505087	3.7088736
29.05.2002 09:00	5.482491104	4.546437042	5.987648287	3.651545049	4.875963457	4.786069956	5.937294316	4.806802725	5.714615905	4.296597131	4.690039506	5.788036972	5.718105245	4.6500511	5.018756922	5.078298457	3.896115952	3.652207656	4.61977452	3.798927995	4.636380843	4.331846468	4.228390611	3.853751024	4.990244163	5.552647906	3.885501726	3.600995945	4.637600394	4.301601127	5.673997929	3.393676848	3.654053503	3.499714775	3.863365971	3.692514472	3.609505087	3.705688242
29.05.2002 10:00	5.505535155	4.5582226	6.00995863	3.660985455	4.892543462	4.798280946	5.953777118	4.823276832	5.735115211	4.315552964	4.706482182	5.803268351	5.73303987	4.66220901	5.023270641	5.082864062	3.906126819	3.658460007	4.64855385	3.802178767	4.656753164	4.339424312	4.246150386	3.860215441	5.007227002	5.562091091	3.892189381	3.604120778	4.641611863	4.297834021	5.705541364	3.408038233	3.669476496	3.508573245	3.879928245	3.702014239	3.621864765	3.721631286
29.05.2002 11:00	5.536505165	4.577403581	6.04717959	3.67656203	4.921639495	4.8184724	5.990351993	4.843916823	5.765754651	4.334558275	4.731210299	5.828706853	5.762978713	4.682514219	5.027786774	5.087471545	3.929545194	3.674118834	4.697602134	3.821717806	4.697656379	4.36220481	4.278217761	3.882892043	5.049833242	5.595217772	3.912292055	3.616636377	4.66170036	4.30914129	5.770737838	3.442653058	3.700439118	3.532261359	3.909846834	3.727417622	3.646659264	3.747224696
29.05.2002 12:00	5.570712249	4.593184647	6.07866553	3.689203519	4.946661053	4.834823387	6.011710839	4.856326081	5.786358994	4.345985214	4.751875835	5.84400168	5.793010369	4.690651014	5.045875457	5.087471545	3.953047152	3.683533299	4.738076354	3.838045403	4.730531223	4.377430955	4.306841335	3.895885831	5.084073321	5.614200069	3.939191723	3.626040159	4.693949966	4.316689396	5.822205904	3.46584534	3.728438496	3.550090014	3.939902394	3.743347282	3.659094093	3.766488052
29.05.2002 13:00	5.594633529	4.605041671	6.104698697	3.698701605	4.96757026	4.847108359	6.037303887	4.872901236	5.81183023	4.361248849	4.772594812	5.864431804	5.818107665	4.706949826	5.059467328	5.101190441	3.969885454	3.692962144	4.755854132	3.847861627	4.751146753	4.392688422	4.328383972	3.908905613	5.10984397	5.633220751	3.962819164	3.635458586	4.722277458	4.328026436	5.865193154	3.477476212	3.747174787	3.562005588	3.960015557	3.756120121	3.671553979	3.779362821
29.05.2002 14:00	5.632200532	4.628301578	6.146150514	3.71754899	5.001134527	4.871529817	6.083534714	4.897827151	5.857619085	4.384203704	4.805856358	5.889849058	5.853352216	4.727370642	5.082168759	5.119516486	3.996915492	3.711862979	4.791770724	3.867538331	4.78838801	4.411804307	4.360816049	3.925216905	5.148645393	5.657050592	3.989925276	3.648039275	4.750706803	4.339381354	5.922603352	3.497885969	3.778526502	3.579923666	3.990299526	3.772122788	3.6902908	3.801956301
29.05.2002 15:00	5.683562699	4.659589557	6.208464014	3.74283032	5.051733799	4.904272499	6.140006977	4.930996104	5.913744175	4.414559374	4.851814491	5.930759005	5.908991956	4.760153292	5.109490209	5.147078821	4.034260224	3.737153605	4.852494121	3.893865739	4.842483601	4.446336271	4.407917565	3.957961391	5.205000545	5.704890291	4.023962932	3.666959147	4.787408536	4.354549044	6.008458507	3.544803284	3.822680604	3.615920862	4.037680476	3.810693954	3.737379629	3.850639425
29.05.2002 16:00	5.744909638	4.699000035	6.271142115	3.777829801	5.102636665	4.949583112	6.19646489	4.968491869	5.970183851	4.448899476	4.902245904	5.982176214	5.970046073	4.801320919	5.146054149	5.188546998	4.078661394	3.768910801	4.91030564	3.92692257	4.901140556	4.484891199	4.458981456	3.994168148	5.27047929	5.757791297	4.068469498	3.692276838	4.836606305	4.381168978	6.102303786	3.589125106	3.873516515	3.652132877	4.092236636	3.849498766	3.79117332	3.909542738
29.05.2002 17:00	5.80086774	4.73807751	6.333829925	3.806372619	5.153843285	4.98658859	6.247990758	5.001752733	6.016572089	4.475632578	4.948745467	6.028469241	6.026339023	4.838551696	5.187373527	5.225527439	4.123351409	3.800827965	4.985225362	3.963474509	4.964447968	4.527527916	4.51776707	4.030571766	5.336444236	5.810982983	4.113267449	3.720883872	4.886103795	4.40788628	6.200887832	3.633773079	3.924751695	3.688559825	4.143777057	3.888536718	3.832615468	3.955721315
29.05.2002 18:00	5.857116372	4.77382645	6.396871116	3.835240176	5.20535381	5.023967624	6.305349642	5.035521838	6.068375775	4.506722746	4.995504123	6.075157857	6.082944573	4.87595298	5.228888796	5.267367185	4.164860228	3.829690244	5.048166201	4.003575732	5.023964996	4.56649435	4.565867843	4.063836888	5.394007307	5.859591418	4.158356975	3.746423176	4.940064488	4.434700994	6.274813153	3.666722311	3.9699102	3.7221401	4.188754015	3.921246995	3.861461491	3.992228561
29.05.2002 19:00	5.88984077	4.797566818	6.433717026	3.854488264	5.235542019	5.048906271	6.336614943	5.0607461	6.099662375	4.525844222	5.02539457	6.101102376	6.1191291	4.900981924	5.265955765	5.300036109	4.19266963	3.852228334	5.086152321	4.030441142	5.058161227	4.593887491	4.595618425	4.083874124	5.429612297	5.888871884	4.186249331	3.762438232	4.977628159	4.453914014	6.308794015	3.681757263	3.992604206	3.737463618	4.216574626	3.93766273	3.880762784	4.01222474
29.05.2002 20:00	5.888955248	4.805137329	6.438362781	3.860780576	5.235542019	5.057090756	6.336614943	5.064989226	6.094441379	4.529749	5.02539457	6.111574578	6.124308657	4.909341754	5.284547327	5.314133982	4.196153505	3.8586822	5.085332377	4.043913232	5.058161227	4.605656816	4.591888926	4.090566227	5.429612074	5.893760378	4.196737396	3.772066836	4.994377315	4.469320238	6.282027719	3.669726399	3.98935752	3.737463618	4.213091111	3.937662564	3.880762784	4.015563143
29.05.2002 21:00	5.847800608	4.784887629	6.389699758	3.844552735	5.201049655	5.036104842	6.288926455	5.04379469	6.047570539	4.510617936	4.991242627	6.085413939	6.082944573	4.888457975	5.265955765	5.300036109	4.164860228	3.842559545	5.030525729	4.030441142	5.015437134	4.586051076	4.558437992	4.070509441	5.385126836	5.864465484	4.179265581	3.765646135	4.981812321	4.469320238	6.200050641	3.627801164	3.953747039	3.712963918	4.178349276	3.914691437	3.86467445	3.998887433
29.05.2002 22:00	5.767764953	4.739986131	6.3036493	3.812016406	5.132470269	4.989904099	6.199724176	4.992953662	5.954336907	4.459766223	4.927577189	6.027904724	6.005832697	4.846848355	5.219646248	5.2626621	4.113012683	3.813639638	4.933613073	3.993528277	4.939067805	4.546986632	4.499329848	4.037211747	5.314400471	5.820685439	4.14097978	3.746423176	4.944229894	4.457762575	6.103643111	3.589125102	3.902287158	3.679432932	4.126554536	3.882013284	3.829418198	3.959032006
29.05.2002 23:00	5.694953081	4.699865519	6.229551479	3.77663746	5.072906422	4.948317573	6.116765583	4.946978887	5.867315412	4.413832669	4.864393454	5.976262122	5.934385989	4.805449253	5.178174516	5.22084492	4.064968738	3.781658467	4.850928834	3.960143404	4.867571473	4.508118196	4.444333161	4.004076848	5.248597111	5.772269287	4.096002095	3.730448885	4.894382528	4.44238021	6.023062846	3.550694018	3.854406273	3.649107001	4.075141243	3.849497158	3.797531782	3.925998426
30.05.2002 00:00	5.640198265	4.664451572	6.165743365	3.751229051	5.022180672	4.915408511	6.049531546	4.905418122	5.795986607	4.375825948	4.814193131	5.929840088	5.878604296	4.768369987	5.15063552	5.193048897	4.027454901	3.75618873	4.791987962	3.92692257	4.817471951	4.47330415	4.40062387	3.974394576	5.200650339	5.728900177	4.058171814	3.708153339	4.848952572	4.42319701	5.962903292	3.518366667	3.819516611	3.618930324	4.037680476	3.817143656	3.762637864	3.886573192
30.05.2002 01:00	5.592243472	4.636611677	6.118674506	3.725723953	4.98433554	4.88241958	6.003464783	4.872355063	5.750485728	4.345629152	4.776745021	5.894066195	5.83823193	4.739648362	5.127752842	5.169952749	3.993530762	3.730821356	4.743898198	3.897164043	4.771815178	4.442491552	4.364398302	3.948120936	5.152964985	5.690513174	4.023961724	3.692276838	4.811969965	4.407886241	5.89988634	3.48621456	3.784815534	3.59189887	4.000424649	3.79137741	3.727933654	3.853897989
30.05.2002 02:00	5.547608509	4.6049159	6.065926611	3.700322298	4.942485529	4.849563144	5.967464761	4.847507749	5.720269689	4.323149151	4.743603208	5.853128888	5.793010369	4.711029784	5.100373393	5.142317997	3.959777353	3.705556308	4.689775579	3.864254782	4.722299821	4.407977214	4.32116205	3.915425207	5.101242249	5.642745488	3.98313703	3.663801764	4.758848186	4.377360119	5.82580475	3.445547024	3.74404818	3.559024459	3.960015557	3.756118112	3.69654894	3.814902659
30.05.2002 03:00	5.490663431	4.56547798	6.00382601	3.66871564	4.892543462	4.808678839	5.917022204	4.814495882	5.67524597	4.296597131	4.698256571	5.80727668	5.738023233	4.670324789	5.064002782	5.096455476	3.919498515	3.670983874	4.625527417	3.831509448	4.664916891	4.36600841	4.263914019	3.876404839	5.037025842	5.585741015	3.93919026	3.635458586	4.714173497	4.350754084	5.718422705	3.387942408	3.691133999	3.514486337	3.903186424	3.711525845	3.652873546	3.769704304
30.05.2002 04:00	5.433242205	4.522329476	5.941761755	3.637270478	4.842904432	4.768001371	5.860867193	4.777518509	5.625084649	4.266370686	4.653168448	5.756580862	5.678392959	4.629829932	5.032305322	5.055387958	3.876140249	3.639722116	4.553873962	3.795678861	4.599843827	4.324276452	4.20712262	3.834396683	4.969062982	5.524375886	3.89553432	3.610375324	4.66572429	4.328026376	5.609079785	3.330915982	3.638669376	3.473219761	3.85014657	3.66725107	3.612592658	3.724824771
30.05.2002 05:00	5.370698457	4.48381589	5.874648462	3.603057631	4.789470565	4.723697104	5.810040377	4.73698696	5.580141348	4.233207649	4.604276089	5.706326704	5.624057753	4.589545112	4.996224544	5.014518119	3.833070028	3.605518585	4.490737855	3.763277622	4.539329118	4.282781249	4.154294965	3.795863359	4.901651565	5.468090664	3.852169132	3.579167652	4.617574189	4.297833949	5.504641926	3.280086079	3.583608159	3.432244879	3.794265637	3.626422441	3.563379298	3.677093152
30.05.2002 06:00	5.318685257	4.452746449	5.818453761	3.578158392	4.744534712	4.691484426	5.760094954	4.708664897	5.530726731	4.207325162	4.56376723	5.666345872	5.570034082	4.557468415	4.964780599	4.982867077	3.793568388	3.580764567	4.423511389	3.727825419	4.483277412	4.245263705	4.108834915	3.767116636	4.847285593	5.426103104	3.805793051	3.557419026	4.561776847	4.275272984	5.449214688	3.25204925	3.547180189	3.403155567	3.75186236	3.59520181	3.520646099	3.629727093
30.05.2002 07:00	5.27159446	4.421806062	5.767618926	3.553362364	4.703904468	4.659403919	5.709798261	4.676221377	5.481332104	4.177471072	4.523471692	5.631171981	5.526064494	4.52552602	4.937922761	4.951374651	3.760837592	3.556112627	4.369899039	3.695768049	4.439526985	4.21539044	4.074071264	3.741674216	4.805712847	5.39358018	3.772873386	3.538840728	4.518221286	4.252783436	5.411753852	3.235296368	3.520005844	3.382881483	3.722673263	3.573443216	3.496364706	3.604614583
30.05.2002 08:00	5.256954265	4.42517262	5.752184916	3.556079812	4.691756332	4.663207154	5.694944077	4.680095229	5.46663776	4.180856526	4.511424611	5.635988524	5.511454266	4.529511477	4.928989448	4.946761828	3.751051529	3.559188538	4.353743883	3.692571314	4.427639353	4.21539044	4.067138591	3.751202964	4.797424008	5.402860477	3.749931822	3.53266096	4.482771475	4.237830067	5.430464884	3.271659886	3.516994227	3.400254811	3.719438461	3.588976731	3.496364706	3.610882971
30.05.2002 09:00	5.287648069	4.465761181	5.786765793	3.589640886	4.72013137	4.706561067	5.729333123	4.724051266	5.50587494	4.220575631	4.539564316	5.685516132	5.540697871	4.573489972	4.946865723	4.982707021	3.767370139	3.5869435	4.375505064	3.705368073	4.44746262	4.24900666	4.087951495	3.79586334	4.822315776	5.468090664	3.749931701	3.548122565	4.467069872	4.237830059	5.491543557	3.362208997	3.544154613	3.455623393	3.745364088	3.645231844	3.535872773	3.670756561
30.05.2002 10:00	5.357809092	4.530500764	5.86610061	3.642183003	4.785374981	4.774673013	5.812549796	4.792839595	5.589188412	4.283124873	4.604276089	5.770487037	5.6142121	4.637912096	4.978242094	5.02783405	3.819875571	3.639722116	4.451109979	3.743915495	4.523272121	4.309159899	4.154281644	3.866686259	4.901650558	5.571543866	3.7827309	3.588512878	4.490634706	4.264019263	5.629726536	3.489130235	3.611075853	3.541168982	3.81393259	3.730596581	3.612592658	3.769704303
30.05.2002 11:00	5.484098995	4.622391283	6.007398616	3.716960152	4.90084609	4.871643009	5.961669471	4.882557013	5.748308199	4.364525156	4.71471634	5.886689796	5.747997692	4.72737064	5.045875456	5.109639355	3.909467185	3.711862979	4.603549818	3.828243928	4.652674472	4.404152079	4.256768351	3.948120878	5.024238949	5.690513174	3.848844626	3.638601316	4.549873175	4.30537011	5.816430775	3.598028593	3.706650309	3.627967659	3.913179576	3.820369517	3.69968036	3.886573191
30.05.2002 12:00	5.62461305	4.715307526	6.165581287	3.792611012	5.030613883	4.969745728	6.143622786	4.998647222	5.945704513	4.47422281	4.847625782	6.014607103	5.898852412	4.826122492	5.127752842	5.206148301	4.010471486	3.784849383	4.761494111	3.913680159	4.78838801	4.49649588	4.367978721	4.020623878	5.157286224	5.796447323	3.932453786	3.692276838	4.637600394	4.358345815	5.990649017	3.669726389	3.803720021	3.697700158	4.013948516	3.891796312	3.765802198	3.965658277
30.05.2002 13:00	5.767936079	4.801144949	6.326486432	3.862633505	5.162407264	5.060571563	6.32799438	5.099268384	6.146829054	4.573272434	4.978470992	6.133615062	6.046886685	4.921897294	5.205800569	5.303669931	4.102689347	3.852228334	4.894331768	3.990182407	4.913763908	4.58213581	4.473568482	4.093914625	5.283627746	5.898651277	4.017138648	3.746423176	4.730389734	4.415537562	6.164595826	3.739220943	3.89908418	3.762058953	4.112807036	3.960708885	3.835814306	4.035627799
30.05.2002 14:00	5.894443937	4.880226216	6.468588418	3.927043337	5.278847558	5.144089797	6.458936473	5.171142577	6.272841645	4.630735199	5.08979905	6.227668784	6.176246426	4.997628758	5.275246705	5.374040361	4.199639092	3.920313501	5.058673653	4.074321443	5.05387928	4.672683026	4.591825548	4.171379848	5.420692268	6.016754613	4.10980794	3.807497333	4.836606305	4.484758186	6.358867158	3.834102721	4.002353634	3.839536088	4.223546744	4.040342365	3.916295231	4.116473559
30.05.2002 15:00	6.04639873	4.963552674	6.639366075	3.995141527	5.418845418	5.232435454	6.621881574	5.238820702	6.437034583	4.687734452	5.220054874	6.327444779	6.328328534	5.082575809	5.335873812	5.444742342	4.315623872	3.992398877	5.293251482	4.19728397	5.235546553	4.784314912	4.727058915	4.256559586	5.587007596	6.141253342	4.214249042	3.875685812	4.952566956	4.5546236	6.571550339	3.924127018	4.120443633	3.921104199	4.343111523	4.124289306	4.001036153	4.201687199
30.05.2002 16:00	6.139736347	5.027431823	6.742893033	4.047421428	5.502993706	5.300272859	6.739843677	5.3028445	6.560969756	4.741497648	5.303548501	6.407008447	6.4238189	5.146839693	5.387493266	5.506667961	4.383249162	4.051955166	5.410661813	4.280441217	5.332198623	4.864993835	4.803195357	4.315064402	5.673565096	6.226772455	4.284740164	3.961107785	5.040609494	4.680422689	6.656971699	3.930380643	4.18024842	3.959092345	4.407205228	4.171742926	4.047105602	4.24640142
30.05.2002 17:00	6.190298904	5.067268664	6.801553667	4.0832808	5.552060265	5.34279444	6.780363942	5.337087804	6.603122873	4.764253265	5.347803584	6.454876796	6.477231535	5.189946005	5.429945347	5.544823801	4.42268344	4.091948182	5.480030324	4.33640491	5.394239053	4.917856132	4.849219088	4.356646029	5.733239155	6.287558249	4.334495145	4.034251252	5.099815432	4.792172426	6.72445921	3.939771982	4.220399844	3.987724987	4.450240165	4.205833211	4.063633591	4.256759264
30.05.2002 18:00	6.227827327	5.076706591	6.844663577	4.088772209	5.5879059	5.354529591	6.80696953	5.335918671	6.624669241	4.758009322	5.378909812	6.464525438	6.514774449	5.198592589	5.453614629	5.573361276	4.458712802	4.105330549	5.570265976	4.399866627	5.452220345	4.954647437	4.887767055	4.367078162	5.779391305	6.302808941	4.359499559	4.010892445	5.12957175	4.744088024	6.772330726	3.946040144	4.25066128	3.990913882	4.479066068	4.209250343	4.07688426	4.260215144
30.05.2002 19:00	6.218697235	5.074203495	6.842856521	4.087780773	5.583417786	5.353485464	6.793912135	5.326226443	6.601930091	4.744175348	5.374459628	6.458164954	6.514774449	5.198592589	5.458355754	5.573120752	4.462325169	4.108680154	5.590666957	4.431797032	5.465651561	4.971050168	4.891626654	4.370558792	5.784018161	6.307897326	4.377411724	4.024230517	5.15515856	4.768094252	6.750363872	3.927253094	4.247292638	3.987724987	4.479066068	4.20241489	4.070255783	4.242952069
30.05.2002 20:00	6.182245277	5.051456954	6.797970743	4.070517288	5.552060265	5.331011139	6.744233793	5.295219918	6.552677859	4.715275736	5.343368421	6.430681075	6.482587039	5.176991953	5.458355754	5.563422015	4.437074609	4.095291366	5.527536593	4.417589317	5.420955097	4.950551662	4.864605973	4.349699344	5.747061035	6.277403176	4.366659055	4.020893544	5.15515856	4.776112286	6.686702446	3.88672734	4.220399844	3.962267758	4.450240165	4.178544652	4.050408058	4.218852328
30.05.2002 21:00	6.118766197	5.005127343	6.730294552	4.03661495	5.498545807	5.287537829	6.672213125	5.259981459	6.476073873	4.682502097	5.290313813	6.37639501	6.4238189	5.133948942	5.439405791	5.520112963	4.393983395	4.05860462	5.433172878	4.368069252	5.354308188	4.901555479	4.810828469	4.308156879	5.687301977	6.216675235	4.338061413	3.994256666	5.12957175	4.75208208	6.591868705	3.827939179	4.173578418	3.917948253	4.403630027	4.134426478	4.020742505	4.184562872
30.05.2002 22:00	6.04869004	4.95081429	6.653406641	3.98987797	5.436497384	5.227133517	6.596489714	5.203787189	6.395474038	4.634942012	5.228807212	6.306607818	6.349476142	5.078308421	5.406336633	5.462697247	4.344022281	4.015497893	5.327653835	4.308370508	5.274961948	4.84070773	4.74980338	4.256559452	5.614255181	6.136244491	4.298920469	3.957801892	5.095572876	4.71617151	6.482227669	3.760523855	4.117136001	3.864526213	4.346657847	4.080504707	3.98138634	4.143630956
30.05.2002 23:00	5.962274429	4.892764816	6.559859765	3.943707257	5.361710211	5.167140633	6.509760735	5.152231765	6.309636782	4.591595107	5.163373767	6.237508161	6.275640659	5.023024318	5.368688651	5.405634873	4.287335104	3.962815613	5.228508657	4.242210061	5.187605484	4.772280777	4.677930518	4.198526276	5.528232596	6.05146255	4.249407244	3.911691044	5.044824931	4.668542194	6.353103911	3.69381131	4.051311664	3.808433073	4.27956807	4.023668667	3.926018862	4.082673642
31.05.2002 00:00	5.873639321	4.822954254	6.462587183	3.891087302	5.283189731	5.099117271	6.419608866	5.092467269	6.219692918	4.537209821	5.085490417	6.158100616	6.186665007	4.955471431	5.326519935	5.344160406	4.220588553	3.91054379	5.112638685	4.176642449	5.092493121	4.700446803	4.599245069	4.134223503	5.429603654	5.962451871	4.189739332	3.86590051	4.977628159	4.617267876	6.207834088	3.618854138	3.976386394	3.746675659	4.202650748	3.957403746	3.861461491	4.015563138
31.05.2002 01:00	5.771219035	4.754339663	6.350184084	3.835891247	5.19244768	5.027697311	6.308776775	5.029120418	6.109586993	4.48319959	4.99976776	6.074306689	6.082944573	4.888457967	5.279895805	5.283161043	4.147534954	3.852228334	4.986614562	4.101462578	4.98565637	4.621376702	4.510288013	4.067172039	5.327611642	5.864465482	4.120180764	3.810728078	4.906816247	4.558523816	6.05260936	3.544803248	3.895882762	3.682473736	4.119677395	3.888524151	3.797531782	3.942494842
31.05.2002 02:00	5.668928361	4.689701743	6.238525312	3.780926526	5.102636665	4.956626857	6.199085267	4.96182569	6.000314968	4.425292829	4.914901913	5.991189496	5.985367701	4.821983629	5.228888795	5.222575779	4.078661394	3.800827965	4.873941383	4.043913231	4.884339072	4.550884255	4.422361573	4.004076549	5.222404549	5.772269285	4.051312327	3.759231959	4.828385867	4.500227965	5.901438598	3.468750851	3.816354176	3.618930323	4.037680476	3.823590029	3.731080745	3.873483564
31.05.2002 03:00	5.563900287	4.622223386	6.123244409	3.726666309	5.009546663	4.886405615	6.085392713	4.89506947	5.882137597	4.364433474	4.826714331	5.903618563	5.878604296	4.756048092	5.168985178	5.157797566	4.003690074	3.746663972	4.755477443	3.976815333	4.780097361	4.48102689	4.335464685	3.944843749	5.118441603	5.685725602	3.979742716	3.711333528	4.746639231	4.450067168	5.759326146	3.402289305	3.737799636	3.559024459	3.953304402	3.762503106	3.668436658	3.80842622
31.05.2002 04:00	5.469430473	4.559244457	6.019550311	3.676023306	4.925804491	4.820860293	5.987836594	4.837318178	5.790616817	4.315424642	4.747738453	5.832074305	5.782989503	4.694722556	5.109490208	5.102705954	3.932897499	3.696108288	4.646722426	3.916988301	4.681269718	4.411804307	4.253153521	3.886137704	5.019976719	5.59521777	3.905579628	3.66064601	4.66170036	4.396423798	5.630501502	3.333753548	3.666388788	3.499714775	3.87661241	3.702000567	3.609505087	3.740816582
31.05.2002 05:00	5.375036263	4.501234796	5.916510357	3.628919898	4.842904432	4.759891376	5.896265012	4.784070673	5.704808093	4.266738223	4.669534226	5.756211313	5.693265742	4.633869957	5.041349663	5.047907118	3.866175409	3.645961693	4.547345441	3.857692602	4.591747735	4.347009983	4.171784064	3.827957947	4.922651877	5.510272232	3.838881252	3.616636377	4.585640195	4.346960929	5.492340281	3.263246645	3.59275008	3.441000666	3.800814534	3.638945155	3.551138537	3.683436237
31.05.2002 06:00	5.29632212	4.450827346	5.830098517	3.588389822	4.773100841	4.707662793	5.816264048	4.730959795	5.62502945	4.222113877	4.604276089	5.690752277	5.609293136	4.585528172	4.982734086	4.997979285	3.809997608	3.605518585	4.464850343	3.805431176	4.515256291	4.294074648	4.108763815	3.783070537	4.843112391	5.444740294	3.782728273	3.579167652	4.518221286	4.30536991	5.39036882	3.218595347	3.53206782	3.400254811	3.738872563	3.595190944	3.502425677	3.629727088
31.05.2002 07:00	5.232019207	4.4161283	5.759506055	3.560489752	4.716071496	4.671309468	5.746123529	4.694609412	5.555493261	4.185202109	4.547623422	5.645695429	5.545580808	4.54947022	4.93792276	4.961896316	3.764103015	3.577677493	4.390243836	3.766510374	4.451433602	4.256498436	4.056685924	3.754382172	4.780866367	5.407504214	3.733593549	3.55431858	4.459231498	4.27527275	5.321821651	3.201946226	3.489959444	3.37710226	3.693620737	3.570330469	3.472183325	3.598352683
31.05.2002 08:00	5.203746168	4.411171011	5.729022568	3.556953552	4.691756332	4.667072236	5.711066713	4.686085412	5.51592691	4.176970419	4.519453866	5.640275003	5.511454266	4.541480426	4.906698378	4.948229627	3.741280774	3.571508129	4.362483147	3.750362986	4.427639353	4.24900666	4.039415518	3.760746004	4.764349235	5.41679887	3.704297995	3.545026995	4.416268476	4.252783197	5.337268086	3.249253466	3.483968764	3.394457758	3.683966899	3.585855574	3.472183325	3.604614579
31.05.2002 09:00	5.228561976	4.448014767	5.75833602	3.590371776	4.716071496	4.706237842	5.73935595	4.721747698	5.544736225	4.208887424	4.543592803	5.689668786	5.540697871	4.581513336	4.920065784	4.975112679	3.764103015	3.602418749	4.398883038	3.769744765	4.459381894	4.28654376	4.067066272	3.80868151	4.797417731	5.486814069	3.70754608	3.563624792	4.400707651	4.260271779	5.419423371	3.350809459	3.513984161	3.458552401	3.716205346	3.645220022	3.49939441	3.654943509
31.05.2002 10:00	5.321593363	4.549525831	5.862393076	3.67370137	4.801769924	4.818407539	5.83725604	4.818837896	5.647966759	4.289405782	4.624610546	5.814795589	5.633913704	4.682514209	4.96029826	5.033608544	3.826469393	3.686674649	4.501855751	3.824980047	4.551394038	4.385055773	4.150704366	3.925216481	4.893256681	5.661823758	3.749928528	3.698622551	4.435766071	4.434700679	5.587023184	3.512507754	3.595800493	3.582915231	3.797539242	3.778518791	3.581787368	3.753639303
31.05.2002 11:00	5.443587554	4.672746232	5.998755982	3.774116538	4.913315818	4.948673339	5.956753453	4.912906693	5.762862895	4.363136467	4.727083604	5.956954062	5.757982461	4.805449243	5.018756921	5.110866284	3.922845702	3.794431732	4.666073494	3.923609506	4.693556542	4.523642053	4.270947952	4.070508997	5.041283541	5.879102107	3.832248681	3.86590051	4.514274129	4.6527295	5.824510826	3.696828436	3.712867724	3.734395926	3.916514008	3.934359209	3.68716408	3.889849662
31.05.2002 12:00	5.574762432	4.738127538	6.146519191	3.824534281	5.03483365	5.014168955	6.05635895	4.966496951	5.848046477	4.403867761	4.826714331	6.028415492	5.873548719	4.863466925	5.050403664	5.147453922	4.027454901	3.849003803	4.905132321	4.057411578	4.875951037	4.62924841	4.415051936	4.144337253	5.209338556	5.982164627	3.922360805	3.826906285	4.60159059	4.535151595	6.086530608	3.852628124	3.844872203	3.823965883	4.051278856	4.020332647	3.807081237	4.025588127
31.05.2002 13:00	5.704763875	4.808036276	6.291936012	3.885085112	5.153843285	5.088572112	6.157697737	5.016203276	5.934109992	4.440948108	4.923349956	6.105585744	5.995595033	4.926086678	5.082168758	5.179507845	4.137160316	3.917055328	5.215735	4.224897951	5.083897428	4.752263131	4.550892417	4.22577701	5.371812002	6.096260402	4.000112375	3.856129909	4.673778382	4.546828637	6.285466905	3.933509584	3.956976548	3.895898553	4.167959803	4.093936563	3.90982066	4.136831814
31.05.2002 14:00	5.815979201	4.877190499	6.41742215	3.942355478	5.257168383	5.167287547	6.264806797	5.078165413	6.03125335	4.488886962	5.016843731	6.193594915	6.103605937	4.997628747	5.132324542	5.234658908	4.2275854	3.982523356	5.394229968	4.350461526	5.226810907	4.860941244	4.666588932	4.304705289	5.505720246	6.211630238	4.085658545	3.901851828	4.762921996	4.58588169	6.497139255	4.02805543	4.061145457	3.971802985	4.272541642	4.171727111	3.971582635	4.198259064
31.05.2002 15:00	5.94107997	4.955718132	6.559613217	4.006697572	5.374863542	5.2509567	6.429422798	5.166220649	6.217884569	4.5712786	5.133003265	6.2980037	6.238913091	5.078308412	5.178174515	5.304395805	4.308541402	4.045312131	5.473579409	4.421138781	5.327783074	4.942366002	4.76875578	4.374040647	5.632458779	6.312988121	4.196730857	3.971035277	4.902669591	4.672500028	6.686993019	4.095016219	4.160257186	4.035715724	4.37865119	4.240069904	4.027323855	4.249852396
31.05.2002 16:00	6.029863745	5.005226519	6.660670078	4.048509826	5.458609934	5.305411554	6.549861018	5.23375834	6.344303422	4.639613227	5.220054874	6.371445027	6.338897162	5.138243737	5.238141019	5.369643798	4.368960849	4.088606603	5.500542796	4.460291289	5.389793805	4.987484307	4.83759283	4.408953344	5.719426961	6.364028722	4.291823506	4.007562017	5.036396142	4.716171163	6.773684534	4.104634399	4.223755967	4.061448648	4.446644575	4.267588267	4.07688426	4.298337569
31.05.2002 17:00	6.06938612	5.0390268	6.707525451	4.073795477	5.498545807	5.338486031	6.612102537	5.280035902	6.418321526	4.684617724	5.268298906	6.423780474	6.391895592	5.17699194	5.289201266	5.426004143	4.397564901	4.112031365	5.46346947	4.460291289	5.398686424	5.003949857	4.864507101	4.422964144	5.751663956	6.384512489	4.348769143	4.050985207	5.125314587	4.788153942	6.776932973	4.075819102	4.243925562	4.064672008	4.471849395	4.277932999	4.103461011	4.32618706
31.05.2002 18:00	6.080108468	5.036919839	6.727501836	4.072923051	5.516350099	5.337568651	6.653454498	5.296300863	6.465807446	4.706420199	5.290313813	6.428022493	6.418491877	5.181307845	5.317175742	5.444836542	4.40114812	4.108680154	5.409090976	4.438910741	5.380909672	4.987484307	4.864500034	4.408953241	5.751663285	6.364028721	4.366655366	4.024230517	5.15515856	4.744087562	6.776218381	4.063050114	4.25066128	4.055006424	4.479066068	4.267585034	4.123459566	4.336657562
31.05.2002 19:00	6.073002607	5.022373185	6.715494664	4.062017678	5.507443721	5.323666268	6.646175027	5.291385151	6.459623917	4.701406347	5.285906541	6.416383016	6.413167442	5.168366455	5.317175742	5.425670891	4.397564901	4.095291366	5.382023673	4.414041492	5.367599383	4.96694654	4.860645094	4.394968485	5.747051056	6.343583542	4.370237655	4.010892444	5.159430334	4.732111343	6.776218381	4.053488644	4.247292638	4.042139963	4.479066068	4.253810502	4.116787096	4.322700158
31.05.2002 20:00	6.032172652	4.992038539	6.671117879	4.038095445	5.47190285	5.29284229	6.586867657	5.260720846	6.395103905	4.673613932	5.250725592	6.378483374	6.375968885	5.142540649	5.317175742	5.416017323	4.372530356	4.071922785	5.351644173	4.396327013	5.336616293	4.938276116	4.826050425	4.363598441	5.705640348	6.297722962	4.345196514	3.994256666	5.138092338	4.716171019	6.690717327	3.996394702	4.213692294	4.006880827	4.443050684	4.216067352	4.090160066	4.284452007
31.05.2002 21:00	5.971762255	4.949494699	6.605129547	4.004315244	5.418845418	5.249254373	6.510914798	5.212908357	6.314595561	4.629623045	5.198211559	6.324693694	6.317770258	5.099666419	5.307841234	5.392265602	4.333360028	4.04199302	5.281650756	4.357499687	5.279352042	4.893416929	4.776338015	4.325436994	5.65069923	6.236879311	4.320240202	3.971035277	5.116806522	4.700262647	6.590840599	3.933509528	4.163585148	3.962267758	4.392914619	4.171716595	4.047105602	4.239504344
31.05.2002 22:00	5.897019844	4.89632534	6.523313648	3.961407964	5.352951895	5.193704329	6.425340319	5.161349601	6.224318701	4.582467898	5.133003265	6.260557267	6.244152126	5.048495762	5.275246703	5.349820587	4.283806716	3.998990576	5.190892366	4.304873596	5.200654872	4.836666916	4.715572559	4.270282194	5.573400387	6.161312833	4.274117686	3.931413604	5.065933402	4.660631406	6.481468728	3.858814832	4.107222488	3.905339442	4.336023971	4.114134727	4.004316618	4.191407698
31.05.2002 23:00	5.808275417	4.830663097	6.42602896	3.908685972	5.274507498	5.125513003	6.319878682	5.093350718	6.114085453	4.521032569	5.055389995	6.176019514	6.155440292	4.984959413	5.228888794	5.293450971	4.220588553	3.946436586	5.09684592	4.242210058	5.118331081	4.768273324	4.644007363	4.212138059	5.487748037	6.076326161	4.217752454	3.888755749	5.00696107	4.61333717	6.356436215	3.791079942	4.041491935	3.848896162	4.265522004	4.057022248	3.952017621	4.133434686
01.06.2002 00:00	5.716532883	4.766208148	6.33009244	3.856382752	5.19244768	5.058155398	6.220644735	5.025610934	6.010174022	4.459088661	4.978470992	6.092157456	6.062324561	4.917709986	5.173578636	5.223589989	4.157924987	3.894292986	4.999646648	4.186955817	5.032501337	4.704420904	4.573091296	4.154465395	5.402877339	5.992035443	4.161829416	3.843125304	4.948397383	4.566329951	6.240556139	3.721017792	3.976386394	3.789843054	4.19917402	3.99374678	3.8936617	4.07256547
01.06.2002 01:00	5.634187429	4.710229322	6.234532733	3.811206588	5.11967178	4.999356079	6.127054635	4.966779663	5.912426947	4.405784293	4.906462433	6.019332181	5.9751507	4.85930911	5.11405224	5.168014011	4.102689347	3.849003803	4.919164563	4.135536737	4.955979439	4.645015359	4.50650163	4.103969035	5.327602385	5.918238923	4.10634831	3.801040739	4.881967553	4.519609633	6.144684257	3.669726271	3.921537794	3.743603484	4.140329162	3.944206478	3.845420233	4.018903164
01.06.2002 02:00	5.567718456	4.657935591	6.161172103	3.769539375	5.060196522	4.945395394	6.044957033	4.912518991	5.830664804	4.356177079	4.843439213	5.952171501	5.903920893	4.805449231	5.06400278	5.11287305	4.05471719	3.807230601	4.86162909	4.091272338	4.896937008	4.59388749	4.455112232	4.060502084	5.261702203	5.854719751	4.054735888	3.762438232	4.820173754	4.477034544	6.064627593	3.624817255	3.873516515	3.700749922	4.088814169	3.90156727	3.800713365	3.968973845
01.06.2002 03:00	5.500748613	4.610582916	6.087861264	3.731318308	5.001134527	4.895894632	5.978310645	4.871283497	5.764874185	4.31871642	4.789208478	5.895691159	5.83823193	4.76015327	5.01875692	5.067190543	4.007079926	3.768910801	4.79872625	4.047285353	4.834137916	4.543090969	4.400438867	4.013999281	5.196287984	5.786768895	4.010318834	3.727258917	4.766997887	4.43853886	5.970364454	3.565446097	3.822680604	3.652132876	4.034285115	3.849464594	3.753154268	3.91941125
01.06.2002 04:00	5.424947073	4.555700878	6.00478528	3.687019289	4.934140799	4.838518565	5.902026117	4.817905439	5.68933352	4.273916722	4.722959046	5.829352655	5.762978713	4.706949803	4.960298258	5.012773565	3.953047152	3.724495503	4.725068916	4.000224935	4.76354146	4.488757466	4.335362008	3.964528813	5.118432088	5.70968746	3.956051535	3.685937642	4.710124635	4.392606544	5.855564419	3.506654595	3.762831178	3.60089593	3.973458174	3.797776598	3.69968036	3.86041999
01.06.2002 05:00	5.346105049	4.501209269	5.917747456	3.643034791	4.863550546	4.781545893	5.812176044	4.760536044	5.59984822	4.221916779	4.653168448	5.758408868	5.678392959	4.646002643	4.89779883	4.949556643	3.896115952	3.680393546	4.644939105	3.956813935	4.689458819	4.43480799	4.270865815	3.915424272	5.04127572	5.642745483	3.90557626	3.648039275	4.653658731	4.358345145	5.753592819	3.448442317	3.703543935	3.553066672	3.913179576	3.74650338	3.649765622	3.805190437
01.06.2002 06:00	5.266091118	4.447107842	5.830571368	3.599364611	4.793568249	4.724976332	5.726450225	4.707631997	5.515255575	4.173543184	4.58804694	5.687980886	5.594551687	4.593564124	4.840186834	4.891357022	3.839677475	3.636604723	4.564807047	3.90706879	4.612003812	4.381242385	4.206945424	3.866685359	4.964817661	5.571543861	3.848838816	3.610375324	4.589624681	4.316688604	5.647906329	3.396546104	3.644818363	3.505618932	3.85014657	3.698811513	3.603334639	3.753639296
01.06.2002 07:00	5.202266467	4.41190437	5.765555677	3.571193461	4.740462238	4.68854577	5.657437863	4.667177253	5.446901577	4.136558087	4.531513739	5.64297798	5.530939714	4.557468394	4.791756298	4.855668028	3.796850828	3.608620017	4.497230623	3.867538327	4.555419903	4.343216169	4.157632533	3.840840687	4.905833161	5.529081891	3.809088027	3.588512878	4.541947762	4.294068108	5.578286906	3.373631495	3.604961049	3.482038035	3.807370185	3.673524361	3.578715445	3.724824758
01.06.2002 08:00	5.187733031	4.411273195	5.744617738	3.570664508	4.724193344	4.688267851	5.637406268	4.662893157	5.422211792	4.128735103	4.515438173	5.642458581	5.511454266	4.557468393	4.778598548	4.851069873	3.783731282	3.608620017	4.480809238	3.854413967	4.539329118	4.339424312	4.14710835	3.84729209	4.893248276	5.543214305	3.782724849	3.585396177	4.502445092	4.279027457	5.591934991	3.419553233	3.601905977	3.502666109	3.800814534	3.689315759	3.578715445	3.731216607
01.06.2002 09:00	5.220379976	4.458684007	5.787996962	3.61020034	4.76084561	4.73940476	5.679973077	4.7104163	5.470283353	4.171258152	4.551656175	5.706463107	5.555354399	4.605633818	4.804935721	4.899638085	3.809997608	3.649083876	4.518316632	3.870823514	4.575580907	4.381242385	4.182235745	3.902391404	4.935271737	5.623705606	3.792597883	3.622903937	4.494569429	4.312913525	5.678992595	3.515436368	3.638669376	3.564988207	3.836954202	3.756083256	3.612592658	3.792263605
01.06.2002 10:00	5.31266866	4.54001467	5.892349408	3.680555661	4.847029449	4.830953558	5.791751102	4.794487735	5.58251933	4.246682542	4.636836836	5.81111598	5.653656507	4.694722536	4.862297086	4.9708812	3.876140249	3.715018712	4.618451684	3.926922565	4.669001926	4.461734734	4.263715523	3.987569316	5.032744235	5.752970099	3.832245329	3.685937642	4.522170516	4.373552469	5.846325734	3.65172347	3.719091364	3.664251305	3.919850132	3.85594938	3.693419087	3.893127761
01.06.2002 11:00	5.467154621	4.656920015	6.062834926	3.776893318	4.988532126	4.956246893	5.96362191	4.916193146	5.760452883	4.352144594	4.772594812	5.962251277	5.813083048	4.817846853	4.955818332	5.083598722	3.99014774	3.813639638	4.790811804	4.020354301	4.825800699	4.586051076	4.396771823	4.107323744	5.191940581	5.928047179	3.922357104	3.772066835	4.609578238	4.461612199	6.097850614	3.831020061	3.844872203	3.796033745	4.04787672	3.987111068	3.79117332	4.015563127
01.06.2002 12:00	5.662084229	4.794767116	6.283452636	3.886994959	5.170979686	5.099867943	6.189021416	5.056210064	5.998009899	4.477709273	4.948745467	6.141748214	6.016080694	4.959677652	5.064002778	5.220934116	4.133705524	3.926834655	5.037416064	4.16291427	5.036772686	4.736284331	4.561895614	4.239440774	5.389542527	6.11623317	4.041036183	3.852876308	4.730389734	4.527376124	6.368418629	3.999554141	3.992604206	3.927420582	4.202650748	4.124247127	3.919534872	4.157248804
01.06.2002 13:00	5.884005997	4.938076202	6.534980999	4.009076069	5.379252214	5.258313335	6.441290434	5.203346762	6.257168041	4.606250669	5.150344973	6.32958871	6.254637955	5.112506519	5.187373522	5.360179987	4.301465785	4.055279091	5.320181734	4.325879685	5.279352042	4.90970188	4.761019711	4.384496336	5.627891103	6.333375417	4.189732856	3.964415314	4.894382528	4.648780441	6.689498734	4.175567608	4.170245764	4.074351081	4.389346213	4.274456613	4.066943901	4.298337559
01.06.2002 14:00	6.102844376	5.071902562	6.787700706	4.119792055	5.5879059	5.398041798	6.678144922	5.326006788	6.496254469	4.707718572	5.343368421	6.493157377	6.482587039	5.250649349	5.298516405	5.496853673	4.469555048	4.172627718	5.620476329	4.50322974	5.53309405	5.078433542	4.965184586	4.518220474	5.867657057	6.523787492	4.355914389	4.06776008	5.082857727	4.760082973	7.013263737	4.312940867	4.349032808	4.198120649	4.573501533	4.403206849	4.204019498	4.431553427
01.06.2002 15:00	6.278084627	5.169737808	6.988985477	4.198088675	5.7554548	5.504519047	6.869094819	5.415266738	6.695179994	4.782745428	5.49987604	6.615501004	6.666215253	5.351274621	5.382788473	5.582418874	4.60454544	4.264498006	5.844345635	4.648065606	5.733679024	5.212419537	5.126574888	4.614669832	6.065594547	6.670079008	4.504000698	4.162455837	5.25825741	4.87295076	7.258601058	4.382589703	4.493836756	4.280729125	4.724754319	4.495010846	4.309415907	4.534804722
01.06.2002 16:00	6.363504676	5.205924578	7.086780235	4.232624655	5.838013684	5.549988776	6.960112564	5.448052611	6.782526318	4.802494728	5.581389515	6.662250017	6.75915242	5.395373171	5.43467435	5.620175034	4.671065815	4.305705231	5.935787791	4.725155856	5.82621154	5.275917455	5.214414904	4.657918947	6.170802617	6.728068475	4.592035175	4.213714	5.371305618	4.942241853	7.40449592	4.392591873	4.574305163	4.310697726	4.807092937	4.527042376	4.357509399	4.581535639
01.06.2002 17:00	6.397075289	5.21681888	7.122709071	4.240238465	5.87030534	5.560511288	7.00045522	5.46316995	6.824909858	4.818157816	5.617840989	6.687065787	6.80314669	5.413071727	5.477344479	5.648179729	4.697085036	4.316043198	5.913097512	4.739921766	5.844819836	5.288670037	5.246564941	4.66514989	6.209319876	6.738643401	4.643849213	4.230881994	5.441576002	4.970941346	7.474804387	4.372600532	4.609549964	4.307361879	4.844791723	4.527037777	4.367855229	4.585141757
01.06.2002 18:00	6.387110021	5.20322973	7.114519723	4.234526147	5.865685888	5.554088916	6.986402949	5.456878376	6.812764726	4.810910809	5.61327704	6.67370644	6.80314669	5.408643912	5.515438272	5.661901177	4.693362855	4.312595602	5.847149754	4.72884487	5.816920116	5.275917455	5.238499882	4.650693984	6.199675816	6.712224191	4.658715326	4.230881994	5.472487603	4.983271074	7.449011844	4.319546329	4.602488468	4.284052967	4.84101419	4.505660688	4.364405047	4.577931153
01.06.2002 19:00	6.347823604	5.165329491	7.07301295	4.20573406	5.833409067	5.516764087	6.95137126	5.433295291	6.778450079	4.792250538	5.585938435	6.63917618	6.775630835	5.38212141	5.529763437	5.656453167	4.66735565	4.281639559	5.745624111	4.677347973	5.75211766	5.22930913	5.198343134	4.607483833	6.151591981	6.64906435	4.643848525	4.200009105	5.468065387	4.95452932	7.369141161	4.247204845	4.567275006	4.234352863	4.807092937	4.459551651	4.343736965	4.549154065
01.06.2002 20:00	6.279556242	5.109361435	6.998547709	4.160532956	5.77374189	5.458475156	6.878466327	5.388186	6.70065844	4.754957689	5.531493077	6.572399813	6.709857109	5.329304514	5.515438271	5.612377127	4.61927969	4.233744444	5.636246775	4.615248503	5.673987835	5.16193921	5.138448514	4.546672834	6.07987351	6.56018296	4.610499913	4.142055794	5.437168423	4.881072044	7.250280134	4.175567433	4.511259382	4.178434121	4.750863675	4.396166101	4.309415907	4.51332969
01.06.2002 21:00	6.191686593	5.045498534	6.90844516	4.106328359	5.69625586	5.388315226	6.784754165	5.335710735	6.607518108	4.711198618	5.459380113	6.495984774	6.628164652	5.263711011	5.486853383	5.554368464	4.556848746	4.179392765	5.523706962	4.553623465	5.582855259	5.086748771	5.059220403	4.475735678	5.989731224	6.456509594	4.558903462	4.071119966	5.388823042	4.792170312	7.089730571	4.088611026	4.438347545	4.106712098	4.676486613	4.326355766	4.268438116	4.467002162
01.06.2002 22:00	6.094634352	4.978867749	6.796320209	4.05216265	5.610378225	5.318691229	6.679829096	5.270541015	6.503305903	4.656486138	5.378909812	6.415113795	6.536284517	5.198592511	5.444139636	5.492086296	4.487659759	4.122094629	5.3961648	4.478153559	5.474616312	5.012194411	4.972903671	4.412451395	5.886335245	6.364028705	4.496707102	4.027569125	5.323305137	4.752079997	6.938229006	4.005877323	4.359284324	4.042139961	4.595457538	4.257196434	4.207395806	4.403312008
01.06.2002 23:00	5.984925427	4.908701272	6.674959302	3.995877186	5.511895852	5.245327116	6.555038024	5.205842625	6.373812087	4.597596289	5.285906541	6.323788353	6.4238189	5.125365581	5.382788468	5.425327882	4.411908066	4.065260493	5.275619395	4.406950759	5.367599383	4.934188193	4.883596327	4.342756598	5.779361531	6.267257728	4.427785428	3.974347711	5.249619895	4.692318864	6.783308187	3.927252681	4.277666757	3.974984387	4.511625227	4.188689317	4.14016824	4.329675575
02.06.2002 00:00	5.876397529	4.835101403	6.554885523	3.936414527	5.414437714	5.168328312	6.426914207	5.124567617	6.240805631	4.523632105	5.189489245	6.233232808	6.312495001	5.052748324	5.331195652	5.368321165	4.333360028	4.005588691	5.155678427	4.336404892	5.257422784	4.852841951	4.79141516	4.277151702	5.668959929	6.166333715	4.352335739	3.918258693	5.163704195	4.633006653	6.625177469	3.846446788	4.193607196	3.90533944	4.421523021	4.117457005	4.070255783	4.256759236
02.06.2002 01:00	5.760562493	4.758176177	6.425415997	3.874241483	5.309287141	5.087806228	6.279417824	5.039473108	6.083171507	4.446534976	5.081183927	6.133357281	6.191878177	4.976523673	5.270600014	5.307135231	4.255641265	3.946436586	5.046630189	4.266515969	5.152900427	4.776290193	4.700270496	4.208730515	5.559806491	6.066373476	4.281187956	3.86590051	5.082857727	4.578053282	6.474378343	3.769675061	4.110525429	3.839536086	4.336023971	4.050283145	4.004316618	4.184562845
02.06.2002 02:00	5.644992818	4.682789076	6.298047787	3.8162243	5.20535381	5.008412858	6.13962731	4.956281639	5.933730248	4.367615671	4.978470992	6.034430346	6.072629399	4.900981841	5.196582199	5.241571064	4.178751241	3.88780388	4.946243527	4.197283951	5.05387928	4.700446803	4.613892377	4.144334842	5.456371317	5.972303418	4.203723748	3.813960454	4.998569815	4.519608086	6.330700475	3.699846664	4.031686269	3.777479613	4.251503097	3.983759149	3.939005682	4.119862494
02.06.2002 03:00	5.542333374	4.615940109	6.182615054	3.758368931	5.111150004	4.93763271	6.017978335	4.885618612	5.806909204	4.299611385	4.885401191	5.94672039	5.964944029	4.830263375	5.132324531	5.1767804	4.106128749	3.836121692	4.852029985	4.142371254	4.960212644	4.637127962	4.528458687	4.083871225	5.354080985	5.883985774	4.134027373	3.762438231	4.915115808	4.465463421	6.184675577	3.630785972	3.953747039	3.719079877	4.171421265	3.92116357	3.874322743	4.052393162
02.06.2002 04:00	5.434034462	4.545778817	6.062733301	3.701391314	5.013755892	4.864099572	5.886185385	4.803258127	5.66605809	4.225365445	4.785051854	5.854677764	5.84830954	4.756048019	5.054934276	5.098747907	4.030856708	3.77846915	4.753955413	4.081096859	4.863384867	4.56649435	4.447628306	4.023935413	5.257309114	5.80129012	4.058158989	3.714515346	4.828385867	4.411708739	6.064722908	3.571356824	3.879899072	3.661219457	4.095660799	3.862402821	3.813455383	3.988901542
02.06.2002 05:00	5.329076332	4.475487755	5.950435215	3.648053368	4.921639495	4.790497852	5.771998936	4.730180652	5.547580355	4.159809419	4.690039506	5.763484931	5.738023233	4.68251414	4.964780587	5.021277658	3.956411399	3.721334974	4.661045164	4.023714924	4.771815178	4.49649588	4.367663253	3.967813545	5.161582381	5.714487021	3.98651692	3.663801764	4.742573738	4.350751852	5.951066281	3.518366246	3.810033982	3.609906413	4.020720609	3.804166121	3.749996205	3.919411234
02.06.2002 06:00	5.236893047	4.414233643	5.843890203	3.595175769	4.83466071	4.725955922	5.663549555	4.665816551	5.439884092	4.097944629	4.608338711	5.678138085	5.638845542	4.617722359	4.884467585	4.944653781	3.889450566	3.674118834	4.581027821	3.973477647	4.689458819	4.438648792	4.292139397	3.915422385	5.071181823	5.6379819	3.918992855	3.622903937	4.66572429	4.309139011	5.835155488	3.46294082	3.74404818	3.559024457	3.949951362	3.752842088	3.69968036	3.863683423
02.06.2002 07:00	5.169142305	4.372413034	5.772971678	3.564286192	4.77719012	4.685882983	5.589827924	4.617967388	5.36675525	4.054762429	4.547623422	5.623316998	5.565138281	4.573489895	4.822541996	4.890850747	3.842983754	3.639722116	4.530015585	3.940191201	4.63231272	4.400328902	4.242227343	3.886135171	5.007192637	5.595217752	3.865469113	3.594751159	4.597599878	4.279025964	5.765188596	3.442652641	3.697335856	3.532261357	3.899858755	3.724153847	3.662206715	3.824629488
02.06.2002 08:00	5.149171954	4.367872781	5.747432427	3.560529524	4.756764734	4.681533635	5.573793236	4.613643239	5.351652585	4.05058589	4.531513739	5.618002339	5.540697871	4.569481356	4.796147022	4.8818018	3.826469393	3.636604723	4.516586761	3.926922549	4.612003812	4.392688422	4.224483447	3.886135112	4.985970282	5.599959728	3.835555527	3.588512878	4.549873175	4.264017072	5.753580465	3.465844908	3.684938364	3.54116898	3.886564986	3.73051688	3.659094093	3.824629487
02.06.2002 09:00	5.185151273	4.40738369	5.79197085	3.593806078	4.793568249	4.724523534	5.621968802	4.660804611	5.40460553	4.093183986	4.56376723	5.672087508	5.584736925	4.613690723	4.822541996	4.921545233	3.849601422	3.667850511	4.566638825	3.953486093	4.652674472	4.430969147	4.252887577	3.925213849	5.019951134	5.65705057	3.828926852	3.600995945	4.526121819	4.264017021	5.819263	3.544802819	3.712867724	3.58890283	3.913179576	3.778448258	3.68716408	3.866948499
02.06.2002 10:00	5.256997266	4.469297328	5.875503944	3.641783559	4.863550546	4.787577866	5.702767471	4.720388322	5.486292875	4.146498912	4.632759271	5.750893595	5.658598646	4.674385743	4.866726356	4.979322433	3.906126819	3.718176044	4.669902566	4.003575708	4.738771088	4.49649588	4.317211778	3.98756721	5.096912234	5.748151292	3.862138267	3.638601316	4.545909432	4.294066387	5.940562714	3.636760714	3.775384322	3.658189103	3.976823059	3.846164705	3.756313899	3.952412222
02.06.2002 11:00	5.37063692	4.553308095	6.004621734	3.712139378	4.97175842	4.878941186	5.809038205	4.796411206	5.588211615	4.210741109	4.727083604	5.855345381	5.777982938	4.76426049	4.933454884	5.050944588	4.000301929	3.791236015	4.838265657	4.094667419	4.880143995	4.597808638	4.429347817	4.080526963	5.231095039	5.879102084	3.935808329	3.70497478	4.621575278	4.358343166	6.111729558	3.748341521	3.873516515	3.75282449	4.078556933	3.944142518	3.877541979	4.096174002
02.06.2002 12:00	5.538346332	4.656904914	6.196604714	3.801261096	5.132470269	4.99532631	5.984327889	4.904780058	5.765497187	4.303115464	4.876991676	5.995725777	5.954747687	4.875952869	5.018756905	5.150509107	4.130252442	3.88456173	5.069143025	4.221440426	5.075310215	4.724320832	4.584015375	4.184936298	5.411751395	6.03161497	4.058157067	3.77849406	4.754776455	4.430861282	6.323446312	3.852627578	4.008861062	3.852019177	4.220059837	4.050261206	4.043804717	4.267131765
02.06.2002 13:00	5.778184871	4.810950047	6.465389205	3.930115146	5.357329996	5.163407294	6.275167227	5.076909307	6.074143019	4.460144382	5.102737808	6.205283622	6.207533204	5.04424514	5.150635498	5.292754352	4.301465785	4.015497893	5.335127376	4.37159569	5.318958341	4.893416929	4.779883922	4.325433497	5.646108144	6.236879282	4.221253441	3.901851827	4.944229894	4.574141733	6.593530454	3.990079451	4.18024842	3.987724984	4.403630027	4.195477711	4.231073971	4.449257362
02.06.2002 14:00	6.06158965	4.984770112	6.794817137	4.074176246	5.632903483	5.351390593	6.637410966	5.278661515	6.472221356	4.644318537	5.374459628	6.440753377	6.520148081	5.233263205	5.284547299	5.456186635	4.509442011	4.162492195	5.634187909	4.54279769	5.601013889	5.082590175	5.023678014	4.489868545	5.933190171	6.47716703	4.424171421	4.020893544	5.176538305	4.692317016	6.972454706	4.182050459	4.396993799	4.149005566	4.628506318	4.361131552	4.419796565	4.624916813
02.06.2002 15:00	6.342101938	5.144166728	7.110715818	4.207447194	5.89806656	5.525937411	6.982590031	5.44902078	6.839815225	4.799652827	5.63611825	6.653181122	6.819687301	5.408643809	5.42049456	5.622432502	4.711990928	4.302262456	5.953622734	4.728844833	5.891489001	5.27167052	5.262488434	4.643472807	6.223779708	6.696401609	4.629003905	4.142055794	5.41516189	4.824383797	7.347074579	4.342711213	4.609549964	4.294033495	4.852351891	4.512711792	4.57774225	4.767529606
02.06.2002 16:00	6.529902364	5.269055705	7.336290657	4.309005692	6.0898107	5.658336008	7.19503416	5.582921313	7.064580582	4.91844606	5.816121738	6.82023431	7.031220755	5.542397026	5.539325635	5.757086584	4.87016128	4.41322854	6.214611262	4.896548389	6.118451537	5.425796619	5.445830942	4.759746305	6.443323037	6.866295861	4.786192119	4.234320509	5.597158811	4.925882279	7.624966749	4.44951758	4.766488717	4.394581585	5.016541085	4.620243893	4.666864673	4.849073255
02.06.2002 17:00	6.625755853	5.338944046	7.449774116	4.373557739	6.189401377	5.738765177	7.282712525	5.663303887	7.145592027	4.984549082	5.909697862	6.91591081	7.144057534	5.628090951	5.635481336	5.854262559	4.958061892	4.486944757	6.356521382	5.025459492	6.24826287	5.534324745	5.549247256	4.8295765	6.567189417	6.968340573	4.885030924	4.29649413	5.718930849	4.999734662	7.780768558	4.493332944	4.857010011	4.448759502	5.113445477	4.678185815	4.702788514	4.860254041
02.06.2002 18:00	6.63902387	5.365418013	7.472352433	4.397207104	6.213251273	5.775021452	7.279830294	5.691839767	7.135565008	5.004151837	5.928516127	6.962014151	7.178110751	5.668949064	5.69850274	5.921848499	4.984994555	4.522296969	6.378618161	5.109881539	6.282169587	5.591243827	5.574212689	4.859155131	6.602112781	7.011567596	4.919516508	4.317336725	5.764418739	5.020363723	7.810473563	4.49671347	4.878880841	4.462364014	5.13686066	4.692730506	4.699189063	4.845349579
02.06.2002 19:00	6.585533002	5.35040599	7.41611276	4.387115257	6.165604494	5.76273922	7.202558603	5.671195685	7.048665554	4.983626341	5.881534863	6.942352229	7.132727199	5.659854665	5.717976413	5.945767047	4.958061892	4.522296969	6.310825727	5.140776883	6.233763169	5.600030022	5.536719597	4.844351828	6.552247286	6.984532582	4.911839762	4.299963796	5.773541431	4.999733302	7.690565294	4.449517304	4.835195587	4.435179001	5.093979579	4.663638842	4.659698751	4.797090424
02.06.2002 20:00	6.482580411	5.289997619	7.303481301	4.340051132	6.080374643	5.702184674	7.086705034	5.611213221	6.923161908	4.925008845	5.797509558	6.87295149	7.042457775	5.609986662	5.708234717	5.929995915	4.889192836	4.479893613	6.165407426	5.098322762	6.118451537	5.543059956	5.445729627	4.785402327	6.443311697	6.903789824	4.862114925	4.254986028	5.732555241	4.954523335	7.495833983	4.362623541	4.744909334	4.370999557	5.004983979	4.602177291	4.595488188	4.730725461
02.06.2002 21:00	6.344359135	5.209240849	7.148108765	4.274333934	5.953817921	5.61255317	6.924717728	5.526482078	6.755846807	4.849169389	5.681961686	6.767455767	6.902740242	5.524453306	5.664517182	5.875006514	4.790697513	4.41322854	5.96493178	5.010195138	5.966600635	5.447404157	5.323065844	4.701397244	6.301321573	6.781039624	4.789967859	4.193166489	5.664621621	4.889195976	7.28460799	4.250476907	4.637858627	4.287378304	4.894054431	4.512657419	4.514182112	4.653968228
02.06.2002 22:00	6.183046005	5.096185103	6.961988343	4.181658834	5.801236088	5.496904288	6.733202113	5.411249364	6.552916736	4.744574089	5.531493077	6.623522598	6.73721748	5.408643689	5.5776715	5.771095207	4.671065815	4.319492402	5.748229257	4.885264781	5.789096736	5.318494757	5.190015704	4.596711854	6.141967134	6.628088257	4.695990804	4.104808864	5.570305496	4.792164267	7.071414488	4.13678833	4.521731759	4.18499029	4.76956424	4.410089826	4.419796565	4.563529498
02.06.2002 23:00	6.01928359	4.984589116	6.779491777	4.087355857	5.650961806	5.374551405	6.53420658	5.289282753	6.343283237	4.634276369	5.383362142	6.47655324	6.563230378	5.294261982	5.486853322	5.658813793	4.553191781	4.223522178	5.54696276	4.76211975	5.619206462	5.195561351	5.054976102	4.49694206	5.984976625	6.477166987	4.599403675	4.030909368	5.468065387	4.712183394	6.861859587	4.02488157	4.403870427	4.090512844	4.650615358	4.308891364	4.333424144	4.477668589
03.06.2002 00:00	5.856845019	4.870437887	6.602999151	3.997600314	5.507443721	5.254333352	6.347742348	5.168948706	6.147063232	4.526257631	5.241951806	6.332044546	6.40252634	5.176991669	5.396910033	5.552366754	4.440676687	4.132172343	5.370218351	4.644412586	5.461172367	5.070126165	4.92589429	4.391468352	5.825698871	6.328274902	4.496695976	3.944594667	5.358189498	4.617260013	6.644669155	3.91163591	4.284433778	3.990913873	4.526140158	4.205645001	4.237853306	4.382199501
03.06.2002 01:00	5.712480158	4.770726412	6.436762514	3.91274633	5.370476984	5.147844838	6.171007914	5.063358112	5.960555087	4.427327095	5.111374363	6.199939546	6.249393747	5.074042868	5.321846558	5.461103242	4.336912399	4.048632846	5.198949244	4.531986637	5.310142092	4.958745175	4.806416463	4.30124753	5.682660773	6.191474281	4.406139552	3.872422409	5.25825741	4.542926706	6.457225977	3.812554521	4.18024842	3.902190974	4.417941024	4.113976078	4.150212301	4.294863671
03.06.2002 02:00	5.580792427	4.679087448	6.293293628	3.841306566	5.248511501	5.055639527	6.008008836	4.954421099	5.782769182	4.325905289	4.986983274	6.079845262	6.10877774	4.976523473	5.256674433	5.375688919	4.245107475	3.975947694	5.064052466	4.44246994	5.187605484	4.864993835	4.699987008	4.225768798	5.559775571	6.086288388	4.316664653	3.826906283	5.15515856	4.500220133	6.299770067	3.730111627	4.087437673	3.833303509	4.318334808	4.040157674	4.073569236	4.218852264
03.06.2002 03:00	5.457770543	4.593341189	6.151740894	3.771584022	5.136740652	4.964419741	5.860544165	4.859675623	5.62703499	4.236980117	4.876991676	5.966265024	5.980257909	4.8884577	5.187373455	5.295984126	4.161391752	3.907290424	4.937396365	4.353979665	5.066731482	4.776290193	4.602413545	4.15107991	5.438469612	5.977232751	4.228270308	3.768855668	5.053262062	4.438531632	6.149566145	3.657717497	3.999102263	3.762058944	4.227035349	3.967126847	3.994479933	4.14023051
03.06.2002 04:00	5.337561141	4.512366107	6.022329517	3.704831007	5.030613883	4.87778771	5.726396708	4.770077994	5.489056914	4.15279972	4.772594812	5.859025668	5.858397471	4.805448979	5.123183488	5.221364861	4.075235667	3.842559545	4.818656124	4.273475195	4.955979439	4.688536272	4.502373194	4.077179981	5.323146883	5.869341875	4.134016884	3.704974779	4.940064488	4.365937703	6.005667027	3.583195449	3.911905455	3.694651879	4.133438458	3.894880414	3.922776082	4.065834797
03.06.2002 05:00	5.234695891	4.439837642	5.905336479	3.645909721	4.934140799	4.797046057	5.605702137	4.689519929	5.363614462	4.081169296	4.67363101	5.76347238	5.747997692	4.727370376	5.059467257	5.152207243	4.000301929	3.781658467	4.708608224	4.197283846	4.850837755	4.605656816	4.414539059	4.013991828	5.217992765	5.777100009	4.051292437	3.651188514	4.836606305	4.305362346	5.883226416	3.52129706	3.835352164	3.634000002	4.054682686	3.829884317	3.851832029	3.988901506
03.06.2002 06:00	5.144117908	4.37644594	5.799708058	3.59326285	4.847029449	4.732655895	5.503825189	4.626166828	5.263086029	4.02104326	4.592101026	5.67880946	5.648716944	4.662208748	4.991725242	5.079041416	3.929545194	3.730821356	4.613743893	4.138953062	4.759407775	4.543090969	4.338532378	3.961236453	5.122694413	5.700095439	3.972946684	3.604120776	4.738510324	4.249034575	5.780820844	3.477474986	3.769104635	3.585908278	3.983557907	3.778354256	3.794351767	3.929294389
03.06.2002 07:00	5.074321162	4.335127009	5.724954758	3.559440051	4.7812815	4.688689019	5.432798731	4.578354327	5.191975519	3.97863743	4.531513739	5.624117844	5.574932456	4.613690546	4.924526342	5.02910034	3.876140249	3.692962144	4.547234395	4.087878753	4.689458819	4.49649588	4.281151007	3.928475693	5.054042556	5.652279745	3.908913657	3.566730111	4.653658731	4.204293487	5.718398525	3.468749642	3.722205519	3.56200558	3.929868652	3.752742225	3.756313899	3.889849606
03.06.2002 08:00	5.046788804	4.325836153	5.695215623	3.552429432	4.76084561	4.680263554	5.413177217	4.570414541	5.177822917	3.971486246	4.511424611	5.613739949	5.545580808	4.60563358	4.888908861	5.005783233	3.856225905	3.686674649	4.52499823	4.067552445	4.669001926	4.484891198	4.259750746	3.928475456	5.028439976	5.652279743	3.865459368	3.554318578	4.585640195	4.17832622	5.723885718	3.500806139	3.712867724	3.573945002	3.916514008	3.759132337	3.753154268	3.902971801
03.06.2002 09:00	5.084265946	4.367192778	5.738555469	3.587493381	4.793568249	4.725854597	5.469084764	4.624033723	5.238462484	4.021972196	4.547623422	5.670962999	5.584736925	4.654101356	4.902247328	5.0412401	3.879465272	3.718176044	4.566896302	4.081096744	4.701758332	4.519758149	4.288290426	3.971095716	5.062592902	5.714486956	3.858799707	3.57916765	4.561776847	4.196863921	5.793152895	3.580233267	3.74092313	3.624953713	3.943250359	3.813726212	3.787996441	3.959031939
03.06.2002 10:00	5.184168898	4.456131485	5.854571351	3.659069076	4.896693724	4.819630846	5.588993879	4.725483742	5.369998432	4.114993769	4.644998371	5.793319333	5.698228489	4.751944701	4.96478052	5.131363099	3.956411399	3.791236015	4.688006212	4.138953038	4.813310752	4.601731746	4.378217262	4.05383056	5.165878408	5.840119101	3.908912726	3.63231748	4.597599878	4.24155694	5.94919504	3.702865589	3.825846156	3.719079869	4.030891448	3.907937054	3.880762784	4.075933167
03.06.2002 11:00	5.337078371	4.57482392	6.031675945	3.761991064	5.047505599	4.954453313	5.759386906	4.860483642	5.547153768	4.234252274	4.789208478	5.956980519	5.868495723	4.888457621	5.06400269	5.263598925	4.075235667	3.894292986	4.878488117	4.245677243	4.98565637	4.732294535	4.520738284	4.174756855	5.33637149	6.016754506	4.003493813	3.717698791	4.689911494	4.324235899	6.191668571	3.855719101	3.956976548	3.842654605	4.167959803	4.036784983	4.014167438	4.236058188
03.06.2002 12:00	5.545397137	4.729344726	6.272826228	3.888448415	5.252838886	5.120621715	5.988579069	5.026359327	5.78073542	4.383869871	4.982726062	6.164868491	6.093270086	5.057002732	5.196582095	5.430818628	4.241599636	4.028732622	5.137713049	4.396326827	5.222446266	4.901555478	4.714996344	4.321966428	5.568811976	6.226772331	4.147898042	3.826906282	4.840719646	4.43852885	6.511635876	4.015371789	4.137005246	3.987724974	4.353755589	4.18852612	4.193900003	4.42095058
03.06.2002 13:00	5.807552145	4.890455472	6.571195128	4.026987079	5.507443721	5.301506851	6.290366793	5.220956213	6.097914835	4.56008836	5.228807212	6.391491915	6.381275199	5.241951675	5.340554235	5.595875483	4.444280481	4.169247604	5.463484008	4.578940811	5.519567364	5.090909329	4.956833377	4.472195049	5.858266682	6.446195215	4.338034775	3.92812242	5.053262062	4.535139596	6.886868168	4.175565557	4.352448414	4.132708846	4.580813401	4.340073219	4.385129713	4.60681268
03.06.2002 14:00	6.099036632	5.069442975	6.909357728	4.177579224	5.796648424	5.49886611	6.62966953	5.410259308	6.460116108	4.728068306	5.508898746	6.634058957	6.709857109	5.43968245	5.5059001	5.773145879	4.674777697	4.33330529	5.819248569	4.799247661	5.844819836	5.309963594	5.22586283	4.650680757	6.180353329	6.706947435	4.562558555	4.077844643	5.310257983	4.700248839	7.301342207	4.349341231	4.591907976	4.297363325	4.829691797	4.512546865	4.574197775	4.797090375
03.06.2002 15:00	6.364711796	5.226586924	7.22063921	4.310488408	6.066236459	5.668908519	6.959079329	5.567477679	6.815819715	4.861055766	5.774292638	6.84120055	7.014384666	5.614509185	5.654828683	5.953807221	4.881575062	4.479893613	6.136300983	5.010194926	6.142374206	5.51252104	5.470116531	4.807449907	6.472877655	6.936021593	4.774847323	4.2000091	5.561371126	4.836485892	7.671469679	4.503477179	4.806197433	4.441966235	5.055175308	4.663488115	4.720809323	4.942695144
03.06.2002 16:00	6.550478211	5.338260732	7.447243662	4.406612769	6.265907646	5.800989009	7.17959364	5.695358092	7.057948325	4.968159361	5.966255687	7.001569957	7.235073474	5.755766795	5.781533714	6.112143829	5.039112302	4.589909233	6.379119422	5.164016822	6.369834388	5.66617644	5.653321984	4.922346635	6.692357857	7.098485199	4.934872647	4.29996379	5.750750397	4.946318245	7.929851007	4.602230899	4.959556413	4.541055965	5.215353267	4.769375227	4.807855562	5.022125449
03.06.2002 17:00	6.628554559	5.398243838	7.539128898	4.459560655	6.352626069	5.870829507	7.270601103	5.77973383	7.157257686	5.048499013	6.05167193	7.096307236	7.344016712	5.834092876	5.870213428	6.211553093	5.113096112	4.647296195	6.435426805	5.230183862	6.453258158	5.732763853	5.733482105	4.970996066	6.793507043	7.175045408	5.027687093	4.345218685	5.869835166	5.003840922	8.062539653	4.636567087	5.037272144	4.57897191	5.298502178	4.813575511	4.837071882	5.025925768
03.06.2002 18:00	6.629504491	5.424314892	7.552869144	4.481867429	6.371990129	5.901363849	7.258964296	5.810470022	7.14463263	5.068633042	6.065975571	7.13536124	7.361303803	5.875806849	5.914848155	6.264946083	5.132668552	4.686988563	6.472877505	5.340194649	6.482847716	5.799792095	5.750390895	5.001071094	6.813834672	7.208001815	5.039357352	4.352205577	5.87905414	4.999716738	8.057621871	4.633126545	5.048430772	4.589344137	5.310441765	4.824643358	4.844391654	5.018326728
03.06.2002 19:00	6.557150539	5.395035092	7.475914383	4.462911756	6.313999729	5.878031899	7.172185142	5.784112977	7.049888719	5.04385569	6.008876889	7.102966733	7.303770875	5.857246047	5.934748896	6.273433857	5.093566594	4.676144073	6.402941687	5.379794491	6.423744699	5.799792095	5.686851465	4.96723993	6.732696313	7.158599729	5.019909854	4.345218682	5.87905414	5.012086321	7.846720489	4.517024468	4.970616372	4.530746758	5.235082652	4.769300143	4.789646366	4.946461189
03.06.2002 20:00	6.454794628	5.339112676	7.362476763	4.418366899	6.222806074	5.820804905	7.050555064	5.723074941	6.918451847	4.984729505	5.923808341	7.037586264	7.206559713	5.806378378	5.919819623	6.25709816	5.023615746	4.636504778	6.250956714	5.336243466	6.306452159	5.74613424	5.598619204	4.914879059	6.627047673	7.082140905	4.981148164	4.327780152	5.860624565	5.007958527	7.649285795	4.419324324	4.882531463	4.465768864	5.148591204	4.703388387	4.717202021	4.867715946
03.06.2002 21:00	6.321722176	5.257097855	7.206886003	4.351462346	6.094531909	5.734058951	6.89080848	5.641458074	6.752109917	4.910993378	5.802159383	6.935020587	7.070595687	5.723692024	5.865265988	6.195182796	4.927384736	4.572060243	6.052216307	5.245820957	6.151958099	5.657331432	5.47808789	4.836940674	6.48767388	6.968340265	4.911814871	4.268795818	5.796384789	4.94630848	7.444668751	4.322847271	4.777299563	4.387836327	5.039701213	4.623551867	4.63823868	4.7933895
03.06.2002 22:00	6.162414566	5.151170381	7.031967739	4.264789169	5.949160315	5.621546158	6.7064204	5.525095495	6.555689217	4.80608886	5.659013132	6.795443929	6.902740242	5.614508726	5.771728704	6.088028277	4.809548775	4.483418381	5.837475425	5.117594855	5.980744478	5.534324742	5.346861498	4.741446142	6.330475633	6.828919885	4.824040737	4.203432858	5.71439357	4.885108918	7.241730781	4.217809471	4.662710978	4.297363305	4.920699566	4.530220566	4.556498971	4.712384521
03.06.2002 23:00	5.999187591	5.039711651	6.847581257	4.169790863	5.796648424	5.498689768	6.508186804	5.397757918	6.346231689	4.688894891	5.508898746	6.641951863	6.731740223	5.493132485	5.669364494	5.961962073	4.689642391	4.385332689	5.64031564	4.987347113	5.807637173	5.404238128	5.217468618	4.63984376	6.175499029	6.685864986	4.72592157	4.131877875	5.610613712	4.812263441	7.047002719	4.117474607	4.553233496	4.207984123	4.803332413	4.434464983	4.468594204	4.628542404
04.06.2002 00:00	5.849491856	4.933691397	6.677851312	4.085958052	5.655481681	5.389635277	6.328967977	5.280762557	6.156332967	4.584935484	5.370011589	6.505857722	6.56862732	5.377707378	5.56327312	5.841921903	4.578826571	4.298821289	5.464251567	4.866490951	5.655693436	5.288670033	5.09783384	4.553777322	6.032227757	6.560182604	4.63268128	4.071119953	5.507940619	4.752053219	6.875056095	4.037577584	4.448721224	4.129453979	4.695017101	4.353830722	4.381671673	4.538389463
04.06.2002 01:00	5.711382249	4.838159955	6.521273201	4.003793266	5.525264942	5.281868298	6.158753814	5.170182692	5.97540289	4.478501839	5.23756813	6.372164091	6.418491877	5.272428365	5.472593126	5.742828557	4.480412729	4.220117969	5.317986118	4.758415256	5.519567364	5.178734572	4.987640497	4.468652802	5.900268783	6.435890387	4.544188828	4.010892432	5.410766855	4.696262253	6.708971881	3.949172001	4.352448414	4.048570157	4.595457538	4.270611879	4.29915024	4.45280293
04.06.2002 02:00	5.590460993	4.750323522	6.383593327	3.931640914	5.410032125	5.188692969	6.023217295	5.072926219	5.82874155	4.392320399	5.124345273	6.255852924	6.286157534	5.181306802	5.39219994	5.654841386	4.386825526	4.145631774	5.181190104	4.659033373	5.394239053	5.082590171	4.878862543	4.387959287	5.774635	6.323176582	4.456694863	3.957801879	5.310257983	4.640862621	6.536770443	3.861906157	4.254031486	3.97498435	4.493519808	4.191739791	4.224300923	4.375174982
04.06.2002 03:00	5.472910895	4.66465005	6.250996805	3.864108581	5.296228927	5.099997669	5.885824646	4.977393727	5.687359049	4.303379782	5.016843731	6.145272487	6.160637947	5.09111585	5.317175216	5.576815636	4.301465785	4.075256339	5.050597285	4.568079975	5.270573975	4.987484303	4.779099892	4.315036991	5.655147147	6.216674867	4.380954745	3.908409659	5.232369929	4.593688013	6.372260538	3.784952859	4.163585148	3.905339404	4.400056526	4.120477275	4.143514689	4.294863577
04.06.2002 04:00	5.367216674	4.591396237	6.131235468	3.803600394	5.201049655	5.021127212	5.766792595	4.899385008	5.563621967	4.23112186	4.919124864	6.042434728	6.041745894	5.014549663	5.238140487	5.495528533	4.22408612	4.015497893	4.947400339	4.488889819	5.170235991	4.905627693	4.688100813	4.249680666	5.546150701	6.121232026	4.309530855	3.85938513	5.150888874	4.546800655	6.226073045	3.714957503	4.080855241	3.842654578	4.31127103	4.053274563	4.073569236	4.222290097
04.06.2002 05:00	5.268524006	4.522627556	6.018821895	3.743654755	5.10689228	4.942983368	5.659764614	4.822096987	5.456018436	4.162315591	4.830892343	5.950112703	5.934385989	4.934470772	5.164393618	5.40979804	4.147534954	3.952983387	4.832344113	4.410494482	5.062445295	4.82859117	4.601861945	4.184913476	5.442867072	6.026658768	4.238798477	3.813960442	5.070161354	4.504072532	6.086809128	3.648724007	4.002353634	3.780568195	4.230525651	3.990039408	4.007598654	4.153841753
04.06.2002 06:00	5.178457589	4.459390751	5.917695568	3.69422507	5.022180672	4.878377512	5.567431169	4.754215593	5.364037297	4.10588726	4.747738453	5.864378301	5.83823193	4.863465938	5.082168255	5.315942035	4.078661394	3.897539942	4.743688365	4.346944078	4.977166653	4.760264299	4.523942535	4.130829101	5.349563486	5.947692214	4.172242485	3.77527962	4.998569815	4.465437801	5.973796586	3.598024387	3.934402762	3.731329691	4.157585594	3.937240982	3.942256311	4.08942043
04.06.2002 07:00	5.130021335	4.424375875	5.86164336	3.662534844	4.975948687	4.837226219	5.510127721	4.713848604	5.306697003	4.067018586	4.702368309	5.813883586	5.782989503	4.82612149	5.027786268	5.259258643	4.037665447	3.868375011	4.687390774	4.297883863	4.922190067	4.720336918	4.48711872	4.107298271	5.305468845	5.918238568	4.133995165	3.759231947	4.948397383	4.446194782	5.939648902	3.600995042	3.905491697	3.719079841	4.123115118	3.920821174	3.913057161	4.062471848
04.06.2002 08:00	5.12690385	4.425842214	5.857507575	3.664410218	4.97175842	4.8400006	5.505368461	4.713256345	5.306697003	4.066159277	4.698256571	5.81755073	5.777982938	4.826121464	5.014245176	5.244084854	4.034260224	3.868375011	4.681333241	4.290901518	4.922190067	4.720336918	4.487111908	4.120733801	5.305467963	5.937864692	4.113220675	3.762438219	4.910964986	4.442351653	5.980285464	3.645729814	3.915114674	3.740532764	4.129995649	3.940514753	3.919534872	4.075933086
04.06.2002 09:00	5.17404312	4.462608161	5.91179261	3.698602387	5.017967228	4.882008681	5.566567263	4.763350945	5.373194856	4.109634143	4.743603208	5.870328364	5.828164638	4.871787763	5.05040326	5.27481801	4.068389339	3.9007885	4.720343963	4.304872683	4.964447968	4.756262731	4.52760707	4.16458048	5.353981251	5.996974066	4.12359897	3.784927797	4.902669591	4.457732786	6.080104203	3.724043253	3.956976548	3.79293761	4.174884423	3.993324378	3.965054683	4.143630798
04.06.2002 10:00	5.268259565	4.53386176	6.022719425	3.760517033	5.115409837	4.967873303	5.686587588	4.857394475	5.500534015	4.199933341	4.843439213	5.978012693	5.939472541	4.95967648	5.114051798	5.333156423	4.144075031	3.966096228	4.826025699	4.357498672	5.071019788	4.832628058	4.616720712	4.2428308	5.460737923	6.111235927	4.168754055	3.830146808	4.935901166	4.492457156	6.259974585	3.846441784	4.048036858	3.880193627	4.265522004	4.083385868	4.043804717	4.253304843
04.06.2002 11:00	5.422465062	4.646606647	6.204024809	3.856576531	5.274507498	5.093934123	5.857424544	4.984265193	5.682006471	4.314413237	4.991242627	6.131787265	6.1191291	5.086843931	5.219645716	5.429009638	4.269710291	4.065260493	5.006638215	4.4674301	5.248665929	4.958745169	4.767533635	4.35661096	5.63687601	6.282478998	4.270536713	3.908409653	5.032184876	4.566295104	6.521068465	3.99638867	4.190265155	4.003684386	4.410782128	4.212142189	4.183794652	4.420950471
04.06.2002 12:00	5.634574328	4.782773612	6.448352642	3.969302569	5.489656358	5.24270168	6.093138727	5.137451811	5.924862259	4.448255216	5.198211559	6.318377139	6.365364023	5.241950562	5.378085455	5.558135028	4.444280481	4.186164235	5.273076446	4.626171419	5.497065319	5.128442702	4.971775671	4.500452645	5.88152632	6.487509682	4.416917329	4.000906048	5.180820517	4.652689898	6.845961751	4.159377781	4.372974935	4.142482323	4.602789809	4.357183124	4.357509399	4.617670106
04.06.2002 13:00	5.882413881	4.931298724	6.747255504	4.099339136	5.750888325	5.4143974	6.37448163	5.305930219	6.22869048	4.595575408	5.450404629	6.528442879	6.66077168	5.417499865	5.544109504	5.703311427	4.656235452	4.326395631	5.598799125	4.810416718	5.802998883	5.318494748	5.217084252	4.654263024	6.175449392	6.712223507	4.606753322	4.11494744	5.388823042	4.768048543	7.220939008	4.329457981	4.59543324	4.297363267	4.833464227	4.515763168	4.552963924	4.819329413
04.06.2002 14:00	6.152912643	5.081819766	7.060687858	4.228030884	6.033321571	5.584512092	6.703584594	5.472812827	6.590764515	4.741238149	5.728019816	6.73741352	6.980782474	5.591914364	5.708233529	5.855886556	4.873964157	4.472848901	5.918659761	5.017822205	6.113673357	5.521236628	5.473409742	4.814781916	6.477712078	6.946784256	4.820222631	4.230881962	5.633080392	4.889151376	7.59102511	4.493324758	4.817059989	4.44536204	5.066798735	4.673999583	4.735254234	4.999357527
04.06.2002 15:00	6.354680067	5.20553227	7.310512177	4.334705312	6.261110101	5.726062408	6.971700296	5.601361104	6.890277444	4.847961955	5.952087254	6.90321628	7.235073474	5.742006153	5.850437412	5.994863376	5.046870882	4.597060087	6.123943065	5.202879494	6.340536626	5.697195684	5.673437527	4.952215004	6.717442055	7.147647417	4.996599825	4.341727668	5.842228482	5.007925588	7.891817243	4.629681267	4.996477763	4.572064514	5.258813997	4.805789757	4.873733502	5.129150745
04.06.2002 16:00	6.479132329	5.288898872	7.463235574	4.407152156	6.405958869	5.824252737	7.144673057	5.694335719	7.092160272	4.926121636	6.10421303	7.026829292	7.407516737	5.852609253	5.959677372	6.115819767	5.156212135	4.686988563	6.217133316	5.316510947	6.468043425	5.813250613	5.791969488	5.046342011	6.864693387	7.279704874	5.117529809	4.429494442	5.994997767	5.115841805	8.061457308	4.702198506	5.108181454	4.651861068	5.374377769	4.891065196	4.954941206	5.198627389
04.06.2002 17:00	6.525740034	5.335062527	7.52597099	4.450582658	6.47420803	5.883294327	7.212150974	5.757957862	7.175886787	4.982796531	6.171458998	7.101456439	7.494612989	5.922354208	6.024780237	6.186139743	5.203484704	4.741428128	6.240171131	5.391703852	6.522418808	5.880807606	5.84741856	5.091883808	6.931285207	7.351816709	5.180594156	4.475538417	6.074586715	5.174508634	8.136113301	4.729992005	5.157023987	4.686802824	5.430678429	4.928385185	4.980939177	5.214138277
04.06.2002 18:00	6.504426797	5.336094279	7.506332913	4.454362111	6.469319309	5.889094165	7.178414256	5.770274389	7.143080485	4.990959783	6.16664177	7.11058816	7.488788435	5.936360009	6.060005467	6.212153935	5.203484704	4.752359462	6.182130549	5.403629948	6.502616357	5.894371858	5.843025491	5.099492517	6.926132706	7.357380557	5.196424695	4.493321479	6.102821361	5.199766596	8.115838281	4.719557073	5.157023987	4.686802807	5.426645916	4.932081837	4.980939177	5.198627333
04.06.2002 19:00	6.440224506	5.311309843	7.43789047	4.434847995	6.420548705	5.866157903	7.111870867	5.756392217	7.075661649	4.977541854	6.123383256	7.088031901	7.442285276	5.922353636	6.054965437	6.20313862	5.168007103	4.737787566	6.095699825	5.391703061	6.443411882	5.876290097	5.791625627	5.076664623	6.869754116	7.324032783	5.176627758	4.486203321	6.09340144	5.199760664	7.992598974	4.671037934	5.108181454	4.658837374	5.382400342	4.902119582	4.947527324	5.156106625
04.06.2002 20:00	6.34510714	5.265159504	7.335739298	4.397644876	6.342956761	5.81830863	7.010442469	5.709493905	6.971226512	4.940102389	6.05167193	7.03524477	7.361303803	5.880449228	6.029802301	6.170232708	5.105279154	4.701470399	5.972667762	5.332290642	6.345414298	5.817740697	5.719311023	5.031192876	6.778076411	7.257598206	5.133234644	4.461341481	6.055805481	5.182904374	7.843700656	4.605646186	5.037272144	4.610128975	5.310441765	4.853683193	4.895805776	5.098441533
04.06.2002 21:00	6.227606365	5.192311789	7.200804118	4.338721548	6.232369358	5.740523603	6.876555728	5.645962991	6.831576843	4.882935332	5.942652364	6.943724243	7.240784002	5.806375403	5.979661429	6.10445593	5.0197459	4.636504778	5.817276121	5.245817459	6.214459869	5.732763827	5.609812814	4.952188557	6.651926516	7.147646791	5.062684096	4.415382825	5.990334903	5.140914123	7.641594062	4.500081258	4.93747879	4.530746613	5.20747341	4.77238358	4.826103992	5.025925468
04.06.2002 22:00	6.086192432	5.101493395	7.032838472	4.263435314	6.0898107	5.642313094	6.709931247	5.557299221	6.655649066	4.807760606	5.806811354	6.827601902	7.076231046	5.70540733	5.890020469	6.007471241	4.908267321	4.557809999	5.645436458	5.14077263	6.051749793	5.622029791	5.476770851	4.859077723	6.492439726	7.006154217	4.969492705	4.345218619	5.892898299	5.074146712	7.399717729	4.379243392	4.81343757	4.435178829	5.078437466	4.67368705	4.738869387	4.931406357
04.06.2002 23:00	5.937245792	4.999652978	6.867181136	4.178945722	5.949160315	5.532046249	6.540487401	5.44761692	6.47324746	4.711154274	5.668186113	6.689738248	6.913858028	5.596426945	5.796252727	5.907226919	4.794464331	4.469328956	5.482305173	5.025455138	5.900848277	5.50381326	5.345556292	4.763328151	6.335173321	6.866294291	4.869661447	4.275710493	5.787241167	5.003766879	7.179651532	4.27341444	4.694776827	4.34078769	4.955080058	4.576184296	4.63823868	4.830470858
05.06.2002 00:00	5.799761775	4.902964382	6.703830826	4.095448422	5.810417772	5.423057759	6.374927128	5.340126362	6.29900937	4.615657486	5.531493077	6.559965494	6.75915242	5.488663755	5.698496151	5.802287721	4.689642391	4.385332689	5.344283102	4.922929599	5.756732622	5.391326555	5.22422698	4.668685273	6.189754455	6.733353115	4.771002733	4.210285243	5.678170678	4.93805599	6.968732021	4.169075037	4.577822592	4.250881878	4.833464227	4.483408058	4.538839448	4.723383866
05.06.2002 01:00	5.677945501	4.820611656	6.570541322	4.029186072	5.69625586	5.333266383	6.238468756	5.249131074	6.159927859	4.535267137	5.419058042	6.451888143	6.622739214	5.399790764	5.611344892	5.713768303	4.597188612	4.312595602	5.22355229	4.836535521	5.632873167	5.301440254	5.112431581	4.59305186	6.055794318	6.617613207	4.6772434	4.152248369	5.574775818	4.880978768	6.791709487	4.082197365	4.476453297	4.175158107	4.728479124	4.40226564	4.444156879	4.628542157
05.06.2002 02:00	5.574474934	4.742935434	6.449291401	3.965319495	5.5879059	5.252781943	6.11874487	5.16683052	6.027031606	4.459307112	5.316802498	6.346951887	6.504034954	5.316144008	5.539319214	5.630856521	4.516716485	4.247396625	5.123415885	4.75841148	5.528583033	5.21663896	5.017751164	4.521690065	5.942325106	6.518596205	4.599322308	4.104808791	5.485766799	4.832368013	6.634925539	4.005862734	4.390123436	4.106711923	4.635869196	4.332400625	4.364405047	4.541975744
05.06.2002 03:00	5.473446972	4.672179622	6.33330364	3.906696512	5.494100025	5.176303184	6.002814443	5.085970631	5.909584527	4.387967838	5.224429971	6.252430662	6.391895592	5.237602827	5.467838894	5.562976019	4.440676687	4.18955238	5.032512974	4.688351299	5.429877418	5.136805026	4.93185636	4.454502256	5.839409189	6.420450358	4.525822589	4.054336832	5.401983058	4.7800301	6.484331755	3.93349477	4.304772413	4.042139787	4.547963553	4.263186628	4.285484689	4.45989898
05.06.2002 04:00	5.382419804	4.607317356	6.224921133	3.85261414	5.401227292	5.105518789	5.890669813	5.015033853	5.789850889	4.321004348	5.133003265	6.162909534	6.286157534	5.168362654	5.406330325	5.50108244	4.372530356	4.135534792	4.941310448	4.622524997	5.336616293	5.065975392	4.8506631	4.39488701	5.737542876	6.333373836	4.460264271	4.010892369	5.327658368	4.736008529	6.349827619	3.868091253	4.230472905	3.981351516	4.471849395	4.201455996	4.214153138	4.385713846
05.06.2002 05:00	5.293828706	4.546755989	6.126601541	3.802116976	5.318003183	5.039422193	5.788247983	4.942248209	5.675818649	4.254388094	5.04680916	6.081292627	6.191878177	5.099662669	5.349916543	5.442803463	4.308541402	4.08192826	4.864245834	4.56084414	5.257422784	4.999830495	4.774096487	4.339210627	5.650411496	6.25712039	4.395267431	3.971035201	5.253937608	4.696197607	6.233893585	3.812541262	4.163585148	3.930580846	4.400056526	4.147020571	4.146862709	4.315730882
05.06.2002 06:00	5.235203173	4.50539303	6.055632507	3.76679149	5.257168383	4.990183059	5.714547658	4.889685189	5.597279907	4.204295358	4.986983274	6.019750429	6.124308657	5.05274467	5.317169621	5.413798406	4.262672353	4.048632846	4.806373762	4.513996515	5.196302955	4.954647407	4.720901373	4.301174204	5.586709469	6.201545887	4.348672459	3.944594592	5.197970244	4.67240647	6.14875652	3.772714159	4.113829933	3.892754407	4.346657847	4.109835794	4.096807396	4.260214768
05.06.2002 07:00	5.211837446	4.485244696	6.033063567	3.750344509	5.239863067	4.972974153	5.698921778	4.872498014	5.586863298	4.188613162	4.974218064	5.998333525	6.103605937	5.035746793	5.307834959	5.404402685	4.245107475	4.032045315	4.776376807	4.48530509	5.165898919	4.930102202	4.694435668	4.28739156	5.555014793	6.17638113	4.32014407	3.931413526	5.163704195	4.656583478	6.111366227	3.766608629	4.090731234	3.880193497	4.321869244	4.09635289	4.063633591	4.225729435
05.06.2002 08:00	5.22766142	4.49218587	6.053483528	3.757182792	5.257168383	4.982633632	5.731413591	4.887192209	5.631884016	4.204577048	4.995504123	6.015779016	6.1294908	5.04849185	5.321839721	5.41150122	4.255641265	4.04199302	4.793593037	4.481725799	5.18325993	4.93418816	4.705723633	4.297723274	5.568579694	6.196508025	4.313027296	3.934706335	5.146621275	4.652629644	6.134965834	3.800259978	4.100621296	3.899043834	4.332482742	4.11318303	4.066943901	4.236057887
05.06.2002 09:00	5.277030076	4.532867634	6.10934614	3.792171048	5.313644106	5.029171361	5.803916868	4.933904157	5.717881805	4.245021023	5.055389995	6.074236467	6.191878177	5.099662308	5.35929334	5.461757206	4.297930545	4.078591497	4.851832696	4.5139959	5.239917557	4.979263276	4.751137185	4.346139638	5.61848864	6.262186876	4.330823891	3.961107697	5.150888874	4.672396044	6.212959759	3.880498307	4.143640838	3.952745817	4.37508958	4.167326369	4.100133418	4.277518638
05.06.2002 10:00	5.369260598	4.60101542	6.223007597	3.851698569	5.418845418	5.107206954	5.934213328	5.020544451	5.871174314	4.323901291	5.163373767	6.173328282	6.312495001	5.185621454	5.434665857	5.539154049	4.372530356	4.142264508	4.933095323	4.564458237	5.332198623	5.053534933	4.831254857	4.415862381	5.714505733	6.369144134	4.380888708	4.007561922	5.193679681	4.716061088	6.353547056	3.983753985	4.220399844	4.029297269	4.453837455	4.245889371	4.170342853	4.350640681
05.06.2002 11:00	5.494877117	4.691011817	6.367424816	3.929037578	5.552060265	5.210001698	6.095678956	5.122899355	6.051339688	4.412219156	5.299134793	6.30140531	6.466528294	5.294257386	5.520201178	5.63713756	4.47317256	4.226927993	5.082543465	4.65902781	5.47910187	5.161939167	4.947076107	4.518120074	5.853330267	6.518595696	4.452998592	4.077844541	5.25825741	4.780004631	6.536366177	4.120674755	4.325167408	4.135964968	4.562546484	4.353134486	4.271844287	4.467001733
05.06.2002 12:00	5.674355024	4.819637459	6.581669113	4.039880752	5.750888325	5.357575022	6.306446981	5.265881716	6.281584934	4.53528205	5.490861919	6.482712641	6.69347198	5.453011475	5.654816754	5.777160928	4.630348398	4.354072845	5.318691588	4.810410994	5.7060847	5.327033718	5.131776178	4.665037917	6.074745922	6.733352322	4.577175428	4.172677849	5.380060149	4.868760015	6.830023895	4.322829849	4.493836756	4.290704883	4.735933838	4.508037679	4.405910964	4.599582079
05.06.2002 13:00	5.885375981	4.96941961	6.840787234	4.167581204	5.986480517	5.528766654	6.537173937	5.428994729	6.527432092	4.672574903	5.714179834	6.685724359	6.958432853	5.63261595	5.810991118	5.93273941	4.824660691	4.501066343	5.615962913	4.994948658	5.990184303	5.525597318	5.361074911	4.84053388	6.349701468	6.984529823	4.755892359	4.296493978	5.574775818	4.987234268	7.176437506	4.554382054	4.698347535	4.469174959	4.9512532	4.69151182	4.57774225	4.77121846
05.06.2002 14:00	6.09679702	5.122944174	7.091896034	4.299185435	6.227586656	5.699307616	6.748682038	5.579031635	6.750631113	4.794898539	5.933226059	6.890031299	7.223660194	5.810985806	5.954669937	6.073275503	5.027487309	4.654498514	5.925836524	5.214563086	6.291876268	5.746134168	5.608710111	5.023575392	6.646736644	7.257596481	4.957861206	4.436559943	5.805536783	5.132459649	7.555573301	4.785844317	4.922791704	4.651860815	5.183874632	4.882949979	4.753345698	4.942694617
05.06.2002 15:00	6.249755988	5.227868912	7.275213077	4.391805985	6.396242913	5.826550956	6.857176773	5.665305733	6.842087017	4.854359282	6.070747744	7.024766763	7.395947955	5.936355282	6.034813281	6.158700949	5.18375776	4.777922191	6.195294405	5.435497492	6.547219409	5.944258084	5.819982309	5.179748282	6.895099807	7.480396479	5.137099438	4.55050286	6.018343485	5.258882458	7.884955663	4.962822095	5.111929179	4.799624452	5.378388206	5.03314272	4.899489978	5.090780245
05.06.2002 16:00	6.328575325	5.294079975	7.371978707	4.449779339	6.498683438	5.904536383	6.889544367	5.697486526	6.843678031	4.867151703	6.14739431	7.10023838	7.500440135	6.01608179	6.110511245	6.235510159	5.282821589	4.862468777	6.355781016	5.596439695	6.712227368	6.086120076	5.961758986	5.284092606	7.070475569	7.638654585	5.26394439	4.637063008	6.16899523	5.35702011	8.111800692	5.074366951	5.247889688	4.896012647	5.519823178	5.135962256	5.007013956	5.183142046
05.06.2002 17:00	6.366700328	5.329859868	7.423809737	4.481510894	6.557640658	5.950066409	6.920079579	5.720511506	6.875112703	4.877812628	6.195577315	7.147772133	7.57056796	6.067994615	6.156191944	6.274060776	5.334758677	4.918066071	6.377761802	5.690160129	6.772800015	6.16935352	6.031043776	5.350394352	7.159076062	7.735662661	5.344115153	4.709918745	6.269025166	5.44754371	8.242482152	5.139771893	5.320464098	4.957262269	5.597472764	5.197395491	5.044396847	5.214137769
05.06.2002 18:00	6.381618475	5.347133634	7.443358334	4.500548414	6.58723374	5.976222057	6.952244191	5.750276254	6.919507009	4.90327716	6.229433045	7.176851619	7.605771763	6.101162661	6.176556283	6.274590811	5.354811692	4.947865851	6.365636482	5.764105806	6.798128237	6.220529901	6.052626398	5.381747623	7.185229333	7.781554388	5.384453376	4.750269271	6.326599464	5.504010024	8.239071514	5.143414859	5.339656457	4.975359251	5.61389807	5.216586307	5.059393874	5.214137694
05.06.2002 19:00	6.343172332	5.339284373	7.402519735	4.49439304	6.562567539	5.969879137	6.927297695	5.756790334	6.898951186	4.909639304	6.210074045	7.170839247	7.5822922	6.101162066	6.186751086	6.268709448	5.334758677	4.947865851	6.285851565	5.797138428	6.747524504	6.234528079	6.017506628	5.373882164	7.138081695	7.764326219	5.376354034	4.750269223	6.336224473	5.51270514	8.111791399	5.096106953	5.297484868	4.953647216	5.576979291	5.197170468	5.036907734	5.183141857
05.06.2002 20:00	6.265685331	5.294681527	7.315029869	4.462005336	6.493784116	5.92552184	6.8563318	5.718553229	6.835670027	4.88040838	6.152202957	7.121373323	7.517937116	6.063262459	6.181648932	6.249810258	5.274857008	4.91806607	6.13215361	5.75174051	6.641943234	6.183287237	5.934896124	5.32688889	7.044366967	7.701343148	5.332004351	4.720903605	6.297774652	5.486543595	7.947781772	5.023804597	5.221294091	4.903195756	5.499490875	5.147058539	4.992104678	5.136843586
05.06.2002 21:00	6.154809344	5.229934736	7.189291959	4.405014072	6.386535438	5.851359398	6.749026857	5.66513644	6.725972197	4.837109667	6.056437665	7.047241265	7.40173105	5.99726445	6.151097194	6.211804032	5.187699715	4.855083134	5.945299284	5.649298043	6.487786706	6.086119997	5.818739996	5.245236423	6.905135225	7.576253559	5.255903745	4.669766638	6.226042186	5.443123669	7.732909618	4.895124287	5.115678471	4.813834873	5.39444694	5.059154714	4.921628128	5.064017862
05.06.2002 22:00	6.030302585	5.1395611	7.042990497	4.329490634	6.261110101	5.756893414	6.611539226	5.581153426	6.586184479	4.766736292	5.937938138	6.934877001	7.263652034	5.903700085	6.08520442	6.147267885	5.081869487	4.774265547	5.751513455	5.519655856	6.325916304	5.962457151	5.691280936	5.141314635	6.752299126	7.42992661	5.168569618	4.600881133	6.135857017	5.378377941	7.52024711	4.754351003	5.000178512	4.707839267	5.274668879	4.953326734	4.840730984	4.980428492
05.06.2002 23:00	5.898032428	5.04804598	6.889413548	4.252602177	6.127639744	5.655811588	6.467159609	5.490353961	6.432258871	4.689846442	5.811465473	6.815561867	7.115751136	5.806367441	6.004669534	6.069512988	4.973441682	4.686988561	5.573145535	5.387710715	6.166349822	5.840220376	5.561249155	5.038591097	6.601410877	7.279699239	5.074255	4.529010275	6.037057738	5.305548885	7.310853364	4.629641548	4.886183651	4.610128371	5.156420066	4.848788897	4.753345698	4.890140304
06.06.2002 00:00	5.776617179	4.959539576	6.748455893	4.178623437	6.000510573	5.554556321	6.333091937	5.399246071	6.295100082	4.613049156	5.695756582	6.699954615	6.97519118	5.709966662	5.914810662	5.9873586	4.873964157	4.604217372	5.418823586	5.265381167	6.018554644	5.719410908	5.445331612	4.944541006	6.45741774	7.142169473	4.980940585	4.461341069	5.934543809	5.237536037	7.13158527	4.516978316	4.780906313	4.517021427	5.047434859	4.756514773	4.663280926	4.804496009
06.06.2002 01:00	5.66572067	4.877665557	6.619729405	4.10982609	5.893434391	5.468419558	6.212315561	5.310161573	6.165733574	4.534632781	5.590489502	6.592276827	6.852838499	5.619023045	5.840529046	5.913156602	4.783169027	4.532933989	5.29163804	5.1562397	5.896167579	5.617625747	5.342996604	4.86262111	6.334745532	7.022391811	4.900107643	4.40481594	5.842228482	5.17844211	6.970614075	4.429328117	4.687640114	4.438571092	4.9512532	4.67616599	4.584835912	4.723383315
06.06.2002 02:00	5.569503164	4.810160931	6.50808551	4.054617258	5.796648424	5.390389267	6.102797334	5.237761914	6.053181506	4.470568332	5.495367906	6.501543651	6.742697328	5.54687662	5.776593356	5.853004941	4.70826188	4.469328955	5.185436399	5.067547411	5.789096736	5.529959889	5.253891012	4.792513722	6.227919701	6.919888238	4.827633188	4.355701004	5.764418739	5.128102117	6.832492039	4.352611586	4.609549964	4.374363145	4.867492638	4.607406302	4.514182112	4.650330194
06.06.2002 03:00	5.489342925	4.748819153	6.414673449	4.001922743	5.714432788	5.326842081	6.012462785	5.175465472	5.95694939	4.417255191	5.414588544	6.422090023	6.649892307	5.479730769	5.717940263	5.796904561	4.641432552	4.416722755	5.092118419	4.983521383	5.696903561	5.451731358	5.177607871	4.733929978	6.136501294	6.834245648	4.763317841	4.310382137	5.687213845	5.082210118	6.713922314	4.28981647	4.539217056	4.317373134	4.792061047	4.546381408	4.451131114	4.585140833
06.06.2002 04:00	5.416893015	4.695520309	6.33070055	3.957130328	5.641928409	5.267928199	5.924492273	5.117775719	5.861617796	4.362910802	5.343368421	6.348445021	6.563230378	5.421922214	5.679032439	5.753159804	4.586166239	4.367950031	5.006698703	4.911591789	5.614655137	5.382728505	5.105985737	4.679392422	6.055378082	6.754517251	4.706984753	4.272251885	5.628582871	5.044844984	6.608005839	4.234078073	4.476453297	4.267447981	4.728479124	4.49293853	4.398977593	4.531220553
06.06.2002 05:00	5.351131432	4.646342044	6.254059404	3.915800298	5.57444791	5.212425014	5.846936757	5.062465	5.782036771	4.314949549	5.281501414	6.285713917	6.487945134	5.364470652	5.635445692	5.709607727	4.531286016	4.322943211	4.941844873	4.847735268	5.546639831	5.318494562	5.046720408	4.628820776	5.979595191	6.68059416	4.651039884	4.234320013	5.561371126	5.003514958	6.514414282	4.178758362	4.421089407	4.217860396	4.669086323	4.443375714	4.347177716	4.481226498
06.06.2002 06:00	5.301476303	4.606987716	6.196633331	3.883081742	5.525264942	5.165560455	5.793966864	5.022051207	5.727694985	4.279601675	5.233186598	6.232375129	6.434480714	5.320519876	5.606497319	5.673537201	4.494913649	4.285072689	4.883913302	4.788067576	5.492571274	5.267425352	4.999569795	4.589308279	5.927810822	6.622843594	4.610262182	4.20343237	5.512381657	4.970594319	6.445387522	4.139962312	4.379829637	4.18171067	4.628506318	4.404641359	4.31284094	4.445712426
06.06.2002 07:00	5.286728235	4.590266392	6.17988615	3.869381615	5.511895852	5.15313201	5.793966864	5.010703747	5.727694985	4.274938506	5.224429971	6.21165065	6.418491877	5.307375866	5.596866304	5.653145534	4.480412729	4.271349804	4.86150664	4.754688739	5.470132876	5.237765503	4.983902244	4.571411087	5.904358845	6.601915702	4.588105709	4.193165969	5.481338309	4.962374899	6.424142948	4.127075817	4.366126498	4.168610299	4.610128881	4.390588016	4.292314321	4.428016622
06.06.2002 08:00	5.291945845	4.583063846	6.186850308	3.864034152	5.516350099	5.145587605	5.81166786	5.016848363	5.757298575	4.28326275	5.233186598	6.208966489	6.429148512	5.302998297	5.596864312	5.641191453	4.480412729	4.264498004	4.857259718	4.736202054	5.470132876	5.225083576	4.9799216	4.564258699	5.899662341	6.586244998	4.57336823	4.186329879	5.454811285	4.954156143	6.419185842	4.120640154	4.362704628	4.162069082	4.606458494	4.38704492	4.285484689	4.428016622
06.06.2002 09:00	5.317988175	4.596549382	6.219407186	3.876434205	5.552060265	5.162843417	5.863365835	5.046762784	5.824094931	4.313600541	5.272697597	6.235975812	6.471878619	5.324904501	5.611309825	5.642388133	4.505807348	4.274778114	4.891737858	4.743590111	5.506059772	5.237765482	5.00325865	4.574970356	5.92776961	6.607143406	4.580724921	4.1965864	5.459227227	4.966450167	6.441677795	4.133510859	4.379829637	4.175157393	4.624827429	4.397488141	4.29915024	4.44216997
06.06.2002 10:00	5.364055198	4.621476316	6.275751169	3.899173354	5.614879042	5.194362419	5.937959869	5.088122208	5.914560809	4.3560558	5.33450453	6.282411154	6.541668509	5.364468891	5.645103638	5.67106222	4.549536531	4.305705228	4.945929307	4.773211745	5.564730573	5.275917208	5.050221527	4.607209269	5.984235525	6.649056225	4.613937792	4.220575635	5.49019738	4.991087153	6.510577117	4.16255787	4.424537902	4.201406022	4.669086323	4.42902652	4.333424144	4.477667668
06.06.2002 11:00	5.446113599	4.674681417	6.374966277	3.946087006	5.714432788	5.258080299	6.042381533	5.157799666	6.033332072	4.419545264	5.432479416	6.362705606	6.649892307	5.435228092	5.70818015	5.712842967	4.626657113	4.357539728	5.055454228	4.840246032	5.678566738	5.34413507	5.137056923	4.664853394	6.088579377	6.738634441	4.677055722	4.268795097	5.552445124	5.044734527	6.635420647	4.230796224	4.504285631	4.260816513	4.750863675	4.489014533	4.388589326	4.538388582
06.06.2002 12:00	5.558494223	4.74706483	6.510896859	4.01113159	5.851840249	5.341880967	6.173637423	5.250913085	6.189379477	4.499224783	5.567755635	6.468235458	6.808657635	5.533405091	5.796192547	5.789850923	4.734401266	4.437721818	5.210412091	4.949364393	5.840164581	5.451731235	5.260902	4.752106466	6.237393264	6.860939231	4.767019024	4.334749804	5.651091397	5.111230564	6.795932201	4.31286726	4.609549964	4.34078666	4.8637049	4.570919102	4.479090918	4.632168757
06.06.2002 13:00	5.72171712	4.844570624	6.707124532	4.096634639	6.042715224	5.457651139	6.369175846	5.367895096	6.407690833	4.602881525	5.751129391	6.613968797	7.025606133	5.664382549	5.919736809	5.88893704	4.889192836	4.540033376	5.427803399	5.079050239	6.061253191	5.591243452	5.439701846	4.866204616	6.452197087	7.027805896	4.907676664	4.42596311	5.805536783	5.211934553	7.042851543	4.439357979	4.770090766	4.452156966	5.028113496	4.689967575	4.602597561	4.763840608
06.06.2002 14:00	5.914165906	4.956264955	6.937608466	4.190567043	6.270707312	5.588686427	6.611160031	5.504526852	6.687066805	4.724303499	5.980443438	6.773361668	7.286561535	5.810972139	6.059905174	6.008363605	5.066297381	4.658102082	5.670619343	5.25360453	6.311315022	5.75505719	5.638673587	4.989394068	6.691322755	7.202490085	5.07021769	4.511144435	5.990334903	5.296721862	7.30078375	4.547504201	4.941154477	4.561713264	5.211412489	4.803384663	4.74248611	4.901374525
06.06.2002 15:00	6.02713772	5.025690319	7.073911365	4.254099358	6.410820027	5.673012855	6.756978171	5.59722955	6.860216237	4.802344193	6.118587481	6.87950729	7.448089102	5.908346962	6.145930534	6.081821027	5.175878998	4.734148606	5.766132755	5.363884322	6.453258158	5.862748845	5.764970465	5.068704551	6.843278083	7.324019293	5.196099067	4.575650726	6.140584768	5.369409342	7.463831908	4.612415415	5.055877686	4.634444723	5.334366807	4.881044606	4.848053894	5.010732769
06.06.2002 16:00	6.070837573	5.060135126	7.123623027	4.285437905	6.479098871	5.716775493	6.807264511	5.642992641	6.921762634	4.844448143	6.185923553	6.934641877	7.523774625	5.964407374	6.207072643	6.130485086	5.227213683	4.777922185	5.784161377	5.423487428	6.5075638	5.921552664	5.824292434	5.11051873	6.914824245	7.379645374	5.267680165	4.615332961	6.235579311	5.416719929	7.529432002	4.633018185	5.111929179	4.665817835	5.39444694	4.91818889	4.906863088	5.067835454
06.06.2002 17:00	6.08178751	5.076604436	7.145719094	4.301975954	6.518301926	5.741498636	6.822613534	5.669645866	6.940523368	4.861296054	6.219749255	6.96771372	7.57056796	6.001949208	6.253152476	6.164081184	5.258948439	4.810904331	5.798362946	5.46742642	6.552185867	5.962456688	5.862465676	5.141041415	6.961012209	7.424319609	5.303664738	4.647947915	6.283390493	5.455595712	7.56236262	4.650224264	5.145729153	4.690303113	5.430678429	4.944222974	4.93641826	5.098440105
06.06.2002 18:00	6.094660926	5.091100521	7.164108381	4.313148035	6.552715897	5.763175266	6.824015618	5.68287957	6.950609536	4.871931814	6.248826361	6.989584328	7.61164813	6.030193613	6.28912184	6.192547742	5.290793034	4.836647157	5.828832891	5.519609929	6.596979031	6.003519165	5.896457282	5.171670805	7.002202086	7.469148415	5.331744949	4.66976504	6.316982824	5.481580859	7.5880374	4.670920504	5.175880011	4.714861892	5.458953554	4.970325383	4.958650499	5.117620946
06.06.2002 19:00	6.076849175	5.084071928	7.139908637	4.312380113	6.542872734	5.76277087	6.80043035	5.684184097	6.926220647	4.870695672	6.243974815	6.991117628	7.605771763	6.039624029	6.304569949	6.205761675	5.286806454	4.84401672	5.788384423	5.531686964	6.577049839	6.012665614	5.887532733	5.171639767	6.991806133	7.469146908	5.339770174	4.673406781	6.331410923	5.485864309	7.540680381	4.653656159	5.164561701	4.707837371	5.450866458	4.96267588	4.962361359	5.117620859
06.06.2002 20:00	6.019718016	5.057893531	7.074629359	4.29133412	6.493784116	5.737791857	6.737524604	5.669416425	6.859661694	4.857155223	6.195577315	6.965305619	7.55300103	6.020766274	6.294252719	6.192157636	5.247035033	4.825604867	5.692028733	5.503513299	6.5075638	5.985249464	5.840095157	5.144782237	6.935096014	7.429910512	5.315635059	4.655213224	6.312177642	5.468438771	7.455213813	4.612372882	5.123181749	4.679799739	5.410532844	4.936243741	4.940119713	5.094608582
06.06.2002 21:00	5.942018849	5.010632203	6.989531671	4.253553366	6.420548705	5.686738648	6.643366608	5.62388305	6.763803265	4.820296676	6.123383256	6.906718507	7.471330317	5.973772588	6.263377444	6.15522135	5.18375776	4.781580431	5.571637754	5.431438328	6.409016511	5.917017244	5.763227384	5.091340193	6.848014768	7.351794766	5.267584247	4.615332096	6.264240909	5.42941781	7.33941816	4.550853019	5.059603492	4.630965252	5.342355411	4.883882123	4.903175749	5.05257182
06.06.2002 22:00	5.853738152	4.958088947	6.886911235	4.204682607	6.333295936	5.624511908	6.544924077	5.565465815	6.658068109	4.769951687	6.042146899	6.834027727	7.372841487	5.91299684	6.217233782	6.118409926	5.113096112	4.730511255	5.454557455	5.348020481	6.306452159	5.840219677	5.682633675	5.03443782	6.74637403	7.268624548	5.19993002	4.575649595	6.19272817	5.386253756	7.209339147	4.489804118	4.985384912	4.575514586	5.266738039	4.828138505	4.848053894	4.995566827
06.06.2002 23:00	5.783969995	4.908027744	6.805353895	4.165575807	6.261110101	5.566984641	6.473980139	5.519069307	6.583680269	4.729367709	5.975712042	6.769068898	7.29229539	5.857213107	6.171286784	6.066799051	5.05463633	4.683372112	5.353475944	5.265321578	6.214459869	5.768456496	5.611148298	4.981660638	6.660667213	7.191489198	5.144610124	4.536165748	6.131131358	5.343300421	7.101560903	4.442645138	4.922791704	4.53074377	5.203536031	4.780116718	4.796925336	4.946459313
07.06.2002 00:00	5.731400811	4.859947963	6.736222078	4.121996953	6.18463776	5.514078374	6.402692239	5.469936002	6.511062988	4.689267144	5.904998663	6.702599619	7.212257281	5.806345325	6.130609802	6.020388966	4.992705056	4.636504765	5.320684775	5.195012135	6.118451537	5.701633948	5.536573176	4.92921004	6.57070805	7.114827488	5.085711469	4.489759072	6.065191912	5.292033346	6.997364393	4.389101515	4.860651233	4.479400405	5.13686066	4.728739846	4.746104403	4.897627443
07.06.2002 01:00	5.767247346	4.814266084	6.766007604	4.086555287	6.108708259	5.467212018	6.390799187	5.426830628	6.460448467	4.656681761	5.839435266	6.649051345	7.132727198	5.755733713	6.100211553	5.98404165	4.927384736	4.593483843	5.452447729	5.12523255	6.013820956	5.639664029	5.460786486	4.877080437	6.47697754	7.038639438	5.023593453	4.450708547	5.990334903	5.249531133	6.886814695	4.332620872	4.791735962	4.431784642	5.062922559	4.677708797	4.699189063	4.852796633
07.06.2002 02:00	5.76633121	4.772609711	6.745683041	4.048093211	6.042715224	5.417823811	6.361438089	5.391107725	6.412907058	4.625941733	5.778931728	6.592269553	7.059332746	5.705378262	6.054777694	5.934850592	4.873964157	4.550694515	5.480172594	5.059816377	5.938370178	5.57369406	5.392080008	4.828972432	6.398374763	6.968317256	4.957846184	4.411856575	5.916013761	5.207229202	6.785314072	4.283136559	4.726969609	4.387833401	4.997287745	4.630608353	4.645385754	4.797088537
07.06.2002 03:00	5.723329859	4.73116251	6.698032106	4.013021068	5.991155083	5.371429758	6.324429256	5.348356025	6.371159953	4.591858426	5.728019816	6.53922608	6.997571905	5.659822089	6.014552641	5.890779099	4.828442963	4.508136774	5.451607857	5.002490161	5.877465989	5.516876963	5.339154075	4.781130109	6.32989874	6.903766463	4.907843339	4.373203127	5.856022405	5.165127516	6.704824024	4.237241377	4.676946796	4.344135752	4.943604587	4.583756863	4.599042089	4.745425689
07.06.2002 04:00	5.681884458	4.689924475	6.648738971	3.981290652	5.94450483	5.32381863	6.288611718	5.307224219	6.336321637	4.559620996	5.681961686	6.48643009	6.941697854	5.614477249	5.979483426	5.84689751	4.790697513	4.469328944	5.412718737	4.949315989	5.82621154	5.464724599	5.290476506	4.740863432	6.271523733	6.839563436	4.861949687	4.338235875	5.800959739	5.127407174	6.625475078	4.191632609	4.627231126	4.304024555	4.894054431	4.540751708	4.552963924	4.701397892
07.06.2002 05:00	5.652209821	4.660064547	6.608398622	3.956011468	5.907337256	5.291840889	6.264111751	5.281780567	6.309624876	4.538756134	5.649848738	6.446160309	6.902740242	5.578353532	5.949521472	5.812898674	4.760624775	4.441227281	5.378471587	4.903995684	5.789096736	5.421480101	5.254113885	4.70443422	6.227950887	6.791639863	4.831490353	4.313856388	5.764418739	5.098181224	6.57668961	4.162466241	4.59543324	4.274083019	4.859918863	4.508696944	4.514182112	4.661245634
07.06.2002 06:00	5.620756307	4.632343503	6.576945533	3.932209045	5.874926911	5.264121705	6.242790626	5.254987032	6.285916763	4.515860472	5.622407084	6.411251921	6.869449087	5.546856635	5.934575531	5.788684121	4.734401266	4.413228528	5.345962329	4.858910312	5.75211766	5.37843181	5.221935357	4.675408686	6.189362694	6.743911326	4.797358234	4.289557259	5.72347022	5.073208461	6.528100509	4.133415086	4.563762278	4.244262942	4.825921068	4.480291405	4.479090918	4.621290955
07.06.2002 07:00	5.60468114	4.615815493	6.552504668	3.917884503	5.856453342	5.2433537	6.2264673	5.233896702	6.273675114	4.500895348	5.608715239	6.385117855	6.84730682	5.524421943	5.91965129	5.767916637	4.719454174	4.392296993	5.329105791	4.832720201	5.729074667	5.352697025	5.197876896	4.653713614	6.160515978	6.71748041	4.778455521	4.272249967	5.696265383	5.052462596	6.502451891	4.120541858	4.546222142	4.227748797	4.807092937	4.459055574	4.454620589	4.592357118
07.06.2002 08:00	5.600202913	4.610094373	6.547281684	3.913374455	5.851840249	5.235059915	6.228268759	5.2381108	6.275851458	4.504633925	5.604155585	6.385117855	6.841777733	5.519941344	5.91965573	5.759704019	4.715721693	4.385332677	5.323614391	4.814062177	5.724472432	5.339856126	5.193849406	4.650097258	6.155707058	6.706924835	4.767133011	4.261885209	5.678170678	5.040033217	6.497470835	4.123756681	4.539217056	4.224450426	4.79957359	4.455521963	4.444156879	4.585139985
07.06.2002 09:00	5.618128284	4.622895199	6.573420794	3.924543915	5.874926911	5.25438239	6.25182679	5.254987032	6.298747336	4.523353851	5.622407084	6.404248454	6.869449087	5.537876003	5.944551423	5.783848244	4.734401266	4.39926774	5.360266002	4.81778825	5.75211766	5.352696996	5.209849721	4.664545706	6.174920814	6.733331606	4.770899868	4.272249895	5.678170678	5.048297907	6.523089664	4.149538036	4.553233496	4.244262906	4.814619087	4.476722478	4.461604253	4.603195049
07.06.2002 10:00	5.667594429	4.659696379	6.631139698	3.95637005	5.925904085	5.293126988	6.301900482	5.298735067	6.350743365	4.557552275	5.668186113	6.458326146	6.924986183	5.587370925	5.984511592	5.833700377	4.775647409	4.437721809	5.433973617	4.847671547	5.816920116	5.395627519	5.258095514	4.708053255	6.232770415	6.79163873	4.801127851	4.303432526	5.705325291	5.077335649	6.589617242	4.211137793	4.59543324	4.287375234	4.856134526	4.522834529	4.500126776	4.646693793
07.06.2002 11:00	5.738096582	4.709513186	6.713871032	3.999564421	6.000510573	5.355688336	6.372395025	5.349740575	6.41981198	4.603203325	5.737257205	6.526624259	7.00877782	5.650734005	6.03970462	5.878852065	4.83980008	4.49400232	5.558464115	4.922841005	5.919592268	5.473396931	5.33493859	4.770084884	6.320117138	6.887680818	4.854292802	4.359196272	5.759860532	5.144079615	6.690513059	4.279829977	4.659155941	4.350841651	4.924512818	4.587135002	4.56003559	4.712382719
07.06.2002 12:00	5.827384845	4.767077432	6.818534083	4.049338746	6.094531909	5.422823091	6.460467028	5.411003145	6.506278637	4.652874175	5.82078015	6.60774045	7.110097632	5.728232424	6.100252382	5.948659194	4.919732618	4.554251444	5.709292732	5.013908822	6.047001272	5.5649312	5.428890707	4.843671438	6.432757933	6.995312311	4.923148295	4.408333936	5.837634693	5.19023668	6.824474	4.369094025	4.741318255	4.421619026	5.008834647	4.662830192	4.620398484	4.778600678
07.06.2002 13:00	5.910163052	4.819511788	6.915131914	4.094443818	6.179876263	5.483383784	6.540869523	5.465481723	6.582776104	4.696917218	5.900301609	6.678661158	7.206559713	5.792513052	6.161149771	6.02072338	4.992705056	4.611381079	5.829660028	5.090519474	6.156753223	5.639663774	5.51547356	4.906736186	6.541579581	7.082112474	4.996441602	4.450707919	5.920643133	5.228180093	6.946602169	4.435898765	4.817059989	4.479399757	5.0900915	4.720981301	4.688400132	4.849071143
07.06.2002 14:00	5.963746272	4.853170429	6.978143625	4.123650464	6.23715418	5.522917152	6.580104128	5.489917857	6.614758011	4.712238946	5.947368736	6.725001964	7.269375521	5.838681079	6.207052791	6.068399828	5.046870882	4.654498497	5.900827788	5.144533521	6.233763169	5.697194455	5.586159825	4.959022878	6.621375896	7.158570262	5.062548145	4.504007665	5.999662724	5.291807509	7.061022887	4.493139177	4.882531463	4.53074294	5.156420066	4.775867042	4.738869387	4.901373772
07.06.2002 15:00	6.024169295	4.877662389	7.045209095	4.144750497	6.285119034	5.551291895	6.618589022	5.507244255	6.6383819	4.7199106	5.985176981	6.755341122	7.321003541	5.866483423	6.237766854	6.103216799	5.093566594	4.683372107	6.072625704	5.210555481	6.321047094	5.75059366	5.645023147	4.992804227	6.696742414	7.207971014	5.101671205	4.521856266	6.037057738	5.308838639	7.161001748	4.530397323	4.933804668	4.561710881	5.20747341	4.805275203	4.760593274	4.920130753
07.06.2002 16:00	6.629215028	4.921639583	7.499870413	4.171692272	6.270707312	5.574800699	6.896379681	5.513344577	6.728709147	4.723749125	5.985176981	6.776692589	7.315256727	5.857216072	6.27900488	6.103216799	5.085766806	4.676144061	6.553710018	5.218352782	6.306452159	5.741674539	5.629123593	4.970443687	6.667315522	7.180510238	5.090171506	4.496880094	6.032376035	5.274758361	7.735225358	4.496522928	4.900808072	4.534179288	5.17209819	4.780716598	4.581288295	4.86398416
07.06.2002 17:00	6.601396732	4.92472908	7.436797475	4.168127643	6.189401377	5.563155606	6.8806699	5.500390189	6.719023153	4.708405817	5.923808341	6.756648527	7.235073474	5.815584423	6.258444078	6.07833584	5.012011359	4.632910848	6.444751393	5.167775223	6.171151299	5.683889273	5.520781283	4.918193187	6.547340039	7.098469413	5.054991133	4.46133896	6.023018909	5.245030689	7.705085174	4.429202494	4.798963564	4.475991069	5.066798735	4.71559295	4.319695721	4.719716143
07.06.2002 18:00	6.5215518	4.865585428	7.368064396	4.120674273	6.146605156	5.503423088	6.843025339	5.46719178	6.697378007	4.691030991	5.890913943	6.699485597	7.18948256	5.77411474	6.237922184	6.03864792	4.969594159	4.597060077	6.309544682	5.105905812	6.085048762	5.626434832	5.462801885	4.869780651	6.47297777	7.033220358	5.012188521	4.433023631	5.981015455	5.219600488	7.565487735	4.372423729	4.744909334	4.428395899	5.012687016	4.671463873	4.336860179	4.664889506
07.06.2002 19:00	6.468642821	4.826792138	7.317534752	4.087961805	6.11343795	5.463618659	6.814886621	5.439854274	6.674052052	4.669866279	5.862802464	6.656610426	7.155398238	5.741980192	6.222556115	6.01578074	4.93887579	4.564931894	6.235085058	5.055946738	6.037510587	5.578078377	5.421594551	4.832745321	6.428593034	6.979112868	4.977324579	4.40833398	5.939181554	5.194280853	7.470592673	4.325979832	4.712646035	4.391206165	4.978076922	4.631433663	4.347177716	4.628542509
07.06.2002 20:00	6.433195292	4.794009211	7.281935906	4.064528879	6.0898107	5.433857084	6.792185605	5.414032923	6.652526359	4.652551792	5.839435266	6.620983034	7.132727199	5.714518912	6.21743896	5.989248513	4.915909135	4.54003337	6.175862401	5.021520169	6.004359937	5.543059054	5.39695056	4.803241688	6.394193118	6.936001159	4.95415949	4.383724806	5.906761297	5.164832379	7.402520159	4.296272496	4.687640114	4.367634528	4.955080058	4.602473595	4.357509399	4.60681269
07.06.2002 21:00	6.39423131	4.765436225	7.24242995	4.037519749	6.056821604	5.398565931	6.76415981	5.392569738	6.630945754	4.639064915	5.811465473	6.58369016	7.098798402	5.678022846	6.191889284	5.94498902	4.893004299	4.511674408	6.110188157	4.979623774	5.966600635	5.499461432	5.364207824	4.770187288	6.355010278	6.8823293	4.923370876	4.352202612	5.874443606	5.131309763	7.321943841	4.253572804	4.659155941	4.330742076	4.924512818	4.570073653	4.367855229	4.592358803
07.06.2002 22:00	6.359722688	4.735226929	7.200005123	4.011985676	6.028627926	5.363412271	6.742791426	5.368297975	6.610177929	4.621796054	5.783572966	6.544756577	7.064962921	5.646200075	6.171493239	5.910695946	4.86636012	4.479893602	6.043680728	4.934146483	5.924283566	5.45605999	5.331593153	4.733626653	6.315967301	6.82889919	4.896522005	4.317333775	5.837634693	5.089570694	7.259268296	4.211120482	4.630772059	4.297361093	4.894054431	4.530689178	4.360956437	4.570726982
07.06.2002 23:00	6.320324021	4.701374455	7.157719803	3.986545492	5.995831768	5.329801108	6.714796813	5.339814625	6.583114903	4.598684265	5.755757746	6.504186326	7.025606133	5.609957993	6.146052798	5.876517476	4.836012657	4.44824305	5.974661145	4.88138792	5.882138206	5.408544981	5.299092218	4.697224806	6.277063054	6.781018535	4.86975827	4.296491151	5.810115919	5.068776204	7.190334038	4.175391295	4.602488468	4.267446497	4.867492638	4.502179733	4.354063933	4.549153954
08.06.2002 00:00	6.278959923	4.669401628	7.111719023	3.959849542	5.958477646	5.296313005	6.682812458	5.310014512	6.556022414	4.576009419	5.718791014	6.467275619	6.986376359	5.573851158	6.120673054	5.844262287	4.802003119	4.416722746	5.895889381	4.836420452	5.830860434	5.365555557	5.258652445	4.664602607	6.228630923	6.728047484	4.839275857	4.26879287	5.773541431	5.039747952	7.124393485	4.136614732	4.567275006	4.234350592	4.833464227	4.466695052	4.336860179	4.524059736
08.06.2002 01:00	6.242722124	4.643277797	7.07150129	3.93775607	5.925904085	5.262947948	6.656138332	5.285936328	6.528902547	4.55507884	5.691156137	6.430486505	6.952851928	5.54236824	6.10041296	5.819993606	4.775647409	4.392296994	5.823212916	4.791690733	5.784466929	5.327032845	5.226429202	4.63211298	6.190040767	6.685844233	4.808904363	4.244642949	5.741648633	5.010817724	7.06965452	4.107666775	4.539217056	4.207981848	4.803332413	4.438420212	4.326556789	4.5026141
08.06.2002 02:00	6.206610957	4.620953697	7.030538327	3.915734444	5.893434391	5.238004896	6.626967623	5.261911981	6.500148976	4.535855337	5.663598549	6.399049754	6.91942081	5.515465987	6.080191714	5.795783412	4.749375828	4.367950022	5.765613176	4.7545964	5.7428941	5.292923904	5.194320823	4.610530154	6.151589831	6.649043104	4.782420039	4.224006992	5.709858384	4.990225482	7.027604368	4.085235486	4.5182394	4.184987997	4.777056373	4.417277014	4.31284094	4.484787646
08.06.2002 03:00	6.176969842	4.598692137	7.003494888	3.900048696	5.87030534	5.21727188	6.600328528	5.240793858	6.477535113	4.517096702	5.63611825	6.372920698	6.886083001	5.493105234	6.060009311	5.776457365	4.726924287	4.347143886	5.715626223	4.717666129	5.7060847	5.263181625	5.170317548	4.589006223	6.122843407	6.6175939	4.759787256	4.21028244	5.682691215	4.973789931	6.987334013	4.066066871	4.493836756	4.168608815	4.754600387	4.396214388	4.302570557	4.470555881
08.06.2002 04:00	6.157254813	4.58215034	6.975636303	3.885723534	5.847229274	5.196586915	6.584203446	5.222443144	6.460215609	4.501669376	5.617840989	6.348556923	6.863909633	5.475254661	6.04993268	5.761987393	4.70826188	4.333305279	5.68206941	4.695586729	5.683147762	5.237764795	5.146382467	4.567541183	6.094174738	6.591452399	4.740973894	4.193163625	5.660109454	4.957374286	6.944273653	4.043767919	4.472981305	4.149003288	4.732205631	4.378706932	4.292314321	4.452802925
08.06.2002 05:00	6.132662451	4.567372456	6.952525994	3.870105766	5.82880657	5.175949996	6.565625066	5.205615377	6.442094363	4.492087713	5.599598077	6.32774238	6.841777733	5.452988981	6.029808542	5.737917558	4.689642391	4.312595591	5.650454468	4.669902099	5.660263854	5.212418631	5.126481251	4.549693764	6.070344039	6.565370991	4.718455485	4.176085777	5.633080392	4.936899716	6.916627735	4.024711245	4.455644843	4.12945172	4.71730981	4.357729914	4.285484689	4.442170743
08.06.2002 06:00	6.117934461	4.548939199	6.93032959	3.854524657	5.810417772	5.156716958	6.547061114	5.185968069	6.423201281	4.475048181	5.581389515	6.303465482	6.819687301	5.430776479	6.014740934	5.715664291	4.678491296	4.295381718	5.628815388	4.644297891	5.64199491	5.191350811	5.110594014	4.531896965	6.051318007	6.539350172	4.707219512	4.165858731	5.619594107	4.928723881	6.886615089	4.008870673	4.441803872	4.116447349	4.698728301	4.343814004	4.271844287	4.428017377
08.06.2002 07:00	6.104621363	4.537900096	6.914574368	3.845193587	5.796648424	5.144383447	6.541379242	5.17758381	6.416408311	4.467593431	5.572298115	6.287913699	6.808657635	5.421906119	6.004708	5.703024617	4.66735565	4.28507268	5.615234752	4.626058413	5.628315477	5.174531891	5.098699239	4.52123559	6.037071738	6.518576957	4.692262742	4.159048892	5.601641686	4.920556043	6.865251224	3.996225835	4.43143959	4.103466968	4.687599804	4.333356217	4.265033517	4.417419491
08.06.2002 08:00	6.094825605	4.530549382	6.903505723	3.838980205	5.787479454	5.136170717	6.532093801	5.169207501	6.407328957	4.460145909	5.563215302	6.277558254	6.792132573	5.408616422	5.994684776	5.686919012	4.659940469	4.278208024	5.604441011	4.615135942	5.619206462	5.16613421	5.090777173	4.514136183	6.027585329	6.513389934	4.68106348	4.152245647	5.583722739	4.91241966	6.855391524	3.996225835	4.424537902	4.100225621	4.68018931	4.32640694	4.258229034	4.406836307
08.06.2002 09:00	6.096216454	4.532486212	6.904367582	3.840285168	5.787479454	5.136170717	6.531598434	5.171871603	6.405021773	4.464972509	5.558677115	6.279231549	6.792132573	5.408616779	5.989676807	5.682136321	4.659940469	4.278208024	5.621394716	4.615135942	5.628315477	5.161938314	5.090777173	4.514136183	6.027584946	6.513389934	4.673605968	4.148846461	5.570305496	4.908331052	6.855391524	3.999386661	4.421089407	4.100225621	4.676486613	4.32640694	4.258229034	4.406836303
08.06.2002 10:00	6.101114308	4.539840069	6.909901306	3.846500662	5.792062879	5.144383447	6.538018531	5.180252229	6.411793816	4.472428091	5.563215302	6.289589754	6.797638336	5.417474465	5.989676809	5.679092148	4.66735565	4.28507268	5.635565767	4.622416962	5.637432978	5.174531891	5.098688381	4.528336695	6.037070582	6.528958738	4.677333531	4.165858772	5.570305496	4.932822634	6.870588589	4.018372109	4.43143959	4.116447321	4.683893706	4.340311999	4.265033517	4.413890115
08.06.2002 11:00	6.119332144	4.558255131	6.931196676	3.862065065	5.810417772	5.164948908	6.556114875	5.197037343	6.424598008	4.485748009	5.576842741	6.310335958	6.814171172	5.435215186	5.994684782	5.688658114	4.682206611	4.302262446	5.683072177	4.647952239	5.669411053	5.19977205	5.122475802	4.54969863	6.060823787	6.565371241	4.684794177	4.17608586	5.574775818	4.936923294	6.911741813	4.053318808	4.452182251	4.139220742	4.706155802	4.364708465	4.285484689	4.438629929
08.06.2002 12:00	6.148815429	4.574757922	6.970072323	3.879472027	5.842620419	5.188326382	6.583582298	5.212513525	6.447289977	4.500704449	5.604155585	6.334636071	6.841777733	5.457438257	5.999695182	5.688658114	4.70826188	4.322943202	5.766063075	4.688238495	5.724472432	5.233535512	5.154303931	4.574684761	6.098942608	6.601901506	4.69973692	4.200006276	5.583722739	4.965601825	6.953848239	4.082039801	4.476453297	4.165337422	4.732205631	4.392665673	4.31284094	4.463449757
08.06.2002 13:00	6.193194668	4.600661794	7.014656375	3.901377964	5.879550602	5.21727188	6.612299733	5.233574026	6.470025317	4.515689825	5.63611825	6.365896026	6.886083001	5.484176089	6.019761055	5.704757994	4.749375828	4.350607557	5.877174695	4.758295258	5.798362713	5.288669088	5.198256742	4.610520247	6.151582905	6.654292873	4.725953264	4.217141521	5.606126653	4.973825394	7.012288931	4.126951824	4.511259382	4.198118255	4.76956424	4.424266615	4.340297786	4.488349614
08.06.2002 14:00	6.229261084	4.624670037	7.055562275	3.918875992	5.911975784	5.242157266	6.639906814	5.258912249	6.492804016	4.534462241	5.659013132	6.392014258	6.913858028	5.506515715	6.034835957	5.712613987	4.775647409	4.371423338	5.929360986	4.795402667	5.840164581	5.322762311	5.234382979	4.639310376	6.194847482	6.696379982	4.752254687	4.237757852	5.637580004	4.994390088	7.070165845	4.165677518	4.542718815	4.227749306	4.803332413	4.455999321	4.371306982	4.52048131
08.06.2002 15:00	6.273994647	4.64700456	7.100109424	3.940907881	5.94450483	5.267111851	6.681748354	5.29280792	6.537028102	4.572142725	5.691156137	6.428684054	6.952851928	5.533392991	6.054969823	5.72221272	4.802003119	4.392296994	5.976930782	4.82894253	5.877465989	5.352696934	5.266640224	4.657357383	6.233455269	6.722762889	4.778642361	4.241199644	5.669135881	4.994390088	7.111575706	4.17863213	4.570789301	4.24426346	4.829691797	4.473662944	4.402443493	4.552745287
08.06.2002 16:00	6.329399157	4.663663204	7.150233397	3.952179152	5.972469542	5.28656618	6.723083591	5.312686179	6.566039157	4.58773694	5.718791014	6.453225298	6.986376359	5.555848455	6.080191775	5.741438272	4.824660691	4.406244919	6.064839699	4.855119223	5.91490309	5.374137665	5.290967022	4.675440207	6.262508369	6.743912411	4.801329303	4.248088105	5.691738568	4.998509026	7.141359606	4.188361847	4.58838428	4.257501781	4.852351891	4.484271355	4.43022727	4.577930949
08.06.2002 17:00	6.647893693	4.674875169	7.337743018	3.964820202	6.000510573	5.299094959	6.845607185	5.333979851	6.594386225	4.610469899	5.746503182	6.474278112	7.025606133	5.573851158	6.151136156	5.767275249	4.851172652	4.416722745	6.277838484	4.858865552	5.938370178	5.382727701	5.311645989	4.679062695	6.281953873	6.749205894	4.816499638	4.251534815	5.709858384	5.002629965	7.157686486	4.181872906	4.602488468	4.257501781	4.867492638	4.487818325	4.447643211	4.595969703
08.06.2002 18:00	6.788105954	4.66566444	7.397864958	3.956688933	6.000510573	5.287960206	6.97943424	5.331092712	6.703674381	4.613800176	5.751129391	6.465475503	7.025606133	5.560346333	6.140972114	5.749733402	4.847380078	4.402755526	6.354689995	4.836413874	5.928976983	5.361267345	5.307737336	4.660966618	6.281965459	6.722762627	4.820300769	4.234317658	5.718930849	4.982045273	7.209671469	4.159207434	4.602488468	4.240957623	4.867492638	4.470122464	4.451131114	4.599582351
08.06.2002 19:00	6.93026985	4.643277797	7.424426095	3.934605725	5.972469542	5.262947948	7.138154855	5.311169267	6.81174812	4.596490017	5.723404342	6.433932527	6.991972836	5.533392991	6.105474448	5.723951929	4.824660691	4.378374792	6.297334303	4.79912107	5.891489001	5.322762295	5.283503495	4.632097984	6.252872318	6.680578949	4.812716649	4.210282482	5.718930849	4.953310691	7.250684964	4.120518156	4.581341588	4.211272569	4.844791723	4.441834618	4.447643211	4.595969694
08.06.2002 20:00	6.91190883	4.6098151	7.381182896	3.906318597	5.930551092	5.22555932	7.11609893	5.278553991	6.771089804	4.567870724	5.681961686	6.388488056	6.941697854	5.493105601	6.085243482	5.696895492	4.790697513	4.347143886	6.208079314	4.754588261	5.840164581	5.28016539	5.247180174	4.592574587	6.209372607	6.622828674	4.786221043	4.176085819	5.691738568	4.912431225	7.220346439	4.075645379	4.549727036	4.175155875	4.814619087	4.406649616	4.426748797	4.577930935
08.06.2002 21:00	6.867927803	4.572799356	7.327517498	3.875027734	5.884176412	5.184198998	7.074845976	5.240482365	6.723655049	4.539341612	5.63611825	6.341529753	6.891632823	5.452989346	6.04489809	5.652167814	4.749375828	4.309149602	6.132922709	4.702931915	5.779839242	5.22930816	5.202979238	4.553249128	6.156444855	6.565370481	4.756044206	4.148846461	5.660109454	4.887999486	7.159442756	4.027883722	4.514748608	4.139220657	4.777056373	4.364642325	4.402443493	4.54915385
08.06.2002 22:00	6.806689349	4.54157806	7.261561153	3.848302477	5.833409067	5.148492696	7.012838803	5.203901009	6.663199831	4.505547495	5.585938435	6.29477258	6.836251238	5.413044566	6.009723333	5.612729306	4.711990928	4.278208024	6.059765777	4.662570423	5.724472432	5.187143091	5.158990628	4.517670443	6.103779323	6.513389434	4.725978247	4.128485827	5.628582871	4.871774241	7.080592041	3.983601368	4.476453297	4.103466884	4.735933838	4.329815153	4.364405047	4.513329478
08.06.2002 23:00	6.745447154	4.504876609	7.197268103	3.81727955	5.782898147	5.107486695	6.94955064	5.166142029	6.596482474	4.473494428	5.540545837	6.244714514	6.775630835	5.368862096	5.969669276	5.57007557	4.671065815	4.243981159	5.95758306	4.611488485	5.664836393	5.140988236	5.115227355	4.482260157	6.051376933	6.461649445	4.688551898	4.101429925	5.588199338	4.843417278	7.053945799	3.949009434	4.441803872	4.071120904	4.698728301	4.295172427	4.333424144	4.481227174
09.06.2002 00:00	6.696349028	4.477553889	7.149643438	3.793855947	5.746323968	5.074820247	6.90429333	5.134020576	6.558215106	4.445277923	5.50438632	6.203509085	6.731740223	5.333667905	5.939730693	5.53703158	4.637736118	4.216715356	5.897653916	4.575198376	5.623759909	5.103401857	5.075633385	4.450526253	6.008697689	6.42043117	4.658735609	4.077841981	5.552445124	4.819189215	7.018765023	3.917714956	4.407311091	4.042137658	4.661692835	4.264113189	4.305992446	4.445713106
09.06.2002 01:00	6.650790737	4.452052619	7.104646835	3.772301887	5.705340087	5.047661629	6.85880374	5.110322911	6.514045483	4.424566847	5.468364183	6.174343547	6.688015452	5.307360955	5.91484863	5.508799478	4.608226429	4.192942121	5.859656617	4.542677652	5.578320905	5.070125241	5.040155022	4.425935862	5.961482558	6.379367286	4.625325074	4.057687592	5.516824787	4.795033049	6.943586629	3.889672924	4.372974935	4.016476683	4.628506318	4.240047044	4.282072231	4.420950426
09.06.2002 02:00	6.613947788	4.426636489	7.059148247	3.750819665	5.673582358	5.019266028	6.828142824	5.082531277	6.482790344	4.40020277	5.4369575	6.138513948	6.655330698	5.276765927	5.890027252	5.486973951	4.578826571	4.169247594	5.801086744	4.5066995	5.53309405	5.032839233	5.004809097	4.39793061	5.923865859	6.338457766	4.603129068	4.040937281	5.49019738	4.782981922	6.865449647	3.858653169	4.345618767	3.990911606	4.599122823	4.212640407	4.25482915	4.389230283
09.06.2002 03:00	6.556956032	4.404918992	7.012992903	3.732463503	5.641928409	4.995001862	6.789070392	5.06181676	6.445675506	4.385426489	5.405655984	6.112995873	6.617316368	5.250623664	5.865266555	5.463563126	4.553191781	4.145631764	5.740036124	4.470885554	5.501561485	5.003948944	4.977400441	4.373511794	5.886386895	6.307876911	4.573630988	4.024227884	5.454811285	4.762936638	6.79127611	3.837025795	4.318362814	3.968620815	4.56984815	4.188744927	4.234462853	4.364650514
09.06.2002 04:00	6.498204128	4.38513438	6.972049533	3.715419272	5.614879042	4.972107247	6.752644456	5.034168359	6.412608474	4.361174653	5.378909812	6.078978419	6.584833689	5.224557728	5.845501687	5.441824287	4.531286016	4.125452251	5.683807659	4.449476012	5.470132876	4.979262418	4.950079964	4.35264509	5.85370647	6.277383102	4.547910995	4.010889859	5.423958231	4.750944292	6.728885481	3.812395963	4.291207061	3.946403419	4.544322071	4.168326462	4.207395806	4.336657331
09.06.2002 05:00	6.452728652	4.365391168	6.931852171	3.698412503	5.5879059	4.949266063	6.715588451	5.014827205	6.379045608	4.345851479	5.356680349	6.055194514	6.557836025	5.202893882	5.82577565	5.413870515	4.509442011	4.105330539	5.637367337	4.42102192	5.44327681	4.950550774	4.926732432	4.33184186	5.825779201	6.2419164	4.525932794	3.994254091	5.401983058	4.734967908	6.678757593	3.790922468	4.270905996	3.92741837	4.518879293	4.147987442	4.183794652	4.315731025
09.06.2002 06:00	6.409309619	4.34742993	6.903507826	3.683233662	5.565486502	4.929203486	6.688526132	4.994271444	6.355780202	4.327511301	5.33450453	6.029874135	6.530903115	5.1812828	5.806088444	5.395281501	4.491285846	4.088606593	5.595757667	4.396212354	5.41649712	4.926017353	4.903453278	4.311092721	5.802566097	6.216655355	4.5076652	3.977659218	5.380060149	4.719023453	6.639845711	3.772573425	4.254031486	3.908487197	4.500756877	4.127685852	4.166983833	4.287920714
09.06.2002 07:00	6.374900165	4.333092222	6.87636433	3.671116979	5.552060265	4.913187999	6.668782191	4.98320885	6.33861538	4.318037766	5.321224787	6.011237531	6.514774449	5.164032242	5.796259401	5.381364326	4.480412729	4.075256329	5.569056901	4.378539395	5.403135915	4.909700998	4.887966461	4.297292617	5.779407272	6.196489901	4.489440918	3.971032717	5.353821638	4.711063197	6.601002192	3.757321374	4.237196104	3.895896358	4.482676954	4.114183947	4.150212301	4.274054745
09.06.2002 08:00	6.357582334	4.331352622	6.861175121	3.668091474	5.543120025	4.90918893	6.660091476	4.97501036	6.332125833	4.310722716	5.312382353	6.006189517	6.504034954	5.159724797	5.79134852	5.373681421	4.47317256	4.071922775	5.550425963	4.367955328	5.394239053	4.901554613	4.880227526	4.297292617	5.770158351	6.191454799	4.47852697	3.971032717	5.340730599	4.711063197	6.589063255	3.766469566	4.230472905	3.895896384	4.475456882	4.114183947	4.14016824	4.260214898
09.06.2002 09:00	6.347150502	4.333092222	6.866766591	3.671116979	5.552060265	4.913187999	6.658500786	4.97501036	6.334522661	4.310722716	5.316802498	6.011237531	6.509403407	5.164032242	5.79134852	5.373681421	4.476791787	4.075256329	5.561668577	4.371481708	5.403135915	4.909700998	4.887939441	4.304189404	5.779405296	6.206567808	4.478526598	3.977659218	5.336371099	4.719023453	6.604614144	3.784801203	4.237196104	3.908487197	4.482676954	4.12430794	4.146862709	4.267131551
09.06.2002 10:00	6.361357976	4.351018701	6.890492078	3.689300799	5.57444791	4.933212159	6.681139	4.99552151	6.364776793	4.329023947	5.338935403	6.036514862	6.536284517	5.18560112	5.801172709	5.382950562	4.494913649	4.091948172	5.584054724	4.385605173	5.429877418	4.930101363	4.907272111	4.328379588	5.807200074	6.2419164	4.493081071	4.004230644	5.349455868	4.754943377	6.632693948	3.812398665	4.257403258	3.933740739	4.50437796	4.151376726	4.170342853	4.291391281
09.06.2002 11:00	6.416114832	4.392348829	6.95480788	3.724567475	5.623887028	4.980166679	6.727937491	5.035432717	6.406961166	4.360556271	5.387816619	6.090747363	6.595650887	5.233238041	5.840566537	5.420120812	4.542231178	4.135534782	5.668323389	4.431682983	5.501561485	4.983371933	4.965566199	4.38047566	5.872359491	6.318060637	4.533249415	4.050982478	5.388823042	4.807079833	6.719608186	3.877246193	4.308167665	3.987722657	4.555251618	4.205762122	4.227686661	4.357642399
09.06.2002 12:00	6.471881787	4.423012563	7.014371258	3.750819665	5.678112823	5.017949814	6.786692587	5.074239501	6.460396823	4.39435958	5.432479416	6.133405366	6.649892307	5.268043056	5.865266555	5.43715947	4.586166239	4.162492184	5.744024648	4.474465727	5.564730573	5.028706175	5.016410337	4.411910512	5.933245178	6.364007627	4.577308309	4.064399013	5.441576002	4.815101513	6.77835981	3.9114704	4.349032808	4.019678975	4.602789809	4.239982002	4.288898719	4.431553171
09.06.2002 13:00	6.505967429	4.442882827	7.053097121	3.767947782	5.709885378	5.040951008	6.810371349	5.099138708	6.477621712	4.416564449	5.459380113	6.158973104	6.682561516	5.294235986	5.885070258	5.448096878	4.615593554	4.182777686	5.787149472	4.503109111	5.610105933	5.053534019	5.051787381	4.43644521	5.975611338	6.394747134	4.617914705	4.087941072	5.499064817	4.847393475	6.816686548	3.917710702	4.383259338	4.035713308	4.635869196	4.26056069	4.336860179	4.48478752
09.06.2002 14:00	6.540010749	4.468161925	7.095932183	3.786898961	5.746323968	5.068075942	6.836052178	5.110322911	6.493283389	4.420271607	5.490861919	6.18645458	6.726265558	5.32050423	5.9098795	5.469862369	4.648830569	4.21331436	5.847952849	4.542672731	5.664836393	5.099235346	5.099181587	4.475166834	6.032373025	6.456487157	4.662451638	4.128485445	5.552445124	4.896040056	6.881879901	3.967849437	4.424537902	4.077577907	4.68018931	4.305398758	4.378215204	4.531221196
09.06.2002 15:00	6.614518755	4.515442799	7.189040104	3.829310445	5.824206192	5.125288233	6.915543596	5.161956534	6.57347342	4.460166915	5.558677115	6.255204164	6.808657635	5.382093335	5.95468906	5.510443319	4.711990928	4.264497994	5.974997791	4.615118078	5.765968907	5.174531731	5.174758442	4.538956858	6.122884978	6.549748589	4.710981384	4.179497618	5.601641686	4.949040117	6.990585591	4.04057913	4.486878672	4.139220381	4.747128665	4.367927967	4.440672119	4.599582277
09.06.2002 16:00	6.690225441	4.564672558	7.272231057	3.870154517	5.893434391	5.18007084	6.984832776	5.216721649	6.643394101	4.513044625	5.626975326	6.322633494	6.886083001	5.444096377	5.999695252	5.562282027	4.775647409	4.312595589	6.090094036	4.688219855	5.858798323	5.241995828	5.246957382	4.588933348	6.204533696	6.622825614	4.774885534	4.21371041	5.678170678	4.985914954	7.079129734	4.088421574	4.546222142	4.188267841	4.810855161	4.416883369	4.489601775	4.661247165
09.06.2002 17:00	6.723899348	4.588519335	7.318718594	3.892428167	5.935200218	5.206176701	7.033159204	5.261784207	6.695150723	4.554917109	5.668186113	6.362543782	6.936124705	5.475252758	6.039865841	5.593748671	4.809548775	4.336762517	6.126386358	4.72132958	5.900848277	5.271669369	5.279225471	4.606854363	6.248012825	6.643791304	4.820295829	4.220572578	5.737100891	4.985872371	7.10333387	4.088419949	4.570789301	4.194832943	4.837238358	4.427411189	4.514182112	4.686775762
09.06.2002 18:00	6.741849798	4.599311657	7.350073958	3.903582324	5.963139492	5.224047623	7.068301234	5.280218661	6.737551318	4.575920721	5.695756582	6.385159215	6.969602479	5.49757085	6.065051363	5.622233676	4.824660691	4.347143883	6.116245513	4.721323887	5.91490309	5.280165162	5.299449493	4.61762186	6.272243476	6.659540751	4.846900294	4.227441241	5.773541431	4.994059889	7.133810453	4.104438932	4.591907976	4.207981213	4.859918863	4.441454026	4.524740113	4.697741072
09.06.2002 19:00	6.747620875	4.604704227	7.359330815	3.905347081	5.972469542	5.228188928	7.083206524	5.288697923	6.753423501	4.583482141	5.704963914	6.390382904	6.980782474	5.502040483	6.075142566	5.636507796	4.832226952	4.354072832	6.111715013	4.732388643	5.919592268	5.284416001	5.303493273	4.617616058	6.277095591	6.659540435	4.854516947	4.220572295	5.787241167	4.981670847	7.136946612	4.104438932	4.59543324	4.207981177	4.8637049	4.441428981	4.524740113	4.694084333
09.06.2002 20:00	6.739883666	4.587907488	7.348890212	3.894592448	5.963139492	5.214358993	7.081532464	5.274606696	6.749856264	4.570494651	5.700359175	6.372973981	6.969602479	5.493102524	6.08019181	5.636507796	4.820880137	4.340221365	6.0825016	4.717634343	5.900848277	5.26742432	5.291338852	4.603241621	6.262543451	6.638544861	4.850707367	4.206854244	5.787241167	4.965225072	7.10337085	4.082016263	4.581341588	4.191549465	4.852351891	4.423792656	4.514182112	4.679473698
09.06.2002 21:00	6.703919979	4.567779105	7.306673391	3.874105802	5.930551092	5.185458195	7.046132619	5.250603847	6.715915547	4.549512729	5.672775824	6.343458906	6.936124705	5.461886222	6.070095751	5.623911366	4.798232867	4.319492388	6.032795253	4.691880961	5.863462059	5.237764483	5.259010124	4.571008006	6.223833197	6.596670219	4.827887404	4.186326421	5.759860532	4.940639342	7.043473292	4.037386398	4.553233496	4.158798604	4.818384713	4.392195099	4.493108537	4.65033082
09.06.2002 22:00	6.630353594	4.527361233	7.23951737	3.839909132	5.879550602	5.141624061	6.984440567	5.208465879	6.663790309	4.515689825	5.622407084	6.29155652	6.880535771	5.417471073	6.029808627	5.581202734	4.75312376	4.27820802	5.93499838	4.636965933	5.793728664	5.182937117	5.202713867	4.524682233	6.161225276	6.523761299	4.789992887	4.148845281	5.72347022	4.903895673	6.956109599	3.980426099	4.504285631	4.113199341	4.773309456	4.343305187	4.458111635	4.610430006
09.06.2002 23:00	6.559815475	4.485464284	7.164035914	3.804136397	5.819607933	5.092537888	6.916895816	5.159502961	6.597712004	4.472428091	5.567755635	6.231300969	6.814171172	5.368858778	5.979668224	5.540326499	4.700808934	4.240567308	5.840788481	4.582422151	5.719872317	5.128441533	5.146773437	4.482165266	6.094212212	6.461644404	4.744748478	4.118326329	5.673652233	4.871370527	6.881603367	3.933319024	4.459109002	4.071120338	4.721031214	4.298192794	4.416322807	4.563529243
10.06.2002 00:00	6.494954081	4.445466443	7.094313039	3.773366379	5.764594108	5.053207665	6.855263045	5.1204378	6.537455369	4.438399199	5.517930039	6.181610625	6.748179767	5.320502024	5.939730693	5.502680038	4.656235452	4.203121009	5.765707236	4.535446091	5.655693436	5.078432377	5.095143973	4.443398185	6.03236634	6.405009126	4.696015201	4.084571965	5.615102864	4.834932574	6.811389131	3.895868848	4.414197116	4.035712862	4.676486613	4.260235377	4.371306982	4.513329394
10.06.2002 01:00	6.429516321	4.405677868	7.019328491	3.736635165	5.705340087	5.004614117	6.788125277	5.078903213	6.477394352	4.401348018	5.459380113	6.125372982	6.682561516	5.276762708	5.890027252	5.460506973	4.608226429	4.165869083	5.689475506	4.48874944	5.587391734	5.028705923	5.039881217	4.397843079	5.961461606	6.338452821	4.647574876	4.047631264	5.556907079	4.794635695	6.719697527	3.849351999	4.362704628	3.990911051	4.621150242	4.215630187	4.319695721	4.459899056
10.06.2002 02:00	6.344793456	4.358924742	6.934356177	3.697080323	5.637414888	4.952282362	6.705328639	5.025205289	6.396275346	4.355004228	5.392273241	6.059296855	6.601063371	5.220217222	5.835633814	5.413870515	4.549536531	4.122094616	5.5922533	4.438769219	5.506059772	4.971049008	4.973254446	4.349080949	5.881693039	6.267232574	4.58835796	4.00755812	5.49019738	4.750524991	6.62495669	3.793961359	4.304772413	3.943234948	4.558898201	4.164503929	4.271844287	4.403311721
10.06.2002 03:00	6.260742008	4.308901933	6.838062217	3.657772211	5.561008973	4.900274206	6.623131764	4.975935915	6.321086177	4.311048339	5.325649223	5.993639392	6.520148081	5.164028441	5.766830513	5.35359319	4.487659759	4.075256325	5.492421601	4.385578209	5.420955097	4.913776879	4.903272616	4.297197005	5.797915585	6.196484828	4.525925814	3.971031472	5.41516189	4.710662024	6.525801712	3.736003953	4.243925562	3.892751822	4.497137493	4.113743206	4.220916756	4.347142453
10.06.2002 04:00	6.192594045	4.275240176	6.7650745	3.625969586	5.502993706	4.856519966	6.563387089	4.932291846	6.262444503	4.276137267	5.268298906	5.943418475	6.450492852	5.121048964	5.713104422	5.307495235	4.437074609	4.041993007	5.41040162	4.346806318	5.349882032	4.869047253	4.845398245	4.259387632	5.728637522	6.141228675	4.471254103	3.941293174	5.349455868	4.678903498	6.448845695	3.699669302	4.196950801	3.858266967	4.443050684	4.076750918	4.173703446	4.298337267
10.06.2002 05:00	6.142829776	4.252313952	6.716115006	3.606266097	5.463038791	4.831394838	6.521981659	4.90633913	6.22634558	4.25374459	5.233186598	5.911609697	6.40252634	5.091089573	5.674215283	5.292230597	4.40114812	4.018804156	5.356130483	4.3152335	5.301334329	4.836665806	4.8032145	4.23542647	5.678143657	6.106217739	4.427797168	3.918254994	5.292891031	4.651233772	6.398067568	3.681580345	4.160257186	3.836416333	4.403630027	4.049993808	4.133480056	4.256758956
10.06.2002 06:00	6.113448626	4.234662246	6.683079837	3.591334182	5.436497384	4.811639423	6.496445025	4.890109986	6.205812376	4.235641111	5.206942451	5.891649188	6.375968885	5.069752764	5.654828932	5.276920913	4.379674513	4.002288819	5.32312506	4.294257629	5.270573975	4.816491175	4.776482725	4.218365601	5.646147674	6.081282265	4.395367962	3.901848198	5.249619895	4.635472253	6.367292099	3.672556952	4.137005246	3.820853652	4.37865119	4.036642646	4.103461011	4.222289946
10.06.2002 07:00	6.100607129	4.23113709	6.6713275	3.588352178	5.427667171	4.807694081	6.489822568	4.886057665	6.199939973	4.232025849	5.202575933	5.886665253	6.365364023	5.069752764	5.645150309	5.278466847	4.372530356	3.998990563	5.317952669	4.283793657	5.266188124	4.808435078	4.768858305	4.218360301	5.637025208	6.07630205	4.380999957	3.901848144	5.228062659	4.631519226	6.365894355	3.678570597	4.130375909	3.820853619	4.371529669	4.033308913	4.083519021	4.208548049
10.06.2002 08:00	6.118922405	4.246933684	6.687048232	3.602022627	5.440915664	4.824844125	6.499250591	4.896969547	6.210011242	4.241377639	5.211311114	5.905020423	6.381275199	5.086817635	5.659671881	5.299865482	4.386825526	4.01549788	5.356389303	4.301241193	5.288138593	4.828590048	4.784107509	4.238839225	5.655278204	6.111211825	4.384589286	3.914970245	5.223757478	4.643313312	6.403205264	3.720837585	4.143640838	3.84577188	4.385779507	4.060001188	4.083519021	4.20511665
10.06.2002 09:00	6.172691226	4.287372347	6.746533694	3.637163032	5.489656358	4.873743569	6.557349128	4.940693504	6.262444503	4.278833206	5.259507959	5.96524678	6.434480714	5.142511581	5.703367582	5.35359319	4.42627866	4.058604606	5.423240363	4.343287696	5.349882032	4.885285054	4.833862176	4.293734512	5.714839584	6.191448582	4.413366504	3.951190995	5.245304271	4.678844626	6.504322784	3.809294092	4.193607196	3.908486489	4.432279206	4.12041919	4.106790175	4.232613497
10.06.2002 10:00	6.258627391	4.356548422	6.849641837	3.69664056	5.57444791	4.952230096	6.642162685	5.014569764	6.341815849	4.339874015	5.33450453	6.061131084	6.525524303	5.228891367	5.761934192	5.430886312	4.498543166	4.128811485	5.550173538	4.420988066	5.456695296	4.975154478	4.922627899	4.380347401	5.821114377	6.318053732	4.467622223	4.007557698	5.297229635	4.726452098	6.663293505	3.939567599	4.274285594	4.000486428	4.51525141	4.215433492	4.17706561	4.319214556
10.06.2002 11:00	6.405132327	4.454890493	7.009563733	3.781472179	5.705340087	5.066411204	6.771036315	5.113980528	6.45924747	4.417034055	5.454891298	6.193537504	6.671661416	5.35124108	5.855379267	5.540081784	4.611909133	4.233744427	5.768444793	4.557071445	5.632873167	5.12008681	5.063473801	4.506865518	5.989760688	6.503013015	4.558914065	4.081204571	5.38444055	4.786345011	6.907719566	4.114043023	4.403870427	4.13270543	4.650615358	4.349934975	4.302570557	4.47055568
10.06.2002 12:00	6.557603505	4.544857296	7.182122935	3.859588428	5.847229274	5.173667222	6.92170686	5.222634397	6.610026686	4.509518953	5.585938435	6.323832377	6.830727334	5.475246243	5.94970051	5.664760751	4.730661918	4.329849638	5.979183064	4.695524636	5.807637173	5.254700843	5.198634859	4.606723608	6.151619518	6.643784016	4.666168607	4.138656123	5.503501672	4.834548999	7.100131339	4.204553436	4.521731759	4.224449624	4.777056373	4.444449581	4.437188931	4.621292376
10.06.2002 13:00	6.676847049	4.62330828	7.317269431	3.927027404	5.958477646	5.264238797	7.074524774	5.333777835	6.773853465	4.617531572	5.700359175	6.446778529	6.958432853	5.578347049	6.029808627	5.760701273	4.813324178	4.402755518	6.08746926	4.776765228	5.91490309	5.339855337	5.287196344	4.667976216	6.257688594	6.733320366	4.75226859	4.196581089	5.610613712	4.903390369	7.195438239	4.227355022	4.59543324	4.274082032	4.856134526	4.501011778	4.521219208	4.708720997
10.06.2002 14:00	6.725697042	4.648734285	7.379303097	3.949226102	6.005191498	5.294491865	7.15726753	5.390518731	6.867720036	4.672987499	5.751129391	6.495518899	7.019994104	5.61899466	6.08019181	5.80240554	4.847380078	4.423715993	6.107073826	4.799055804	5.947771851	5.361266617	5.315554285	4.675208784	6.286798453	6.738608174	4.789989223	4.210279233	5.664621621	4.923741014	7.194628834	4.191544314	4.613083062	4.26744476	4.875073217	4.497400537	4.538839448	4.730725104
10.06.2002 15:00	6.733140228	4.633408521	7.389560709	3.940023608	6.019246994	5.283149654	7.179160133	5.383220759	6.89542977	4.669389355	5.769655695	6.481195766	7.036837969	5.609945777	6.105474447	5.792730183	4.851172652	4.413228519	6.081644712	4.79161216	5.938370178	5.348413888	5.311490233	4.657100027	6.286797842	6.717467236	4.801339115	4.196580733	5.682691215	4.907362427	7.169440272	4.155905451	4.609549964	4.247569141	4.875073217	4.479602722	4.549430448	4.73807286
10.06.2002 16:00	6.754399575	4.645563954	7.416371182	3.951303758	6.038017338	5.293691989	7.205585762	5.385667684	6.917123646	4.667764325	5.78821635	6.496462785	7.064962921	5.628048226	6.120673165	5.793989738	4.87016128	4.434217934	6.10688437	4.806484706	5.966600635	5.374136774	5.339918873	4.689655787	6.315985176	6.765084967	4.820289939	4.237753777	5.700794291	4.964479426	7.221092633	4.201280075	4.63431456	4.280724811	4.901658822	4.514999218	4.563573779	4.752787963
10.06.2002 17:00	6.810872888	4.67037245	7.477366902	3.973642479	6.094531909	5.329178973	7.254033629	5.406693727	6.96670566	4.675670699	5.839435266	6.525518916	7.121407231	5.66435553	6.156221819	5.830925936	4.915909135	4.469328931	6.195306024	4.866269038	6.04225487	5.430112134	5.397048869	4.736918402	6.384394661	6.834211607	4.858322337	4.265333238	5.741648633	4.984832435	7.32273443	4.273157776	4.687640114	4.330739679	4.955080058	4.56125683	4.599042089	4.782296544
10.06.2002 18:00	6.854711578	4.69142949	7.53367138	3.99280168	6.141860622	5.356328159	7.308750658	5.434702343	7.022291241	4.698733421	5.881534863	6.561793198	7.172428735	5.700798559	6.181686554	5.863109044	4.954221237	4.501066316	6.256745983	4.911378977	6.09458182	5.469058518	5.44218523	4.766131504	6.438443366	6.876953352	4.892699728	4.286086662	5.778105917	5.005271163	7.398916603	4.306060162	4.726969609	4.360910592	4.997287745	4.593419882	4.62752985	4.80449651
10.06.2002 19:00	6.879364067	4.699747035	7.556249291	3.99766885	6.160851479	5.364112154	7.336597379	5.447090397	7.050333665	4.710244489	5.900301609	6.576913537	7.200864736	5.719069796	6.196994531	5.874003563	4.969594159	4.515213631	6.268998742	4.937802788	6.113673357	5.490764026	5.458650975	4.780768065	6.463097725	6.893019983	4.923375324	4.296485168	5.819280472	5.017488611	7.415661472	4.309351818	4.741318255	4.367631616	5.012687016	4.600480125	4.641811432	4.815618534
10.06.2002 20:00	6.865266334	4.686405033	7.543473936	3.989818408	6.15135181	5.355743416	7.312401871	5.428315095	7.026987098	4.693099298	5.890913943	6.559034511	7.18948256	5.705361122	6.202102046	5.880740425	4.965748353	4.504600731	6.23942224	4.930239798	6.099351527	5.482075855	5.4504096	4.766088296	6.453229052	6.87695069	4.93106163	4.293017016	5.837634693	5.017461099	7.386072392	4.279706321	4.734140798	4.350839733	5.004983979	4.586065218	4.63823868	4.8082022
10.06.2002 21:00	6.81590257	4.653057633	7.495948857	3.961504368	6.108708259	5.318178046	7.266228126	5.395671508	6.981561236	4.664542056	5.853449145	6.51887311	7.144057534	5.668900032	6.181686554	5.851535209	4.93121337	4.472848871	6.1579121	4.881258318	6.04225487	5.430111844	5.4093205	4.725902279	6.404016851	6.818217355	4.908023417	4.261878495	5.823865888	4.988582532	7.308301345	4.224042364	4.698347535	4.310692515	4.966570837	4.54304476	4.616835158	4.782296486
10.06.2002 22:00	6.746558145	4.605132473	7.419399526	3.917692422	6.052117357	5.260048591	7.191818429	5.337612625	6.902756669	4.613391729	5.797509558	6.450662581	7.076231046	5.609938175	6.146052921	5.806043181	4.881575062	4.427215024	6.067658598	4.81762473	5.971313129	5.369844215	5.352101324	4.675042839	6.33548475	6.738598077	4.873583057	4.227436035	5.787241167	4.955730148	7.216152952	4.159096506	4.644951464	4.257499091	4.916888016	4.489641105	4.574197775	4.734398077
10.06.2002 23:00	6.670163226	4.553842313	7.337509932	3.877262903	5.986480517	5.206404275	7.117445748	5.282570614	6.829563198	4.564475459	5.737257205	6.377668741	7.003173567	5.551333451	6.100413064	5.749979366	4.828442963	4.378374774	5.974511701	4.754468462	5.891489001	5.305698615	5.29118374	4.620897871	6.262529366	6.664776893	4.827881249	4.19657783	5.741648633	4.93114725	7.112114752	4.094730024	4.58838428	4.204689741	4.856134526	4.436603369	4.521219208	4.67947353
11.06.2002 00:00	6.602767058	4.50651429	7.257109487	3.837076988	5.921259198	5.153080604	7.045151318	5.232057825	6.757771828	4.519589538	5.672775824	6.315485272	6.930554148	5.493085828	6.05496987	5.698991029	4.775647409	4.333305261	5.884854222	4.691783056	5.816920116	5.241994621	5.230673132	4.570702789	6.19006258	6.591428342	4.778652519	4.159042667	5.687213845	4.894449327	7.019764757	4.037299804	4.535716863	4.155529726	4.79957359	4.383931512	4.468594204	4.621292272
11.06.2002 01:00	6.52840851	4.463082026	7.181992	3.797134645	5.861068555	5.10007751	6.972476957	5.183349453	6.691454907	4.478526304	5.617840989	6.253655019	6.863909633	5.439635708	6.004708078	5.649453841	4.726924287	4.2885074	5.80966676	4.640515338	5.74750482	5.182935999	5.170564638	4.520828272	6.113302705	6.518553414	4.725964533	4.121705735	5.624087443	4.849816056	6.921948133	3.983490378	4.479926855	4.109951418	4.743395355	4.33506878	4.416322807	4.567127021
11.06.2002 02:00	6.459730935	4.418370895	7.101642999	3.761932551	5.796648424	5.051436048	6.89984525	5.130738608	6.619884225	4.435877621	5.558677115	6.188970246	6.792132573	5.386489784	5.954689059	5.5924732	4.674777697	4.247396597	5.722413848	4.582321382	5.673987835	5.128440407	5.110860602	4.474803181	6.046593527	6.45130735	4.681073817	4.094676077	5.574775818	4.829608091	6.83793462	3.933234662	4.43143959	4.064667034	4.687599804	4.290043995	4.367855229	4.513329217
11.06.2002 03:00	6.3760352	4.368295519	7.010529454	3.717980499	5.723533961	4.995032746	6.8221563	5.081070208	6.543319776	4.391709495	5.486358079	6.122780157	6.709857109	5.324870609	5.894986672	5.531123695	4.611909133	4.199726423	5.630518276	4.528146245	5.591930331	5.065973148	5.039749993	4.422040571	5.961449797	6.374222379	4.617905628	4.050976244	5.503501672	4.781285641	6.715967157	3.870932989	4.362704628	4.010073803	4.621150242	4.231505905	4.31284094	4.452802605
11.06.2002 04:00	6.282776887	4.318553498	6.908907617	3.674175343	5.641928409	4.936481367	6.72820911	5.026406664	6.450926064	4.343934819	5.410121191	6.053813841	6.611896112	5.263665912	5.825775649	5.465496323	4.545882997	4.149000619	5.523583574	4.467194371	5.497065319	4.999828281	4.961423495	4.369637409	5.867669819	6.297680081	4.555238049	4.014215627	5.432762935	4.749248507	6.598983649	3.81535825	4.297986606	3.96226291	4.547963553	4.180272882	4.258229034	4.396267533
11.06.2002 05:00	6.190330727	4.264101948	6.808155828	3.626276206	5.561008973	4.872911157	6.61957186	4.956955728	6.34356069	4.283863888	5.330075804	5.97344282	6.520148081	5.194223661	5.761934191	5.397390342	4.484035386	4.098636127	5.429192013	4.406710734	5.41649712	4.934185942	4.891541549	4.31415464	5.784009564	6.221680273	4.493070934	3.974338919	5.362559448	4.709381647	6.49578714	3.757211318	4.233833722	3.908484616	4.482676954	4.126027146	4.207395806	4.340150526
11.06.2002 06:00	6.124794049	4.223563508	6.736256513	3.593559398	5.502993706	4.829487977	6.549514482	4.912319829	6.274336462	4.240565528	5.272697597	5.918551909	6.450492852	5.146795519	5.708234789	5.349442574	4.437074609	4.061931726	5.361850432	4.36430669	5.354308188	4.889348368	4.83759283	4.276252692	5.72402532	6.166291237	4.445869023	3.944585941	5.305913111	4.673671989	6.424328048	3.723783303	4.190265155	3.873917402	4.435867999	4.088974332	4.163626383	4.294863265
11.06.2002 07:00	6.094684034	4.209596293	6.708721975	3.584666866	5.480775373	4.817685065	6.522307777	4.89614759	6.247682729	4.229781128	5.250725592	5.898665131	6.4238189	5.133904881	5.688780516	5.346516036	4.415498143	4.048632818	5.340986659	4.339680209	5.327783074	4.869046167	4.814579626	4.262519131	5.691877847	6.146222244	4.420573757	3.931404906	5.27122935	4.661804658	6.393528615	3.714697673	4.170245764	3.861392427	4.414360726	4.07890311	4.14016824	4.267131332
11.06.2002 08:00	6.09769494	4.209596293	6.707374191	3.584666866	5.480775373	4.813754548	6.537635079	4.9001877	6.268585768	4.23170949	5.255115703	5.903633148	6.429148512	5.133904881	5.693640445	5.351129302	4.415498143	4.048632818	5.34356424	4.332658853	5.327783074	4.864991615	4.810743604	4.262519131	5.687293373	6.141211018	4.406157202	3.931404906	5.249619895	4.657852867	6.379622804	3.717724765	4.163585148	3.861392427	4.407205228	4.075549282	4.126798158	4.256758796
11.06.2002 09:00	6.116756175	4.223563508	6.729392107	3.593559398	5.498545807	4.828051323	6.574492201	4.927091793	6.310658236	4.260506575	5.277098433	5.923529732	6.450492852	5.151096618	5.713104422	5.369605707	4.42627866	4.055279063	5.360074603	4.33616871	5.336616293	4.869046167	4.814577379	4.262519131	5.691877633	6.146222244	4.402557528	3.928113734	5.240990735	4.65390307	6.379618127	3.717724765	4.163585148	3.864521426	4.407205228	4.078872451	4.126798158	4.253304545
11.06.2002 10:00	6.140887415	4.230557311	6.752808979	3.602464886	5.516350099	4.839867763	6.61185294	4.943322245	6.358389478	4.282179383	5.299134793	5.938477913	6.47187862	5.164012574	5.722850966	5.364983104	4.437074609	4.061931726	5.371451606	4.339680209	5.349882032	4.877161159	4.822258986	4.269382647	5.701053678	6.156251922	4.409759775	3.934697712	5.249619895	4.661804658	6.396290029	3.726812481	4.170245764	3.870783913	4.414360726	4.085584925	4.130138321	4.256758796
11.06.2002 11:00	6.17617093	4.246086992	6.788685589	3.612964361	5.543120025	4.854201316	6.655927129	4.962207743	6.406635628	4.296893729	5.330075804	5.9597868	6.504034954	5.181262808	5.737488978	5.377162447	4.455102149	4.07525631	5.407358351	4.350224562	5.376470787	4.893414696	4.845310956	4.290004233	5.724028607	6.186398268	4.420575568	3.951186139	5.253937608	4.677605111	6.449742287	3.760254178	4.190265155	3.892749703	4.435867999	4.109129719	4.143514689	4.274054511
11.06.2002 12:00	6.240012487	4.277216331	6.861825029	3.639967181	5.601382943	4.890846312	6.726643013	4.995990578	6.476388238	4.322504524	5.383362142	6.001142649	6.56862732	5.224536369	5.781534037	5.412535872	4.502174399	4.108680125	5.505149152	4.392543282	5.44327681	4.938273788	4.891585072	4.327961303	5.784013861	6.241891767	4.449491854	3.984285616	5.279887755	4.713278048	6.520607185	3.803065742	4.230472905	3.930575971	4.475456882	4.146226505	4.173703446	4.305289662
11.06.2002 13:00	6.316541267	4.308438379	6.946198077	3.667054795	5.669054012	4.929104923	6.817372273	5.032480841	6.578300457	4.355613756	5.450404629	6.047653222	6.644456507	5.26366287	5.82577565	5.445102274	4.553191781	4.142264477	5.618252397	4.452905372	5.524074138	4.991595318	4.945896494	4.362645666	5.844365521	6.287512787	4.482154925	4.010883034	5.314604945	4.745115103	6.573194104	3.818423843	4.267527964	3.955913286	4.518879293	4.173310644	4.217534161	4.347142269
11.06.2002 14:00	6.388468939	4.345352168	7.021697771	3.698688521	5.723533961	4.970024169	6.889075635	5.070571479	6.648947076	4.386754868	5.50438632	6.096231899	6.709857109	5.311717241	5.87021384	5.477783021	4.600866168	4.182777665	5.706485175	4.502967479	5.591930331	5.041109693	5.000567898	4.407973076	5.909770143	6.353754816	4.5259241	4.061035263	5.358189498	4.809196306	6.67306706	3.864720733	4.314962865	3.997290905	4.566196467	4.217614868	4.241245332	4.375174639
11.06.2002 15:00	6.480618784	4.376201685	7.123384465	3.726058826	5.80582587	5.009579159	6.992997855	5.101573409	6.752698031	4.407147805	5.585938435	6.139208798	6.80314669	5.355623337	5.924794172	5.516436255	4.66735565	4.223522144	5.839349582	4.56781117	5.692316174	5.103400177	5.075307392	4.45357593	5.994484941	6.425547064	4.56994208	4.087933475	5.401983058	4.829263404	6.78498045	3.920703902	4.379829637	4.045348809	4.632186906	4.265568593	4.295731495	4.431552905
11.06.2002 16:00	6.560921625	4.411278029	7.213489683	3.75643997	5.879550602	5.049250449	7.086112941	5.14243685	6.851764006	4.442142578	5.659013132	6.191265242	6.886083001	5.399740512	5.969669275	5.542856366	4.723188372	4.26107448	5.929423142	4.618604491	5.775213676	5.153550536	5.138741599	4.495904661	6.075137767	6.482286489	4.621611185	4.12508976	5.454811285	4.877717781	6.882823965	3.952005472	4.438347545	4.080805517	4.695017101	4.306907117	4.357509399	4.499045137
11.06.2002 17:00	6.630137993	4.437164053	7.286417931	3.780844696	5.94450483	5.084985399	7.139866522	5.158444321	6.901062894	4.447669847	5.714179834	6.226157635	6.958432853	5.435185803	6.009723332	5.564613132	4.779407359	4.29882125	6.04823968	4.684385348	5.863462059	5.216635997	5.206640475	4.545579199	6.156417705	6.554922303	4.673619661	4.172665952	5.512381657	4.934590776	6.9883289	3.996069127	4.497318148	4.12619447	4.754600387	4.351923285	4.405910964	4.552744926
11.06.2002 18:00	6.659602382	4.443658153	7.325923852	3.78389259	5.972469542	5.089926822	7.161595914	5.159398333	6.91753605	4.447641124	5.737257205	6.227246993	6.991972836	5.44406729	6.03986584	5.570397008	4.809548775	4.30570519	6.096039723	4.713793073	5.905531094	5.233533383	5.242797353	4.55268734	6.194883795	6.565336503	4.703491077	4.169256403	5.547985261	4.92223308	7.032554705	3.996063529	4.525225684	4.129447657	4.784555308	4.358785809	4.433707315	4.581535064
11.06.2002 19:00	6.638509734	4.420025781	7.297005017	3.765628332	5.953817921	5.065652469	7.132465903	5.144394221	6.883353517	4.438450945	5.718791014	6.206809123	6.969602479	5.421875672	6.044898089	5.549702095	4.794464331	4.28507265	6.044011191	4.684377216	5.872795892	5.203983432	5.226709901	4.524204837	6.175633292	6.523731706	4.703491	4.142043137	5.556907079	4.893673877	7.009334424	3.95198087	4.514748608	4.10022151	4.777056373	4.327429143	4.433707315	4.577930574
11.06.2002 20:00	6.592267418	4.384342667	7.251351832	3.738328558	5.916616431	5.027800429	7.0822216	5.111272987	6.827678235	4.4090621	5.681961686	6.153885816	6.924986183	5.382063836	6.024783661	5.507423185	4.760624775	4.250813647	5.970627311	4.636807157	5.816920116	5.1535502	5.190615591	4.481682375	6.137236264	6.461614426	4.688541205	4.111553545	5.547985261	4.861159718	6.955275742	3.898839062	4.486878672	4.058220382	4.747128665	4.285874102	4.409380006	4.556337963
11.06.2002 21:00	6.53991442	4.348828226	7.193921007	3.703620986	5.865685888	4.983674335	7.026152104	5.064361884	6.772084615	4.368837583	5.63611825	6.103222412	6.874991133	5.333636504	5.994684853	5.465332921	4.723188372	4.21331433	5.898508076	4.589510431	5.761349704	5.107568122	5.142713497	4.442909487	6.084666874	6.404978741	4.658724858	4.084563212	5.521270008	4.836849294	6.879250687	3.852297732	4.445261765	4.019675008	4.706155802	4.244517006	4.374760307	4.516904214
11.06.2002 22:00	6.472217303	4.302911576	7.113962923	3.666095838	5.80582587	4.931819405	6.948518646	5.016747191	6.695044927	4.327004437	5.576842741	6.039686296	6.80314669	5.281099671	5.949700509	5.418787175	4.671065815	4.169247564	5.807640352	4.531680932	5.687730907	5.045248063	5.087152751	4.39036976	6.018139946	6.328219545	4.617908377	4.037582063	5.47691191	4.78045151	6.799133017	3.799949283	4.396993799	3.971796716	4.65430615	4.196605212	4.336860179	4.474110957
11.06.2002 23:00	6.393571016	4.260779889	7.028405205	3.63028849	5.73720161	4.884236012	6.859500633	4.970913174	6.606878636	4.290773089	5.508898746	5.984569038	6.726265558	5.228866112	5.894986672	5.363239592	4.61927969	4.128811459	5.713945579	4.477847309	5.610105933	4.991594692	5.028018484	4.348602625	5.942630131	6.26720218	4.573620367	4.014211876	5.428359537	4.760416832	6.710451647	3.748017811	4.345618767	3.93057474	4.599122823	4.152365251	4.29915024	4.431552861
12.06.2002 00:00	6.315493154	4.211933041	6.943453572	3.591729593	5.669054012	4.834500595	6.776632265	4.922257812	6.519563365	4.249327895	5.445920106	5.921727907	6.649892307	5.172622752	5.850439263	5.317205973	4.564167824	4.081928221	5.624688397	4.41729121	5.53309405	4.930099213	4.969284326	4.296724387	5.872344052	6.191420122	4.525923207	3.97102278	5.375681839	4.712537076	6.62098891	3.696505949	4.294596051	3.880187475	4.544322071	4.1017015	4.251430838	4.375174573
12.06.2002 01:00	6.249170076	4.172337971	6.870714113	3.554846396	5.610378225	4.78356048	6.711096306	4.875383765	6.454647937	4.208098372	5.387816619	5.862297654	6.579428976	5.121023039	5.806088443	5.271405055	4.51307839	4.038675475	5.545123529	4.367774487	5.461172367	4.873101919	4.907080116	4.248636057	5.802545784	6.121178768	4.471251555	3.928110063	5.310257983	4.664944465	6.52560459	3.645416227	4.24056005	3.836412925	4.489903824	4.051402954	4.207395806	4.326186502
12.06.2002 02:00	6.177192677	4.130954773	6.792428706	3.519676799	5.547589087	4.736821317	6.634699164	4.827276941	6.379390795	4.165371776	5.325649223	5.803218522	6.504034954	5.073989502	5.747259784	5.225836778	4.462325169	4.002288792	5.473296263	4.318579646	5.394239053	4.824553291	4.853030223	4.207672018	5.733235385	6.061347672	4.424184539	3.898563089	5.25825741	4.633375511	6.43830099	3.606633117	4.190265155	3.799125265	4.435867999	4.011426966	4.166983833	4.277518472
12.06.2002 03:00	6.117749564	4.096654117	6.726577137	3.490526031	5.494100025	4.698079089	6.570787757	4.791381627	6.320952561	4.133494423	5.277098433	5.754254058	6.445152884	5.031453178	5.6985028	5.185024185	4.419089934	3.969378408	5.407261893	4.273183048	5.336616293	4.776287267	4.803156004	4.170327956	5.67356105	6.006807103	4.380997612	3.869148468	5.206557636	4.601934066	6.36703562	3.568092314	4.146960979	3.762052942	4.389346213	3.974987484	4.130138321	4.239503797
12.06.2002 04:00	6.061649783	4.062521903	6.666134563	3.464412512	5.445336058	4.664822421	6.511778562	4.749180501	6.257198547	4.096412328	5.228807212	5.712237455	6.386584101	4.993350747	5.654828931	5.155117543	4.379674513	3.936628369	5.342538632	4.228064008	5.279352042	4.736281429	4.761189607	4.139920448	5.623353433	5.962399638	4.345198775	3.849612226	5.167980144	4.582381304	6.315921427	3.541553687	4.113829933	3.73438996	4.353755589	3.945353005	4.093482946	4.198258524
12.06.2002 05:00	6.016785211	4.040673321	6.616480391	3.442682848	5.405628651	4.634090025	6.469059644	4.719010572	6.214905671	4.070010518	5.189489245	5.675229274	6.344185358	4.959625925	5.620996196	5.129790049	4.347579793	3.910543752	5.296548798	4.193548922	5.239917557	4.700443923	4.727016494	4.11300237	5.582469457	5.923089964	4.309572947	3.823655346	5.125314587	4.555044089	6.275885919	3.52099105	4.084145676	3.712957986	4.321869244	3.922368315	4.063633591	4.167478813
12.06.2002 06:00	5.976092045	4.01357003	6.572479211	3.418274154	5.370476984	4.603478027	6.425712463	4.691444486	6.177712894	4.045531961	5.159028691	5.634726989	6.301952252	4.930226735	5.592091291	5.09669069	4.319167677	3.887803843	5.258462389	4.162625731	5.200654872	4.668721758	4.692986679	4.086188557	5.541760746	5.883934246	4.281196609	3.801028777	5.087094023	4.527804409	6.220145828	3.494661014	4.054588032	3.685510146	4.290120443	3.896197326	4.037207659	4.13683129
12.06.2002 07:00	5.940500403	3.989943055	6.53406643	3.398203565	5.339830275	4.576791263	6.38861893	4.663974159	6.140974673	4.021140295	5.124345273	5.601012281	6.265134133	4.900930774	5.55847923	5.069856954	4.290865205	3.861911498	5.223998562	4.135250092	5.170235991	4.637125121	4.662861578	4.059478974	5.505722454	5.84979925	4.24940562	3.775267752	5.053262062	4.496792732	6.169726596	3.471352391	4.02515697	3.664245452	4.262014731	3.870096944	4.017454186	4.116473028
12.06.2002 08:00	5.924730856	3.988023685	6.517831259	3.398203565	5.326727679	4.575368194	6.372365527	4.654720492	6.119877893	4.009069038	5.111374363	5.601012281	6.249393747	4.896753391	5.539325677	5.065392799	4.283806716	3.865142435	5.2076436	4.131835525	5.157231138	4.64106779	4.655346296	4.069473629	5.501227433	5.859539464	4.238839651	3.775267752	5.032184876	4.492892465	6.189192757	3.503424661	4.02515697	3.679426982	4.262014731	3.883117528	4.024032394	4.126644801
12.06.2002 09:00	5.943487083	4.0043946	6.544027457	3.415513143	5.344202034	4.599174102	6.392718761	4.67391444	6.140488271	4.024948401	5.128673197	5.624437442	6.270386102	4.926033229	5.548897605	5.090527136	4.297930545	3.884561691	5.229130336	4.142084151	5.178916497	4.660810736	4.677905907	4.096212863	5.523723831	5.903490968	4.245881775	3.7913558	5.032184876	4.504434243	6.248473627	3.553326185	4.051311664	3.712957767	4.286601288	3.918990174	4.050408058	4.16065679
12.06.2002 10:00	5.988043062	4.035744529	6.590694551	3.442965439	5.388035901	4.638345158	6.44865507	4.712762499	6.202547777	4.058247312	5.172070349	5.67387442	6.317770258	4.97225369	5.577671574	5.127473197	4.32980937	3.92031346	5.278388311	4.169478214	5.222446266	4.700443729	4.715643937	4.139872667	5.568879	5.962396409	4.263517122	3.820417167	5.044824931	4.531486788	6.312478562	3.615545531	4.087437673	3.758972924	4.321869244	3.964910923	4.093482946	4.215415447
12.06.2002 11:00	6.036736247	4.064328555	6.644797664	3.46754412	5.43208122	4.671452361	6.506899143	4.746800936	6.265799751	4.0863331	5.215681922	5.715669943	6.365364023	5.010260514	5.601716559	5.163494477	4.361826975	3.949709143	5.3382902	4.203886207	5.270573975	4.740272987	4.749766513	4.166884852	5.60970448	6.006803175	4.284736954	3.843112096	5.065933402	4.554804852	6.343794802	3.639413716	4.113829933	3.786743446	4.350205869	3.994629959	4.146862709	4.270591974
12.06.2002 12:00	6.078634162	4.08760574	6.692750009	3.484973593	5.47190285	4.693982412	6.549336666	4.767564874	6.308118479	4.09692033	5.255115703	5.744066946	6.413167442	5.039937719	5.625822168	5.206974353	4.390403603	3.97594765	5.367098353	4.221131757	5.30573715	4.768270047	4.787844837	4.200778649	5.650704664	6.051403492	4.309571916	3.862628137	5.087094023	4.570341785	6.412080017	3.681407467	4.153605955	3.823958986	4.392914619	4.034397909	4.224300923	4.347142108
12.06.2002 13:00	6.130715703	4.119176794	6.751919697	3.512618843	5.520806462	4.733524933	6.606418275	4.790800514	6.360598754	4.112779278	5.299134793	5.789070214	6.466528294	5.086784035	5.659671881	5.259761106	4.433474245	4.012193175	5.409997729	4.245362753	5.358736465	4.80843275	4.837623374	4.245102656	5.710237713	6.116172038	4.34876966	3.895285901	5.12957175	4.601505576	6.494670782	3.738856503	4.203642704	3.870781469	4.443050684	4.084458765	4.319695721	4.442170236
12.06.2002 14:00	6.172933934	4.143194028	6.805829617	3.531580715	5.565486502	4.759187086	6.657901284	4.815583965	6.418332446	4.133905705	5.343368421	5.821445632	6.514774449	5.116728379	5.683923012	5.296315432	4.462325169	4.035359564	5.443407214	4.269669783	5.394239053	4.840704237	4.872260255	4.26909479	5.756281713	6.151216781	4.377408488	3.911676146	5.163704195	4.613203607	6.542118315	3.757128275	4.233833722	3.895891441	4.479066068	4.108034849	4.381671673	4.506183727
12.06.2002 15:00	6.224522246	4.159081567	6.856308724	3.550554777	5.605879525	4.785738571	6.696319384	4.826868046	6.456020175	4.139150136	5.378909812	5.845040114	6.557836025	5.142475415	5.703367581	5.31101095	4.494913649	4.061931702	5.503438953	4.301046482	5.447747517	4.877159747	4.914801158	4.303475391	5.807181124	6.201482442	4.413363174	3.9445785	5.202262896	4.656329942	6.616655559	3.796844885	4.277666757	3.930573489	4.522508876	4.145030747	4.437188931	4.556337798
12.06.2002 16:00	6.308018408	4.201172111	6.946699036	3.587182355	5.678112823	4.831898465	6.789098814	4.866105667	6.547899668	4.165539446	5.450404629	5.903174633	6.644456507	5.202850398	5.752148827	5.380933654	4.556848746	4.112031309	5.633637301	4.367718446	5.537607189	4.946453976	4.980975519	4.362306572	5.886359919	6.287489891	4.460362693	3.990917323	5.253937608	4.703699191	6.702247337	3.861530896	4.328572053	3.984529673	4.580813401	4.202708768	4.489601775	4.603196072
12.06.2002 17:00	6.392001028	4.250380941	7.046671863	3.629881313	5.7554548	4.894023613	6.885453994	4.921559075	6.650373911	4.211423795	5.526969918	5.976462602	6.731740223	5.272358038	5.801172708	5.457878217	4.61927969	4.169247546	5.769351567	4.459928249	5.637432978	5.02870294	5.047658252	4.41811482	5.966164948	6.374193944	4.514956186	4.030891327	5.314604945	4.743400089	6.774899007	3.91748074	4.383259338	4.035707408	4.635869196	4.257368693	4.531786638	4.635798061
12.06.2002 18:00	6.445517511	4.284483078	7.101900351	3.656480496	5.80582587	4.9303617	6.950554444	4.957027609	6.715823102	4.241464023	5.572298115	6.020112512	6.786629402	5.316073018	5.830703518	5.497946543	4.659940469	4.20991492	5.86641562	4.538807826	5.70149307	5.086744447	5.091079547	4.456725289	6.01340134	6.42552163	4.551568138	4.054317943	5.358189498	4.767258578	6.799993162	3.93936092	4.407311091	4.061439969	4.665388729	4.284851463	4.545898544	4.646694799
12.06.2002 19:00	6.462958004	4.290661355	7.12315742	3.665253133	5.824206192	4.94132853	6.970472625	4.968226756	6.736745603	4.250077498	5.590489502	6.030897792	6.80314669	5.329227559	5.840566536	5.51003368	4.674777697	4.223522113	5.908831029	4.578547831	5.724472432	5.111737086	5.102956187	4.467271362	6.027614541	6.440965692	4.569938866	4.064381963	5.38444055	4.779142106	6.804568895	3.942486878	4.414197116	4.067887961	4.672785618	4.291673674	4.52826259	4.624916006
12.06.2002 20:00	6.445263143	4.281508648	7.10559211	3.656142889	5.810417772	4.93175486	6.952864319	4.960129627	6.719784676	4.239367016	5.576842741	6.018779501	6.792132573	5.324838932	5.840566536	5.512752387	4.66735565	4.220117902	5.895904323	4.585779431	5.715274324	5.111736936	5.091075102	4.460196983	6.013400923	6.425517983	4.566261112	4.061024777	5.38444055	4.775036566	6.772669631	3.920579093	4.40043133	4.054997329	4.657998642	4.274329919	4.503638253	4.595969069
12.06.2002 21:00	6.393699695	4.251470009	7.054541864	3.6323935	5.769166939	4.900107871	6.897453132	4.927818725	6.664729184	4.214437209	5.536018384	5.983864691	6.742697328	5.289814016	5.815927192	5.489372597	4.6340414	4.192942065	5.835177039	4.560441158	5.664836393	5.078428933	5.047647259	4.421531931	5.966163925	6.374187651	4.540565868	4.037574143	5.362559448	4.754969412	6.693302096	3.861490028	4.362704628	4.013268981	4.617474754	4.233035679	4.465098443	4.552744647
12.06.2002 22:00	6.32702713	4.215444237	6.975064276	3.601440176	5.705340087	4.856788628	6.81482159	4.889250427	6.577185682	4.182701482	5.472859437	5.931323849	6.671661416	5.246222889	5.776630435	5.449375386	4.586166239	4.155743143	5.752044672	4.510000522	5.596471049	5.02457133	4.996606352	4.379591389	5.900396388	6.307819073	4.507653915	4.010871955	5.332013688	4.734952064	6.598778721	3.802921972	4.311564482	3.968613958	4.566196467	4.188568413	4.419796565	4.506183585
12.06.2002 23:00	6.249547149	4.170588619	6.890530494	3.56322639	5.637414888	4.805884728	6.715980446	4.838868002	6.474099357	4.135136851	5.405655984	5.86711969	6.595650887	5.189870002	5.737488978	5.401058174	4.531286016	4.112031299	5.656080296	4.44919051	5.519567364	4.966941958	4.938088003	4.330958017	5.835054195	6.241858925	4.463989355	3.977641161	5.288554516	4.699134285	6.525801712	3.757060097	4.264151497	3.924252624	4.51525141	4.144419002	4.374760307	4.45989853
13.06.2002 00:00	6.177673552	4.129433123	6.818175788	3.528164373	5.57893179	4.759176773	6.634634871	4.791137567	6.382666217	4.093047862	5.343368421	5.808217082	6.525524303	5.138169479	5.703367581	5.354913113	4.487659759	4.071922719	5.588735775	4.395923357	5.461172367	4.913773491	4.891563812	4.289526972	5.774759481	6.181334197	4.427792598	3.947873854	5.245304271	4.671387634	6.456328364	3.711524883	4.223755967	3.88332284	4.471849395	4.100586007	4.32998968	4.410361775
13.06.2002 01:00	6.107328044	4.085118416	6.740754567	3.490410382	5.516350099	4.708879991	6.559237158	4.741330092	6.307936953	4.053006224	5.285906541	5.74966264	6.45583541	5.086770809	5.65967188	5.302521104	4.440676687	4.028732557	5.508534485	4.339518121	5.389793805	4.852837474	4.833776955	4.241475433	5.705644617	6.111160557	4.380995708	3.911670766	5.193679681	4.63585683	6.371016438	3.654312223	4.173578418	3.836410238	4.417941024	4.050259559	4.278661345	4.364649942
13.06.2002 02:00	6.042429231	4.047840947	6.669326882	3.458651354	5.458609934	4.66428333	6.495013718	4.705930522	6.244291985	4.027021618	5.233186598	5.703132156	6.391895592	5.039924009	5.625822168	5.26787609	4.390403603	3.989105368	5.423749478	4.283533292	5.318958341	4.796362282	4.776389553	4.190359834	5.637017206	6.036498387	4.338057879	3.882197387	5.146621275	4.608333305	6.269033384	3.585752703	4.120443633	3.783649543	4.364414941	4.000340163	4.234462853	4.312248462
13.06.2002 03:00	5.976924764	4.012788165	6.591969136	3.425674763	5.396828047	4.622203302	6.415257567	4.664432076	6.16526615	3.990771354	5.172070349	5.645195449	6.323048102	4.993332297	5.587282293	5.228801756	4.344022281	3.949709122	5.349294469	4.238355165	5.253043296	4.748261107	4.719405771	4.1463564	5.568876885	5.972229347	4.291822902	3.846354066	5.099815432	4.573089276	6.166658296	3.532637759	4.067709133	3.740524103	4.307741687	3.954077854	4.197271596	4.270591789
13.06.2002 04:00	5.922680566	3.982587449	6.532293698	3.398495394	5.348575908	4.587942138	6.36240961	4.641039703	6.112909571	3.970120031	5.128673197	5.611559746	6.270386102	4.959605992	5.558479229	5.195230547	4.305002737	3.920313439	5.286760759	4.20034427	5.200654872	4.704416564	4.67034589	4.112695023	5.514715811	5.923068373	4.252929244	3.8204103	5.057483756	4.545788716	6.080900031	3.488733799	4.021894664	3.703792566	4.262014731	3.917951733	4.156916199	4.232613032
13.06.2002 05:00	5.873619886	3.952521419	6.483705756	3.377196409	5.309287141	4.553832073	6.315067171	4.611490107	6.066012473	3.947840649	5.08979905	5.570433846	6.223211508	4.926016403	5.524985967	5.160967734	4.269710291	3.89104757	5.234099841	4.162526896	5.152900427	4.664763797	4.63281732	4.075855656	5.465342038	5.86926914	4.221262676	3.791348432	5.01956359	4.510831246	6.023253084	3.45094716	3.986112396	3.670310939	4.227035349	3.882021627	4.126798158	4.201686428
13.06.2002 06:00	5.839420302	3.932552205	6.446062822	3.357353426	5.278847558	4.5326794	6.283621681	4.592120816	6.034865518	3.930733274	5.059683626	5.54181791	6.186665007	4.900911994	5.50113493	5.133980068	4.245107475	3.868374949	5.199713103	4.131737422	5.118331081	4.637123684	4.599192901	4.05251501	5.429598331	5.83518476	4.196729859	3.772047281	4.990186899	4.491480041	5.968873417	3.430705097	3.956976548	3.649098615	4.195698989	3.859259036	4.093482946	4.167478591
13.06.2002 07:00	5.826770697	3.922590034	6.425521429	3.351696715	5.261499993	4.525139772	6.273160493	4.584386663	6.0295069	3.927317059	5.04680916	5.532298592	6.171041013	4.888388224	5.482097728	5.116034609	4.231086391	3.858682139	5.168916685	4.118095893	5.092493121	4.621372368	4.580577395	4.045860905	5.40732903	5.825468002	4.179258228	3.765626614	4.969266088	4.483753478	5.949171263	3.430701789	3.94084461	3.643051355	4.178349276	3.852770009	4.070255783	4.143630204
13.06.2002 08:00	5.825785522	3.929229819	6.425521429	3.35308044	5.261499993	4.527406451	6.282773695	4.595990799	6.044704816	3.940992438	5.051098506	5.539881856	6.171041013	4.896734382	5.482097728	5.109734025	4.231086391	3.861911473	5.169732816	4.118095893	5.092493121	4.625307238	4.580577395	4.052503102	5.40732903	5.835183886	4.172281663	3.772046992	4.960912354	4.491433507	5.954093189	3.448047272	3.94084461	3.652124381	4.178349276	3.859219173	4.060324851	4.133433937
13.06.2002 09:00	5.848188313	3.945203691	6.451432473	3.36861432	5.283189731	4.547021784	6.318607591	4.622395954	6.085752981	3.96318603	5.072577378	5.566535994	6.197093934	4.917637988	5.496371994	5.125826973	4.245107475	3.881321118	5.203182696	4.141980609	5.118331081	4.648957567	4.59546581	4.072492352	5.420684043	5.864390963	4.17228149	3.781689931	4.952566956	4.495205248	5.978738947	3.479988713	3.953747039	3.673347153	4.188754015	3.881941186	4.066943901	4.133433937
13.06.2002 10:00	5.890216052	3.97453889	6.504347761	3.394086047	5.326727679	4.583354746	6.385767503	4.662086493	6.163624468	3.999161679	5.115695856	5.610434415	6.244152126	4.959603134	5.510668073	5.164428016	4.273231828	3.910543724	5.253998303	4.172814371	5.157231138	4.684565479	4.621593059	4.102591885	5.45639332	5.908364307	4.186241786	3.797794315	4.960912354	4.506815606	6.025895233	3.52382402	3.976386394	3.703792354	4.213091111	3.911282461	4.080200855	4.147032188
13.06.2002 11:00	5.958174544	4.016076364	6.571163532	3.429711508	5.379252214	4.629733454	6.48082315	4.712100467	6.268530112	4.045643537	5.176421857	5.673761255	6.312495001	5.018709028	5.553687205	5.232990574	4.312081781	3.949709117	5.31842992	4.21068068	5.200654872	4.732289875	4.659092295	4.142946078	5.496733677	5.967298783	4.20723472	3.820409102	4.977628159	4.526157729	6.080503171	3.573901831	4.005606567	3.746666621	4.244503826	3.95391298	4.113453218	4.17772376
13.06.2002 12:00	6.02770637	4.061229128	6.64069438	3.468420697	5.43208122	4.683343895	6.566407886	4.773509245	6.363569082	4.097688069	5.23756813	5.744350701	6.375968885	5.082497395	5.611351527	5.324221533	4.347579793	3.992398808	5.392773618	4.241815302	5.244290682	4.776285565	4.693009313	4.18353493	5.53725046	6.026580689	4.228289901	3.843104483	4.994377315	4.541754077	6.136584311	3.627378295	4.038221817	3.786740817	4.276054007	3.99685851	4.150212301	4.215415224
13.06.2002 13:00	6.086614304	4.096450845	6.702818026	3.498673915	5.480775373	4.722535409	6.630575482	4.813818074	6.432694743	4.132486468	5.285906541	5.793792242	6.434480714	5.129575018	5.664517255	5.400512896	4.383249162	4.032045243	5.46721486	4.27655409	5.288138593	4.816487536	4.727051856	4.217512731	5.573411149	6.076246125	4.249406637	3.865878943	5.015360665	4.56113626	6.178117854	3.666287559	4.064426514	3.820846886	4.304214043	4.029994389	4.173703446	4.236057449
13.06.2002 14:00	6.155863868	4.139968367	6.780013396	3.536248871	5.543120025	4.775144472	6.694181621	4.850291056	6.491224259	4.156836537	5.343368421	5.855352695	6.504034954	5.189862743	5.708234788	5.45878256	4.440676687	4.085266554	5.633547551	4.374705663	5.389793805	4.90155049	4.791727104	4.282554953	5.65527696	6.171273774	4.28828138	3.908387217	5.053262062	4.596224338	6.276289641	3.757026931	4.117136001	3.886461413	4.357307008	4.096878526	4.187161531	4.246400585
13.06.2002 15:00	6.242724334	4.187141399	6.877649513	3.575362169	5.623887028	4.828696487	6.771668903	4.883465027	6.570357501	4.177377358	5.414588544	5.912975249	6.590240993	5.246212196	5.752148826	5.505974866	4.51307839	4.145631695	5.851647128	4.513564046	5.524074138	5.008065971	4.868471574	4.351643448	5.747061697	6.272242572	4.338060518	3.951171633	5.104060074	4.639294881	6.355336108	3.821312649	4.170245764	3.940061219	4.414360726	4.150797876	4.200644761	4.263671819
13.06.2002 16:00	6.352622278	4.247506896	7.00370574	3.632355668	5.728087726	4.904454085	6.916243126	4.955135378	6.727406236	4.23644562	5.517930039	6.003399059	6.709857109	5.333600645	5.815927191	5.595667998	4.593512772	4.216715281	5.997209536	4.611151539	5.637432978	5.103397242	4.953714242	4.428382245	5.844368399	6.384421025	4.406159894	4.010867279	5.176538305	4.702379995	6.476287205	3.914264814	4.24056005	4.013267426	4.486289539	4.225598105	4.220916756	4.280983859
13.06.2002 17:00	6.453118396	4.311695093	7.11911927	3.685129466	5.824206192	4.978502174	7.050753302	5.028979988	6.869749965	4.297696114	5.617840989	6.094388542	6.819687301	5.421834659	5.885070256	5.686094472	4.671065815	4.288507335	6.135230432	4.706247899	5.74750482	5.199767018	5.035892059	4.502351101	5.942631234	6.492589071	4.471251082	4.074454378	5.249619895	4.773913961	6.582120104	3.989564977	4.308167665	4.080799908	4.558898201	4.297717784	4.26163049	4.31224839
13.06.2002 18:00	6.523123153	4.353936271	7.201121308	3.721905865	5.893434391	5.029074328	7.136355826	5.082800221	6.968597798	4.343268693	5.686557838	6.157947603	6.902740242	5.48856345	5.944714385	5.753275764	4.723188372	4.336762431	6.205207469	4.772740007	5.816920116	5.263176332	5.091111615	4.548507909	6.008670845	6.560083184	4.518610037	4.111537283	5.305913111	4.813849387	6.647461334	4.027530996	4.352448414	4.119686711	4.606458494	4.339183367	4.302570557	4.347141869
13.06.2002 19:00	6.549854544	4.370442003	7.233413572	3.736487082	5.921259198	5.047761894	7.174227666	5.105836357	7.007599282	4.363663432	5.718791014	6.186291572	6.941697854	5.515385465	5.979668221	5.789403065	4.745629612	4.357539627	6.205509463	4.791292539	5.835511447	5.284410774	5.114883863	4.562743586	6.032359297	6.580929709	4.547899484	4.125070831	5.345092189	4.829787015	6.679051154	4.030695628	4.372974935	4.132696759	4.628506318	4.353005473	4.319695721	4.364649838
13.06.2002 20:00	6.542386721	4.364626581	7.226613097	3.731778582	5.916616431	5.041974512	7.167503537	5.108043234	6.995825416	4.368750213	5.714179834	6.183930001	6.936124705	5.515384036	5.994684851	5.789403065	4.738142332	4.350607462	6.155210401	4.769011173	5.812277584	5.267419023	5.106946293	4.552025076	6.027616764	6.565287203	4.555238963	4.125069938	5.362559448	4.833759286	6.679051154	4.008496894	4.372974935	4.119686126	4.628506318	4.339032354	4.319695721	4.364649838
13.06.2002 21:00	6.503753045	4.334279724	7.185460676	3.706143434	5.884176412	5.010023373	7.115733433	5.081591507	6.944661452	4.347134408	5.681961686	6.141204781	6.902740242	5.479632716	5.979668221	5.751032496	4.715721693	4.322943106	6.075057157	4.72093856	5.765968907	5.225077099	5.083185153	4.519973601	5.999209071	6.518492511	4.547899133	4.101401463	5.362559448	4.813533208	6.646751078	3.964331533	4.352448414	4.087265088	4.610128881	4.307700698	4.309415907	4.357641737
13.06.2002 22:00	6.445720011	4.2958893	7.122202167	3.673396499	5.833409067	4.966284478	7.048474453	5.040823495	6.871830632	4.314827263	5.631545714	6.090974465	6.84730682	5.435133705	5.959680034	5.708042159	4.674777697	4.281639453	5.984131747	4.658511271	5.7060847	5.166128494	5.035863328	4.47395721	5.947331688	6.446089982	4.52592129	4.071089051	5.345092189	4.78539107	6.568166435	3.90174115	4.314962865	4.042127688	4.56984815	4.259383078	4.285484689	4.336656657
13.06.2002 23:00	6.37150117	4.2473166	7.041784121	3.634914082	5.769166939	4.914882489	6.958318225	4.985924346	6.771247327	4.266927985	5.567755635	6.028342153	6.770135439	5.373189972	5.92479417	5.64406014	4.626657113	4.233744339	5.883021032	4.589300885	5.628315477	5.103396256	4.980979769	4.424709981	5.881685619	6.379283646	4.489430273	4.047604406	5.310257983	4.769353724	6.480454927	3.83973674	4.267527964	3.994092145	4.522508876	4.211383742	4.258229034	4.308767983
14.06.2002 00:00	6.293805289	4.205939398	6.962422243	3.596668334	5.700796914	4.863793969	6.869890859	4.939391033	6.677481181	4.226391667	5.49987604	5.96873312	6.69347198	5.32042482	5.875163549	5.589913705	4.57515931	4.192942025	5.798384273	4.527871274	5.560204705	5.041105631	4.926450389	4.375782969	5.816464663	6.307794209	4.449490189	4.017527249	5.27122935	4.74529339	6.392058254	3.784429592	4.217045287	3.949562952	4.468243609	4.16709785	4.217534161	4.274054097
14.06.2002 01:00	6.226780977	4.166996262	6.883588032	3.566128058	5.641928409	4.818617581	6.781090415	4.893093412	6.584241389	4.184559564	5.44143773	5.91172599	6.628164652	5.272325249	5.840566534	5.540460169	4.531286016	4.152371022	5.717327691	4.474068844	5.497065319	4.991591361	4.876130957	4.337564884	5.756282895	6.251955478	4.420574211	3.997550193	5.240990735	4.729336009	6.321031783	3.738695246	4.176912637	3.908477385	4.425106717	4.126462023	4.180429345	4.236057391
14.06.2002 02:00	6.161257346	4.129472334	6.810820699	3.531203037	5.583417786	4.775863177	6.699930782	4.847031873	6.497622568	4.144424077	5.378909812	5.852784679	6.557836025	5.220142826	5.80608844	5.500892436	4.484035386	4.115384078	5.64765136	4.424186574	5.43434176	4.938269691	4.826114902	4.292637388	5.6964675	6.186340285	4.37740805	3.964384764	5.193679681	4.697516913	6.234593527	3.68424612	4.127063587	3.864514334	4.37508958	4.082655011	4.14016824	4.194831704
14.06.2002 03:00	6.105066022	4.095532316	6.750032289	3.502252857	5.53418825	4.73719019	6.63500677	4.809121545	6.427551189	4.111462788	5.330075804	5.811016273	6.504034954	5.181205469	5.776630433	5.468304888	4.447885989	4.081928159	5.583793092	4.381686515	5.380909672	4.893410562	4.780217323	4.254850374	5.641578562	6.131137819	4.345196963	3.937970521	5.159430334	4.669779812	6.163933954	3.642220881	4.087437673	3.83017756	4.336023971	4.045843158	4.106790175	4.16065651
14.06.2002 04:00	6.053096184	4.067267764	6.694041423	3.480786952	5.489656358	4.702542957	6.574311661	4.779256141	6.367937233	4.085582309	5.290313813	5.767214231	6.450492852	5.146739299	5.752148824	5.433344508	4.411908066	4.051955065	5.523176235	4.339422928	5.336616293	4.852835739	4.742162552	4.224080557	5.596075735	6.091173655	4.313125863	3.924802635	5.125314587	4.665825337	6.107442068	3.603451703	4.054588032	3.799119514	4.300688096	4.012548101	4.073569236	4.126644514
14.06.2002 05:00	6.018352065	4.043698696	6.655714199	3.460674267	5.458609934	4.677348788	6.537318027	4.751685681	6.33103803	4.066709823	5.255115703	5.740297767	6.413167442	5.116691007	5.722850963	5.400986168	4.383249162	4.028732522	5.470999883	4.304383913	5.296933629	4.820517112	4.711851158	4.200254837	5.559829744	6.051363624	4.288278561	3.901821761	5.095572876	4.63819978	6.068796761	3.585647316	4.031686269	3.777468003	4.272541642	3.992648882	4.050408058	4.102933189
14.06.2002 06:00	5.987617101	4.030266827	6.622466053	3.446350057	5.43208122	4.662044662	6.510113046	4.739898599	6.304000024	4.056320142	5.233186598	5.720942689	6.386584101	5.099566964	5.703367579	5.375819834	4.365393055	4.012193122	5.434793599	4.27995431	5.266188124	4.800381752	4.692962759	4.186667378	5.537246195	6.031516397	4.267048197	3.895270942	5.070161354	4.630324686	6.048879051	3.576766824	4.015374739	3.76821115	4.255005278	3.979462458	4.033911487	4.08267282
14.06.2002 07:00	5.972808304	4.025676012	6.606128269	3.445062499	5.418845418	4.654403715	6.494121294	4.733775297	6.288294945	4.051333437	5.220054874	5.711279533	6.37066516	5.091017597	5.693640442	5.36662202	4.354699957	4.005588591	5.411933169	4.266030664	5.248665929	4.788324086	4.681652462	4.179883431	5.523722165	6.026560609	4.25645639	3.88872622	5.057483756	4.622457556	6.043259896	3.582688603	4.005606567	3.765128522	4.248002613	3.976158038	4.020742505	4.075932414
14.06.2002 08:00	5.985518773	4.033622328	6.621464862	3.449212099	5.43208122	4.665867914	6.508611044	4.741626604	6.30333381	4.058254533	5.233186598	5.720942689	6.386584101	5.099566964	5.698502797	5.36662202	4.361826975	4.015497794	5.419120339	4.269495931	5.261804393	4.800381651	4.692960705	4.196840513	5.541758345	6.05136243	4.263515867	3.891997327	5.057483756	4.618463964	6.088102574	3.627282356	4.021894664	3.789831263	4.265522004	3.999275471	4.030616885	4.08267282
14.06.2002 09:00	6.022983853	4.056248116	6.664129463	3.471848481	5.467469763	4.697040836	6.550852984	4.769624672	6.351246362	4.078636667	5.268298906	5.755316095	6.4238189	5.133846158	5.717976477	5.387493965	4.386825526	4.041992915	5.453936741	4.300868991	5.296933629	4.836660413	4.72698212	4.237708989	5.577934444	6.106139728	4.277655291	3.914942984	5.070161354	4.63800812	6.15124403	3.696290724	4.054588032	3.833291446	4.293641297	4.042409359	4.057017682	4.113085382
14.06.2002 10:00	6.083316483	4.095809456	6.733393777	3.503191466	5.525264942	4.739864772	6.61912342	4.805587995	6.414775971	4.106002885	5.321224787	5.809237147	6.487945134	5.185519316	5.752148824	5.431501659	4.433474245	4.085266519	5.536647568	4.353450226	5.367599383	4.897478419	4.78400901	4.292574569	5.646138552	6.191366891	4.316681668	3.954464839	5.104060074	4.673344453	6.25964564	3.77827142	4.110525429	3.892741715	4.350205869	4.102568543	4.103461011	4.164066664
14.06.2002 11:00	6.166834663	4.14134189	6.835233911	3.545877194	5.610378225	4.798839125	6.712793504	4.844189793	6.515565436	4.134394977	5.401192924	5.868641667	6.579428976	5.250537194	5.801172705	5.484992154	4.502174399	4.145631653	5.641917477	4.424129673	5.465651561	4.979255926	4.864523217	4.365177628	5.747053042	6.302694159	4.373820722	4.010856649	5.159430334	4.732577183	6.41463804	3.886116925	4.186924679	3.974970597	4.432279206	4.183587111	4.166983833	4.229170066
14.06.2002 12:00	6.284105909	4.20414607	6.964248911	3.598732414	5.718982315	4.871977252	6.849338792	4.910716477	6.660014728	4.185196239	5.508898746	5.955447252	6.709857109	5.337964542	5.86526655	5.557643112	4.589838647	4.220117835	5.777281425	4.513406365	5.587391734	5.074270837	4.969205043	4.452575527	5.872336631	6.425471556	4.449487888	4.077805483	5.240990735	4.80019279	6.596442691	3.998898852	4.284433778	4.061433675	4.533407823	4.275806715	4.248034097	4.30876791
14.06.2002 13:00	6.375678169	4.247753079	7.072414643	3.635887324	5.810417772	4.923699493	6.970625372	4.969453878	6.789531385	4.232480936	5.599598077	6.020210267	6.808657635	5.404088437	5.909879494	5.599997486	4.659940469	4.267922958	5.882920386	4.585568532	5.683147762	5.145166696	5.051522059	4.505471903	5.966157597	6.502911249	4.522261224	4.118287079	5.327658368	4.844058856	6.699478536	4.043260453	4.352448414	4.109940735	4.606458494	4.324001581	4.305992446	4.368156217
14.06.2002 14:00	6.442797716	4.271867214	7.149557903	3.657167213	5.874926911	4.951878818	7.06234706	5.004072174	6.899319924	4.267720498	5.668186113	6.060219979	6.886083001	5.443989581	5.939730687	5.625928581	4.700808934	4.295381574	5.907882749	4.610969134	5.729074667	5.178725528	5.098916916	4.533815036	6.027607189	6.544432799	4.580978663	4.148803108	5.401983058	4.884153963	6.783392872	4.059155345	4.40043133	4.132692277	4.65430615	4.351578374	4.336860179	4.403310975
14.06.2002 15:00	6.510649506	4.297094627	7.230484563	3.680792256	5.94450483	4.987959085	7.162923183	5.042657755	7.00868323	4.297110224	5.74187912	6.102681984	6.969602479	5.48852139	5.979668217	5.654250913	4.75312376	4.329849488	5.970932758	4.647392812	5.798362713	5.220850827	5.162510184	4.569382759	6.098965526	6.596551162	4.63642864	4.18628032	5.468065387	4.928410901	6.881647643	4.097483259	4.455644843	4.168593548	4.713590106	4.386244581	4.378215204	4.438629031
14.06.2002 16:00	6.570778938	4.31881477	7.301514891	3.699079157	6.005191498	5.014044058	7.24836233	5.075106379	7.108398914	4.327291638	5.802159383	6.14012905	7.036837969	5.524300404	6.004708072	5.675519488	4.798232867	4.357539551	6.03242444	4.687649511	5.854136707	5.258931357	5.206494532	4.594349659	6.156403629	6.633175169	4.681069326	4.217090787	5.525717321	4.968959705	6.929837691	4.097451159	4.493836756	4.184971795	4.754600387	4.407017039	4.405910964	4.470554912
14.06.2002 17:00	6.594631381	4.323111378	7.332395523	3.706603215	6.033321571	5.022304024	7.277318221	5.08505763	7.139926485	4.337262975	5.830103414	6.149889101	7.070595687	5.546726373	6.024783654	5.682422111	4.820880137	4.371423152	6.060417474	4.705997119	5.886812544	5.275906599	5.234595199	4.608613159	6.190053176	6.654152795	4.718460253	4.237703617	5.574775818	5.001446728	6.965935409	4.094220492	4.5182394	4.191533021	4.78080499	4.417357756	4.419796565	4.481226239
14.06.2002 18:00	6.610517726	4.325229047	7.352989039	3.705884071	6.052117357	5.02446934	7.285445704	5.088986536	7.143826397	4.339775479	5.844104412	6.154714451	7.08750954	5.551215263	6.044898081	5.677470279	4.83980008	4.378374599	6.081942851	4.713349262	5.910216032	5.284405978	5.254720417	4.612160187	6.214153614	6.659399197	4.740978103	4.251476983	5.610613712	5.021648436	6.985925501	4.087789343	4.535716863	4.194815623	4.79957359	4.420610489	4.433707315	4.495477562
14.06.2002 19:00	6.600345934	4.316926867	7.350450378	3.702182256	6.052117357	5.022532356	7.270818406	5.080689319	7.124899958	4.331565525	5.839435266	6.144467225	7.08750954	5.551210869	6.049932757	5.670241082	4.83980008	4.374898063	6.06222488	4.70970644	5.905531094	5.280155308	5.258743804	4.612114859	6.218979508	6.654142805	4.752260152	4.25492255	5.628582871	5.029477265	6.988136117	4.074964003	4.539217056	4.188249732	4.803332413	4.416896943	4.447643211	4.506183205
14.06.2002 20:00	6.587459235	4.30412686	7.331850895	3.689592953	6.038017338	5.006749022	7.240506143	5.066391034	7.090167565	4.318563266	5.825440709	6.124202863	7.070595687	5.537735478	6.04489808	5.658278565	4.828442963	4.364478103	6.036911811	4.694936077	5.891489001	5.267413784	5.250675389	4.597689423	6.209327548	6.63839617	4.759790178	4.244580681	5.642081709	5.021108261	6.975747782	4.052616227	4.535716863	4.175136674	4.79957359	4.402724355	4.447643211	4.506183205
14.06.2002 21:00	6.544726548	4.281006069	7.28513901	3.671884973	6.000510573	4.981069016	7.189663365	5.042093897	7.033513665	4.297262251	5.79286188	6.099247438	7.031220755	5.510843972	6.03483601	5.62997115	4.805775089	4.343681614	5.98182521	4.661922065	5.854136707	5.237753814	5.222510315	4.572606148	6.175615535	6.601746126	4.740977295	4.241136336	5.624087443	5.029255677	6.931893926	4.011335957	4.511259382	4.148983833	4.777056373	4.374660119	4.433707315	4.495477509
14.06.2002 22:00	6.497004313	4.247669021	7.232875987	3.638806668	5.958477646	4.939732439	7.132765471	5.009621534	6.971193455	4.267876928	5.746503182	6.04925739	6.986376359	5.470650458	6.009723323	5.594559024	4.771889175	4.309149389	5.916965464	4.61447447	5.802998883	5.187132067	5.186428377	4.529809567	6.132428552	6.539194154	4.714712235	4.196520583	5.597158811	4.971502394	6.872157224	3.967148287	4.476453297	4.109934653	4.739663746	4.332793309	4.405910964	4.467000944
14.06.2002 23:00	6.448267616	4.21687183	7.180202957	3.61431426	5.916616431	4.90443169	7.075485701	4.979559987	6.914488058	4.245507227	5.704963914	6.012252007	6.936124705	5.435068576	5.989676872	5.566442553	4.738142332	4.278207812	5.855228471	4.567314665	5.75211766	5.14097731	5.146508451	4.494345225	6.084648891	6.487332629	4.681067363	4.165795669	5.561371126	4.934654069	6.813507506	3.929505303	4.441803872	4.074329213	4.706155802	4.298072322	4.371306982	4.435089734
15.06.2002 00:00	6.395861318	4.189606165	7.122709071	3.591001757	5.87030534	4.875076071	7.012920057	4.949586737	6.852481085	4.216173461	5.663598549	5.972784563	6.886083001	5.399624126	5.959680027	5.53840839	4.700808934	4.250813467	5.793873334	4.527626905	5.70149307	5.103391011	5.106768279	4.466091418	6.03708624	6.446018847	4.654996371	4.158985933	5.530166726	4.938740347	6.755149026	3.892071674	4.407311091	4.045332617	4.669086323	4.270466644	4.343736965	4.40331083
15.06.2002 01:00	6.348792726	4.169224614	7.076784177	3.576476158	5.833409067	4.855594154	6.967914997	4.925619233	6.801879611	4.197424022	5.622407084	5.945842354	6.841777733	5.373127811	5.939730682	5.501157529	4.671065815	4.230335196	5.739276022	4.48455773	5.655693436	5.074267162	5.071158425	4.448462726	5.994465644	6.420276141	4.621601262	4.179434801	5.494630053	4.987931308	6.702348572	3.857933293	4.376401503	4.026068732	4.635869196	4.253265843	4.31284094	4.375173946
15.06.2002 02:00	6.312060489	4.142139464	7.03103379	3.550416746	5.796648424	4.820641967	6.923080576	4.893768612	6.757314886	4.172980737	5.590489502	5.906622522	6.80314669	5.34231154	5.919820176	5.477950036	4.645130703	4.2031208	5.697608577	4.448837303	5.619206462	5.032828345	5.039624491	4.413374386	5.956727914	6.374089134	4.595724294	4.138596041	5.463645261	4.934654069	6.660281481	3.830137442	4.352448414	3.997274448	4.606458494	4.218919528	4.285484689	4.347141586
15.06.2002 03:00	6.275456411	4.121893284	6.99106787	3.533105703	5.764594108	4.797422827	6.883910796	4.871997056	6.718719981	4.154323131	5.558677115	5.877306864	6.764642634	5.315979951	5.89994851	5.452357536	4.615593554	4.182777476	5.656119727	4.420377167	5.582855259	5.003938119	5.008208457	4.392399785	5.919129321	6.338304716	4.562578613	4.118266067	5.423958231	4.914471188	6.612380044	3.805535491	4.321764328	3.974962793	4.577156617	4.195086571	4.258229034	4.322699002
15.06.2002 04:00	6.235138668	4.097294487	6.94626132	3.511871246	5.728087726	4.766566396	6.840030105	4.848246842	6.674767897	4.133487685	5.526969918	5.843212734	6.726265558	5.280989411	5.870213829	5.420057511	4.589838647	4.152370909	5.605853911	4.388516575	5.542122449	4.966935078	4.973002826	4.357572759	5.881669557	6.287386079	4.540559423	4.081145815	5.401983058	4.865708943	6.560235296	3.768806825	4.294596051	3.940049911	4.547963553	4.161082494	4.234462853	4.298336417
15.06.2002 05:00	6.199984689	4.077172319	6.90719322	3.497530977	5.69625586	4.749185307	6.801768818	4.830520078	6.636446652	4.121835715	5.495367906	5.821428221	6.688015452	5.259191091	5.850439252	5.392460866	4.560507427	4.132172129	5.556745461	4.35676887	5.501561485	4.93826472	4.94572124	4.336777498	5.844348603	6.256950624	4.514949154	4.074417964	5.371305618	4.865708943	6.524626977	3.747478318	4.270905996	3.921082896	4.522508876	4.140757905	4.210773686	4.270591428
15.06.2002 06:00	6.168768555	4.063789776	6.873198537	3.486083523	5.669054012	4.733831584	6.768446223	4.812818568	6.597669109	4.103279592	5.468364183	5.797194769	6.655330698	5.241788705	5.835633803	5.376515889	4.542231178	4.122094415	5.524735213	4.332158374	5.474616312	4.921924657	4.9224042	4.326368026	5.816448685	6.241763377	4.493064885	4.087880216	5.345092189	4.898076781	6.494298548	3.72621359	4.25066128	3.911619602	4.500756877	4.130552472	4.190529981	4.256758116
15.06.2002 07:00	6.148793051	4.043764308	6.856543044	3.466103436	5.655481681	4.707032978	6.746702314	4.797085612	6.581632623	4.092924562	5.450404629	5.773020377	6.639023298	5.215748452	5.820850196	5.353616928	4.52764106	4.098635942	5.510542891	4.318136988	5.461172367	4.89340545	4.906897326	4.298741478	5.7978923	6.201375617	4.478510084	4.027505404	5.323305137	4.800925697	6.473628331	3.717125072	4.237196104	3.889590979	4.486289539	4.103583178	4.173703446	4.239503209
15.06.2002 08:00	6.137647759	4.036040783	6.839302835	3.462147707	5.641928409	4.701214214	6.735220448	4.783363427	6.570176722	4.081312824	5.44143773	5.761007801	6.628164652	5.202758919	5.811006593	5.344473337	4.520356294	4.088606395	5.497258721	4.304180028	5.447747517	4.881212745	4.89528317	4.291873512	5.783997491	6.191304823	4.467612158	4.030845596	5.310257983	4.808968647	6.456667427	3.711073316	4.227113654	3.883310558	4.475456882	4.100283868	4.163626383	4.225728668
15.06.2002 09:00	6.141458625	4.050433018	6.844233609	3.471805156	5.646444049	4.712849232	6.752134455	4.79315711	6.592515915	4.08820457	5.450404629	5.777850531	6.633592679	5.220081083	5.825775638	5.360368709	4.520356294	4.105330332	5.491037664	4.300606982	5.447747517	4.897473352	4.895280306	4.312519034	5.783997201	6.226597809	4.456729678	4.087879273	5.292891031	4.902035662	6.462565713	3.720153127	4.227113654	3.899022577	4.475456882	4.120426826	4.156916199	4.218851201
15.06.2002 10:00	6.17641067	4.052538956	6.883089509	3.474003663	5.678112823	4.7168208	6.806596533	4.812749342	6.652854405	4.105802039	5.486358079	5.79221345	6.671661416	5.237439075	5.860321685	5.408412492	4.542231178	4.108679928	5.511370991	4.307555405	5.465651561	4.897472956	4.910762733	4.30559287	5.802527564	6.211453917	4.463982846	4.027504461	5.297229635	4.796907212	6.479535195	3.738351933	4.237196104	3.899022577	4.486289539	4.11361934	4.160270506	4.222289123
15.06.2002 11:00	6.222965812	4.083666207	6.936957268	3.503684397	5.723533961	4.75714171	6.886846912	4.848137526	6.745377977	4.139448907	5.540545837	5.835646627	6.731740223	5.285349183	5.914848616	5.461297141	4.57515931	4.145631541	5.55395139	4.339084463	5.506059772	4.934175631	4.934041635	4.340151436	5.830387569	6.262008744	4.474875445	4.074416071	5.301570328	4.857393765	6.508331101	3.762690805	4.257403258	3.927398721	4.508000744	4.147329184	4.170342853	4.232612674
15.06.2002 12:00	6.298774629	4.116970356	7.024112821	3.529894749	5.796648424	4.793868191	6.993332033	4.895351998	6.870482164	4.179119233	5.617840989	5.886382873	6.819687301	5.337903951	5.984671325	5.530528409	4.622967543	4.17939252	5.59761876	4.367208989	5.560204705	4.971037091	4.984701365	4.371343018	5.891019405	6.312802356	4.511296934	4.071051659	5.336371099	4.828780985	6.595192417	3.823939889	4.304772413	3.96860017	4.555251618	4.184534831	4.207395806	4.270591408
15.06.2002 13:00	6.396798484	4.18079919	7.138242813	3.585081575	5.893434391	4.86951404	7.130134741	4.960487668	7.02305075	4.231688627	5.718791014	5.98143315	6.936124705	5.426175152	6.049932749	5.590776233	4.697085036	4.250813423	5.692674779	4.423782766	5.651125139	5.057665851	5.06322893	4.45882764	5.98501493	6.440847716	4.56625372	4.182847702	5.388823042	4.984042764	6.724843729	3.916896127	4.376401503	4.051763307	4.632186906	4.27680792	4.271844287	4.333164551
15.06.2002 14:00	6.51996833	4.232383352	7.28129386	3.631025158	6.014559709	4.935901525	7.267392966	5.021801128	7.165522114	4.27720123	5.834768267	6.056869476	7.070595687	5.506337721	6.120673147	5.650646266	4.794464331	4.316042912	5.887270297	4.53462081	5.807637173	5.157730308	5.178371955	4.533067262	6.118066322	6.549567555	4.643847815	4.20678872	5.472487603	4.979824131	6.886395351	4.014331307	4.472981305	4.12617506	4.732205631	4.349336167	4.357509399	4.424482007
15.06.2002 15:00	6.668962325	4.303232574	7.454136904	3.691784728	6.160851479	5.020368074	7.440880255	5.090840737	7.355961849	4.330766862	5.975712042	6.152430339	7.235073474	5.605242307	6.19699451	5.719997441	4.91208737	4.402755215	6.106155912	4.665304136	5.980744478	5.28440084	5.311233119	4.63676993	6.281915965	6.69618214	4.737217482	4.27563449	5.565837265	5.045103985	7.103592073	4.138919868	4.591907976	4.22772414	4.856134526	4.454191869	4.444156879	4.51690341
15.06.2002 16:00	6.807617569	4.366541189	7.61653951	3.749892995	6.299549839	5.101397231	7.608883487	5.166312309	7.536407555	4.391312107	6.109002368	6.248431451	7.390167451	5.705168178	6.279006102	5.793284899	5.015877771	4.483418024	6.269019075	4.779527794	6.12801425	5.395610327	5.433708101	4.727219835	6.423651975	6.823353024	4.831670157	4.34164457	5.669135881	5.115133602	7.284969255	4.229706196	4.698347535	4.310668243	4.966570837	4.538968595	4.54236821	4.621291265
15.06.2002 17:00	6.911917694	4.422249906	7.736924287	3.795371057	6.401099831	5.162802631	7.721456681	5.219768291	7.646789222	4.432909815	6.205239656	6.319521629	7.506269871	5.783082643	6.346098179	5.846835543	5.101373251	4.554251065	6.415866045	4.887815516	6.257939921	5.495093654	5.532854135	4.800307032	6.542331324	6.93576545	4.919523582	4.404724324	5.773541431	5.189764531	7.419399594	4.288644261	4.784514629	4.374332136	5.059048084	4.606639923	4.620398484	4.697739802
15.06.2002 18:00	6.965673417	4.457145546	7.805753919	3.825991312	6.464432707	5.206406631	7.760850944	5.256760699	7.684559951	4.455488242	6.263393865	6.37339345	7.576428785	5.843072308	6.413600544	5.92273476	5.160142074	4.604216942	6.503397041	4.974648264	6.33566107	5.569291651	5.599500261	4.851813648	6.622142561	7.005887404	4.981179257	4.432928181	5.846824363	5.210271675	7.516643929	4.334817845	4.842460795	4.421589202	5.121243737	4.653301083	4.666864673	4.745425945
15.06.2002 19:00	6.983790635	4.480688956	7.830828399	3.846699736	6.488886915	5.236114438	7.762472632	5.269829734	7.671021368	4.461776232	6.27798067	6.404888884	7.605771763	5.884811353	6.471038364	5.987533186	5.18375776	4.643696985	6.53564282	5.039362751	6.369834388	5.622007183	5.628791083	4.885042191	6.657233849	7.054665683	5.008292889	4.457691592	5.87905414	5.234882032	7.545000717	4.357971867	4.864294021	4.44532654	5.144679322	4.681955892	4.681215364	4.760154092
15.06.2002 20:00	6.96491244	4.481516792	7.811311028	3.847588338	6.47420803	5.23793083	7.720593787	5.263193837	7.623269868	4.451917005	6.263393865	6.406887432	7.594026801	5.894108588	6.491997663	6.023401503	5.17981752	4.654498041	6.513980781	5.069976083	6.360060006	5.639641864	5.620401105	4.888757184	6.6471953	7.060095608	5.016055078	4.461233509	5.897517205	5.238810419	7.51688108	4.341397835	4.857010011	4.441930692	5.13686066	4.6783245	4.67044999	4.745425917
15.06.2002 21:00	6.906408865	4.454336793	7.745845402	3.827478064	6.420548705	5.213707005	7.643893043	5.238546438	7.534558073	4.426904961	6.210074045	6.368212431	7.535457415	5.866230852	6.481513157	6.01056994	5.140509546	4.632910374	6.440281201	5.050768193	6.301591413	5.613200666	5.574407484	4.859049068	6.59214329	7.01669645	4.992788202	4.439987878	5.883666766	5.217532718	7.415257719	4.288591042	4.809816718	4.408055182	5.0900915	4.642099873	4.641811432	4.719714477
15.06.2002 22:00	6.813737709	4.409048738	7.643713986	3.785690902	6.338125288	5.157437519	7.53297593	5.185373556	7.417332738	4.384215429	6.128181176	6.302452669	7.442285276	5.806090079	6.444893848	5.966853976	5.077973885	4.582764336	6.315540917	4.982079225	6.200004623	5.543036514	5.495468311	4.796305819	6.50262416	6.924983042	4.950294161	4.401189393	5.846824363	5.179633408	7.276652789	4.203505545	4.741318255	4.344103941	5.016541085	4.577217031	4.584835912	4.664887912
15.06.2002 23:00	6.698496215	4.344175549	7.515505348	3.730291625	6.232369358	5.083444159	7.395248445	5.116314269	7.267030852	4.326762108	6.023122588	6.217051401	7.321003541	5.723404118	6.361639224	5.873882261	4.996562883	4.515213182	6.192172342	4.895068419	6.09458182	5.456037451	5.408988079	4.726745176	6.399074457	6.8233062	4.892686028	4.352097043	5.791811931	5.137561619	7.139545609	4.122629765	4.662710978	4.274050882	4.939782831	4.509307145	4.521219208	4.603195266
16.06.2002 00:00	6.584382833	4.27904473	7.393547119	3.674496827	6.127639744	5.008293805	7.247693841	5.035756419	7.107127344	4.256660509	5.919102701	6.122397292	7.200864736	5.64140667	6.304762178	5.797347427	4.919732618	4.451752875	6.065511872	4.808964337	5.985463331	5.369823121	5.327363228	4.657809155	6.301346028	6.722504512	4.835468099	4.306800635	5.732555241	5.091680784	7.012686327	4.049036235	4.58838428	4.207949644	4.859918863	4.438462897	4.458111635	4.531219927
16.06.2002 01:00	6.486738307	4.224639667	7.277713047	3.627889731	6.038017338	4.945514426	7.118595362	4.970245383	6.966459656	4.196665468	5.825440709	6.043338927	7.093152675	5.569094842	6.243049535	5.742063177	4.854966943	4.399267276	5.970604733	4.73848909	5.900848277	5.297158424	5.254508304	4.600182588	6.21413238	6.643536554	4.78241639	4.272144254	5.678170678	5.066606202	6.89530246	3.98250239	4.521731759	4.152234933	4.792061047	4.382239387	4.395513266	4.463448427
16.06.2002 02:00	6.415328195	4.194214368	7.197783697	3.601825097	5.972469542	4.908306568	7.029579768	4.922624409	6.871464716	4.151813538	5.760388249	5.994229388	7.019994104	5.533138116	6.212324322	5.704231072	4.805775089	4.371422866	5.894903264	4.679562397	5.830860434	5.254679068	5.194244069	4.575084048	6.146785309	6.606868933	4.737213868	4.296385392	5.633080392	5.124872533	6.799440262	3.941638754	4.469510879	4.126165997	4.735933838	4.357810087	4.343736965	4.413888795
16.06.2002 03:00	6.363285862	4.163916891	7.140264876	3.575869786	5.925904085	4.87335709	6.979794061	4.898914372	6.821476856	4.13120689	5.714179834	5.952215339	6.969602479	5.492852582	6.181686515	5.675951794	4.768132658	4.336762052	5.829879776	4.624755628	5.779839242	5.203963402	5.150303521	4.535857715	6.089398168	6.549492651	4.699735724	4.254876749	5.588199338	5.07060311	6.730689699	3.916609891	4.43143959	4.093714879	4.695017101	4.322964214	4.305992446	4.371663888
16.06.2002 04:00	6.322880046	4.144648372	7.095767662	3.56239515	5.888804341	4.857870851	6.941213979	4.879207157	6.782742718	4.11750219	5.681961686	5.932720347	6.924986183	5.47500283	6.16130987	5.654170611	4.734401266	4.319491925	5.76626519	4.577519451	5.724472432	5.17031	5.110553548	4.518092937	6.04181426	6.528700951	4.66615337	4.275600755	5.552445124	5.116371449	6.662344404	3.888575769	4.393557835	4.077546169	4.65430615	4.305644851	4.271844287	4.340149544
16.06.2002 05:00	6.282623377	4.123719066	7.049968417	3.541432743	5.851840249	4.826984875	6.908244318	4.867405146	6.755153322	4.114080148	5.649848738	5.903547492	6.891632823	5.448291581	6.140972073	5.635408883	4.704534549	4.288506956	5.703049086	4.534199373	5.673987835	5.124241719	5.067031928	4.47562414	5.994447739	6.461394565	4.636420359	4.210177185	5.521270008	5.020949352	6.589194955	3.854460967	4.355865586	4.038892736	4.617474754	4.264243841	4.251430838	4.315729836
16.06.2002 06:00	6.257538693	4.120379503	7.021887511	3.538571761	5.82880657	4.823132237	6.8855516	4.87133729	6.738630822	4.11750219	5.631545714	5.903547492	6.863909633	5.4438471	6.130817741	5.616683248	4.682206611	4.281639086	5.658138736	4.50543804	5.64199491	5.107548512	5.043380762	4.472095693	5.961419588	6.461394565	4.614193359	4.23421176	5.494630053	5.07060311	6.54682547	3.845190375	4.331978264	4.035681393	4.591793953	4.2608043	4.227686661	4.291390112
16.06.2002 07:00	6.251235589	4.113705109	7.015551414	3.532853843	5.824206192	4.815432367	6.8855516	4.87133729	6.738630822	4.120925885	5.626975326	5.893841775	6.85837277	5.434964474	6.135893692	5.616683248	4.674777697	4.271349334	5.639263633	4.494679626	5.628315477	5.095049221	5.031581305	4.461520155	5.94729738	6.440763624	4.599410004	4.193058798	5.472487603	5.000345062	6.542418447	3.857543284	4.325167408	4.029263203	4.584471885	4.253930083	4.217534161	4.280983292
16.06.2002 08:00	6.262550969	4.124580458	7.027498483	3.542332162	5.833409067	4.830839315	6.897274733	4.883144881	6.749643227	4.13120689	5.63611825	5.913262493	6.869449087	5.452738175	6.140972071	5.616683248	4.685923642	4.285072217	5.656195887	4.501831671	5.64199491	5.111718869	5.043388208	4.482685934	5.961420383	6.476887279	4.610495435	4.223901394	5.481338309	5.041603507	6.573063419	3.894773716	4.338795384	4.05497193	4.599122823	4.281465876	4.224300923	4.294862317
16.06.2002 09:00	6.286514261	4.13460732	7.052152954	3.553788635	5.851840249	4.846275094	6.919989831	4.902861395	6.771699175	4.148374964	5.654429862	5.932720347	6.891632823	5.46609063	6.156221777	5.63072409	4.697085036	4.295381254	5.678617941	4.519805574	5.660263854	5.128419929	5.059167991	4.493290879	5.980282707	6.492405036	4.614195193	4.210175586	5.481338309	5.008429227	6.606872354	3.919710233	4.352448414	4.071088593	4.613800967	4.295272701	4.248034097	4.322698738
16.06.2002 10:00	6.315568304	4.154703616	7.082487259	3.568139571	5.874926911	4.863526968	6.948253872	4.920269054	6.799327494	4.165584371	5.677367682	5.95709489	6.91942081	5.488383293	6.176588714	5.644785235	4.715721693	4.312595116	5.699525914	4.530579753	5.683147762	5.149340047	5.082873064	4.521576178	6.008639304	6.528694184	4.632714164	4.230770094	5.499064817	5.033029782	6.663079858	3.960407993	4.376401503	4.100192168	4.639553185	4.32279308	4.278661345	4.357641172
16.06.2002 11:00	6.392752072	4.200963821	7.168831208	3.611148908	5.94450483	4.921442982	7.020050448	4.963091646	6.871084954	4.192512244	5.74187912	6.021724347	6.997571906	5.555581588	6.222556352	5.702934605	4.771889175	4.374897759	5.8000099	4.599238729	5.765968907	5.229284732	5.150351719	4.59642728	6.089403282	6.643519234	4.673606765	4.292909178	5.53907181	5.094912096	6.77989432	4.071236128	4.441803872	4.18495293	4.702441201	4.409818142	4.347177716	4.431551878
16.06.2002 12:00	6.524195801	4.28221074	7.321632332	3.678515932	6.070947066	5.018573245	7.173764454	5.038700437	7.026767069	4.252443469	5.858124731	6.13301257	7.13839107	5.673181734	6.299606109	5.799408268	4.873964157	4.472848342	5.98500353	4.723587349	5.91490309	5.365529746	5.262612063	4.715468437	6.22379209	6.817942906	4.752256013	4.387111754	5.615102864	5.198734084	6.933829025	4.216325966	4.535716863	4.30065438	4.803332413	4.529665612	4.454620589	4.538387956
16.06.2002 13:00	6.683169613	4.362564745	7.494498041	3.750647668	6.213251273	5.117080378	7.342347054	5.131816938	7.201963655	4.328418749	5.999390487	6.246393917	7.298031837	5.783009694	6.38758954	5.9063706	4.992705056	4.564931311	6.223591274	4.872378173	6.099351527	5.495085558	5.392639883	4.810548164	6.374565003	6.951835803	4.843076893	4.422301925	5.71439357	5.202426271	7.084310693	4.327925585	4.641404262	4.394539391	4.916888016	4.622662626	4.584835912	4.664887738
16.06.2002 14:00	6.766251473	4.397068601	7.579654087	3.780231962	6.275509099	5.152977217	7.41892247	5.176427823	7.276504066	4.370696134	6.056437665	6.296579355	7.372841487	5.829134107	6.434453044	5.949763821	5.039112302	4.597059489	6.314502358	4.906217593	6.161550464	5.534296722	5.450174328	4.840048831	6.44334722	6.995002792	4.908015223	4.450576757	5.800959739	5.240415481	7.166189777	4.331220561	4.687640114	4.414810374	4.970404498	4.647840934	4.648961647	4.723382482
16.06.2002 15:00	6.80914718	4.404756775	7.615086072	3.784016067	6.29473745	5.162713808	7.447536267	5.18606249	7.300343759	4.37858406	6.080298525	6.308514847	7.395947955	5.843008233	6.465804621	5.961059056	5.05463633	4.604216763	6.330785719	4.902429166	6.161550464	5.538662861	5.466726712	4.847401584	6.463081918	7.005814621	4.938748693	4.468301855	5.842228482	5.265831448	7.22228425	4.331207262	4.70906906	4.421579022	4.989598314	4.654978808	4.659698751	4.734396732
16.06.2002 16:00	6.865020707	4.420128559	7.668848868	3.797506958	6.333295936	5.182190072	7.48844747	5.199768535	7.332020921	4.386468295	6.113793852	6.327335291	7.436484042	5.870817851	6.491997683	5.982025936	5.089665841	4.629317901	6.403586339	4.932584468	6.214459869	5.573665323	5.512236338	4.880665034	6.517516277	7.054593089	4.977319803	4.48606188	5.883666766	5.278206752	7.315582568	4.394297055	4.752096194	4.462318494	5.03583694	4.694591733	4.691994872	4.763839906
16.06.2002 17:00	6.950326811	4.466797236	7.761482688	3.840810499	6.405958869	5.239583535	7.566685418	5.239464276	7.403144823	4.416413863	6.176278371	6.391648533	7.517937116	5.935999258	6.539298099	6.028859709	5.148357407	4.690605934	6.550832479	5.019858713	6.31618	5.661721331	5.582965716	4.955109677	6.602155468	7.163709056	5.023833358	4.557530087	5.934543809	5.362807824	7.417499963	4.478134364	4.81343757	4.530699435	5.097869358	4.767453834	4.735254234	4.808200676
16.06.2002 18:00	7.01875383	4.503171298	7.835319487	3.872314092	6.464432707	5.281683658	7.626319838	5.275159354	7.462174936	4.442851471	6.229433045	6.444252884	7.5822922	5.987509807	6.581507943	6.08738717	5.199535882	4.737786855	6.662253915	5.100363251	6.394307354	5.732731302	5.641599672	5.003843692	6.672328847	7.23514899	5.070596404	4.589903329	5.985674133	5.396778635	7.487935215	4.522059154	4.860651233	4.575468531	5.148591204	4.811393511	4.778739684	4.845347514
16.06.2002 19:00	7.060575571	4.524197172	7.879486665	3.887337988	6.498683438	5.303645123	7.671122607	5.2971479	7.499247476	4.461432192	6.263393865	6.471530859	7.623408634	6.01571193	6.613267247	6.116772205	5.227213683	4.756005743	6.691988325	5.131196917	6.428658323	5.759489557	5.671051961	5.026468345	6.712618827	7.268258422	5.105832594	4.600725447	6.027696425	5.401082313	7.53947913	4.545821199	4.886183651	4.592754797	5.176021971	4.833448524	4.800567175	4.867713964
16.06.2002 20:00	7.067348071	4.527706952	7.886222467	3.890346778	6.50358488	5.307703753	7.671923415	5.308060427	7.499646665	4.471389066	6.268253989	6.476634113	7.629292771	6.020420493	6.629179657	6.126585186	5.235137074	4.75965433	6.688055593	5.131172037	6.433574062	5.763955583	5.679484418	5.02642516	6.722713556	7.268258422	5.117609318	4.607946087	6.051115405	5.413807321	7.55077535	4.532210448	4.897149617	4.59275419	5.187803512	4.829643189	4.804210584	4.875182527
16.06.2002 21:00	7.049876956	4.510173675	7.864362552	3.873078877	6.483991833	5.287428512	7.651771179	5.291595119	7.478229354	4.460675199	6.253680051	6.456234909	7.61164813	6.001598918	6.629179657	6.111869084	5.219297158	4.741427402	6.634632111	5.100314118	6.399208292	5.732730765	5.662636008	4.996272304	6.697494843	7.224120991	5.117609569	4.586296936	6.055805481	5.387980211	7.522552904	4.494927413	4.878880841	4.565113222	5.17209819	4.803805568	4.789646366	4.860251929
16.06.2002 22:00	7.016257678	4.479429807	7.823837612	3.849113322	6.449785625	5.255081245	7.615717543	5.266952549	7.440091505	4.442851471	6.219749255	6.42062494	7.576428785	5.964057188	6.618568958	6.079146254	5.191643388	4.708720246	6.554868933	5.046564742	6.345414298	5.679425867	5.629022353	4.958685493	6.662279646	7.169172421	5.101911198	4.557523322	6.046427423	5.362224978	7.471904573	4.444376045	4.853370357	4.52383126	5.140769141	4.763257345	4.760593274	4.830469137
16.06.2002 23:00	6.963925598	4.444626908	7.771489256	3.819276656	6.405958869	5.214808327	7.56425304	5.234199186	7.388121355	4.417966961	6.176278371	6.375006469	7.523774625	5.921984387	6.602671108	6.040131482	5.152283913	4.668921738	6.471780455	4.985529743	6.28702187	5.621997368	5.578816047	4.91012353	6.602157882	7.098100321	5.070597532	4.525278569	6.013670155	5.332268043	7.387925231	4.377488359	4.809816718	4.475942839	5.097869358	4.712071555	4.724418196	4.797088364
17.06.2002 00:00	6.913139059	4.412709002	7.707452692	3.794728718	6.352626069	5.178715806	7.508735614	5.204183595	7.331698786	4.395141025	6.128181176	6.329574511	7.471330317	5.880082748	6.570940924	5.997934416	5.109186775	4.632910146	6.389287258	4.932468021	6.224107285	5.573662794	5.533021258	4.872956311	6.547320799	7.043707206	5.035502129	4.507422261	5.981015455	5.323726885	7.3211329	4.327715657	4.770090766	4.435129753	5.055175308	4.675704964	4.684806963	4.756469186
17.06.2002 01:00	6.86785723	4.385086907	7.654834819	3.768082858	6.309180979	5.142768329	7.464920249	5.175710396	7.287014429	4.370397251	6.08985789	6.289347138	7.419095885	5.842980546	6.544565839	5.9737264	5.07408	4.600637222	6.310249043	4.875972508	6.166349822	5.521204769	5.491575716	4.835952683	6.497696517	6.989555597	5.004424211	4.475384299	5.943821392	5.285390484	7.271266845	4.297994196	4.734140798	4.404661767	5.020396855	4.63950062	4.645385754	4.723382253
17.06.2002 02:00	6.822724719	4.354131562	7.603100344	3.741545318	6.265907646	5.109241783	7.421966631	5.152489074	7.248205925	4.354688917	6.05167193	6.252462344	7.372841487	5.806018328	6.50774265	5.93029337	5.035235587	4.56849457	6.24705328	4.831041596	6.113673357	5.477705492	5.446196237	4.795437626	6.443360771	6.930263225	4.969594267	4.450555513	5.906761297	5.2599227	7.199583437	4.245458654	4.694776827	4.364226291	4.978076922	4.59986324	4.613273402	4.686774057
17.06.2002 03:00	6.775147321	4.325973488	7.550202887	3.715116097	6.222806074	5.073568483	7.381901274	5.124168524	7.208061893	4.333576481	6.008876889	6.215675773	7.321003541	5.76459214	6.476274572	5.895106027	4.996562883	4.532933297	6.176641504	4.782632841	6.051749793	5.4257653	5.401031401	4.751465105	6.389287368	6.865918894	4.931058516	4.415230799	5.860624565	5.221855735	7.12284238	4.196558713	4.652050568	4.324007511	4.935962777	4.556846367	4.574197775	4.65032914
17.06.2002 04:00	6.730337585	4.29865948	7.498858882	3.693841755	6.179876263	5.041980683	7.339176966	5.098480756	7.169823758	4.311701994	5.970982791	6.175849944	7.275101601	5.727917179	6.444893875	5.856773939	4.961904264	4.504600085	6.118933285	4.749281425	6.004359937	5.391295465	5.356087001	4.722280931	6.340357914	6.823220328	4.892696467	4.404664699	5.819280472	5.221855735	7.05744111	4.147985935	4.616617727	4.290656923	4.894054431	4.521177444	4.54236821	4.614047533
17.06.2002 05:00	6.694879188	4.280878058	7.458685861	3.678449905	6.146605156	5.022822376	7.31216734	5.076867136	7.142013815	4.299526729	5.942652364	6.149200157	7.240784002	5.700500767	6.418810048	5.836104899	4.935043722	4.47989294	6.061538726	4.712380107	5.957182004	5.356951214	5.323537553	4.693242104	6.301370407	6.785981921	4.86594609	4.380067883	5.787241167	5.196567553	7.020228512	4.122214223	4.58838428	4.264085062	4.867492638	4.496305733	4.510665921	4.585139843
17.06.2002 06:00	6.664747938	4.26728771	7.425100342	3.669710347	6.118169761	5.004881053	7.280244462	5.060804783	7.109269329	4.282044049	5.914399209	6.129387844	7.206559713	5.686814295	6.392786908	5.796331138	4.908267321	4.469328286	6.024999251	4.68297716	5.924283566	5.339826186	5.29919885	4.685988515	6.267370292	6.775364108	4.839280765	4.418756114	5.755304418	5.272840452	6.987756151	4.096535563	4.567275006	4.254145152	4.84101419	4.489214131	4.482592965	4.559931324
17.06.2002 07:00	6.643855643	4.250334968	7.401222038	3.65517119	6.099255239	4.99140729	7.257579942	5.043267277	7.086561898	4.270723702	5.895606703	6.112706922	7.183795359	5.664057826	6.377202155	5.785288728	4.893004299	4.451752689	6.004457796	4.664653637	5.905531094	5.31419752	5.283006202	4.667883159	6.247989407	6.748861828	4.824081389	4.390599533	5.732555241	5.230301092	6.97155258	4.086930055	4.553233496	4.23760864	4.825921068	4.471613816	4.458111635	4.538387729
17.06.2002 08:00	6.638638477	4.250334968	7.401878867	3.650169068	6.094531909	4.985277723	7.246263007	5.040768477	7.075223787	4.268087487	5.890913943	6.109612437	7.178110751	5.664053324	6.377202155	5.785288728	4.896817478	4.448242394	6.01193451	4.671978124	5.910216032	5.318464058	5.283009007	4.667842694	6.252831373	6.748857409	4.820286021	4.36254572	5.72347022	5.17974867	6.989301489	4.112559349	4.556741523	4.24421817	4.829691797	4.474949403	4.461604253	4.538387664
17.06.2002 09:00	6.673934174	4.272202629	7.441221714	3.674219271	6.132377916	5.016129645	7.27953244	5.063786684	7.10358857	4.283718399	5.919102701	6.137994919	7.217957441	5.69592889	6.403188881	5.820123887	4.923557818	4.479892912	6.080316814	4.719700549	5.961890259	5.361236347	5.319470945	4.704011314	6.291644681	6.801913228	4.83547812	4.369546513	5.732555241	5.166964682	7.046574713	4.173791197	4.58838428	4.28400363	4.859918863	4.513755647	4.486096585	4.581533643
17.06.2002 10:00	6.742242221	4.31941428	7.514381617	3.712363092	6.194167115	5.07240182	7.340623714	5.113875194	7.159815904	4.319230608	5.980443438	6.204735925	7.286561535	5.769167399	6.450117922	5.878968451	4.98114188	4.540032626	6.183148791	4.793683347	6.047001272	5.443044627	5.384647206	4.773209393	6.369687712	6.903387394	4.87739943	4.415219214	5.773541431	5.20842236	7.150101015	4.265002446	4.644951464	4.357505095	4.920699566	4.588456183	4.545898544	4.65760492
17.06.2002 11:00	6.847964703	4.38047811	7.635042065	3.765287545	6.29473745	5.146485889	7.44139237	5.180241718	7.25646482	4.375004811	6.070747744	6.291633902	7.395947955	5.86147947	6.523509453	5.944388917	5.066297381	4.614964535	6.343393991	4.909623203	6.175954893	5.551765877	5.487413965	4.865099342	6.492743057	7.032808931	4.946450701	4.46116357	5.842228482	5.23694624	7.312974955	4.380593795	4.737728743	4.448702368	5.016541085	4.678136654	4.63823868	4.774907687
17.06.2002 12:00	6.969249642	4.452209805	7.77987439	3.827354164	6.410820027	5.230624053	7.54216066	5.24276146	7.347688647	4.41676544	6.171458998	6.383941751	7.523774625	5.963999275	6.602671106	6.014926755	5.168007103	4.708720046	6.536059771	5.027126834	6.33566107	5.683849382	5.616404953	4.976790466	6.642199886	7.196539543	5.035500224	4.561075573	5.934543809	5.35476713	7.519508908	4.504741259	4.853370357	4.561653404	5.13686066	4.79819859	4.767847128	4.935165359
17.06.2002 13:00	7.082050877	4.500570463	7.911912076	3.8724857	6.523211848	5.297460503	7.647159376	5.297246737	7.443882787	4.458533127	6.273116257	6.456338598	7.646960723	6.043912794	6.6770479	6.080908697	5.262923007	4.777921178	6.699848435	5.134620265	6.477910839	5.781830722	5.734381282	5.055674762	6.783453595	7.312433418	5.129398834	4.586239885	6.037057738	5.353367237	7.694399143	4.603377195	4.959556413	4.641340631	5.250896751	4.878862261	4.888442076	5.071654144
17.06.2002 14:00	7.218860595	4.566474633	8.064032797	3.929678259	6.656581009	5.375813053	7.788133369	5.354343772	7.581890056	4.497957686	6.395369742	6.545761526	7.801059259	6.148234922	6.768001811	6.168075639	5.374907598	4.866162866	6.876781656	5.239412403	6.636938767	5.903374847	5.866657092	5.162048223	6.941826109	7.463003208	5.236228172	4.691399777	6.159516704	5.480913559	7.903406974	4.710162922	5.07825601	4.742947948	5.374377769	4.986564877	4.995829647	5.1908788
17.06.2002 15:00	7.342958543	4.619025099	8.216840047	3.975501682	6.786470777	5.444697071	7.93469368	5.412475325	7.738301668	4.544847004	6.523934233	6.626556306	7.944857302	6.243954275	6.859656607	6.249458971	5.476030348	4.944133966	7.030596959	5.337510934	6.777861443	6.003465097	5.983260352	5.238751735	7.081460212	7.581324259	5.332248058	4.76104259	6.269025166	5.55770133	8.068776901	4.772768857	5.183433376	4.813754942	5.483255579	5.057684668	5.085698978	5.284256612
17.06.2002 16:00	7.430993058	4.649323112	8.311515043	4.001961462	6.867114791	5.483483298	8.020848306	5.454455892	7.826327993	4.579188824	6.598764677	6.668325302	8.035487921	6.296949151	6.924775959	6.281568473	5.545405975	4.985258823	7.141047013	5.412702785	6.879532631	6.067650689	6.05735205	5.281129871	7.175428098	7.638020827	5.404917993	4.794230706	6.355499598	5.591601201	8.166734512	4.79717047	5.247889688	4.845811266	5.552443098	5.094994783	5.142325445	5.339159784
17.06.2002 17:00	7.492703739	4.672959519	8.39261529	4.022782837	6.938123061	5.512755503	8.091088552	5.484959591	7.894669654	4.599937903	6.664007344	6.706138582	8.120601526	6.350189313	6.990244314	6.315830349	5.602910784	5.03034404	7.23562006	5.47640207	6.961476264	6.127592973	6.123147399	5.327462566	7.254269244	7.706371412	5.461826478	4.831253844	6.41837492	5.633759724	8.267371511	4.842717287	5.305138356	4.88515578	5.6097892	5.136109593	5.161279209	5.354904835
17.06.2002 18:00	7.546429178	4.699559874	8.456974042	4.046018326	6.989097334	5.550000132	8.148696977	5.518376533	7.953749094	4.626785932	6.714440097	6.74756469	8.181707207	6.403690207	7.039574548	6.37167507	5.652467911	5.075660643	7.335904153	5.572812334	7.038787781	6.197168768	6.176068535	5.366301361	7.312394909	7.763601029	5.494497856	4.846100549	6.452377287	5.636887831	8.319909945	4.870869153	5.339656457	4.917482342	5.650954203	5.166161011	5.176470391	5.362787043
17.06.2002 19:00	7.554534695	4.7039643	8.467770234	4.049987746	6.999317591	5.554172805	8.147810689	5.52041919	7.947700902	4.630775563	6.724552319	6.755270894	8.193959361	6.418317248	7.067065017	6.392683231	5.664895735	5.090817556	7.37385154	5.641682254	7.05948412	6.234454287	6.184909433	5.373930527	7.322990925	7.769313838	5.502682823	4.846085563	6.466981103	5.635895478	8.301077207	4.83898617	5.343499619	4.906688125	5.650954203	5.157855859	5.180272098	5.350965763
17.06.2002 20:00	7.515473336	4.67649307	8.418710273	4.023984558	6.963583734	5.5239304	8.10136646	5.48493063	7.894242001	4.59915876	6.689196977	6.716403804	8.151122055	6.389029303	7.056061562	6.368704823	5.63592146	5.071875227	7.309054107	5.629274696	7.018125093	6.211130286	6.149554565	5.342386322	7.280654742	7.729168893	5.494497485	4.834918288	6.466981103	5.630468859	8.224011176	4.775730403	5.308967446	4.8708133	5.618008636	5.119261814	5.157485326	5.327367255
17.06.2002 21:00	7.441718788	4.627619854	8.337125014	3.984685524	6.897496084	5.467841393	8.016510965	5.439310977	7.810155648	4.55978333	6.623815205	6.654662295	8.07798137	6.330717282	7.023109331	6.319909151	5.582334795	5.022813426	7.204597938	5.572480387	6.935810978	6.146091905	6.087955735	5.283859571	7.206900179	7.637885786	5.457748978	4.79045425	6.437792294	5.58617545	8.099407066	4.685215528	5.247889688	4.803070199	5.560615044	5.054409695	5.11585592	5.28034623
17.06.2002 22:00	7.327371695	4.554682618	8.207627661	3.922123913	6.791495141	5.386362832	7.881338865	5.361027399	7.668017568	4.495765616	6.518962668	6.548640492	7.956907754	6.234197139	6.957466512	6.231856583	5.50045929	4.944133355	7.050080375	5.467752809	6.808274283	6.040075174	5.987528803	5.194873505	7.091858542	7.513374494	5.392764769	4.731543708	6.374808196	5.529342135	7.942959132	4.57858818	5.164561701	4.718274306	5.471096928	4.967315771	5.044396847	5.206375557
17.06.2002 23:00	7.199143027	4.478549366	8.068732788	3.856731917	6.671495184	5.297545759	7.741579402	5.278299586	7.52147294	4.424820381	6.405207896	6.44237714	7.824922072	6.133769472	6.865069878	6.12988581	5.403113915	4.862466872	6.877374748	5.356260166	6.67201436	5.926012752	5.883756861	5.103017217	6.967555564	7.378896822	5.320188108	4.665766404	6.297774652	5.46418353	7.793024076	4.476729149	5.074522375	4.630864298	5.378388206	4.873967504	4.969787783	5.121459803
18.06.2002 00:00	7.063898931	4.406560759	7.917534627	3.791968603	6.552715897	5.206974819	7.59741351	5.194318393	7.376906573	4.354912812	6.287715927	6.337104476	7.682366555	6.029558572	6.762632166	6.023109374	5.306756518	4.781578569	6.710882727	5.24996028	6.53233271	5.822155321	5.776744992	5.019572418	6.834301364	7.256838161	5.232244796	4.604131513	6.202235996	5.403437545	7.633365741	4.389529481	4.977997509	4.55127537	5.278636848	4.792505122	4.88476258	5.033527286
18.06.2002 01:00	6.946091926	4.338621488	7.785828137	3.731225731	6.444907504	5.127778454	7.471197697	5.121039308	7.250737741	4.295533723	6.18109989	6.237766118	7.558854083	5.94037252	6.671719488	5.928910594	5.21534147	4.705092997	6.579294264	5.15646666	6.413923792	5.723783913	5.675078453	4.940657186	6.717645576	7.141417616	5.145140763	4.539393723	6.102821361	5.334879305	7.486793382	4.30990823	4.893492728	4.475890936	5.183874632	4.711982317	4.804210584	4.946457268
18.06.2002 02:00	6.833306929	4.274640711	7.655383913	3.678706355	6.338125288	5.053190793	7.345398727	5.048317112	7.119356945	4.233152827	6.080298525	6.149130281	7.436484042	5.851966438	6.59737666	5.847915901	5.136588191	4.636502923	6.462568934	5.075523663	6.306452159	5.635178256	5.582789945	4.866237913	6.607135715	7.032492142	5.06668308	4.482295433	6.008998918	5.27106885	7.346510222	4.234364106	4.809816718	4.404609471	5.097869358	4.639311004	4.724418196	4.856521554
18.06.2002 03:00	6.738663489	4.221186563	7.548839838	3.635670208	6.251521371	4.99724821	7.243387849	4.995840979	7.017866789	4.188258723	5.994650506	6.079384383	7.338259532	5.787306917	6.523509437	5.790143759	5.066297381	4.582762978	6.360327809	5.002819617	6.209639337	5.560479936	5.503790044	4.803495702	6.5125402	6.940664985	4.996663827	4.432679034	5.929908157	5.220342953	7.230580159	4.175819769	4.737728743	4.347391177	5.020396855	4.578178558	4.652539111	4.778598837
18.06.2002 04:00	6.646127089	4.171425712	7.450461163	3.590087243	6.165604494	4.932852353	7.138128003	4.926266768	6.911982372	4.130598289	5.914399209	6.001702455	7.240784002	5.713917492	6.460573283	5.725276957	4.996562883	4.529384897	6.260067495	4.934485342	6.118451537	5.490692122	5.425435451	4.748527257	6.418728597	6.860220586	4.931050415	4.397435637	5.856022405	5.186684901	7.114857964	4.117721195	4.669825753	4.29393483	4.9512532	4.524626942	4.584835912	4.705055983
18.06.2002 05:00	6.567117534	4.128575503	7.363615527	3.556118316	6.099255239	4.889163344	7.060015653	4.883375664	6.834016524	4.093534348	5.848775705	5.943818926	7.161072478	5.65923044	6.408393491	5.669178269	4.942709576	4.483416587	6.166450138	4.874231871	6.037510587	5.425723246	5.359959392	4.701185414	6.340337092	6.79094158	4.881213483	4.365851779	5.800959739	5.157015238	7.0155706	4.066520976	4.613083062	4.247475617	4.886456843	4.47497426	4.521219208	4.639425799
18.06.2002 06:00	6.501558157	4.095788103	7.288824187	3.527953801	6.038017338	4.848471692	6.999736401	4.844573299	6.773470837	4.060007411	5.78821635	5.895830097	7.093152675	5.618414842	6.361639232	5.632944886	4.889192836	4.448241282	6.08296511	4.825584744	5.966600635	5.378359967	5.298997374	4.661342651	6.26734971	6.737927703	4.8316695	4.337893308	5.741648633	5.131940407	6.931137758	4.031519321	4.560251117	4.211178231	4.833464227	4.436184153	4.468594204	4.581532021
18.06.2002 07:00	6.465702362	4.079451238	7.24301792	3.513920265	6.000510573	4.825605837	6.966576602	4.828002035	6.745890682	4.049442154	5.760388249	5.871920037	7.053705164	5.591299531	6.32541076	5.59684324	4.858762952	4.427213246	6.015667995	4.784638111	5.91490309	5.348343321	5.266643963	4.646836959	6.228622794	6.716781142	4.801326494	4.330914996	5.705325291	5.1274437	6.899004288	4.03466933	4.532218236	4.204597029	4.803332413	4.425495952	4.440672119	4.549150445
18.06.2002 08:00	6.460589459	4.08651466	7.24301792	3.517780096	6.000510573	4.834609255	6.972096877	4.836834486	6.751755532	4.056663494	5.755757746	5.879355144	7.048080173	5.604831351	6.320244975	5.601469007	4.851172652	4.437719972	5.992458364	4.769751217	5.905531094	5.352623116	5.262608345	4.664754667	6.223791302	6.743191981	4.786196588	4.344862787	5.682691215	5.139637016	6.919589814	4.085585592	4.535716863	4.230950704	4.807092937	4.453357084	4.447643211	4.563525755
18.06.2002 09:00	6.502721872	4.121300274	7.286629747	3.550218656	6.038017338	4.882093974	7.025190958	4.877052052	6.811475115	4.089345507	5.797509558	5.935921299	7.093152675	5.668281717	6.34092268	5.645061063	4.881575062	4.483416394	6.03588401	4.795643906	5.947771851	5.404158816	5.298982293	4.726228204	6.26734851	6.838806297	4.793757574	4.376336757	5.673652233	5.155352295	7.0155706	4.211328414	4.577822592	4.310589905	4.848570956	4.530701547	4.493108537	4.632165817
18.06.2002 10:00	6.597686554	4.186230771	7.39734084	3.606314947	6.132377916	4.960487631	7.13121867	4.959098663	6.925436995	4.152223443	5.890913943	6.033692635	7.200864736	5.773425936	6.408393486	5.743092813	4.954221237	4.564929709	6.13726096	4.858889599	6.047001272	5.499376181	5.384431842	4.824792242	6.369665489	6.983686197	4.846881407	4.436151458	5.718930849	5.19553241	7.170593078	4.372432768	4.659155941	4.424891799	4.932144423	4.644669545	4.591935858	4.763837271
18.06.2002 11:00	6.746551143	4.284779248	7.576705961	3.685923102	6.280313006	5.077026287	7.303432461	5.06811769	7.101454109	4.240173487	6.032630451	6.17203994	7.372841487	5.926229053	6.518251398	5.862748472	5.07408	4.68336963	6.322927597	4.994586282	6.214459869	5.652815738	5.524451886	4.961895633	6.532383368	7.185096798	4.938741332	4.517845398	5.805536783	5.261537552	7.3905244	4.557419429	4.788124512	4.571933958	5.062922559	4.793089636	4.735254234	4.942689967
18.06.2002 12:00	6.936469556	4.395063786	7.798229313	3.783443497	6.47420803	5.214360862	7.497246117	5.189625733	7.295386969	4.341730934	6.210074045	6.331112122	7.5822922	6.100300187	6.650430137	6.002792841	5.23117452	4.825602032	6.593012364	5.174914927	6.443411882	5.844614532	5.708746092	5.123885953	6.753017079	7.417706838	5.078403625	4.629312608	5.957753467	5.369469905	7.654617846	4.743223044	4.948510552	4.732304372	5.235082652	4.958926072	4.917934516	5.156100862
18.06.2002 13:00	7.17975623	4.52308464	8.081813211	3.896575717	6.711359559	5.37041026	7.76073569	5.340932923	7.572158438	4.465010193	6.439708935	6.517517574	7.854808828	6.301385904	6.805657114	6.159075186	5.427357653	4.985256908	6.932798806	5.382587122	6.732384505	6.062988671	5.931032883	5.300581688	7.019180157	7.677378351	5.244182094	4.746032051	6.135857017	5.470224763	7.980740393	4.958273124	5.145729153	4.910221607	5.438748547	5.139563841	5.11585592	5.354901817
18.06.2002 14:00	7.44182012	4.652705246	8.389055447	4.008135886	6.978885543	5.524132682	8.056257147	5.485682714	7.889106247	4.58521891	6.689196977	6.705583382	8.145012779	6.506169926	6.952011984	6.322843282	5.640055503	5.151700416	7.31876593	5.61101701	7.054306881	6.29055535	6.175844225	5.480662783	7.307075381	7.936303805	5.437385842	4.871874836	6.350677678	5.593282767	8.313220293	5.149446961	5.351190634	5.080876604	5.659207548	5.315777405	5.310460776	5.549890521
18.06.2002 15:00	7.668831233	4.758845821	8.65578746	4.096404494	7.210698154	5.654616047	8.300786548	5.576477621	8.144438061	4.641421614	6.91317103	6.848714924	8.410044849	6.68463163	7.111175645	6.508144912	5.82785963	5.30571018	7.657186405	5.836370244	7.336883807	6.503667439	6.394658615	5.647973601	7.56907793	8.182365671	5.60557326	5.007191912	6.5402825	5.735402453	8.60943734	5.307472964	5.537650178	5.22871901	5.850905004	5.471435481	5.473775683	5.703789283
18.06.2002 16:00	7.864563319	4.847781174	8.888934241	4.175837627	7.415066	5.769287484	8.549083732	5.688118953	8.421979076	4.732545098	7.11515072	6.987012056	8.641916323	6.850613144	7.244437329	6.665219709	5.98914757	5.434700267	7.916886436	6.015635632	7.560892878	6.676986765	6.562724545	5.77293902	7.770353851	8.36665046	5.751448869	5.117711736	6.708173762	5.861233358	8.829413337	5.400415887	5.679855482	5.337393311	6.00342733	5.581318221	5.580216961	5.793957605
18.06.2002 17:00	7.989419632	4.908357077	9.036418618	4.224689898	7.547760735	5.845769401	8.696316542	5.760936517	8.579231355	4.791527963	7.246331116	7.078031384	8.800584229	6.967609143	7.362184527	6.773386032	6.096603505	5.52563426	8.083952569	6.159373344	7.712281679	6.803722322	6.68227086	5.858125086	7.913557072	8.486731274	5.861183515	5.194700214	6.838190931	5.942839337	8.9817588	5.456479074	5.77578173	5.401673659	6.106325786	5.652161191	5.627888745	5.82693959
18.06.2002 18:00	8.035936871	4.940240578	9.102651855	4.251943869	7.606564251	5.887767003	8.742589623	5.791363484	8.626130671	4.810890858	7.30977062	7.126570066	8.877316551	7.039333889	7.469636418	6.866246848	6.148561261	5.593390633	8.117198603	6.261702768	7.772203596	6.897161929	6.733196058	5.915218457	7.980140501	8.57738131	5.920754765	5.25674832	6.918903084	6.020855728	9.038017767	5.482626918	5.820047821	5.443494132	6.153812588	5.695035538	5.643829155	5.82693865
18.06.2002 19:00	8.024875069	4.936348721	9.090417209	4.251506195	7.606564251	5.886738913	8.721303172	5.783254375	8.602544275	4.798872546	7.30977062	7.116905571	8.890141305	7.059843873	7.532244054	6.897664251	6.152902162	5.609400104	8.064787669	6.304277966	7.755836228	6.921852593	6.728526636	5.926906497	7.974576465	8.589410142	5.946388276	5.280078864	6.964538462	6.049410672	8.991135788	5.463363662	5.811985426	5.443473892	6.149487168	5.69366021	5.627888745	5.793954976
18.06.2002 20:00	7.967968313	4.904024682	9.028857723	4.223586949	7.558433297	5.851296601	8.662853257	5.754096172	8.538397213	4.772507072	7.26744355	7.080805386	8.838904055	7.034034024	7.549369573	6.887437527	6.113895459	5.589391086	7.937531212	6.269329728	7.67428099	6.887259293	6.677560912	5.889070089	7.908011914	8.534763171	5.937835808	5.26050291	6.974702609	6.037370396	8.878915784	5.38800618	5.759731694	5.394040203	6.102018931	5.648090799	5.584181045	5.740578338
18.06.2002 21:00	7.858339755	4.847313468	8.912187872	4.17480789	7.462684115	5.781920686	8.538086137	5.687408503	8.413574149	4.718688582	7.172705995	6.997831821	8.736923852	6.962215221	7.5094438	6.825615074	6.036296711	5.52563243	7.754275795	6.174560152	7.544769808	6.798764861	6.585481458	5.814866002	7.803256045	8.432160657	5.890923552	5.229372115	6.939164608	6.023661423	8.738113355	5.283685189	5.683834485	5.318490645	6.020509506	5.571509455	5.513065891	5.671190889
18.06.2002 22:00	7.721570254	4.755982013	8.758336962	4.093230346	7.336082628	5.679349702	8.385109445	5.588284184	8.246681795	4.637108389	7.052657417	6.869416557	8.591482761	6.84511389	7.441274973	6.718187856	5.937947884	5.430762842	7.547160915	6.034004586	7.384574786	6.662360973	6.471390921	5.704321328	7.666606414	8.270661497	5.818834789	5.151970436	6.873436744	5.945586168	8.554130464	5.154671405	5.584827271	5.213725217	5.918422112	5.463249486	5.430736594	5.582091045
18.06.2002 23:00	7.582385817	4.669218498	8.594572871	4.021620907	7.200304411	5.577858064	8.222844091	5.494132359	8.076211046	4.560237992	6.923449977	6.747332191	8.441172431	6.729173017	7.356553262	6.601707269	5.832072417	5.332922419	7.353443228	5.899517642	7.23151191	6.527484676	6.349438155	5.603305239	7.525922761	8.116800463	5.734663749	5.0790787	6.78301136	5.877821235	8.38535136	5.038354839	5.482894362	5.117496306	5.808926804	5.360372835	5.337488645	5.489780852
19.06.2002 00:00	7.444619993	4.586843454	8.44385574	3.947829793	7.071096444	5.477444946	8.067123983	5.400887542	7.919731145	4.47720295	6.795577403	6.626339131	8.298519979	6.6093561	7.250020051	6.476410637	5.727266038	5.239938281	7.187965485	5.778929024	7.090591705	6.403603612	6.237677712	5.503311787	7.392028886	7.976241554	5.647028392	5.010552791	6.688296455	5.810501518	8.223294505	4.93426288	5.38587758	5.022279651	5.708869997	5.262747961	5.248970346	5.390418372
19.06.2002 01:00	7.329993906	4.515440666	8.315232795	3.886529335	6.96868222	5.397259029	7.937835166	5.320542687	7.782797882	4.408664022	6.694241323	6.521710351	8.175585007	6.510432494	7.183185885	6.382148784	5.64419126	5.163157873	7.046028567	5.676166924	6.966615636	6.299817389	6.144671045	5.420083658	7.28060297	7.854388372	5.57664417	4.953867993	6.609121577	5.75251793	8.095338559	4.849130914	5.305138356	4.946115607	5.622120897	5.185324164	5.165074657	5.303819649
19.06.2002 02:00	7.22882175	4.454765546	8.199905401	3.834368782	6.872173045	5.322506896	7.826131392	5.245009023	7.664287638	4.350875775	6.598764677	6.437541528	8.065827454	6.42703028	7.111175518	6.293594518	5.565904848	5.094604444	6.92432594	5.590611873	6.859130963	6.210939108	6.061210597	5.349298727	7.180612427	7.750785769	5.502664799	4.893794548	6.525584582	5.689745451	7.971188797	4.778755954	5.228885011	4.877774554	5.544277938	5.112360914	5.093228818	5.225777056
19.06.2002 03:00	7.155203266	4.401250086	8.108667963	3.791262741	6.796521623	5.264101281	7.739707404	5.185707299	7.576670266	4.300244849	6.52890794	6.359150678	7.981039704	6.358781243	7.050563276	6.225211441	5.508615986	5.037874088	6.82982334	5.517832226	6.777861443	6.136640128	5.991431724	5.290691899	7.097015678	7.665043271	5.449584367	4.852732594	6.466981103	5.649348922	7.873148978	4.71590333	5.172105676	4.820643475	5.483255579	5.055116843	5.033165527	5.163811777
19.06.2002 04:00	7.075030137	4.361347429	8.019038564	3.754128412	6.721346844	5.213101985	7.646925195	5.134624678	7.477389363	4.253292831	6.454527235	6.300537889	7.890758347	6.295798674	7.001189433	6.176669535	5.447607933	4.992750214	6.744627434	5.457564266	6.697131665	6.076639589	5.926425706	5.240328055	7.019148228	7.596860071	5.396795974	4.826716345	6.408678783	5.627369659	7.773776745	4.663926439	5.111929179	4.77451021	5.418585984	5.006034581	4.969787783	5.098430648
19.06.2002 05:00	7.010812465	4.321651673	7.949967287	3.720035427	6.656581009	5.169352394	7.56736458	5.09120996	7.396185557	4.217074272	6.395369742	6.246785879	7.824922072	6.242784332	6.968382587	6.137952537	5.399079295	4.951589946	6.664923661	5.397795744	6.631936411	6.016973784	5.870426334	5.193934166	6.952058375	7.528999712	5.352358038	4.793385044	6.360323609	5.596681796	7.688467467	4.61221602	5.059603492	4.728626783	5.366361988	4.956959382	4.910551996	5.033520284
19.06.2002 06:00	6.96318804	4.295302801	7.890127455	3.700229818	6.611952933	5.142133982	7.511130552	5.0600519	7.333307391	4.187170169	6.346307571	6.212892489	7.77128899	6.209180926	6.94655979	6.113856664	5.366864089	4.925498303	6.610055741	5.362110519	6.582028969	5.984982904	5.827547078	5.167067262	6.905825187	7.48958945	5.316155388	4.778597148	6.321790098	5.587228574	7.631891237	4.588313679	5.026127611	4.70402733	5.330375053	4.934524955	4.87006028	4.991770607
19.06.2002 07:00	6.935211207	4.288729956	7.864254663	3.691760191	6.592173339	5.127442814	7.487182246	5.04839598	7.310309917	4.177432738	6.326742721	6.198398885	7.747519376	6.199598955	6.941110135	6.118610814	5.346785339	4.914340115	6.576053226	5.334446587	6.552185867	5.962190947	5.806168831	5.159256394	6.875099935	7.478326371	5.292098249	4.771221401	6.28818312	5.578487436	7.603692128	4.588130904	5.003880828	4.697008732	5.306460204	4.926794252	4.844391654	4.969081077
19.06.2002 08:00	6.937277185	4.292120879	7.86920694	3.697375158	6.597115058	5.136819694	7.497517372	5.052719092	7.321232606	4.18032702	6.331630718	6.203826737	7.753457896	6.213930026	6.941110129	6.113591989	5.350797658	4.929220348	6.557847225	5.326426937	6.552185867	5.975851366	5.810433633	5.181956065	6.885332067	7.512019708	5.292097959	4.789621497	6.283390493	5.593825605	7.643187496	4.646385165	5.018705752	4.732135715	5.318409983	4.956153311	4.859050027	4.987984293
19.06.2002 09:00	6.987267557	4.331710445	7.929819956	3.728359583	6.651613856	5.181922147	7.559622107	5.099957949	7.392695757	4.219160189	6.385540161	6.262644583	7.812985488	6.281198771	6.979308468	6.156956927	5.386985727	4.977759467	6.606288302	5.361711585	6.601966608	6.030695257	5.857506864	5.243110954	6.941764091	7.608019407	5.312140356	4.822901633	6.28818312	5.609867915	7.747949561	4.767504711	5.067059802	4.809943702	5.370369029	5.034003068	4.910551996	5.064006259
19.06.2002 10:00	7.08888146	4.404501437	8.049777637	3.793353639	6.756369084	5.278805683	7.676198953	5.194530834	7.519656549	4.297726348	6.489178253	6.370592684	7.938835957	6.412133639	7.056061345	6.243788059	5.467901084	5.075652373	6.704864967	5.432930012	6.707193357	6.145856722	5.956654461	5.366941772	7.055418526	7.784902427	5.368490735	4.927324176	6.341040116	5.721366963	7.92040284	4.940059318	5.160792061	4.942444261	5.467047439	5.169523774	5.021948309	5.202488669
19.06.2002 11:00	7.227318795	4.494348097	8.214951218	3.870096976	6.902567045	5.385633861	7.822474498	5.297335761	7.673139206	4.385815349	6.628831732	6.498553605	8.102320231	6.564339304	7.166531746	6.345761886	5.586446566	5.193789826	6.872035667	5.580794549	6.874429054	6.304434165	6.096176363	5.499963266	7.222606153	7.98153588	5.469961024	4.983730604	6.442651867	5.739502157	8.145307894	5.130675578	5.289837636	5.087990516	5.601576547	5.310579989	5.172670248	5.394369122
19.06.2002 12:00	7.399738756	4.604755172	8.420498255	3.961288715	7.09168087	5.521125121	8.006502581	5.424226472	7.86597208	4.490419034	6.810851587	6.661753387	8.317049354	6.748633879	7.305981079	6.493429354	5.74396318	5.34070794	7.110332447	5.772097286	7.09578366	6.503432016	6.277589956	5.662973002	7.434704193	8.222299845	5.609696219	5.082392062	6.594335853	5.813629077	8.406950857	5.336302872	5.455631238	5.254593455	5.771291176	5.481008493	5.364593059	5.598226109
19.06.2002 13:00	7.609756563	4.732988375	8.673853414	4.070511388	7.320342994	5.674986258	8.207549834	5.575571496	8.075380433	4.611583253	7.021525966	6.845812015	8.578900154	6.971518529	7.475315544	6.64677324	5.937947884	5.513715803	7.434484281	5.987529819	7.379267406	6.735060133	6.498369865	5.857125312	7.70469595	8.509312309	5.785071714	5.22863085	6.788017244	5.956494692	8.716443587	5.565311943	5.64807959	5.447058242	5.977854764	5.674084995	5.568334053	5.798062299
19.06.2002 14:00	7.846252518	4.855254083	8.96091946	4.177431908	7.569114298	5.829584452	8.449985148	5.719785968	8.324636634	4.731035987	7.256883074	7.020656461	8.858098721	7.188019621	7.646824162	6.811638349	6.144222065	5.689823381	7.794994164	6.236994676	7.690554477	6.981071388	6.742026183	6.050392103	7.991213088	8.789507656	5.96778091	5.349620728	6.989964475	6.054050266	9.054067952	5.795779835	5.856405657	5.635623047	6.197159559	5.866542109	5.764175497	5.989197742
19.06.2002 15:00	8.056319437	4.960228901	9.217681153	4.266207058	7.806230026	5.964527268	8.692371554	5.825149646	8.598551514	4.8115067	7.485809077	7.169562963	9.129254756	7.387024435	7.814679632	6.990189082	6.33234666	5.85260665	8.109584041	6.474476817	7.970074428	7.206617552	6.948068464	6.217438973	8.238194386	9.037197919	6.13625154	5.476173108	7.17973719	6.180744813	9.309921602	5.967835586	6.031854362	5.796133315	6.381057265	6.025133098	5.918621018	6.124174884
19.06.2002 16:00	8.208151478	5.041158033	9.40951447	4.334326796	7.997756309	6.062412785	8.893450337	5.910198633	8.832498021	4.880004685	7.675044781	7.287851902	9.34548481	7.546214188	7.955126474	7.138763873	6.483324823	5.988824246	8.33478653	6.667187479	8.176249586	7.389835379	7.104812613	6.348083154	8.426154778	9.231672794	6.272032071	5.588228269	7.335700808	6.299080199	9.483802069	6.074352057	6.155961494	5.907167573	6.514230305	6.138944258	6.017319021	6.205095802
19.06.2002 17:00	8.311071024	5.090062015	9.542081553	4.374804863	8.125018912	6.126233177	9.027992062	5.960968779	8.995120018	4.914616056	7.811803673	7.358655719	9.497841975	7.663985102	8.0672965	7.246560282	6.582063485	6.084788017	8.464536918	6.826854712	8.311502839	7.52885377	7.210358796	6.436653306	8.546980008	9.364555402	6.369394631	5.668916928	7.456541268	6.379166724	9.601776271	6.137430281	6.243667051	5.975108924	6.608351034	6.211206451	6.054560649	6.222201963
19.06.2002 18:00	8.347677617	5.114442547	9.595105608	4.391293979	8.191857835	6.155861151	9.075075662	5.970070019	9.060568263	4.91567454	7.877918032	7.382814062	9.577870451	7.73397894	8.150503344	7.312627155	6.636267205	6.147825965	8.498576964	6.947301526	8.368210208	7.627496556	7.258568671	6.499904377	8.610638731	9.453548198	6.422850163	5.737981839	7.520025061	6.461944229	9.661219041	6.160607587	6.285671745	6.01927463	6.653430497	6.250143605	6.062853581	6.209361904
19.06.2002 19:00	8.329684048	5.096751475	9.581794647	4.37794327	8.191857835	6.147273395	9.070250845	5.952929533	9.063002874	4.895951055	7.883441314	7.360777476	9.591244356	7.75000198	8.192283102	7.336428464	6.631740898	6.160473631	8.418416917	6.986587199	8.339830674	7.648292468	7.248807174	6.497863944	8.599031027	9.453203323	6.440721533	5.745970078	7.557195441	6.470416018	9.61456791	6.127313696	6.273054077	6.00712362	6.639889051	6.238492707	6.042132851	6.179464357
19.06.2002 20:00	8.263385388	5.059342628	9.51099275	4.345118485	8.136137739	6.105056243	9.00185978	5.909135098	8.995469554	4.854644164	7.833807933	7.311522414	9.537810145	7.717292762	8.19826103	7.323110504	6.58657113	6.135183409	8.269275188	6.948999405	8.243727102	7.611737285	7.190858346	6.461660116	8.529627872	9.401750949	6.42284465	5.741662577	7.557195441	6.48340401	9.508566483	6.046610276	6.222722786	5.958878155	6.590366212	6.193947341	5.996683385	6.128400193
19.06.2002 21:00	8.169999025	4.999087985	9.402979946	4.293228294	8.047422347	6.029744676	8.898023798	5.833896717	8.883168037	4.790751515	7.751466631	7.222726565	9.438062552	7.636199431	8.168393879	7.279575877	6.514652512	6.072213221	8.091040076	6.843946651	8.120246348	7.513089304	7.104434359	6.378749213	8.431838951	9.28704829	6.387175837	5.70069322	7.53594276	6.448779414	9.371722165	5.931090282	6.147644239	5.878987358	6.518695456	6.108577792	5.930909474	6.069119201
19.06.2002 22:00	8.053416483	4.925416472	9.261754618	4.223074792	7.92631712	5.938562902	8.757898889	5.742981374	8.732704031	4.715029272	7.636989675	7.114233717	9.305962437	7.528916502	8.108840265	7.198139262	6.420919256	5.984656102	7.904341062	6.708421314	7.981146332	7.384355922	6.999634309	6.283596551	8.306211868	9.141652049	6.325021668	5.643653404	7.477669281	6.403308254	9.208803586	5.805080359	6.056564028	5.779968565	6.425280151	6.010828344	5.849249993	5.980792563
19.06.2002 23:00	7.916655953	4.831187233	9.11205299	4.148595117	7.80079573	5.835944274	8.604944828	5.636835802	8.570076697	4.621693583	7.51268352	6.980296697	9.161837218	7.406586255	8.025868298	7.096476989	6.319119479	5.885452224	7.72856636	6.552641186	7.832377787	7.2416235	6.886279221	6.172655398	8.170351868	8.985061713	6.24560464	5.574902196	7.398610742	6.340813577	9.041277132	5.684547396	5.958060914	5.678002258	6.319427915	5.906779866	5.760141413	5.893177814
20.06.2002 00:00	7.795684421	4.75562988	8.976426233	4.083606316	7.687162097	5.742460383	8.471586396	5.543791137	8.428703788	4.542866041	7.400167879	6.869020174	9.038365519	7.301104707	7.961006582	7.017655728	6.231329952	5.799401579	7.56372034	6.420247778	7.695983147	7.120464616	6.783260919	6.075034409	8.046898672	8.848558975	6.171111655	5.510680622	7.325244946	6.280195963	8.877698253	5.576663042	5.868552952	5.588626396	6.22324869	5.811370436	5.667786454	5.793918939
20.06.2002 01:00	7.685476197	4.677424156	8.848248181	4.013477671	7.574457963	5.649866858	8.345374638	5.448775101	8.294722801	4.459448318	7.293882002	6.753871623	8.915821691	7.186050906	7.896436212	6.91592566	6.144222065	5.714055905	7.417789899	6.298696524	7.571652045	7.000452946	6.68111971	5.982795954	7.930030708	8.713141294	6.092779335	5.44682136	7.231516843	6.21528401	8.741295201	5.481382241	5.783816094	5.500039254	6.132202364	5.725450554	5.584181045	5.707832103
20.06.2002 02:00	7.587034056	4.617208102	8.73517602	3.964768887	7.478594823	5.578006258	8.239808027	5.383024052	8.18009835	4.404407879	7.204208485	6.676389114	8.80696443	7.097892226	7.832157099	6.838273489	6.066408287	5.641464131	7.302355009	6.195509626	7.464436823	6.896356553	6.593601969	5.903723757	7.825111932	8.597256468	6.019311574	5.391337794	7.14876939	6.164549972	8.612095581	5.394643175	5.703752885	5.427462458	6.054754953	5.648279332	5.505195376	5.63055926
[truncated: 13,438 more rows]
