# Supplementary material for: Effects of plant productivity and species richness on the drought response of soil respiration in temperate grasslands
Source: PLoS One. 2018 Dec 21;13(12):e0209031. doi: 10.1371/journal.pone.0209031 (PMC6303019; doi:10.1371/journal.pone.0209031)
Supplement: S6 Dataset — (CSV) [file pone.0209031.s007.csv]

# Cumulative soil respiration (see methods for details) and biotic parameters published in Burri et al.
#1 site: Site number
#2 altitude: Site altitude [m asl]
#3 lat: Site latitude
#4 long: Site longitude
#5 treatment: Treatment [c: control, r: roof = drought treatment]
#6 sum.2003.all: Cumulative annual sums of soil respiration [g C m-2]
#7 sum.2002.trmt: Cumulative sums of soil respiration from treatment start to end of year (2002-05-16 to 2002-12-31) [g C m-2]
#8 sum.2003.trmt: Cumulative sums of soil respiration from treatment start to end of year (2003-04-22 to 2003-12-31) [g C m-2]
#9 SRdaily.2002: sum.2002.trmt divided by number of days of shelter period 2002 [g C m-2 d-1]
#10 SRdaily.2003: sum.2003.trmt divided by number of days of shelter period 2003 [g C m-2 d-1]
#11 Richness.2002: Species richness 2002
#12 BM.2002: Annual above-ground productivity 2002 [g m-2 yr-1]
#13 BM.2003: Annual above-ground productivity 2003 [g m-2 yr-1]
#14 rootBM.2002: Standing root biomass 2002 [g m-2]
site	altitude	lat	long	treatment	sum.2003.all	sum.2002.trmt	sum.2003.trmt	SRdaily.2002	SRdaily.2003	Richness.2002	BM.2002	BM.2003	root BM 02
1	639	50.4111885	11.6271771	c	1095.8	1085.54	882.41	4.7197	3.4741	20	606.94	776.79	524.58
2	654	50.4093085	11.6268261	c	1160.46	1240.12	918.63	5.3918	3.6167	16	640.02	511.21	213.86
3	641	50.4097615	11.6279339	c	1502.77	1184.34	1294.78	5.1493	5.0976	20	810.88	830.46	567.54
4	631	50.4568025	11.5921776	c	1091.65	1227.42	857.9	5.3366	3.3776	25	777.16	578.39	531.48
5	604	50.4620167	11.5973717	c	1135.43	1252.35	913.73	5.445	3.5974	24	770.66	490.62	495.15
6	642	50.482455	11.5783183	c	1425.03	1143.64	1231.35	4.9723	4.8478	28	872.4	552.11	881.98
7	558	50.4790458	11.5560044	c	1720.23	1392.27	1481.26	6.0533	5.8317	20	740.2	665.6	678.48
8	681	50.4672671	11.4958875	c	1403.69	1225.28	1190.33	5.3273	4.6863	13	761.62	643.05	809.17
9	721	50.4252458	11.5078731	c	1192.84	946.38	1027.51	4.1147	4.0453	30	369.84	371.69	721.31
10	683	50.4033153	11.4450283	c	1028.6	973.09	840.97	4.2308	3.3109	29	291.08	312.34	1013.64
11	619	50.3848272	11.445919	c	1380.32	1131.13	1192.26	4.918	4.6939	31	393.36	389.34	501.04
12	630	50.4085589	11.3796513	c	1073.96	1010.16	893.19	4.392	3.5165	20	460.42	293.86	879.5
13	643	50.4158451	11.385564	c	1293.11	1202.55	1083.02	5.2285	4.2639	30	663.22	478.07	947.56
14	687	50.4525175	11.4050836	c	1044	934.29	879.13	4.0621	3.4611	30	617.02	480.31	1356.13
15	692	50.4487572	11.4081156	c	1388.53	1118.12	1191	4.8614	4.689	38	489.76	529.1	918.87
16	651	50.4412033	11.3633738	c	1050.69	1063.47	842.03	4.6238	3.3151	17	533.48	500.06	705.28
17	654	50.4391912	11.3378938	c	1086.53	882.38	933.05	3.8364	3.6734	25	935.18	515.01	777.4
18	686	50.4581812	11.3480215	c	1166.31	933.9	1006.71	4.0604	3.9634	25	503.22	453.78	858.04
19	668	50.4781784	11.26278	c	1023.3	858.45	885.04	3.7324	3.4844	23	272.16	241.8	761.18
1	639	50.4111885	11.6271771	r	964.93	937.98	772.32	4.0782	3.0406	19	820.38	737.79	441.96
2	654	50.4093085	11.6268261	r	780.15	775.62	626.66	3.3723	2.4672	15	441.94	386.31	466.69
3	641	50.4097615	11.6279339	r	1098.69	1043.41	894.48	4.5366	3.5216	19	718.18	550.84	445.96
4	631	50.4568025	11.5921776	r	1035.68	1045.36	831.67	4.545	3.2743	25	565.88	475.5	592.41
5	604	50.4620167	11.5973717	r	875.04	909.76	697.93	3.9555	2.7478	23	614.66	488.28	361.97
6	642	50.482455	11.5783183	r	1262.4	1266.55	1023.79	5.5067	4.0307	29	565.2	349.49	654.03
7	558	50.4790458	11.5560044	r	1315.86	1128.17	1122.85	4.9051	4.4207	22	767.84	571.31	452.87
8	681	50.4672671	11.4958875	r	1306.03	1172.63	1093.45	5.0984	4.3049	15	598.9	435.38	479.31
9	721	50.4252458	11.5078731	r	1089.87	880.06	936.25	3.8263	3.686	26	293.34	296.5	818.15
10	683	50.4033153	11.4450283	r	1021.6	898.31	870.39	3.9057	3.4267	30	223.84	287.69	781.41
11	619	50.3848272	11.445919	r	1218.08	1037.84	1045.03	4.5123	4.1143	31	343.56	305.02	544.05
12	630	50.4085589	11.3796513	r	1000.86	918.65	837.18	3.9941	3.296	26	343.48	287.34	990.3
13	643	50.4158451	11.385564	r	1514.05	1329.24	1281.73	5.7793	5.0462	31	674.48	456.54	1372.85
14	687	50.4525175	11.4050836	r	1018.77	867.93	863.99	3.7736	3.4015	30	487.98	328	1366.22
15	692	50.4487572	11.4081156	r	1151.44	1027.65	964.06	4.468	3.7955	37	666.92	371.61	757.64
16	651	50.4412033	11.3633738	r	805.74	800.06	668.11	3.4785	2.6304	18	479.88	395.18	826.44
17	654	50.4391912	11.3378938	r	944.18	836.84	797.99	3.6384	3.1417	21	719.16	533.18	501.92
18	686	50.4581812	11.3480215	r	963.34	876.93	811.43	3.8127	3.1946	21	474.22	306.94	517.67
19	668	50.4781784	11.26278	r	922.12	885.11	778.52	3.8483	3.065	21	322.58	275.15	1105.24
